# Supplementary material for: Bolometric detection of Josephson radiation
Source: Nat Nanotechnol. 2024 Aug 22;19(11):1613–8. doi: 10.1038/s41565-024-01770-7 (PMC11567893; doi:10.1038/s41565-024-01770-7)
Supplement: Supplementary file 3 — Source data for Fig. 3. Panels separated in different sheets. [file 41565_2024_1770_MOESM3_ESM.xlsx]

## Sheet: Fig. 3 (a)
	Voltage, experiment	Current, experiment
	V (V)	I (A)
	-0.001	-1.61772E-7
	-9.99E-4	-1.61683E-7
	-9.98E-4	-1.61553E-7
	-9.97E-4	-1.6144E-7
	-9.96E-4	-1.6105E-7
	-9.95E-4	-1.60978E-7
	-9.94E-4	-1.60771E-7
	-9.93E-4	-1.60533E-7
	-9.92E-4	-1.60395E-7
	-9.91E-4	-1.60269E-7
	-9.9E-4	-1.60241E-7
	-9.89E-4	-1.60046E-7
	-9.88E-4	-1.59715E-7
	-9.87E-4	-1.59464E-7
	-9.86E-4	-1.59304E-7
	-9.85E-4	-1.59167E-7
	-9.84E-4	-1.59108E-7
	-9.83E-4	-1.58839E-7
	-9.82E-4	-1.5866E-7
	-9.81E-4	-1.58465E-7
	-9.8E-4	-1.5833E-7
	-9.79E-4	-1.58109E-7
	-9.78E-4	-1.57938E-7
	-9.77E-4	-1.57818E-7
	-9.76E-4	-1.57588E-7
	-9.75E-4	-1.57306E-7
	-9.74E-4	-1.57215E-7
	-9.73E-4	-1.57151E-7
	-9.72E-4	-1.56887E-7
	-9.71E-4	-1.56698E-7
	-9.7E-4	-1.56637E-7
	-9.69E-4	-1.56441E-7
	-9.68E-4	-1.56298E-7
	-9.67E-4	-1.56046E-7
	-9.66E-4	-1.55834E-7
	-9.65E-4	-1.55742E-7
	-9.64E-4	-1.55733E-7
	-9.63E-4	-1.55299E-7
	-9.62E-4	-1.55187E-7
	-9.61E-4	-1.54988E-7
	-9.6E-4	-1.55169E-7
	-9.59E-4	-1.54745E-7
	-9.58E-4	-1.54531E-7
	-9.57E-4	-1.54626E-7
	-9.56E-4	-1.54427E-7
	-9.55E-4	-1.54227E-7
	-9.54E-4	-1.53763E-7
	-9.53E-4	-1.53614E-7
	-9.52E-4	-1.53442E-7
	-9.51E-4	-1.53284E-7
	-9.5E-4	-1.53095E-7
	-9.49E-4	-1.52998E-7
	-9.48E-4	-1.5289E-7
	-9.47E-4	-1.52621E-7
	-9.46E-4	-1.52421E-7
	-9.45E-4	-1.52077E-7
	-9.44E-4	-1.51947E-7
	-9.43E-4	-1.51785E-7
	-9.42E-4	-1.51569E-7
	-9.41E-4	-1.51559E-7
	-9.4E-4	-1.51326E-7
	-9.39E-4	-1.51169E-7
	-9.38E-4	-1.51117E-7
	-9.37E-4	-1.50854E-7
	-9.36E-4	-1.50617E-7
	-9.35E-4	-1.50608E-7
	-9.34E-4	-1.5025E-7
	-9.33E-4	-1.50266E-7
	-9.32E-4	-1.49942E-7
	-9.31E-4	-1.49894E-7
	-9.3E-4	-1.49572E-7
	-9.29E-4	-1.49342E-7
	-9.28E-4	-1.49302E-7
	-9.27E-4	-1.49163E-7
	-9.26E-4	-1.48899E-7
	-9.25E-4	-1.48765E-7
	-9.24E-4	-1.48575E-7
	-9.23E-4	-1.48476E-7
	-9.22E-4	-1.48226E-7
	-9.21E-4	-1.4786E-7
	-9.2E-4	-1.47875E-7
	-9.19E-4	-1.47654E-7
	-9.18E-4	-1.47456E-7
	-9.17E-4	-1.47331E-7
	-9.16E-4	-1.47034E-7
	-9.15E-4	-1.46914E-7
	-9.14E-4	-1.46737E-7
	-9.13E-4	-1.46591E-7
	-9.12E-4	-1.46233E-7
	-9.11E-4	-1.46026E-7
	-9.1E-4	-1.4594E-7
	-9.09E-4	-1.45574E-7
	-9.08E-4	-1.45586E-7
	-9.07E-4	-1.4546E-7
	-9.06E-4	-1.45108E-7
	-9.05E-4	-1.45148E-7
	-9.04E-4	-1.44853E-7
	-9.03E-4	-1.44501E-7
	-9.02E-4	-1.44434E-7
	-9.01E-4	-1.44292E-7
	-9.00E-04	-1.44175E-7
	-8.99E-4	-1.44047E-7
	-8.98E-4	-1.44016E-7
	-8.97E-4	-1.43759E-7
	-8.96E-4	-1.4344E-7
	-8.95E-4	-1.43263E-7
	-8.94E-4	-1.43097E-7
	-8.93E-4	-1.4294E-7
	-8.92E-4	-1.42865E-7
	-8.91E-4	-1.42512E-7
	-8.9E-4	-1.42472E-7
	-8.89E-4	-1.42186E-7
	-8.88E-4	-1.42076E-7
	-8.87E-4	-1.41809E-7
	-8.86E-4	-1.41589E-7
	-8.85E-4	-1.41456E-7
	-8.84E-4	-1.4123E-7
	-8.83E-4	-1.41054E-7
	-8.82E-4	-1.40961E-7
	-8.81E-4	-1.40744E-7
	-8.8E-4	-1.40593E-7
	-8.79E-4	-1.40446E-7
	-8.78E-4	-1.40342E-7
	-8.77E-4	-1.40044E-7
	-8.76E-4	-1.4007E-7
	-8.75E-4	-1.39744E-7
	-8.74E-4	-1.39761E-7
	-8.73E-4	-1.39555E-7
	-8.72E-4	-1.39411E-7
	-8.71E-4	-1.39061E-7
	-8.7E-4	-1.38876E-7
	-8.69E-4	-1.38566E-7
	-8.68E-4	-1.38382E-7
	-8.67E-4	-1.38191E-7
	-8.66E-4	-1.38057E-7
	-8.65E-4	-1.38003E-7
	-8.64E-4	-1.37749E-7
	-8.63E-4	-1.37473E-7
	-8.62E-4	-1.37286E-7
	-8.61E-4	-1.37079E-7
	-8.6E-4	-1.37025E-7
	-8.59E-4	-1.36799E-7
	-8.58E-4	-1.36839E-7
	-8.57E-4	-1.36638E-7
	-8.56E-4	-1.36534E-7
	-8.55E-4	-1.36267E-7
	-8.54E-4	-1.36058E-7
	-8.53E-4	-1.35848E-7
	-8.52E-4	-1.35767E-7
	-8.51E-4	-1.35467E-7
	-8.5E-4	-1.35359E-7
	-8.49E-4	-1.34935E-7
	-8.48E-4	-1.34859E-7
	-8.47E-4	-1.3465E-7
	-8.46E-4	-1.34399E-7
	-8.45E-4	-1.34467E-7
	-8.44E-4	-1.34021E-7
	-8.43E-4	-1.33812E-7
	-8.42E-4	-1.33632E-7
	-8.41E-4	-1.33638E-7
	-8.4E-4	-1.33487E-7
	-8.39E-4	-1.33274E-7
	-8.38E-4	-1.33151E-7
	-8.37E-4	-1.33048E-7
	-8.36E-4	-1.32663E-7
	-8.35E-4	-1.32514E-7
	-8.34E-4	-1.32295E-7
	-8.33E-4	-1.31962E-7
	-8.32E-4	-1.31966E-7
	-8.31E-4	-1.31885E-7
	-8.3E-4	-1.31719E-7
	-8.29E-4	-1.3141E-7
	-8.28E-4	-1.31152E-7
	-8.27E-4	-1.3095E-7
	-8.26E-4	-1.30846E-7
	-8.25E-4	-1.30639E-7
	-8.24E-4	-1.30584E-7
	-8.23E-4	-1.30204E-7
	-8.22E-4	-1.30113E-7
	-8.21E-4	-1.29932E-7
	-8.2E-4	-1.29747E-7
	-8.19E-4	-1.29582E-7
	-8.18E-4	-1.29471E-7
	-8.17E-4	-1.29204E-7
	-8.16E-4	-1.29123E-7
	-8.15E-4	-1.28785E-7
	-8.14E-4	-1.28711E-7
	-8.13E-4	-1.28347E-7
	-8.12E-4	-1.28109E-7
	-8.11E-4	-1.28053E-7
	-8.1E-4	-1.27911E-7
	-8.09E-4	-1.27721E-7
	-8.08E-4	-1.27657E-7
	-8.07E-4	-1.27418E-7
	-8.06E-4	-1.27369E-7
	-8.05E-4	-1.27349E-7
	-8.04E-4	-1.27226E-7
	-8.03E-4	-1.27035E-7
	-8.02E-4	-1.26685E-7
	-8.01E-4	-1.2665E-7
	-8.00E-04	-1.26278E-7
	-7.99E-4	-1.25997E-7
	-7.98E-4	-1.25965E-7
	-7.97E-4	-1.25887E-7
	-7.96E-4	-1.25763E-7
	-7.95E-4	-1.2556E-7
	-7.94E-4	-1.2534E-7
	-7.93E-4	-1.25072E-7
	-7.92E-4	-1.24898E-7
	-7.91E-4	-1.24639E-7
	-7.9E-4	-1.24508E-7
	-7.89E-4	-1.24231E-7
	-7.88E-4	-1.24133E-7
	-7.87E-4	-1.23964E-7
	-7.86E-4	-1.2375E-7
	-7.85E-4	-1.23774E-7
	-7.84E-4	-1.23454E-7
	-7.83E-4	-1.23369E-7
	-7.82E-4	-1.23291E-7
	-7.81E-4	-1.23011E-7
	-7.8E-4	-1.2286E-7
	-7.79E-4	-1.22673E-7
	-7.78E-4	-1.22511E-7
	-7.77E-4	-1.22431E-7
	-7.76E-4	-1.22223E-7
	-7.75E-4	-1.22179E-7
	-7.74E-4	-1.21858E-7
	-7.73E-4	-1.21768E-7
	-7.72E-4	-1.21567E-7
	-7.71E-4	-1.21268E-7
	-7.7E-4	-1.21098E-7
	-7.69E-4	-1.20795E-7
	-7.68E-4	-1.2062E-7
	-7.67E-4	-1.20232E-7
	-7.66E-4	-1.20341E-7
	-7.65E-4	-1.20203E-7
	-7.64E-4	-1.19842E-7
	-7.63E-4	-1.19589E-7
	-7.62E-4	-1.19505E-7
	-7.61E-4	-1.194E-7
	-7.6E-4	-1.19313E-7
	-7.59E-4	-1.1906E-7
	-7.58E-4	-1.18882E-7
	-7.57E-4	-1.18773E-7
	-7.56E-4	-1.18549E-7
	-7.55E-4	-1.18296E-7
	-7.54E-4	-1.18169E-7
	-7.53E-4	-1.17962E-7
	-7.52E-4	-1.17744E-7
	-7.51E-4	-1.17529E-7
	-7.5E-4	-1.17417E-7
	-7.49E-4	-1.17272E-7
	-7.48E-4	-1.171E-7
	-7.47E-4	-1.16938E-7
	-7.46E-4	-1.16733E-7
	-7.45E-4	-1.16481E-7
	-7.44E-4	-1.16399E-7
	-7.43E-4	-1.1625E-7
	-7.42E-4	-1.1602E-7
	-7.41E-4	-1.15659E-7
	-7.4E-4	-1.15589E-7
	-7.39E-4	-1.15506E-7
	-7.38E-4	-1.15202E-7
	-7.37E-4	-1.14987E-7
	-7.36E-4	-1.14971E-7
	-7.35E-4	-1.14811E-7
	-7.34E-4	-1.14732E-7
	-7.33E-4	-1.14419E-7
	-7.32E-4	-1.1412E-7
	-7.31E-4	-1.13984E-7
	-7.3E-4	-1.13825E-7
	-7.29E-4	-1.13727E-7
	-7.28E-4	-1.13536E-7
	-7.27E-4	-1.13389E-7
	-7.26E-4	-1.13219E-7
	-7.25E-4	-1.13059E-7
	-7.24E-4	-1.12927E-7
	-7.23E-4	-1.12852E-7
	-7.22E-4	-1.12639E-7
	-7.21E-4	-1.12441E-7
	-7.2E-4	-1.12298E-7
	-7.19E-4	-1.12044E-7
	-7.18E-4	-1.11933E-7
	-7.17E-4	-1.11634E-7
	-7.16E-4	-1.11468E-7
	-7.15E-4	-1.11313E-7
	-7.14E-4	-1.11157E-7
	-7.13E-4	-1.10948E-7
	-7.12E-4	-1.10656E-7
	-7.11E-4	-1.10592E-7
	-7.1E-4	-1.10374E-7
	-7.09E-4	-1.10269E-7
	-7.08E-4	-1.10007E-7
	-7.07E-4	-1.09952E-7
	-7.06E-4	-1.09754E-7
	-7.05E-4	-1.09467E-7
	-7.04E-4	-1.09287E-7
	-7.03E-4	-1.09057E-7
	-7.02E-4	-1.08927E-7
	-7.01E-4	-1.08769E-7
	-7.00E-04	-1.08565E-7
	-6.99E-4	-1.08238E-7
	-6.98E-4	-1.07986E-7
	-6.97E-4	-1.07799E-7
	-6.96E-4	-1.07558E-7
	-6.95E-4	-1.07506E-7
	-6.94E-4	-1.07399E-7
	-6.93E-4	-1.07068E-7
	-6.92E-4	-1.07062E-7
	-6.91E-4	-1.06795E-7
	-6.9E-4	-1.06641E-7
	-6.89E-4	-1.06403E-7
	-6.88E-4	-1.06357E-7
	-6.87E-4	-1.06057E-7
	-6.86E-4	-1.06084E-7
	-6.85E-4	-1.05757E-7
	-6.84E-4	-1.05687E-7
	-6.83E-4	-1.05482E-7
	-6.82E-4	-1.05405E-7
	-6.81E-4	-1.05118E-7
	-6.8E-4	-1.04931E-7
	-6.79E-4	-1.04717E-7
	-6.78E-4	-1.04569E-7
	-6.77E-4	-1.04445E-7
	-6.76E-4	-1.04278E-7
	-6.75E-4	-1.0412E-7
	-6.74E-4	-1.0399E-7
	-6.73E-4	-1.03969E-7
	-6.72E-4	-1.03699E-7
	-6.71E-4	-1.03508E-7
	-6.7E-4	-1.03223E-7
	-6.69E-4	-1.03098E-7
	-6.68E-4	-1.0284E-7
	-6.67E-4	-1.02694E-7
	-6.66E-4	-1.0251E-7
	-6.65E-4	-1.02263E-7
	-6.64E-4	-1.02168E-7
	-6.63E-4	-1.02014E-7
	-6.62E-4	-1.01658E-7
	-6.61E-4	-1.01552E-7
	-6.6E-4	-1.01408E-7
	-6.59E-4	-1.01227E-7
	-6.58E-4	-1.01111E-7
	-6.57E-4	-1.00786E-7
	-6.56E-4	-1.00693E-7
	-6.55E-4	-1.00475E-7
	-6.54E-4	-1.00248E-7
	-6.53E-4	-1.00062E-7
	-6.52E-4	-9.99221E-8
	-6.51E-4	-9.98056E-8
	-6.5E-4	-9.96232E-8
	-6.49E-4	-9.94271E-8
	-6.48E-4	-9.93319E-8
	-6.47E-4	-9.92309E-8
	-6.46E-4	-9.88901E-8
	-6.45E-4	-9.86633E-8
	-6.44E-4	-9.85124E-8
	-6.43E-4	-9.82892E-8
	-6.42E-4	-9.81187E-8
	-6.41E-4	-9.79699E-8
	-6.4E-4	-9.77591E-8
	-6.39E-4	-9.76301E-8
	-6.38E-4	-9.75288E-8
	-6.37E-4	-9.71497E-8
	-6.36E-4	-9.69499E-8
	-6.35E-4	-9.68668E-8
	-6.34E-4	-9.67827E-8
	-6.33E-4	-9.65137E-8
	-6.32E-4	-9.63359E-8
	-6.31E-4	-9.61912E-8
	-6.3E-4	-9.61209E-8
	-6.29E-4	-9.59482E-8
	-6.28E-4	-9.56903E-8
	-6.27E-4	-9.55198E-8
	-6.26E-4	-9.54549E-8
	-6.25E-4	-9.52148E-8
	-6.24E-4	-9.51981E-8
	-6.23E-4	-9.49685E-8
	-6.22E-4	-9.47988E-8
	-6.21E-4	-9.4466E-8
	-6.2E-4	-9.42841E-8
	-6.19E-4	-9.42004E-8
	-6.18E-4	-9.39973E-8
	-6.17E-4	-9.38213E-8
	-6.16E-4	-9.35452E-8
	-6.15E-4	-9.32353E-8
	-6.14E-4	-9.3093E-8
	-6.13E-4	-9.29713E-8
	-6.12E-4	-9.25493E-8
	-6.11E-4	-9.24131E-8
	-6.1E-4	-9.22063E-8
	-6.09E-4	-9.20213E-8
	-6.08E-4	-9.17771E-8
	-6.07E-4	-9.16496E-8
	-6.06E-4	-9.15073E-8
	-6.05E-4	-9.12613E-8
	-6.04E-4	-9.10673E-8
	-6.03E-4	-9.08773E-8
	-6.02E-4	-9.0641E-8
	-6.01E-4	-9.05368E-8
	-6.00E-04	-9.03592E-8
	-5.99E-4	-9.03184E-8
	-5.98E-4	-9.01336E-8
	-5.97E-4	-8.99782E-8
	-5.96E-4	-8.97658E-8
	-5.95E-4	-8.95459E-8
	-5.94E-4	-8.92411E-8
	-5.93E-4	-8.91292E-8
	-5.92E-4	-8.88072E-8
	-5.91E-4	-8.87123E-8
	-5.9E-4	-8.84959E-8
	-5.89E-4	-8.83693E-8
	-5.88E-4	-8.81485E-8
	-5.87E-4	-8.7915E-8
	-5.86E-4	-8.77598E-8
	-5.85E-4	-8.75823E-8
	-5.84E-4	-8.75012E-8
	-5.83E-4	-8.7294E-8
	-5.82E-4	-8.7116E-8
	-5.81E-4	-8.69348E-8
	-5.8E-4	-8.65701E-8
	-5.79E-4	-8.64414E-8
	-5.78E-4	-8.61706E-8
	-5.77E-4	-8.61334E-8
	-5.76E-4	-8.59177E-8
	-5.75E-4	-8.57977E-8
	-5.74E-4	-8.55671E-8
	-5.73E-4	-8.52157E-8
	-5.72E-4	-8.51146E-8
	-5.71E-4	-8.50726E-8
	-5.7E-4	-8.48314E-8
	-5.69E-4	-8.46302E-8
	-5.68E-4	-8.43766E-8
	-5.67E-4	-8.4232E-8
	-5.66E-4	-8.40242E-8
	-5.65E-4	-8.38931E-8
	-5.64E-4	-8.37833E-8
	-5.63E-4	-8.35441E-8
	-5.62E-4	-8.33595E-8
	-5.61E-4	-8.3131E-8
	-5.6E-4	-8.28375E-8
	-5.59E-4	-8.25743E-8
	-5.58E-4	-8.24936E-8
	-5.57E-4	-8.2378E-8
	-5.56E-4	-8.21923E-8
	-5.55E-4	-8.18994E-8
	-5.54E-4	-8.18272E-8
	-5.53E-4	-8.16018E-8
	-5.52E-4	-8.15521E-8
	-5.51E-4	-8.13811E-8
	-5.5E-4	-8.10882E-8
	-5.49E-4	-8.07515E-8
	-5.48E-4	-8.06756E-8
	-5.47E-4	-8.03661E-8
	-5.46E-4	-8.01769E-8
	-5.45E-4	-8.0075E-8
	-5.44E-4	-7.99429E-8
	-5.43E-4	-7.99618E-8
	-5.42E-4	-7.95667E-8
	-5.41E-4	-7.94512E-8
	-5.4E-4	-7.93055E-8
	-5.39E-4	-7.8976E-8
	-5.38E-4	-7.89223E-8
	-5.37E-4	-7.85068E-8
	-5.36E-4	-7.8378E-8
	-5.35E-4	-7.81602E-8
	-5.34E-4	-7.79906E-8
	-5.33E-4	-7.7811E-8
	-5.32E-4	-7.75694E-8
	-5.31E-4	-7.74202E-8
	-5.3E-4	-7.73048E-8
	-5.29E-4	-7.70538E-8
	-5.28E-4	-7.68218E-8
	-5.27E-4	-7.65805E-8
	-5.26E-4	-7.65045E-8
	-5.25E-4	-7.6293E-8
	-5.24E-4	-7.61192E-8
	-5.23E-4	-7.58195E-8
	-5.22E-4	-7.5613E-8
	-5.21E-4	-7.53442E-8
	-5.2E-4	-7.5141E-8
	-5.19E-4	-7.48257E-8
	-5.18E-4	-7.47891E-8
	-5.17E-4	-7.45033E-8
	-5.16E-4	-7.44573E-8
	-5.15E-4	-7.40445E-8
	-5.14E-4	-7.37939E-8
	-5.13E-4	-7.37092E-8
	-5.12E-4	-7.33465E-8
	-5.11E-4	-7.3315E-8
	-5.1E-4	-7.31684E-8
	-5.09E-4	-7.28725E-8
	-5.08E-4	-7.26054E-8
	-5.07E-4	-7.24116E-8
	-5.06E-4	-7.21785E-8
	-5.05E-4	-7.19293E-8
	-5.04E-4	-7.17539E-8
	-5.03E-4	-7.15836E-8
	-5.02E-4	-7.13733E-8
	-5.01E-4	-7.12312E-8
	-5.00E-04	-7.10919E-8
	-4.99E-4	-7.08889E-8
	-4.98E-4	-7.07002E-8
	-4.97E-4	-7.04625E-8
	-4.96E-4	-7.03622E-8
	-4.95E-4	-7.01297E-8
	-4.94E-4	-6.98709E-8
	-4.93E-4	-6.96713E-8
	-4.92E-4	-6.96295E-8
	-4.91E-4	-6.9322E-8
	-4.9E-4	-6.90861E-8
	-4.89E-4	-6.88904E-8
	-4.88E-4	-6.87711E-8
	-4.87E-4	-6.85392E-8
	-4.86E-4	-6.82205E-8
	-4.85E-4	-6.79823E-8
	-4.84E-4	-6.77695E-8
	-4.83E-4	-6.77041E-8
	-4.82E-4	-6.75338E-8
	-4.81E-4	-6.71242E-8
	-4.8E-4	-6.69522E-8
	-4.79E-4	-6.69299E-8
	-4.78E-4	-6.66158E-8
	-4.77E-4	-6.65209E-8
	-4.76E-4	-6.60774E-8
	-4.75E-4	-6.58198E-8
	-4.74E-4	-6.56752E-8
	-4.73E-4	-6.54379E-8
	-4.72E-4	-6.50175E-8
	-4.71E-4	-6.49228E-8
	-4.7E-4	-6.47161E-8
	-4.69E-4	-6.45466E-8
	-4.68E-4	-6.42127E-8
	-4.67E-4	-6.36519E-8
	-4.66E-4	-6.34783E-8
	-4.65E-4	-6.32234E-8
	-4.64E-4	-6.29264E-8
	-4.63E-4	-6.2621E-8
	-4.62E-4	-6.23052E-8
	-4.61E-4	-6.21491E-8
	-4.6E-4	-6.16557E-8
	-4.59E-4	-6.13035E-8
	-4.58E-4	-6.09527E-8
	-4.57E-4	-6.06658E-8
	-4.56E-4	-6.03225E-8
	-4.55E-4	-5.99974E-8
	-4.54E-4	-5.95008E-8
	-4.53E-4	-5.91471E-8
	-4.52E-4	-5.86949E-8
	-4.51E-4	-5.81884E-8
	-4.5E-4	-5.77332E-8
	-4.49E-4	-5.72117E-8
	-4.48E-4	-5.68308E-8
	-4.47E-4	-5.64521E-8
	-4.46E-4	-5.58321E-8
	-4.45E-4	-5.52345E-8
	-4.44E-4	-5.47903E-8
	-4.43E-4	-5.43501E-8
	-4.42E-4	-5.38442E-8
	-4.41E-4	-5.3301E-8
	-4.4E-4	-5.27246E-8
	-4.39E-4	-5.22725E-8
	-4.38E-4	-5.16622E-8
	-4.37E-4	-5.09136E-8
	-4.36E-4	-5.02413E-8
	-4.35E-4	-4.96665E-8
	-4.34E-4	-4.87801E-8
	-4.33E-4	-4.82756E-8
	-4.32E-4	-4.76779E-8
	-4.31E-4	-4.67788E-8
	-4.3E-4	-4.6015E-8
	-4.29E-4	-4.51917E-8
	-4.28E-4	-4.4299E-8
	-4.27E-4	-4.32586E-8
	-4.26E-4	-4.21738E-8
	-4.25E-4	-4.07845E-8
	-4.24E-4	-3.95836E-8
	-4.23E-4	-3.83638E-8
	-4.22E-4	-3.66792E-8
	-4.21E-4	-3.53667E-8
	-4.2E-4	-3.39559E-8
	-4.19E-4	-3.25967E-8
	-4.18E-4	-3.146E-8
	-4.17E-4	-3.00732E-8
	-4.16E-4	-2.87962E-8
	-4.15E-4	-2.76811E-8
	-4.14E-4	-2.63519E-8
	-4.13E-4	-2.51892E-8
	-4.12E-4	-2.41839E-8
	-4.11E-4	-2.31305E-8
	-4.1E-4	-2.20229E-8
	-4.09E-4	-2.10904E-8
	-4.08E-4	-2.00551E-8
	-4.07E-4	-1.91327E-8
	-4.06E-4	-1.80134E-8
	-4.05E-4	-1.69776E-8
	-4.04E-4	-1.58081E-8
	-4.03E-4	-1.47588E-8
	-4.02E-4	-1.38866E-8
	-4.01E-4	-1.27389E-8
	-4.00E-04	-1.15356E-8
	-3.99E-4	-1.0371E-8
	-3.98E-4	-9.21261E-9
	-3.97E-4	-7.97428E-9
	-3.96E-4	-6.86694E-9
	-3.95E-4	-5.89657E-9
	-3.94E-4	-4.84064E-9
	-3.93E-4	-4.06604E-9
	-3.92E-4	-3.35446E-9
	-3.91E-4	-2.88223E-9
	-3.9E-4	-2.66273E-9
	-3.89E-4	-2.32919E-9
	-3.88E-4	-2.09245E-9
	-3.87E-4	-1.96701E-9
	-3.86E-4	-1.90536E-9
	-3.85E-4	-1.86677E-9
	-3.84E-4	-1.60039E-9
	-3.83E-4	-1.57016E-9
	-3.82E-4	-1.48488E-9
	-3.81E-4	-1.51268E-9
	-3.8E-4	-1.51421E-9
	-3.79E-4	-1.40487E-9
	-3.78E-4	-1.55387E-9
	-3.77E-4	-1.45483E-9
	-3.76E-4	-1.26542E-9
	-3.75E-4	-1.22829E-9
	-3.74E-4	-1.26022E-9
	-3.73E-4	-1.21674E-9
	-3.72E-4	-1.11689E-9
	-3.71E-4	-1.14445E-9
	-3.7E-4	-1.07947E-9
	-3.69E-4	-1.1144E-9
	-3.68E-4	-1.12515E-9
	-3.67E-4	-1.05698E-9
	-3.66E-4	-1.10523E-9
	-3.65E-4	-1.10262E-9
	-3.64E-4	-1.05004E-9
	-3.63E-4	-1.03686E-9
	-3.62E-4	-9.78036E-10
	-3.61E-4	-8.61797E-10
	-3.6E-4	-7.5137E-10
	-3.59E-4	-9.33049E-10
	-3.58E-4	-8.7433E-10
	-3.57E-4	-9.88599E-10
	-3.56E-4	-9.30292E-10
	-3.55E-4	-6.82041E-10
	-3.54E-4	-6.55578E-10
	-3.53E-4	-8.23127E-10
	-3.52E-4	-6.77271E-10
	-3.51E-4	-6.08829E-10
	-3.5E-4	-7.50245E-10
	-3.49E-4	-6.1644E-10
	-3.48E-4	-5.33668E-10
	-3.47E-4	-4.95006E-10
	-3.46E-4	-5.17896E-10
	-3.45E-4	-4.36912E-10
	-3.44E-4	-4.47533E-10
	-3.43E-4	-4.83961E-10
	-3.42E-4	-4.99059E-10
	-3.41E-4	-5.86861E-10
	-3.4E-4	-4.75718E-10
	-3.39E-4	-5.35717E-10
	-3.38E-4	-5.04017E-10
	-3.37E-4	-5.76236E-10
	-3.36E-4	-5.25499E-10
	-3.35E-4	-5.42645E-10
	-3.34E-4	-4.56302E-10
	-3.33E-4	-5.53498E-10
	-3.32E-4	-5.53632E-10
	-3.31E-4	-4.05858E-10
	-3.3E-4	-4.75844E-10
	-3.29E-4	-4.73925E-10
	-3.28E-4	-4.12216E-10
	-3.27E-4	-4.47912E-10
	-3.26E-4	-5.20409E-10
	-3.25E-4	-4.91399E-10
	-3.24E-4	-5.66781E-10
	-3.23E-4	-5.3334E-10
	-3.22E-4	-5.51688E-10
	-3.21E-4	-5.41629E-10
	-3.2E-4	-5.36358E-10
	-3.19E-4	-5.07307E-10
	-3.18E-4	-5.41737E-10
	-3.17E-4	-5.5788E-10
	-3.16E-4	-5.73606E-10
	-3.15E-4	-6.37396E-10
	-3.14E-4	-6.06002E-10
	-3.13E-4	-6.01011E-10
	-3.12E-4	-5.68832E-10
	-3.11E-4	-4.56967E-10
	-3.1E-4	-4.03215E-10
	-3.09E-4	-5.29722E-10
	-3.08E-4	-4.19139E-10
	-3.07E-4	-4.63059E-10
	-3.06E-4	-5.06809E-10
	-3.05E-4	-3.6954E-10
	-3.04E-4	-3.78481E-10
	-3.03E-4	-4.73323E-10
	-3.02E-4	-4.88416E-10
	-3.01E-4	-5.716E-10
	-3.00E-04	-4.85869E-10
	-2.99E-4	-5.9834E-10
	-2.98E-4	-5.22912E-10
	-2.97E-4	-5.90598E-10
	-2.96E-4	-5.95348E-10
	-2.95E-4	-6.00426E-10
	-2.94E-4	-6.23181E-10
	-2.93E-4	-5.74779E-10
	-2.92E-4	-6.79055E-10
	-2.91E-4	-7.0713E-10
	-2.9E-4	-6.42246E-10
	-2.89E-4	-7.46965E-10
	-2.88E-4	-7.64295E-10
	-2.87E-4	-7.26514E-10
	-2.86E-4	-8.09593E-10
	-2.85E-4	-6.52836E-10
	-2.84E-4	-7.35069E-10
	-2.83E-4	-7.02909E-10
	-2.82E-4	-7.59717E-10
	-2.81E-4	-6.01625E-10
	-2.8E-4	-6.49992E-10
	-2.79E-4	-5.56431E-10
	-2.78E-4	-5.67167E-10
	-2.77E-4	-7.58386E-10
	-2.76E-4	-6.48353E-10
	-2.75E-4	-7.52643E-10
	-2.74E-4	-6.56814E-10
	-2.73E-4	-6.45725E-10
	-2.72E-4	-7.91403E-10
	-2.71E-4	-7.18341E-10
	-2.7E-4	-6.22715E-10
	-2.69E-4	-6.32334E-10
	-2.68E-4	-5.42303E-10
	-2.67E-4	-5.31313E-10
	-2.66E-4	-5.93783E-10
	-2.65E-4	-5.42595E-10
	-2.64E-4	-6.5487E-10
	-2.63E-4	-6.54774E-10
	-2.62E-4	-7.85105E-10
	-2.61E-4	-8.72979E-10
	-2.6E-4	-6.81796E-10
	-2.59E-4	-7.31071E-10
	-2.58E-4	-8.68377E-10
	-2.57E-4	-1.03132E-9
	-2.56E-4	-9.19647E-10
	-2.55E-4	-8.57366E-10
	-2.54E-4	-8.24235E-10
	-2.53E-4	-9.01965E-10
	-2.52E-4	-9.28499E-10
	-2.51E-4	-9.27545E-10
	-2.5E-4	-8.3984E-10
	-2.49E-4	-9.06734E-10
	-2.48E-4	-8.85783E-10
	-2.47E-4	-9.34723E-10
	-2.46E-4	-9.80907E-10
	-2.45E-4	-1.00025E-9
	-2.44E-4	-1.01841E-9
	-2.43E-4	-8.65994E-10
	-2.42E-4	-1.03612E-9
	-2.41E-4	-1.18627E-9
	-2.4E-4	-1.22779E-9
	-2.39E-4	-1.37919E-9
	-2.38E-4	-1.16834E-9
	-2.37E-4	-1.11166E-9
	-2.36E-4	-1.21271E-9
	-2.35E-4	-1.25694E-9
	-2.34E-4	-1.18913E-9
	-2.33E-4	-1.19073E-9
	-2.32E-4	-1.33706E-9
	-2.31E-4	-1.30974E-9
	-2.3E-4	-1.2556E-9
	-2.29E-4	-1.18122E-9
	-2.28E-4	-1.32212E-9
	-2.27E-4	-1.46139E-9
	-2.26E-4	-1.32755E-9
	-2.25E-4	-1.42341E-9
	-2.24E-4	-1.41391E-9
	-2.23E-4	-1.48413E-9
	-2.22E-4	-1.52233E-9
	-2.21E-4	-1.66945E-9
	-2.2E-4	-1.67162E-9
	-2.19E-4	-1.74491E-9
	-2.18E-4	-1.76599E-9
	-2.17E-4	-1.96315E-9
	-2.16E-4	-1.98172E-9
	-2.15E-4	-2.07121E-9
	-2.14E-4	-2.22356E-9
	-2.13E-4	-2.18859E-9
	-2.12E-4	-2.24713E-9
	-2.11E-4	-2.16906E-9
	-2.1E-4	-2.21443E-9
	-2.09E-4	-2.2925E-9
	-2.08E-4	-2.39652E-9
	-2.07E-4	-2.48483E-9
	-2.06E-4	-2.63276E-9
	-2.05E-4	-2.64748E-9
	-2.04E-4	-2.82689E-9
	-2.03E-4	-2.8721E-9
	-2.02E-4	-2.86848E-9
	-2.01E-4	-2.98115E-9
	-2.00E-04	-2.9607E-9
	-1.99E-4	-3.05176E-9
	-1.98E-4	-3.1264E-9
	-1.97E-4	-3.29334E-9
	-1.96E-4	-3.25158E-9
	-1.95E-4	-3.25975E-9
	-1.94E-4	-3.51599E-9
	-1.93E-4	-3.52968E-9
	-1.92E-4	-3.67178E-9
	-1.91E-4	-3.85324E-9
	-1.9E-4	-3.90937E-9
	-1.89E-4	-3.8936E-9
	-1.88E-4	-4.07009E-9
	-1.87E-4	-3.997E-9
	-1.86E-4	-4.3559E-9
	-1.85E-4	-4.24972E-9
	-1.84E-4	-4.42887E-9
	-1.83E-4	-4.50531E-9
	-1.82E-4	-4.5227E-9
	-1.81E-4	-4.64062E-9
	-1.8E-4	-4.68978E-9
	-1.79E-4	-4.56043E-9
	-1.78E-4	-4.63052E-9
	-1.77E-4	-4.57187E-9
	-1.76E-4	-4.36048E-9
	-1.75E-4	-4.53963E-9
	-1.74E-4	-4.42593E-9
	-1.73E-4	-4.38326E-9
	-1.72E-4	-4.50433E-9
	-1.71E-4	-4.62841E-9
	-1.7E-4	-4.45956E-9
	-1.69E-4	-4.43377E-9
	-1.68E-4	-4.31551E-9
	-1.67E-4	-4.28144E-9
	-1.66E-4	-4.13134E-9
	-1.65E-4	-4.1808E-9
	-1.64E-4	-4.15852E-9
	-1.63E-4	-4.02047E-9
	-1.62E-4	-3.9934E-9
	-1.61E-4	-4.01827E-9
	-1.6E-4	-4.09152E-9
	-1.59E-4	-4.10617E-9
	-1.58E-4	-4.06733E-9
	-1.57E-4	-4.07097E-9
	-1.56E-4	-4.11327E-9
	-1.55E-4	-4.10674E-9
	-1.54E-4	-4.22008E-9
	-1.53E-4	-4.29713E-9
	-1.52E-4	-4.24711E-9
	-1.51E-4	-4.14999E-9
	-1.5E-4	-4.21701E-9
	-1.49E-4	-4.2912E-9
	-1.48E-4	-4.30665E-9
	-1.47E-4	-4.39085E-9
	-1.46E-4	-4.39504E-9
	-1.45E-4	-4.51906E-9
	-1.44E-4	-4.21086E-9
	-1.43E-4	-4.20855E-9
	-1.42E-4	-4.37059E-9
	-1.41E-4	-4.43676E-9
	-1.4E-4	-4.40665E-9
	-1.39E-4	-4.40023E-9
	-1.38E-4	-4.31225E-9
	-1.37E-4	-4.16198E-9
	-1.36E-4	-4.12159E-9
	-1.35E-4	-4.13397E-9
	-1.34E-4	-4.30212E-9
	-1.33E-4	-4.25592E-9
	-1.32E-4	-4.03212E-9
	-1.31E-4	-4.19015E-9
	-1.3E-4	-3.91049E-9
	-1.29E-4	-3.91263E-9
	-1.28E-4	-3.99461E-9
	-1.27E-4	-4.02029E-9
	-1.26E-4	-3.96869E-9
	-1.25E-4	-4.03281E-9
	-1.24E-4	-3.96531E-9
	-1.23E-4	-3.95321E-9
	-1.22E-4	-3.83445E-9
	-1.21E-4	-3.90582E-9
	-1.2E-4	-3.86638E-9
	-1.19E-4	-3.95408E-9
	-1.18E-4	-3.87815E-9
	-1.17E-4	-3.98444E-9
	-1.16E-4	-4.07554E-9
	-1.15E-4	-4.1479E-9
	-1.14E-4	-4.22625E-9
	-1.13E-4	-4.33387E-9
	-1.12E-4	-4.33189E-9
	-1.11E-4	-4.3156E-9
	-1.1E-4	-4.3493E-9
	-1.09E-4	-4.3623E-9
	-1.08E-4	-4.39523E-9
	-1.07E-4	-4.4762E-9
	-1.06E-4	-4.47157E-9
	-1.05E-4	-4.58076E-9
	-1.04E-4	-4.41868E-9
	-1.03E-4	-4.21861E-9
	-1.02E-4	-4.15782E-9
	-1.01E-4	-4.10809E-9
	-1.00E-04	-4.01605E-9
	-9.9E-5	-3.91425E-9
	-9.8E-5	-3.93426E-9
	-9.7E-5	-3.82363E-9
	-9.6E-5	-3.80849E-9
	-9.5E-5	-3.55717E-9
	-9.4E-5	-3.45858E-9
	-9.3E-5	-3.48638E-9
	-9.2E-5	-3.51349E-9
	-9.1E-5	-3.49543E-9
	-9.00E-05	-3.58619E-9
	-8.9E-5	-3.73505E-9
	-8.8E-5	-3.91358E-9
	-8.7E-5	-4.11233E-9
	-8.6E-5	-4.28989E-9
	-8.5E-5	-4.72945E-9
	-8.4E-5	-5.21287E-9
	-8.3E-5	-5.6045E-9
	-8.2E-5	-5.93458E-9
	-8.1E-5	-6.5368E-9
	-8.00E-05	-6.91011E-9
	-7.9E-5	-7.36022E-9
	-7.8E-5	-7.78211E-9
	-7.7E-5	-8.30804E-9
	-7.6E-5	-8.7142E-9
	-7.5E-5	-9.17237E-9
	-7.4E-5	-9.3411E-9
	-7.3E-5	-9.73606E-9
	-7.2E-5	-1.02147E-8
	-7.1E-5	-1.03266E-8
	-7.00E-05	-1.05812E-8
	-6.9E-5	-1.07928E-8
	-6.8E-5	-1.06842E-8
	-6.7E-5	-1.09273E-8
	-6.6E-5	-1.11629E-8
	-6.5E-5	-1.11461E-8
	-6.4E-5	-1.12627E-8
	-6.3E-5	-1.13708E-8
	-6.2E-5	-1.16155E-8
	-6.1E-5	-1.19986E-8
	-6.00E-05	-1.33057E-8
	-5.9E-5	-1.82094E-8
	-5.8E-5	-2.4378E-8
	-5.7E-5	-2.6987E-8
	-5.6E-5	-2.75817E-8
	-5.5E-5	-2.72036E-8
	-5.4E-5	-2.67801E-8
	-5.3E-5	-2.63312E-8
	-5.2E-5	-2.59465E-8
	-5.1E-5	-2.54611E-8
	-5.00E-05	-2.49713E-8
	-4.9E-5	-2.46071E-8
	-4.8E-5	-2.40792E-8
	-4.7E-5	-2.3629E-8
	-4.6E-5	-2.30624E-8
	-4.5E-5	-2.2478E-8
	-4.4E-5	-2.21136E-8
	-4.3E-5	-2.15998E-8
	-4.2E-5	-2.09394E-8
	-4.1E-5	-2.04669E-8
	-4.00E-05	-1.99056E-8
	-3.9E-5	-1.94588E-8
	-3.8E-5	-1.90308E-8
	-3.7E-5	-1.84216E-8
	-3.6E-5	-1.7841E-8
	-3.5E-5	-1.73445E-8
	-3.4E-5	-1.6832E-8
	-3.3E-5	-1.62989E-8
	-3.2E-5	-1.59906E-8
	-3.1E-5	-1.54526E-8
	-3.00E-05	-1.49291E-8
	-2.9E-5	-1.44435E-8
	-2.8E-5	-1.39354E-8
	-2.7E-5	-1.32697E-8
	-2.6E-5	-1.27897E-8
	-2.5E-5	-1.23089E-8
	-2.4E-5	-1.18435E-8
	-2.3E-5	-1.13967E-8
	-2.2E-5	-1.08771E-8
	-2.1E-5	-1.03076E-8
	-2.00E-05	-9.82337E-9
	-1.9E-5	-9.27047E-9
	-1.8E-5	-8.67579E-9
	-1.7E-5	-8.19131E-9
	-1.6E-5	-7.64114E-9
	-1.5E-5	-7.11193E-9
	-1.4E-5	-6.77708E-9
	-1.3E-5	-6.05722E-9
	-1.2E-5	-5.53322E-9
	-1.1E-5	-4.94928E-9
	-1.00E-05	-4.4409E-9
	-9.00E-06	-3.85673E-9
	-8.00E-06	-3.48333E-9
	-7.00E-06	-2.98141E-9
	-6.00E-06	-2.49446E-9
	-5.00E-06	-2.00706E-9
	-4.00E-06	-1.50892E-9
	-3.00E-06	-9.1001E-10
	-2.00E-06	-3.22948E-10
	-1.00E-06	1.53538E-10
	0	6.23479E-10
	1.00E-06	9.92638E-10
	2.00E-06	1.57472E-9
	3.00E-06	2.07855E-9
	4.00E-06	2.52256E-9
	5.00E-06	2.95739E-9
	6.00E-06	3.74354E-9
	7.00E-06	4.05529E-9
	8.00E-06	4.61783E-9
	9.00E-06	5.30531E-9
	1.00E-05	5.73674E-9
	1.1E-5	6.26425E-9
	1.2E-5	6.77083E-9
	1.3E-5	7.27177E-9
	1.4E-5	7.83657E-9
	1.5E-5	8.57308E-9
	1.6E-5	8.86683E-9
	1.7E-5	9.45673E-9
	1.8E-5	9.84637E-9
	1.9E-5	1.02899E-8
	2.00E-05	1.09271E-8
	2.1E-5	1.14796E-8
	2.2E-5	1.19564E-8
	2.3E-5	1.26539E-8
	2.4E-5	1.32695E-8
	2.5E-5	1.36774E-8
	2.6E-5	1.40841E-8
	2.7E-5	1.47573E-8
	2.8E-5	1.53406E-8
	2.9E-5	1.58866E-8
	3.00E-05	1.62688E-8
	3.1E-5	1.68678E-8
	3.2E-5	1.73637E-8
	3.3E-5	1.78384E-8
	3.4E-5	1.83887E-8
	3.5E-5	1.89689E-8
	3.6E-5	1.93576E-8
	3.7E-5	1.97776E-8
	3.8E-5	2.01913E-8
	3.9E-5	2.07706E-8
	4.00E-05	2.14836E-8
	4.1E-5	2.17436E-8
	4.2E-5	2.23385E-8
	4.3E-5	2.29171E-8
	4.4E-5	2.32793E-8
	4.5E-5	2.39046E-8
	4.6E-5	2.43897E-8
	4.7E-5	2.49278E-8
	4.8E-5	2.51012E-8
	4.9E-5	2.58527E-8
	5.00E-05	2.61146E-8
	5.1E-5	2.66049E-8
	5.2E-5	2.70722E-8
	5.3E-5	2.73156E-8
	5.4E-5	2.76058E-8
	5.5E-5	2.744E-8
	5.6E-5	2.5849E-8
	5.7E-5	2.11364E-8
	5.8E-5	1.56903E-8
	5.9E-5	1.32229E-8
	6.00E-05	1.24847E-8
	6.1E-5	1.21689E-8
	6.2E-5	1.19891E-8
	6.3E-5	1.17946E-8
	6.4E-5	1.15739E-8
	6.5E-5	1.13328E-8
	6.6E-5	1.12556E-8
	6.7E-5	1.11261E-8
	6.8E-5	1.08268E-8
	6.9E-5	1.07013E-8
	7.00E-05	1.05035E-8
	7.1E-5	1.01936E-8
	7.2E-5	9.81932E-9
	7.3E-5	9.80376E-9
	7.4E-5	9.40622E-9
	7.5E-5	8.9925E-9
	7.6E-5	8.6159E-9
	7.7E-5	8.06593E-9
	7.8E-5	7.64563E-9
	7.9E-5	7.21345E-9
	8.00E-05	6.60841E-9
	8.1E-5	6.26078E-9
	8.2E-5	5.87349E-9
	8.3E-5	5.47568E-9
	8.4E-5	5.10792E-9
	8.5E-5	4.82238E-9
	8.6E-5	4.55026E-9
	8.7E-5	4.25057E-9
	8.8E-5	4.10598E-9
	8.9E-5	4.03951E-9
	9.00E-05	3.92186E-9
	9.1E-5	3.87983E-9
	9.2E-5	4.1737E-9
	9.3E-5	4.11445E-9
	9.4E-5	4.19889E-9
	9.5E-5	4.24271E-9
	9.6E-5	4.15432E-9
	9.7E-5	4.18196E-9
	9.8E-5	4.16039E-9
	9.9E-5	4.22383E-9
	1.00E-04	4.30026E-9
	1.01E-4	4.50395E-9
	1.02E-4	4.68138E-9
	1.03E-4	4.70027E-9
	1.04E-4	4.6706E-9
	1.05E-4	4.89104E-9
	1.06E-4	4.82516E-9
	1.07E-4	4.80919E-9
	1.08E-4	4.74808E-9
	1.09E-4	4.79534E-9
	1.1E-4	4.69509E-9
	1.11E-4	4.67451E-9
	1.12E-4	4.72063E-9
	1.13E-4	4.74564E-9
	1.14E-4	4.65224E-9
	1.15E-4	4.55205E-9
	1.16E-4	4.5347E-9
	1.17E-4	4.30853E-9
	1.18E-4	4.37081E-9
	1.19E-4	4.26353E-9
	1.2E-4	4.37112E-9
	1.21E-4	4.39736E-9
	1.22E-4	4.33244E-9
	1.23E-4	4.18784E-9
	1.24E-4	4.24102E-9
	1.25E-4	4.20115E-9
	1.26E-4	4.25852E-9
	1.27E-4	4.24265E-9
	1.28E-4	4.18269E-9
	1.29E-4	4.38888E-9
	1.3E-4	4.35829E-9
	1.31E-4	4.3662E-9
	1.32E-4	4.2495E-9
	1.33E-4	4.17804E-9
	1.34E-4	4.34764E-9
	1.35E-4	4.48307E-9
	1.36E-4	4.64668E-9
	1.37E-4	4.62727E-9
	1.38E-4	4.66687E-9
	1.39E-4	4.67561E-9
	1.4E-4	4.62681E-9
	1.41E-4	4.5941E-9
	1.42E-4	4.69427E-9
	1.43E-4	4.61706E-9
	1.44E-4	4.8214E-9
	1.45E-4	4.85521E-9
	1.46E-4	4.65237E-9
	1.47E-4	4.68819E-9
	1.48E-4	4.73416E-9
	1.49E-4	4.75233E-9
	1.5E-4	4.76843E-9
	1.51E-4	4.62161E-9
	1.52E-4	4.54455E-9
	1.53E-4	4.58189E-9
	1.54E-4	4.31309E-9
	1.55E-4	4.4206E-9
	1.56E-4	4.47327E-9
	1.57E-4	4.53509E-9
	1.58E-4	4.5512E-9
	1.59E-4	4.53784E-9
	1.6E-4	4.56072E-9
	1.61E-4	4.49691E-9
	1.62E-4	4.62805E-9
	1.63E-4	4.73827E-9
	1.64E-4	4.58638E-9
	1.65E-4	4.74537E-9
	1.66E-4	4.75682E-9
	1.67E-4	4.80463E-9
	1.68E-4	4.68315E-9
	1.69E-4	4.81226E-9
	1.7E-4	4.9066E-9
	1.71E-4	4.87534E-9
	1.72E-4	5.06786E-9
	1.73E-4	4.93622E-9
	1.74E-4	4.84868E-9
	1.75E-4	4.95958E-9
	1.76E-4	4.83449E-9
	1.77E-4	4.91893E-9
	1.78E-4	4.86844E-9
	1.79E-4	4.79365E-9
	1.8E-4	4.73541E-9
	1.81E-4	4.76491E-9
	1.82E-4	4.83207E-9
	1.83E-4	4.74084E-9
	1.84E-4	4.57988E-9
	1.85E-4	4.53827E-9
	1.86E-4	4.43111E-9
	1.87E-4	4.40079E-9
	1.88E-4	4.39319E-9
	1.89E-4	4.46601E-9
	1.9E-4	4.31739E-9
	1.91E-4	4.2632E-9
	1.92E-4	4.12608E-9
	1.93E-4	4.14556E-9
	1.94E-4	3.97919E-9
	1.95E-4	3.9402E-9
	1.96E-4	3.92044E-9
	1.97E-4	3.64526E-9
	1.98E-4	3.69835E-9
	1.99E-4	3.72433E-9
	2.00E-04	3.48161E-9
	2.01E-4	3.45164E-9
	2.02E-4	3.30879E-9
	2.03E-4	3.18516E-9
	2.04E-4	3.11902E-9
	2.05E-4	3.05511E-9
	2.06E-4	2.95596E-9
	2.07E-4	2.88386E-9
	2.08E-4	2.86496E-9
	2.09E-4	2.7155E-9
	2.1E-4	2.86583E-9
	2.11E-4	2.68853E-9
	2.12E-4	2.49815E-9
	2.13E-4	2.34104E-9
	2.14E-4	2.22304E-9
	2.15E-4	2.13168E-9
	2.16E-4	2.23353E-9
	2.17E-4	2.0899E-9
	2.18E-4	2.07793E-9
	2.19E-4	1.88165E-9
	2.2E-4	1.85067E-9
	2.21E-4	1.7891E-9
	2.22E-4	1.88807E-9
	2.23E-4	1.69603E-9
	2.24E-4	1.73804E-9
	2.25E-4	1.77923E-9
	2.26E-4	1.84432E-9
	2.27E-4	1.83615E-9
	2.28E-4	1.69904E-9
	2.29E-4	1.59015E-9
	2.3E-4	1.64704E-9
	2.31E-4	1.4999E-9
	2.32E-4	1.44783E-9
	2.33E-4	1.41222E-9
	2.34E-4	1.43614E-9
	2.35E-4	1.25859E-9
	2.36E-4	1.43609E-9
	2.37E-4	1.45001E-9
	2.38E-4	1.38482E-9
	2.39E-4	1.37318E-9
	2.4E-4	1.40367E-9
	2.41E-4	1.45801E-9
	2.42E-4	1.42714E-9
	2.43E-4	1.2453E-9
	2.44E-4	1.11071E-9
	2.45E-4	1.24797E-9
	2.46E-4	1.12232E-9
	2.47E-4	1.16603E-9
	2.48E-4	1.17255E-9
	2.49E-4	1.14947E-9
	2.5E-4	9.22046E-10
	2.51E-4	1.04517E-9
	2.52E-4	1.02194E-9
	2.53E-4	9.46585E-10
	2.54E-4	9.91884E-10
	2.55E-4	1.11782E-9
	2.56E-4	8.65622E-10
	2.57E-4	8.39078E-10
	2.58E-4	1.01994E-9
	2.59E-4	8.29111E-10
	2.6E-4	8.69175E-10
	2.61E-4	7.94105E-10
	2.62E-4	8.90747E-10
	2.63E-4	8.75966E-10
	2.64E-4	8.57859E-10
	2.65E-4	8.34724E-10
	2.66E-4	8.76772E-10
	2.67E-4	7.44845E-10
	2.68E-4	8.12813E-10
	2.69E-4	7.58213E-10
	2.7E-4	8.77552E-10
	2.71E-4	8.02793E-10
	2.72E-4	8.06248E-10
	2.73E-4	7.16562E-10
	2.74E-4	7.49511E-10
	2.75E-4	7.44088E-10
	2.76E-4	7.42003E-10
	2.77E-4	8.20915E-10
	2.78E-4	8.37135E-10
	2.79E-4	7.76005E-10
	2.8E-4	8.92904E-10
	2.81E-4	9.23075E-10
	2.82E-4	8.39067E-10
	2.83E-4	8.01386E-10
	2.84E-4	7.12005E-10
	2.85E-4	7.7279E-10
	2.86E-4	8.31737E-10
	2.87E-4	7.87248E-10
	2.88E-4	7.30682E-10
	2.89E-4	7.94396E-10
	2.9E-4	6.41921E-10
	2.91E-4	5.02688E-10
	2.92E-4	5.94608E-10
	2.93E-4	5.59535E-10
	2.94E-4	7.05375E-10
	2.95E-4	7.07829E-10
	2.96E-4	6.73539E-10
	2.97E-4	7.85861E-10
	2.98E-4	6.98475E-10
	2.99E-4	7.91575E-10
	3.00E-04	6.05693E-10
	3.01E-4	6.48726E-10
	3.02E-4	6.35201E-10
	3.03E-4	5.41736E-10
	3.04E-4	5.3671E-10
	3.05E-4	4.9256E-10
	3.06E-4	5.22356E-10
	3.07E-4	7.95716E-10
	3.08E-4	7.52882E-10
	3.09E-4	6.82623E-10
	3.1E-4	7.80382E-10
	3.11E-4	7.73722E-10
	3.12E-4	8.05854E-10
	3.13E-4	8.18434E-10
	3.14E-4	7.15823E-10
	3.15E-4	7.51212E-10
	3.16E-4	7.62709E-10
	3.17E-4	8.16325E-10
	3.18E-4	8.61694E-10
	3.19E-4	8.59461E-10
	3.2E-4	9.27101E-10
	3.21E-4	9.87717E-10
	3.22E-4	9.04986E-10
	3.23E-4	8.36539E-10
	3.24E-4	7.5626E-10
	3.25E-4	7.05484E-10
	3.26E-4	7.28893E-10
	3.27E-4	7.65896E-10
	3.28E-4	7.6543E-10
	3.29E-4	7.81584E-10
	3.3E-4	8.49222E-10
	3.31E-4	8.81065E-10
	3.32E-4	8.63333E-10
	3.33E-4	7.3189E-10
	3.34E-4	7.55111E-10
	3.35E-4	7.84838E-10
	3.36E-4	9.14089E-10
	3.37E-4	8.72148E-10
	3.38E-4	9.43131E-10
	3.39E-4	9.77086E-10
	3.4E-4	1.02953E-9
	3.41E-4	8.94599E-10
	3.42E-4	9.95299E-10
	3.43E-4	1.09304E-9
	3.44E-4	1.02479E-9
	3.45E-4	9.32742E-10
	3.46E-4	9.20779E-10
	3.47E-4	8.70151E-10
	3.48E-4	9.19477E-10
	3.49E-4	9.24729E-10
	3.5E-4	9.23541E-10
	3.51E-4	9.3645E-10
	3.52E-4	1.00315E-9
	3.53E-4	9.1475E-10
	3.54E-4	1.05212E-9
	3.55E-4	1.07771E-9
	3.56E-4	1.13781E-9
	3.57E-4	1.17812E-9
	3.58E-4	1.24202E-9
	3.59E-4	1.28969E-9
	3.6E-4	1.34133E-9
	3.61E-4	1.26008E-9
	3.62E-4	1.38152E-9
	3.63E-4	1.24614E-9
	3.64E-4	1.42648E-9
	3.65E-4	1.49119E-9
	3.66E-4	1.60448E-9
	3.67E-4	1.46162E-9
	3.68E-4	1.48398E-9
	3.69E-4	1.44885E-9
	3.7E-4	1.40498E-9
	3.71E-4	1.54433E-9
	3.72E-4	1.53386E-9
	3.73E-4	1.43755E-9
	3.74E-4	1.45999E-9
	3.75E-4	1.37612E-9
	3.76E-4	1.50723E-9
	3.77E-4	1.53853E-9
	3.78E-4	1.53012E-9
	3.79E-4	1.6506E-9
	3.8E-4	1.9479E-9
	3.81E-4	1.85164E-9
	3.82E-4	2.00461E-9
	3.83E-4	2.01388E-9
	3.84E-4	2.06005E-9
	3.85E-4	2.4078E-9
	3.86E-4	2.39105E-9
	3.87E-4	2.58896E-9
	3.88E-4	2.80087E-9
	3.89E-4	2.96497E-9
	3.9E-4	3.33343E-9
	3.91E-4	3.70498E-9
	3.92E-4	4.48845E-9
	3.93E-4	5.45863E-9
	3.94E-4	6.41825E-9
	3.95E-4	7.48669E-9
	3.96E-4	8.62178E-9
	3.97E-4	9.92205E-9
	3.98E-4	1.12184E-8
	3.99E-4	1.23956E-8
	4.00E-04	1.35801E-8
	4.01E-4	1.46653E-8
	4.02E-4	1.56012E-8
	4.03E-4	1.66452E-8
	4.04E-4	1.76361E-8
	4.05E-4	1.86254E-8
	4.06E-4	1.98395E-8
	4.07E-4	2.10109E-8
	4.08E-4	2.19047E-8
	4.09E-4	2.29086E-8
	4.1E-4	2.40502E-8
	4.11E-4	2.50559E-8
	4.12E-4	2.61591E-8
	4.13E-4	2.73307E-8
	4.14E-4	2.84426E-8
	4.15E-4	2.95533E-8
	4.16E-4	3.07857E-8
	4.17E-4	3.22224E-8
	4.18E-4	3.34291E-8
	4.19E-4	3.4964E-8
	4.2E-4	3.62882E-8
	4.21E-4	3.77744E-8
	4.22E-4	3.90915E-8
	4.23E-4	4.02867E-8
	4.24E-4	4.16758E-8
	4.25E-4	4.28371E-8
	4.26E-4	4.39056E-8
	4.27E-4	4.49325E-8
	4.28E-4	4.56396E-8
	4.29E-4	4.65365E-8
	4.3E-4	4.73042E-8
	4.31E-4	4.79141E-8
	4.32E-4	4.87588E-8
	4.33E-4	4.96215E-8
	4.34E-4	5.02279E-8
	4.35E-4	5.09105E-8
	4.36E-4	5.14361E-8
	4.37E-4	5.21589E-8
	4.38E-4	5.27874E-8
	4.39E-4	5.32663E-8
	4.4E-4	5.3989E-8
	4.41E-4	5.45169E-8
	4.42E-4	5.50844E-8
	4.43E-4	5.54913E-8
	4.44E-4	5.60913E-8
	4.45E-4	5.65763E-8
	4.46E-4	5.7168E-8
	4.47E-4	5.7446E-8
	4.48E-4	5.79879E-8
	4.49E-4	5.8421E-8
	4.5E-4	5.88381E-8
	4.51E-4	5.91779E-8
	4.52E-4	5.96019E-8
	4.53E-4	5.99553E-8
	4.54E-4	6.03114E-8
	4.55E-4	6.07055E-8
	4.56E-4	6.09864E-8
	4.57E-4	6.14234E-8
	4.58E-4	6.17914E-8
	4.59E-4	6.20762E-8
	4.6E-4	6.2506E-8
	4.61E-4	6.28875E-8
	4.62E-4	6.30998E-8
	4.63E-4	6.34597E-8
	4.64E-4	6.37028E-8
	4.65E-4	6.38989E-8
	4.66E-4	6.39688E-8
	4.67E-4	6.43365E-8
	4.68E-4	6.46498E-8
	4.69E-4	6.48744E-8
	4.7E-4	6.52405E-8
	4.71E-4	6.53537E-8
	4.72E-4	6.57677E-8
	4.73E-4	6.61033E-8
	4.74E-4	6.62258E-8
	4.75E-4	6.64853E-8
	4.76E-4	6.65798E-8
	4.77E-4	6.68514E-8
	4.78E-4	6.71458E-8
	4.79E-4	6.73887E-8
	4.8E-4	6.76156E-8
	4.81E-4	6.79147E-8
	4.82E-4	6.79903E-8
	4.83E-4	6.82423E-8
	4.84E-4	6.84212E-8
	4.85E-4	6.87648E-8
	4.86E-4	6.89484E-8
	4.87E-4	6.92076E-8
	4.88E-4	6.9317E-8
	4.89E-4	6.95034E-8
	4.9E-4	6.97376E-8
	4.91E-4	6.99395E-8
	4.92E-4	7.01638E-8
	4.93E-4	7.03161E-8
	4.94E-4	7.05721E-8
	4.95E-4	7.06607E-8
	4.96E-4	7.08413E-8
	4.97E-4	7.11429E-8
	4.98E-4	7.12791E-8
	4.99E-4	7.13966E-8
	5.00E-04	7.16743E-8
	5.01E-4	7.19041E-8
	5.02E-4	7.20801E-8
	5.03E-4	7.21082E-8
	5.04E-4	7.23733E-8
	5.05E-4	7.26275E-8
	5.06E-4	7.29706E-8
	5.07E-4	7.31876E-8
	5.08E-4	7.33023E-8
	5.09E-4	7.34666E-8
	5.1E-4	7.36078E-8
	5.11E-4	7.37121E-8
	5.12E-4	7.3841E-8
	5.13E-4	7.41346E-8
	5.14E-4	7.44481E-8
	5.15E-4	7.46562E-8
	5.16E-4	7.48056E-8
	5.17E-4	7.49946E-8
	5.18E-4	7.51373E-8
	5.19E-4	7.53275E-8
	5.2E-4	7.55627E-8
	5.21E-4	7.58721E-8
	5.22E-4	7.60285E-8
	5.23E-4	7.6287E-8
	5.24E-4	7.65426E-8
	5.25E-4	7.68613E-8
	5.26E-4	7.70144E-8
	5.27E-4	7.71588E-8
	5.28E-4	7.73857E-8
	5.29E-4	7.75683E-8
	5.3E-4	7.76559E-8
	5.31E-4	7.79996E-8
	5.32E-4	7.8321E-8
	5.33E-4	7.848E-8
	5.34E-4	7.86233E-8
	5.35E-4	7.8968E-8
	5.36E-4	7.91315E-8
	5.37E-4	7.9196E-8
	5.38E-4	7.93562E-8
	5.39E-4	7.96402E-8
	5.4E-4	7.99233E-8
	5.41E-4	8.01572E-8
	5.42E-4	8.03511E-8
	5.43E-4	8.05634E-8
	5.44E-4	8.07252E-8
	5.45E-4	8.08672E-8
	5.46E-4	8.11791E-8
	5.47E-4	8.13456E-8
	5.48E-4	8.15246E-8
	5.49E-4	8.16964E-8
	5.5E-4	8.18132E-8
	5.51E-4	8.21379E-8
	5.52E-4	8.23188E-8
	5.53E-4	8.25628E-8
	5.54E-4	8.26958E-8
	5.55E-4	8.28598E-8
	5.56E-4	8.29642E-8
	5.57E-4	8.32035E-8
	5.58E-4	8.33135E-8
	5.59E-4	8.34218E-8
	5.6E-4	8.36305E-8
	5.61E-4	8.37236E-8
	5.62E-4	8.40401E-8
	5.63E-4	8.4125E-8
	5.64E-4	8.424E-8
	5.65E-4	8.45282E-8
	5.66E-4	8.48066E-8
	5.67E-4	8.49261E-8
	5.68E-4	8.51423E-8
	5.69E-4	8.52773E-8
	5.7E-4	8.55532E-8
	5.71E-4	8.57688E-8
	5.72E-4	8.58758E-8
	5.73E-4	8.60855E-8
	5.74E-4	8.61793E-8
	5.75E-4	8.64609E-8
	5.76E-4	8.66604E-8
	5.77E-4	8.68209E-8
	5.78E-4	8.70478E-8
	5.79E-4	8.72487E-8
	5.8E-4	8.72584E-8
	5.81E-4	8.75114E-8
	5.82E-4	8.76998E-8
	5.83E-4	8.78212E-8
	5.84E-4	8.79409E-8
	5.85E-4	8.82589E-8
	5.86E-4	8.8494E-8
	5.87E-4	8.85357E-8
	5.88E-4	8.87551E-8
	5.89E-4	8.89141E-8
	5.9E-4	8.90635E-8
	5.91E-4	8.91692E-8
	5.92E-4	8.95372E-8
	5.93E-4	8.97176E-8
	5.94E-4	8.98274E-8
	5.95E-4	9.01408E-8
	5.96E-4	9.0371E-8
	5.97E-4	9.04761E-8
	5.98E-4	9.0648E-8
	5.99E-4	9.07213E-8
	6.00E-04	9.08848E-8
	6.01E-4	9.1276E-8
	6.02E-4	9.123E-8
	6.03E-4	9.14612E-8
	6.04E-4	9.17309E-8
	6.05E-4	9.18486E-8
	6.06E-4	9.19779E-8
	6.07E-4	9.22487E-8
	6.08E-4	9.25215E-8
	6.09E-4	9.25885E-8
	6.1E-4	9.27979E-8
	6.11E-4	9.29654E-8
	6.12E-4	9.32187E-8
	6.13E-4	9.34862E-8
	6.14E-4	9.37651E-8
	6.15E-4	9.391E-8
	6.16E-4	9.40613E-8
	6.17E-4	9.42595E-8
	6.18E-4	9.4282E-8
	6.19E-4	9.45792E-8
	6.2E-4	9.47542E-8
	6.21E-4	9.49769E-8
	6.22E-4	9.50344E-8
	6.23E-4	9.52661E-8
	6.24E-4	9.55033E-8
	6.25E-4	9.56989E-8
	6.26E-4	9.58485E-8
	6.27E-4	9.60561E-8
	6.28E-4	9.61768E-8
	6.29E-4	9.644E-8
	6.3E-4	9.65761E-8
	6.31E-4	9.67212E-8
	6.32E-4	9.70088E-8
	6.33E-4	9.71199E-8
	6.34E-4	9.74537E-8
	6.35E-4	9.75783E-8
	6.36E-4	9.76576E-8
	6.37E-4	9.78085E-8
	6.38E-4	9.82411E-8
	6.39E-4	9.83062E-8
	6.4E-4	9.84661E-8
	6.41E-4	9.86902E-8
	6.42E-4	9.88845E-8
	6.43E-4	9.90999E-8
	6.44E-4	9.91874E-8
	6.45E-4	9.9352E-8
	6.46E-4	9.96181E-8
	6.47E-4	9.97588E-8
	6.48E-4	9.98848E-8
	6.49E-4	1.00021E-7
	6.5E-4	1.00272E-7
	6.51E-4	1.00234E-7
	6.52E-4	1.00583E-7
	6.53E-4	1.008E-7
	6.54E-4	1.01E-7
	6.55E-4	1.01231E-7
	6.56E-4	1.01342E-7
	6.57E-4	1.01637E-7
	6.58E-4	1.01896E-7
	6.59E-4	1.02098E-7
	6.6E-4	1.02137E-7
	6.61E-4	1.02398E-7
	6.62E-4	1.02534E-7
	6.63E-4	1.02683E-7
	6.64E-4	1.02979E-7
	6.65E-4	1.03062E-7
	6.66E-4	1.03399E-7
	6.67E-4	1.03506E-7
	6.68E-4	1.03687E-7
	6.69E-4	1.03817E-7
	6.7E-4	1.03936E-7
	6.71E-4	1.04003E-7
	6.72E-4	1.04488E-7
	6.73E-4	1.04704E-7
	6.74E-4	1.04754E-7
	6.75E-4	1.04927E-7
	6.76E-4	1.05152E-7
	6.77E-4	1.05228E-7
	6.78E-4	1.05298E-7
	6.79E-4	1.05715E-7
	6.8E-4	1.05845E-7
	6.81E-4	1.06006E-7
	6.82E-4	1.06153E-7
	6.83E-4	1.0613E-7
	6.84E-4	1.06345E-7
	6.85E-4	1.0674E-7
	6.86E-4	1.06907E-7
	6.87E-4	1.07119E-7
	6.88E-4	1.07415E-7
	6.89E-4	1.0755E-7
	6.9E-4	1.07755E-7
	6.91E-4	1.08031E-7
	6.92E-4	1.08307E-7
	6.93E-4	1.08439E-7
	6.94E-4	1.08518E-7
	6.95E-4	1.08646E-7
	6.96E-4	1.08876E-7
	6.97E-4	1.08986E-7
	6.98E-4	1.09223E-7
	6.99E-4	1.09267E-7
	7.00E-04	1.09534E-7
	7.01E-4	1.09749E-7
	7.02E-4	1.10017E-7
	7.03E-4	1.10181E-7
	7.04E-4	1.10195E-7
	7.05E-4	1.10398E-7
	7.06E-4	1.1058E-7
	7.07E-4	1.10827E-7
	7.08E-4	1.11126E-7
	7.09E-4	1.11177E-7
	7.1E-4	1.11402E-7
	7.11E-4	1.1165E-7
	7.12E-4	1.11896E-7
	7.13E-4	1.12089E-7
	7.14E-4	1.12104E-7
	7.15E-4	1.12262E-7
	7.16E-4	1.12402E-7
	7.17E-4	1.12481E-7
	7.18E-4	1.12748E-7
	7.19E-4	1.12888E-7
	7.2E-4	1.13215E-7
	7.21E-4	1.13229E-7
	7.22E-4	1.13509E-7
	7.23E-4	1.13674E-7
	7.24E-4	1.13945E-7
	7.25E-4	1.14069E-7
	7.26E-4	1.1423E-7
	7.27E-4	1.14573E-7
	7.28E-4	1.14704E-7
	7.29E-4	1.14784E-7
	7.3E-4	1.1493E-7
	7.31E-4	1.15068E-7
	7.32E-4	1.15375E-7
	7.33E-4	1.15529E-7
	7.34E-4	1.15733E-7
	7.35E-4	1.15936E-7
	7.36E-4	1.16089E-7
	7.37E-4	1.16216E-7
	7.38E-4	1.1651E-7
	7.39E-4	1.16611E-7
	7.4E-4	1.16836E-7
	7.41E-4	1.17005E-7
	7.42E-4	1.17014E-7
	7.43E-4	1.17364E-7
	7.44E-4	1.17474E-7
	7.45E-4	1.17513E-7
	7.46E-4	1.17767E-7
	7.47E-4	1.1808E-7
	7.48E-4	1.18257E-7
	7.49E-4	1.18343E-7
	7.5E-4	1.18402E-7
	7.51E-4	1.1862E-7
	7.52E-4	1.18779E-7
	7.53E-4	1.18967E-7
	7.54E-4	1.19226E-7
	7.55E-4	1.19359E-7
	7.56E-4	1.19663E-7
	7.57E-4	1.19774E-7
	7.58E-4	1.19976E-7
	7.59E-4	1.20225E-7
	7.6E-4	1.20362E-7
	7.61E-4	1.20406E-7
	7.62E-4	1.20734E-7
	7.63E-4	1.2094E-7
	7.64E-4	1.21333E-7
	7.65E-4	1.21398E-7
	7.66E-4	1.21589E-7
	7.67E-4	1.21862E-7
	7.68E-4	1.21995E-7
	7.69E-4	1.2212E-7
	7.7E-4	1.22342E-7
	7.71E-4	1.22459E-7
	7.72E-4	1.2269E-7
	7.73E-4	1.22637E-7
	7.74E-4	1.2291E-7
	7.75E-4	1.23014E-7
	7.76E-4	1.23067E-7
	7.77E-4	1.23539E-7
	7.78E-4	1.23648E-7
	7.79E-4	1.23942E-7
	7.8E-4	1.23917E-7
	7.81E-4	1.24144E-7
	7.82E-4	1.24504E-7
	7.83E-4	1.24588E-7
	7.84E-4	1.24677E-7
	7.85E-4	1.24921E-7
	7.86E-4	1.24957E-7
	7.87E-4	1.25024E-7
	7.88E-4	1.25075E-7
	7.89E-4	1.25361E-7
	7.9E-4	1.25594E-7
	7.91E-4	1.25688E-7
	7.92E-4	1.25957E-7
	7.93E-4	1.26255E-7
	7.94E-4	1.26355E-7
	7.95E-4	1.26685E-7
	7.96E-4	1.26812E-7
	7.97E-4	1.2697E-7
	7.98E-4	1.2698E-7
	7.99E-4	1.27244E-7
	8.00E-04	1.27442E-7
	8.01E-4	1.27669E-7
	8.02E-4	1.27793E-7
	8.03E-4	1.27947E-7
	8.04E-4	1.28157E-7
	8.05E-4	1.28357E-7
	8.06E-4	1.28666E-7
	8.07E-4	1.28699E-7
	8.08E-4	1.29079E-7
	8.09E-4	1.29269E-7
	8.1E-4	1.29304E-7
	8.11E-4	1.29407E-7
	8.12E-4	1.29621E-7
	8.13E-4	1.29929E-7
	8.14E-4	1.30132E-7
	8.15E-4	1.30172E-7
	8.16E-4	1.30487E-7
	8.17E-4	1.3056E-7
	8.18E-4	1.30671E-7
	8.19E-4	1.30905E-7
	8.2E-4	1.31003E-7
	8.21E-4	1.31179E-7
	8.22E-4	1.31458E-7
	8.23E-4	1.31602E-7
	8.24E-4	1.31624E-7
	8.25E-4	1.31976E-7
	8.26E-4	1.32146E-7
	8.27E-4	1.32282E-7
	8.28E-4	1.32446E-7
	8.29E-4	1.32766E-7
	8.3E-4	1.3292E-7
	8.31E-4	1.33064E-7
	8.32E-4	1.33203E-7
	8.33E-4	1.33429E-7
	8.34E-4	1.33571E-7
	8.35E-4	1.33785E-7
	8.36E-4	1.33821E-7
	8.37E-4	1.33952E-7
	8.38E-4	1.34323E-7
	8.39E-4	1.34449E-7
	8.4E-4	1.3453E-7
	8.41E-4	1.34671E-7
	8.42E-4	1.34983E-7
	8.43E-4	1.35132E-7
	8.44E-4	1.35342E-7
	8.45E-4	1.35433E-7
	8.46E-4	1.35542E-7
	8.47E-4	1.35769E-7
	8.48E-4	1.35952E-7
	8.49E-4	1.36204E-7
	8.5E-4	1.36329E-7
	8.51E-4	1.36522E-7
	8.52E-4	1.36852E-7
	8.53E-4	1.37008E-7
	8.54E-4	1.37227E-7
	8.55E-4	1.37364E-7
	8.56E-4	1.37418E-7
	8.57E-4	1.37528E-7
	8.58E-4	1.37745E-7
	8.59E-4	1.37768E-7
	8.6E-4	1.38085E-7
	8.61E-4	1.38139E-7
	8.62E-4	1.38399E-7
	8.63E-4	1.3858E-7
	8.64E-4	1.38882E-7
	8.65E-4	1.39008E-7
	8.66E-4	1.39057E-7
	8.67E-4	1.39387E-7
	8.68E-4	1.39434E-7
	8.69E-4	1.39664E-7
	8.7E-4	1.39845E-7
	8.71E-4	1.39879E-7
	8.72E-4	1.40049E-7
	8.73E-4	1.40295E-7
	8.74E-4	1.40391E-7
	8.75E-4	1.40729E-7
	8.76E-4	1.40921E-7
	8.77E-4	1.41274E-7
	8.78E-4	1.41331E-7
	8.79E-4	1.41558E-7
	8.8E-4	1.41808E-7
	8.81E-4	1.41842E-7
	8.82E-4	1.42179E-7
	8.83E-4	1.4235E-7
	8.84E-4	1.42517E-7
	8.85E-4	1.42687E-7
	8.86E-4	1.42811E-7
	8.87E-4	1.43109E-7
	8.88E-4	1.43379E-7
	8.89E-4	1.43424E-7
	8.9E-4	1.43596E-7
	8.91E-4	1.43658E-7
	8.92E-4	1.43751E-7
	8.93E-4	1.44067E-7
	8.94E-4	1.44194E-7
	8.95E-4	1.44423E-7
	8.96E-4	1.44595E-7
	8.97E-4	1.44801E-7
	8.98E-4	1.4504E-7
	8.99E-4	1.45214E-7
	9.00E-04	1.45301E-7
	9.01E-4	1.45374E-7
	9.02E-4	1.45552E-7
	9.03E-4	1.45768E-7
	9.04E-4	1.45796E-7
	9.05E-4	1.46111E-7
	9.06E-4	1.46206E-7
	9.07E-4	1.46491E-7
	9.08E-4	1.46872E-7
	9.09E-4	1.47062E-7
	9.1E-4	1.47236E-7
	9.11E-4	1.47466E-7
	9.12E-4	1.47589E-7
	9.13E-4	1.4786E-7
	9.14E-4	1.47981E-7
	9.15E-4	1.48157E-7
	9.16E-4	1.48177E-7
	9.17E-4	1.48475E-7
	9.18E-4	1.4868E-7
	9.19E-4	1.48891E-7
	9.2E-4	1.4899E-7
	9.21E-4	1.49056E-7
	9.22E-4	1.49285E-7
	9.23E-4	1.49308E-7
	9.24E-4	1.49625E-7
	9.25E-4	1.4978E-7
	9.26E-4	1.50187E-7
	9.27E-4	1.50298E-7
	9.28E-4	1.50316E-7
	9.29E-4	1.50611E-7
	9.3E-4	1.50609E-7
	9.31E-4	1.50794E-7
	9.32E-4	1.5111E-7
	9.33E-4	1.51281E-7
	9.34E-4	1.51343E-7
	9.35E-4	1.51673E-7
	9.36E-4	1.51735E-7
	9.37E-4	1.51984E-7
	9.38E-4	1.52141E-7
	9.39E-4	1.52341E-7
	9.4E-4	1.52479E-7
	9.41E-4	1.527E-7
	9.42E-4	1.5281E-7
	9.43E-4	1.52915E-7
	9.44E-4	1.53139E-7
	9.45E-4	1.53149E-7
	9.46E-4	1.53362E-7
	9.47E-4	1.53572E-7
	9.48E-4	1.53935E-7
	9.49E-4	1.53957E-7
	9.5E-4	1.54092E-7
	9.51E-4	1.54259E-7
	9.52E-4	1.54418E-7
	9.53E-4	1.54582E-7
	9.54E-4	1.54643E-7
	9.55E-4	1.54876E-7
	9.56E-4	1.54881E-7
	9.57E-4	1.5497E-7
	9.58E-4	1.55185E-7
	9.59E-4	1.55447E-7
	9.6E-4	1.55495E-7
	9.61E-4	1.55606E-7
	9.62E-4	1.55986E-7
	9.63E-4	1.56112E-7
	9.64E-4	1.56397E-7
	9.65E-4	1.56718E-7
	9.66E-4	1.56901E-7
	9.67E-4	1.57057E-7
	9.68E-4	1.57234E-7
	9.69E-4	1.57318E-7
	9.7E-4	1.57553E-7
	9.71E-4	1.57709E-7
	9.72E-4	1.57879E-7
	9.73E-4	1.57857E-7
	9.74E-4	1.58046E-7
	9.75E-4	1.58389E-7
	9.76E-4	1.58692E-7
	9.77E-4	1.58823E-7
	9.78E-4	1.59072E-7
	9.79E-4	1.59073E-7
	9.8E-4	1.59316E-7
	9.81E-4	1.59558E-7
	9.82E-4	1.59837E-7
	9.83E-4	1.5985E-7
	9.84E-4	1.60004E-7
	9.85E-4	1.60251E-7
	9.86E-4	1.60463E-7
	9.87E-4	1.60758E-7
	9.88E-4	1.60757E-7
	9.89E-4	1.60901E-7
	9.9E-4	1.60975E-7
	9.91E-4	1.61255E-7
	9.92E-4	1.61427E-7
	9.93E-4	1.6162E-7
	9.94E-4	1.61873E-7
	9.95E-4	1.61957E-7
	9.96E-4	1.62214E-7
	9.97E-4	1.62358E-7
[truncated: 3 more rows]

## Sheet: Fig. 3 (b1), Fig. 3 (b2)
	Voltage, experiment	Current, experiment			Voltage, theory	Current, theory
	V (V)	I (A)			V (V)	I (A)
	00:00:00	6.23479E-10			0	0
	1.0E-6	9.92638E-10			1.248E-6	6.4E-10
	2.0E-6	1.57472E-9			2.496E-6	1.28E-9
	3.0E-6	2.07855E-9			3.744E-6	1.92E-9
	4.0E-6	2.52256E-9			4.992E-6	2.56E-9
	5.0E-6	2.95739E-9			6.24E-6	3.2E-9
	6.0E-6	3.74354E-9			7.488E-6	3.84E-9
	7.0E-6	4.05529E-9			8.736E-6	4.48E-9
	8.0E-6	4.61783E-9			9.984E-6	5.12E-9
	9.0E-6	5.30531E-9			1.1232E-5	5.76E-9
	1.0E-5	5.73674E-9			1.248E-5	6.4E-9
	1.1E-5	6.26425E-9			1.3728E-5	7.04E-9
	1.2E-5	6.77083E-9			1.4976E-5	7.68E-9
	1.3E-5	7.27177E-9			1.6224E-5	8.32E-9
	1.4E-5	7.83657E-9			1.7472E-5	8.96E-9
	1.5E-5	8.57308E-9			1.872E-5	9.6E-9
	1.6E-5	8.86683E-9			1.9968E-5	1.024E-8
	1.7E-5	9.45673E-9			2.1216E-5	1.088E-8
	1.8E-5	9.84637E-9			2.2464E-5	1.152E-8
	1.9E-5	1.02899E-8			2.3712E-5	1.216E-8
	2.0E-5	1.09271E-8			2.496E-5	1.28E-8
	2.1E-5	1.14796E-8			2.6208E-5	1.344E-8
	2.2E-5	1.19564E-8			2.7456E-5	1.408E-8
	2.3E-5	1.26539E-8			2.8704E-5	1.472E-8
	2.4E-5	1.32695E-8			2.9952E-5	1.536E-8
	2.5E-5	1.36774E-8			3.12E-5	1.6E-8
	2.6E-5	1.40841E-8			3.2448E-5	1.664E-8
	2.7E-5	1.47573E-8			3.3696E-5	1.728E-8
	2.8E-5	1.53406E-8			3.4944E-5	1.792E-8
	2.9E-5	1.58866E-8			3.6192E-5	1.856E-8
	3.0E-5	1.62688E-8			3.744E-5	1.92E-8
	3.1E-5	1.68678E-8			3.8688E-5	1.984E-8
	3.2E-5	1.73637E-8			3.9936E-5	2.048E-8
	3.3E-5	1.78384E-8			4.1184E-5	2.112E-8
	3.4E-5	1.83887E-8			4.2432E-5	2.176E-8
	3.5E-5	1.89689E-8			4.368E-5	2.24E-8
	3.6E-5	1.93576E-8			4.4928E-5	2.304E-8
	3.7E-5	1.97776E-8			4.6176E-5	2.368E-8
	3.8E-5	2.01913E-8			4.7424E-5	2.432E-8
	3.9E-5	2.07706E-8			4.8672E-5	2.496E-8
	4.0E-5	2.14836E-8			4.992E-5	2.56E-8
	4.1E-5	2.17436E-8			5.1168E-5	2.624E-8
	4.2E-5	2.23385E-8			5.2416E-5	2.688E-8
	4.3E-5	2.29171E-8			5.3664E-5	2.752E-8
	4.4E-5	2.32793E-8			5.4912E-5	2.816E-8
	4.5E-5	2.39046E-8			5.616E-5	2.88E-8
	4.6E-5	2.43897E-8			5.742E-5	7.0965E-9
	4.7E-5	2.49278E-8			5.7436E-5	7.0937E-9
	4.8E-5	2.51012E-8			5.7451E-5	7.0909E-9
	4.9E-5	2.58527E-8			5.7467E-5	7.0882E-9
	5.0E-5	2.61146E-8			5.7483E-5	7.0854E-9
	5.1E-5	2.66049E-8			5.7499E-5	7.0826E-9
	5.2E-5	2.70722E-8			5.7514E-5	7.0799E-9
	5.3E-5	2.73156E-8			5.753E-5	7.0771E-9
	5.4E-5	2.76058E-8			5.7546E-5	7.0744E-9
	5.5E-5	2.744E-8			5.7561E-5	7.0716E-9
	5.6E-5	2.5849E-8			5.7577E-5	7.0689E-9
	5.7E-5	2.11364E-8			5.7593E-5	7.0661E-9
	5.8E-5	1.56903E-8			5.7609E-5	7.0634E-9
	5.9E-5	1.32229E-8			5.7624E-5	7.0607E-9
	6.0E-5	1.24847E-8			5.764E-5	7.0579E-9
	6.1E-5	1.21689E-8			5.7656E-5	7.0552E-9
	6.2E-5	1.19891E-8			5.7672E-5	7.0525E-9
	6.3E-5	1.17946E-8			5.7688E-5	7.0497E-9
	6.4E-5	1.15739E-8			5.7703E-5	7.047E-9
	6.5E-5	1.13328E-8			5.7719E-5	7.0443E-9
	6.6E-5	1.12556E-8			5.7735E-5	7.0416E-9
	6.7E-5	1.11261E-8			5.7751E-5	7.0389E-9
	6.8E-5	1.08268E-8			5.7766E-5	7.0362E-9
	6.9E-5	1.07013E-8			5.7782E-5	7.0334E-9
	7.0E-5	1.05035E-8			5.7798E-5	7.0307E-9
	7.1E-5	1.01936E-8			5.7814E-5	7.028E-9
	7.2E-5	9.81932E-9			5.783E-5	7.0253E-9
	7.3E-5	9.80376E-9			5.7846E-5	7.0226E-9
	7.4E-5	9.40622E-9			5.7861E-5	7.0199E-9
	7.5E-5	8.9925E-9			5.7877E-5	7.0172E-9
	7.6E-5	8.6159E-9			5.7893E-5	7.0146E-9
	7.7E-5	8.06593E-9			5.7909E-5	7.0119E-9
	7.8E-5	7.64563E-9			5.7925E-5	7.0092E-9
	7.9E-5	7.21345E-9			5.7941E-5	7.0065E-9
	8.0E-5	6.60841E-9			5.7957E-5	7.0038E-9
	8.1E-5	6.26078E-9			5.7972E-5	7.0012E-9
	8.2E-5	5.87349E-9			5.7988E-5	6.9985E-9
	8.3E-5	5.47568E-9			5.8004E-5	6.9958E-9
	8.4E-5	5.10792E-9			5.802E-5	6.9931E-9
	8.5E-5	4.82238E-9			5.8036E-5	6.9905E-9
	8.6E-5	4.55026E-9			5.8052E-5	6.9878E-9
	8.7E-5	4.25057E-9			5.8068E-5	6.9852E-9
	8.8E-5	4.10598E-9			5.8084E-5	6.9825E-9
	8.9E-5	4.03951E-9			5.81E-5	6.9798E-9
	9.0E-5	3.92186E-9			5.8115E-5	6.9772E-9
	9.1E-5	3.87983E-9			5.8131E-5	6.9745E-9
	9.2E-5	4.1737E-9			5.8147E-5	6.9719E-9
	9.3E-5	4.11445E-9			5.8163E-5	6.9693E-9
	9.4E-5	4.19889E-9			5.8179E-5	6.9666E-9
	9.5E-5	4.24271E-9			5.8195E-5	6.964E-9
	9.6E-5	4.15432E-9			5.8211E-5	6.9613E-9
	9.7E-5	4.18196E-9			5.8227E-5	6.9587E-9
	9.8E-5	4.16039E-9			5.8243E-5	6.9561E-9
	9.9E-5	4.22383E-9			5.8259E-5	6.9535E-9
	1.0E-4	4.30026E-9			5.8275E-5	6.9508E-9
	1.01E-4	4.50395E-9			5.8291E-5	6.9482E-9
	1.02E-4	4.68138E-9			5.8307E-5	6.9456E-9
	1.03E-4	4.70027E-9			5.8323E-5	6.943E-9
	1.04E-4	4.6706E-9			5.8339E-5	6.9404E-9
	1.05E-4	4.89104E-9			5.8355E-5	6.9378E-9
	1.06E-4	4.82516E-9			5.8371E-5	6.9351E-9
	1.07E-4	4.80919E-9			5.8387E-5	6.9325E-9
	1.08E-4	4.74808E-9			5.8403E-5	6.9299E-9
	1.09E-4	4.79534E-9			5.8419E-5	6.9273E-9
	1.1E-4	4.69509E-9			5.8435E-5	6.9247E-9
	1.11E-4	4.67451E-9			5.8451E-5	6.9221E-9
	1.12E-4	4.72063E-9			5.8467E-5	6.9196E-9
	1.13E-4	4.74564E-9			5.8483E-5	6.917E-9
	1.14E-4	4.65224E-9			5.8499E-5	6.9144E-9
	1.15E-4	4.55205E-9			5.8515E-5	6.9118E-9
	1.16E-4	4.5347E-9			5.8531E-5	6.9092E-9
	1.17E-4	4.30853E-9			5.8547E-5	6.9066E-9
	1.18E-4	4.37081E-9			5.8563E-5	6.9041E-9
	1.19E-4	4.26353E-9			5.8579E-5	6.9015E-9
	1.2E-4	4.37112E-9			5.8595E-5	6.8989E-9
	1.21E-4	4.39736E-9			5.8611E-5	6.8963E-9
	1.22E-4	4.33244E-9			5.8627E-5	6.8938E-9
	1.23E-4	4.18784E-9			5.8643E-5	6.8912E-9
	1.24E-4	4.24102E-9			5.8659E-5	6.8886E-9
	1.25E-4	4.20115E-9			5.8675E-5	6.8861E-9
	1.26E-4	4.25852E-9			5.8692E-5	6.8835E-9
	1.27E-4	4.24265E-9			5.8708E-5	6.881E-9
	1.28E-4	4.18269E-9			5.8724E-5	6.8784E-9
	1.29E-4	4.38888E-9			5.874E-5	6.8759E-9
	1.3E-4	4.35829E-9			5.8756E-5	6.8733E-9
	1.31E-4	4.3662E-9			5.8772E-5	6.8708E-9
	1.32E-4	4.2495E-9			5.8788E-5	6.8682E-9
	1.33E-4	4.17804E-9			5.8804E-5	6.8657E-9
	1.34E-4	4.34764E-9			5.882E-5	6.8632E-9
	1.35E-4	4.48307E-9			5.8837E-5	6.8606E-9
	1.36E-4	4.64668E-9			5.8853E-5	6.8581E-9
	1.37E-4	4.62727E-9			5.8869E-5	6.8556E-9
	1.38E-4	4.66687E-9			5.8885E-5	6.8531E-9
	1.39E-4	4.67561E-9			5.8901E-5	6.8505E-9
	1.4E-4	4.62681E-9			5.8917E-5	6.848E-9
	1.41E-4	4.5941E-9			5.8933E-5	6.8455E-9
	1.42E-4	4.69427E-9			5.895E-5	6.843E-9
	1.43E-4	4.61706E-9			5.8966E-5	6.8405E-9
	1.44E-4	4.8214E-9			5.8982E-5	6.838E-9
	1.45E-4	4.85521E-9			5.8998E-5	6.8355E-9
	1.46E-4	4.65237E-9			5.9014E-5	6.8329E-9
	1.47E-4	4.68819E-9			5.903E-5	6.8304E-9
	1.48E-4	4.73416E-9			5.9047E-5	6.8279E-9
	1.49E-4	4.75233E-9			5.9063E-5	6.8254E-9
	1.5E-4	4.76843E-9			5.9079E-5	6.823E-9
	1.51E-4	4.62161E-9			5.9095E-5	6.8205E-9
	1.52E-4	4.54455E-9			5.9111E-5	6.818E-9
	1.53E-4	4.58189E-9			5.9128E-5	6.8155E-9
	1.54E-4	4.31309E-9			5.9144E-5	6.813E-9
	1.55E-4	4.4206E-9			5.916E-5	6.8105E-9
	1.56E-4	4.47327E-9			5.9176E-5	6.808E-9
	1.57E-4	4.53509E-9			5.9192E-5	6.8056E-9
	1.58E-4	4.5512E-9			5.9209E-5	6.8031E-9
	1.59E-4	4.53784E-9			5.9225E-5	6.8006E-9
	1.6E-4	4.56072E-9			5.9241E-5	6.7981E-9
	1.61E-4	4.49691E-9			5.9257E-5	6.7957E-9
	1.62E-4	4.62805E-9			5.9274E-5	6.7932E-9
	1.63E-4	4.73827E-9			5.929E-5	6.7907E-9
	1.64E-4	4.58638E-9			5.9306E-5	6.7883E-9
	1.65E-4	4.74537E-9			5.9322E-5	6.7858E-9
	1.66E-4	4.75682E-9			5.9339E-5	6.7834E-9
	1.67E-4	4.80463E-9			5.9355E-5	6.7809E-9
	1.68E-4	4.68315E-9			5.9371E-5	6.7785E-9
	1.69E-4	4.81226E-9			5.9388E-5	6.776E-9
	1.7E-4	4.9066E-9			5.9404E-5	6.7736E-9
	1.71E-4	4.87534E-9			5.942E-5	6.7711E-9
	1.72E-4	5.06786E-9			5.9436E-5	6.7687E-9
	1.73E-4	4.93622E-9			5.9453E-5	6.7663E-9
	1.74E-4	4.84868E-9			5.9469E-5	6.7638E-9
	1.75E-4	4.95958E-9			5.9485E-5	6.7614E-9
	1.76E-4	4.83449E-9			5.9502E-5	6.759E-9
	1.77E-4	4.91893E-9			5.9518E-5	6.7565E-9
	1.78E-4	4.86844E-9			5.9534E-5	6.7541E-9
	1.79E-4	4.79365E-9			5.9551E-5	6.7517E-9
	1.8E-4	4.73541E-9			5.9567E-5	6.7493E-9
	1.81E-4	4.76491E-9			5.9583E-5	6.7468E-9
	1.82E-4	4.83207E-9			5.96E-5	6.7444E-9
	1.83E-4	4.74084E-9			5.9616E-5	6.742E-9
	1.84E-4	4.57988E-9			5.9632E-5	6.7396E-9
	1.85E-4	4.53827E-9			5.9649E-5	6.7372E-9
	1.86E-4	4.43111E-9			5.9665E-5	6.7348E-9
	1.87E-4	4.40079E-9			5.9681E-5	6.7324E-9
	1.88E-4	4.39319E-9			5.9698E-5	6.73E-9
	1.89E-4	4.46601E-9			5.9714E-5	6.7276E-9
	1.9E-4	4.31739E-9			5.973E-5	6.7252E-9
	1.91E-4	4.2632E-9			5.9747E-5	6.7228E-9
	1.92E-4	4.12608E-9			5.9763E-5	6.7204E-9
	1.93E-4	4.14556E-9			5.978E-5	6.718E-9
	1.94E-4	3.97919E-9			5.9796E-5	6.7156E-9
	1.95E-4	3.9402E-9			5.9812E-5	6.7132E-9
	1.96E-4	3.92044E-9			5.9829E-5	6.7108E-9
	1.97E-4	3.64526E-9			5.9845E-5	6.7085E-9
	1.98E-4	3.69835E-9			5.9862E-5	6.7061E-9
	1.99E-4	3.72433E-9			5.9878E-5	6.7037E-9
	2.0E-4	3.48161E-9			5.9894E-5	6.7013E-9
	2.01E-4	3.45164E-9			5.9911E-5	6.699E-9
	2.02E-4	3.30879E-9			5.9927E-5	6.6966E-9
	2.03E-4	3.18516E-9			5.9944E-5	6.6942E-9
	2.04E-4	3.11902E-9			5.996E-5	6.6919E-9
	2.05E-4	3.05511E-9			5.9977E-5	6.6895E-9
	2.06E-4	2.95596E-9			5.9993E-5	6.6871E-9
	2.07E-4	2.88386E-9			6.0009E-5	6.6848E-9
	2.08E-4	2.86496E-9			6.0026E-5	6.6824E-9
	2.09E-4	2.7155E-9			6.0042E-5	6.6801E-9
	2.1E-4	2.86583E-9			6.0059E-5	6.6777E-9
	2.11E-4	2.68853E-9			6.0075E-5	6.6754E-9
	2.12E-4	2.49815E-9			6.0092E-5	6.673E-9
	2.13E-4	2.34104E-9			6.0108E-5	6.6707E-9
	2.14E-4	2.22304E-9			6.0125E-5	6.6683E-9
	2.15E-4	2.13168E-9			6.0141E-5	6.666E-9
	2.16E-4	2.23353E-9			6.0158E-5	6.6637E-9
	2.17E-4	2.0899E-9			6.0174E-5	6.6613E-9
	2.18E-4	2.07793E-9			6.0191E-5	6.659E-9
	2.19E-4	1.88165E-9			6.0207E-5	6.6567E-9
	2.2E-4	1.85067E-9			6.0224E-5	6.6543E-9
	2.21E-4	1.7891E-9			6.024E-5	6.652E-9
	2.22E-4	1.88807E-9			6.0257E-5	6.6497E-9
	2.23E-4	1.69603E-9			6.0273E-5	6.6474E-9
	2.24E-4	1.73804E-9			6.029E-5	6.6451E-9
	2.25E-4	1.77923E-9			6.0306E-5	6.6427E-9
	2.26E-4	1.84432E-9			6.0323E-5	6.6404E-9
	2.27E-4	1.83615E-9			6.0339E-5	6.6381E-9
	2.28E-4	1.69904E-9			6.0356E-5	6.6358E-9
	2.29E-4	1.59015E-9			6.0372E-5	6.6335E-9
	2.3E-4	1.64704E-9			6.0389E-5	6.6312E-9
	2.31E-4	1.4999E-9			6.0405E-5	6.6289E-9
	2.32E-4	1.44783E-9			6.0422E-5	6.6266E-9
	2.33E-4	1.41222E-9			6.0438E-5	6.6243E-9
	2.34E-4	1.43614E-9			6.0455E-5	6.622E-9
	2.35E-4	1.25859E-9			6.0472E-5	6.6197E-9
	2.36E-4	1.43609E-9			6.0488E-5	6.6174E-9
	2.37E-4	1.45001E-9			6.0505E-5	6.6151E-9
	2.38E-4	1.38482E-9			6.0521E-5	6.6128E-9
	2.39E-4	1.37318E-9			6.0538E-5	6.6105E-9
	2.4E-4	1.40367E-9			6.0554E-5	6.6083E-9
	2.41E-4	1.45801E-9			6.0571E-5	6.606E-9
	2.42E-4	1.42714E-9			6.0588E-5	6.6037E-9
	2.43E-4	1.2453E-9			6.0604E-5	6.6014E-9
	2.44E-4	1.11071E-9			6.0621E-5	6.5992E-9
	2.45E-4	1.24797E-9			6.0637E-5	6.5969E-9
	2.46E-4	1.12232E-9			6.0654E-5	6.5946E-9
	2.47E-4	1.16603E-9			6.0671E-5	6.5924E-9
	2.48E-4	1.17255E-9			6.0687E-5	6.5901E-9
	2.49E-4	1.14947E-9			6.0704E-5	6.5878E-9
	2.5E-4	9.22046E-10			6.072E-5	6.5856E-9
	2.51E-4	1.04517E-9			6.0737E-5	6.5833E-9
	2.52E-4	1.02194E-9			6.0754E-5	6.5811E-9
	2.53E-4	9.46585E-10			6.077E-5	6.5788E-9
	2.54E-4	9.91884E-10			6.0787E-5	6.5765E-9
	2.55E-4	1.11782E-9			6.0804E-5	6.5743E-9
	2.56E-4	8.65622E-10			6.082E-5	6.5721E-9
	2.57E-4	8.39078E-10			6.0837E-5	6.5698E-9
	2.58E-4	1.01994E-9			6.0853E-5	6.5676E-9
	2.59E-4	8.29111E-10			6.087E-5	6.5653E-9
	2.6E-4	8.69175E-10			6.0887E-5	6.5631E-9
	2.61E-4	7.94105E-10			6.0903E-5	6.5608E-9
	2.62E-4	8.90747E-10			6.092E-5	6.5586E-9
	2.63E-4	8.75966E-10			6.0937E-5	6.5564E-9
	2.64E-4	8.57859E-10			6.0953E-5	6.5542E-9
	2.65E-4	8.34724E-10			6.097E-5	6.5519E-9
	2.66E-4	8.76772E-10			6.0987E-5	6.5497E-9
	2.67E-4	7.44845E-10			6.1004E-5	6.5475E-9
	2.68E-4	8.12813E-10			6.102E-5	6.5453E-9
	2.69E-4	7.58213E-10			6.1037E-5	6.543E-9
	2.7E-4	8.77552E-10			6.1054E-5	6.5408E-9
	2.71E-4	8.02793E-10			6.107E-5	6.5386E-9
	2.72E-4	8.06248E-10			6.1087E-5	6.5364E-9
	2.73E-4	7.16562E-10			6.1104E-5	6.5342E-9
	2.74E-4	7.49511E-10			6.112E-5	6.532E-9
	2.75E-4	7.44088E-10			6.1137E-5	6.5298E-9
	2.76E-4	7.42003E-10			6.1154E-5	6.5276E-9
	2.77E-4	8.20915E-10			6.1171E-5	6.5254E-9
	2.78E-4	8.37135E-10			6.1187E-5	6.5232E-9
	2.79E-4	7.76005E-10			6.1204E-5	6.521E-9
	2.8E-4	8.92904E-10			6.1221E-5	6.5188E-9
	2.81E-4	9.23075E-10			6.1238E-5	6.5166E-9
	2.82E-4	8.39067E-10			6.1254E-5	6.5144E-9
	2.83E-4	8.01386E-10			6.1271E-5	6.5122E-9
	2.84E-4	7.12005E-10			6.1288E-5	6.51E-9
	2.85E-4	7.7279E-10			6.1305E-5	6.5078E-9
	2.86E-4	8.31737E-10			6.1321E-5	6.5056E-9
	2.87E-4	7.87248E-10			6.1338E-5	6.5035E-9
	2.88E-4	7.30682E-10			6.1355E-5	6.5013E-9
	2.89E-4	7.94396E-10			6.1372E-5	6.4991E-9
	2.9E-4	6.41921E-10			6.1388E-5	6.4969E-9
	2.91E-4	5.02688E-10			6.1405E-5	6.4948E-9
	2.92E-4	5.94608E-10			6.1422E-5	6.4926E-9
	2.93E-4	5.59535E-10			6.1439E-5	6.4904E-9
	2.94E-4	7.05375E-10			6.1456E-5	6.4883E-9
	2.95E-4	7.07829E-10			6.1472E-5	6.4861E-9
	2.96E-4	6.73539E-10			6.1489E-5	6.4839E-9
	2.97E-4	7.85861E-10			6.1506E-5	6.4818E-9
	2.98E-4	6.98475E-10			6.1523E-5	6.4796E-9
	2.99E-4	7.91575E-10			6.154E-5	6.4775E-9
	3.0E-4	6.05693E-10			6.1556E-5	6.4753E-9
	3.01E-4	6.48726E-10			6.1573E-5	6.4732E-9
	3.02E-4	6.35201E-10			6.159E-5	6.471E-9
	3.03E-4	5.41736E-10			6.1607E-5	6.4689E-9
	3.04E-4	5.3671E-10			6.1624E-5	6.4667E-9
	3.05E-4	4.9256E-10			6.164E-5	6.4646E-9
	3.06E-4	5.22356E-10			6.1657E-5	6.4624E-9
	3.07E-4	7.95716E-10			6.1674E-5	6.4603E-9
	3.08E-4	7.52882E-10			6.1691E-5	6.4582E-9
	3.09E-4	6.82623E-10			6.1708E-5	6.456E-9
	3.1E-4	7.80382E-10			6.1725E-5	6.4539E-9
	3.11E-4	7.73722E-10			6.1742E-5	6.4518E-9
	3.12E-4	8.05854E-10			6.1758E-5	6.4496E-9
	3.13E-4	8.18434E-10			6.1775E-5	6.4475E-9
	3.14E-4	7.15823E-10			6.1792E-5	6.4454E-9
	3.15E-4	7.51212E-10			6.1809E-5	6.4433E-9
	3.16E-4	7.62709E-10			6.1826E-5	6.4411E-9
	3.17E-4	8.16325E-10			6.1843E-5	6.439E-9
	3.18E-4	8.61694E-10			6.186E-5	6.4369E-9
	3.19E-4	8.59461E-10			6.1876E-5	6.4348E-9
	3.2E-4	9.27101E-10			6.1893E-5	6.4327E-9
	3.21E-4	9.87717E-10			6.191E-5	6.4306E-9
	3.22E-4	9.04986E-10			6.1927E-5	6.4285E-9
	3.23E-4	8.36539E-10			6.1944E-5	6.4264E-9
	3.24E-4	7.5626E-10			6.1961E-5	6.4243E-9
	3.25E-4	7.05484E-10			6.1978E-5	6.4222E-9
	3.26E-4	7.28893E-10			6.1995E-5	6.42E-9
	3.27E-4	7.65896E-10			6.2012E-5	6.418E-9
	3.28E-4	7.6543E-10			6.2029E-5	6.4159E-9
	3.29E-4	7.81584E-10			6.2046E-5	6.4138E-9
	3.3E-4	8.49222E-10			6.2062E-5	6.4117E-9
	3.31E-4	8.81065E-10			6.2079E-5	6.4096E-9
	3.32E-4	8.63333E-10			6.2096E-5	6.4075E-9
	3.33E-4	7.3189E-10			6.2113E-5	6.4054E-9
	3.34E-4	7.55111E-10			6.213E-5	6.4033E-9
	3.35E-4	7.84838E-10			6.2147E-5	6.4012E-9
	3.36E-4	9.14089E-10			6.2164E-5	6.3992E-9
	3.37E-4	8.72148E-10			6.2181E-5	6.3971E-9
	3.38E-4	9.43131E-10			6.2198E-5	6.395E-9
	3.39E-4	9.77086E-10			6.2215E-5	6.3929E-9
	3.4E-4	1.02953E-9			6.2232E-5	6.3909E-9
	3.41E-4	8.94599E-10			6.2249E-5	6.3888E-9
	3.42E-4	9.95299E-10			6.2266E-5	6.3867E-9
	3.43E-4	1.09304E-9			6.2283E-5	6.3847E-9
	3.44E-4	1.02479E-9			6.23E-5	6.3826E-9
	3.45E-4	9.32742E-10			6.2317E-5	6.3805E-9
	3.46E-4	9.20779E-10			6.2334E-5	6.3785E-9
	3.47E-4	8.70151E-10			6.2351E-5	6.3764E-9
	3.48E-4	9.19477E-10			6.2368E-5	6.3744E-9
	3.49E-4	9.24729E-10			6.2385E-5	6.3723E-9
	3.5E-4	9.23541E-10			6.2402E-5	6.3702E-9
	3.51E-4	9.3645E-10			6.2419E-5	6.3682E-9
	3.52E-4	1.00315E-9			6.2436E-5	6.3661E-9
	3.53E-4	9.1475E-10			6.2453E-5	6.3641E-9
	3.54E-4	1.05212E-9			6.247E-5	6.3621E-9
	3.55E-4	1.07771E-9			6.2487E-5	6.36E-9
	3.56E-4	1.13781E-9			6.2504E-5	6.358E-9
	3.57E-4	1.17812E-9			6.2521E-5	6.3559E-9
	3.58E-4	1.24202E-9			6.2538E-5	6.3539E-9
	3.59E-4	1.28969E-9			6.2555E-5	6.3519E-9
	3.6E-4	1.34133E-9			6.2572E-5	6.3498E-9
	3.61E-4	1.26008E-9			6.2589E-5	6.3478E-9
	3.62E-4	1.38152E-9			6.2606E-5	6.3458E-9
	3.63E-4	1.24614E-9			6.2623E-5	6.3437E-9
	3.64E-4	1.42648E-9			6.264E-5	6.3417E-9
	3.65E-4	1.49119E-9			6.2657E-5	6.3397E-9
	3.66E-4	1.60448E-9			6.2674E-5	6.3377E-9
	3.67E-4	1.46162E-9			6.2691E-5	6.3356E-9
	3.68E-4	1.48398E-9			6.2708E-5	6.3336E-9
	3.69E-4	1.44885E-9			6.2725E-5	6.3316E-9
	3.7E-4	1.40498E-9			6.2742E-5	6.3296E-9
	3.71E-4	1.54433E-9			6.2759E-5	6.3276E-9
	3.72E-4	1.53386E-9			6.2776E-5	6.3256E-9
	3.73E-4	1.43755E-9			6.2794E-5	6.3236E-9
	3.74E-4	1.45999E-9			6.2811E-5	6.3216E-9
	3.75E-4	1.37612E-9			6.2828E-5	6.3196E-9
	3.76E-4	1.50723E-9			6.2845E-5	6.3176E-9
	3.77E-4	1.53853E-9			6.2862E-5	6.3156E-9
	3.78E-4	1.53012E-9			6.2879E-5	6.3136E-9
	3.79E-4	1.6506E-9			6.2896E-5	6.3116E-9
	3.8E-4	1.9479E-9			6.2913E-5	6.3096E-9
	3.81E-4	1.85164E-9			6.293E-5	6.3076E-9
	3.82E-4	2.00461E-9			6.2947E-5	6.3056E-9
	3.83E-4	2.01388E-9			6.2964E-5	6.3036E-9
	3.84E-4	2.06005E-9			6.2982E-5	6.3016E-9
	3.85E-4	2.4078E-9			6.2999E-5	6.2996E-9
	3.86E-4	2.39105E-9			6.3016E-5	6.2976E-9
	3.87E-4	2.58896E-9			6.3033E-5	6.2957E-9
	3.88E-4	2.80087E-9			6.305E-5	6.2937E-9
	3.89E-4	2.96497E-9			6.3067E-5	6.2917E-9
	3.9E-4	3.33343E-9			6.3084E-5	6.2897E-9
	3.91E-4	3.70498E-9			6.3101E-5	6.2877E-9
	3.92E-4	4.48845E-9			6.3119E-5	6.2858E-9
	3.93E-4	5.45863E-9			6.3136E-5	6.2838E-9
	3.94E-4	6.41825E-9			6.3153E-5	6.2818E-9
	3.95E-4	7.48669E-9			6.317E-5	6.2799E-9
	3.96E-4	8.62178E-9			6.3187E-5	6.2779E-9
	3.97E-4	9.92205E-9			6.3204E-5	6.2759E-9
	3.98E-4	1.12184E-8			6.3221E-5	6.274E-9
	3.99E-4	1.23956E-8			6.3239E-5	6.272E-9
	4.0E-4	1.35801E-8			6.3256E-5	6.2701E-9
					6.3273E-5	6.2681E-9
					6.329E-5	6.2661E-9
					6.3307E-5	6.2642E-9
					6.3325E-5	6.2622E-9
					6.3342E-5	6.2603E-9
					6.3359E-5	6.2583E-9
					6.3376E-5	6.2564E-9
					6.3393E-5	6.2545E-9
					6.341E-5	6.2525E-9
					6.3428E-5	6.2506E-9
					6.3445E-5	6.2486E-9
					6.3462E-5	6.2467E-9
					6.3479E-5	6.2448E-9
					6.3497E-5	6.2428E-9
					6.3514E-5	6.2409E-9
					6.3531E-5	6.239E-9
					6.3548E-5	6.2371E-9
					6.3565E-5	6.2351E-9
					6.3583E-5	6.2332E-9
					6.36E-5	6.2313E-9
					6.3617E-5	6.2294E-9
					6.3634E-5	6.2274E-9
					6.3652E-5	6.2255E-9
					6.3669E-5	6.2236E-9
					6.3686E-5	6.2217E-9
					6.3703E-5	6.2198E-9
					6.3721E-5	6.2179E-9
					6.3738E-5	6.216E-9
					6.3755E-5	6.2141E-9
					6.3772E-5	6.2122E-9
					6.379E-5	6.2103E-9
					6.3807E-5	6.2084E-9
					6.3824E-5	6.2065E-9
					6.3841E-5	6.2046E-9
					6.3859E-5	6.2027E-9
					6.3876E-5	6.2008E-9
					6.3893E-5	6.1989E-9
					6.3911E-5	6.197E-9
					6.3928E-5	6.1951E-9
					6.3945E-5	6.1932E-9
					6.3962E-5	6.1914E-9
					6.398E-5	6.1895E-9
					6.3997E-5	6.1876E-9
					6.4014E-5	6.1857E-9
					6.4032E-5	6.1838E-9
					6.4049E-5	6.182E-9
					6.4066E-5	6.1801E-9
					6.4084E-5	6.1782E-9
					6.4101E-5	6.1763E-9
					6.4118E-5	6.1745E-9
					6.4136E-5	6.1726E-9
					6.4153E-5	6.1707E-9
					6.417E-5	6.1689E-9
					6.4188E-5	6.167E-9
					6.4205E-5	6.1652E-9
					6.4222E-5	6.1633E-9
					6.424E-5	6.1614E-9
					6.4257E-5	6.1596E-9
					6.4274E-5	6.1577E-9
					6.4292E-5	6.1559E-9
					6.4309E-5	6.154E-9
					6.4326E-5	6.1522E-9
					6.4344E-5	6.1503E-9
					6.4361E-5	6.1485E-9
					6.4379E-5	6.1467E-9
					6.4396E-5	6.1448E-9
					6.4413E-5	6.143E-9
					6.4431E-5	6.1411E-9
					6.4448E-5	6.1393E-9
					6.4466E-5	6.1375E-9
					6.4483E-5	6.1356E-9
					6.45E-5	6.1338E-9
					6.4518E-5	6.132E-9
					6.4535E-5	6.1302E-9
					6.4553E-5	6.1283E-9
					6.457E-5	6.1265E-9
					6.4587E-5	6.1247E-9
					6.4605E-5	6.1229E-9
					6.4622E-5	6.1211E-9
					6.464E-5	6.1192E-9
					6.4657E-5	6.1174E-9
					6.4674E-5	6.1156E-9
					6.4692E-5	6.1138E-9
					6.4709E-5	6.112E-9
					6.4727E-5	6.1102E-9
					6.4744E-5	6.1084E-9
					6.4762E-5	6.1066E-9
					6.4779E-5	6.1048E-9
					6.4797E-5	6.103E-9
					6.4814E-5	6.1012E-9
					6.4831E-5	6.0994E-9
					6.4849E-5	6.0976E-9
					6.4866E-5	6.0958E-9
					6.4884E-5	6.094E-9
					6.4901E-5	6.0922E-9
					6.4919E-5	6.0904E-9
					6.4936E-5	6.0886E-9
					6.4954E-5	6.0868E-9
					6.4971E-5	6.085E-9
					6.4989E-5	6.0833E-9
					6.5006E-5	6.0815E-9
					6.5024E-5	6.0797E-9
					6.5041E-5	6.0779E-9
					6.5059E-5	6.0761E-9
					6.5076E-5	6.0744E-9
					6.5094E-5	6.0726E-9
					6.5111E-5	6.0708E-9
					6.5129E-5	6.069E-9
					6.5146E-5	6.0673E-9
					6.5164E-5	6.0655E-9
					6.5181E-5	6.0637E-9
					6.5199E-5	6.062E-9
					6.5216E-5	6.0602E-9
					6.5234E-5	6.0585E-9
					6.5251E-5	6.0567E-9
					6.5269E-5	6.0549E-9
					6.5286E-5	6.0532E-9
					6.5304E-5	6.0514E-9
					6.5321E-5	6.0497E-9
					6.5339E-5	6.0479E-9
					6.5356E-5	6.0462E-9
					6.5374E-5	6.0444E-9
					6.5392E-5	6.0427E-9
					6.5409E-5	6.0409E-9
					6.5427E-5	6.0392E-9
					6.5444E-5	6.0375E-9
					6.5462E-5	6.0357E-9
					6.5479E-5	6.034E-9
					6.5497E-5	6.0322E-9
					6.5514E-5	6.0305E-9
					6.5532E-5	6.0288E-9
					6.555E-5	6.027E-9
					6.5567E-5	6.0253E-9
					6.5585E-5	6.0236E-9
					6.5602E-5	6.0219E-9
					6.562E-5	6.0201E-9
					6.5638E-5	6.0184E-9
					6.5655E-5	6.0167E-9
					6.5673E-5	6.015E-9
					6.569E-5	6.0132E-9
					6.5708E-5	6.0115E-9
					6.5726E-5	6.0098E-9
					6.5743E-5	6.0081E-9
					6.5761E-5	6.0064E-9
					6.5778E-5	6.0047E-9
					6.5796E-5	6.003E-9
					6.5814E-5	6.0013E-9
					6.5831E-5	5.9995E-9
					6.5849E-5	5.9978E-9
					6.5866E-5	5.9961E-9
					6.5884E-5	5.9944E-9
					6.5902E-5	5.9927E-9
					6.5919E-5	5.991E-9
					6.5937E-5	5.9893E-9
					6.5955E-5	5.9876E-9
					6.5972E-5	5.986E-9
					6.599E-5	5.9843E-9
					6.6008E-5	5.9826E-9
					6.6025E-5	5.9809E-9
					6.6043E-5	5.9792E-9
					6.6061E-5	5.9775E-9
					6.6078E-5	5.9758E-9
					6.6096E-5	5.9741E-9
					6.6113E-5	5.9725E-9
					6.6131E-5	5.9708E-9
					6.6149E-5	5.9691E-9
					6.6167E-5	5.9674E-9
					6.6184E-5	5.9657E-9
					6.6202E-5	5.9641E-9
					6.622E-5	5.9624E-9
					6.6237E-5	5.9607E-9
					6.6255E-5	5.9591E-9
					6.6273E-5	5.9574E-9
					6.629E-5	5.9557E-9
					6.6308E-5	5.9541E-9
					6.6326E-5	5.9524E-9
					6.6343E-5	5.9507E-9
					6.6361E-5	5.9491E-9
					6.6379E-5	5.9474E-9
					6.6397E-5	5.9458E-9
					6.6414E-5	5.9441E-9
					6.6432E-5	5.9424E-9
					6.645E-5	5.9408E-9
					6.6467E-5	5.9391E-9
					6.6485E-5	5.9375E-9
					6.6503E-5	5.9358E-9
					6.6521E-5	5.9342E-9
					6.6538E-5	5.9326E-9
					6.6556E-5	5.9309E-9
					6.6574E-5	5.9293E-9
					6.6591E-5	5.9276E-9
					6.6609E-5	5.926E-9
					6.6627E-5	5.9244E-9
					6.6645E-5	5.9227E-9
					6.6662E-5	5.9211E-9
					6.668E-5	5.9194E-9
					6.6698E-5	5.9178E-9
					6.6716E-5	5.9162E-9
					6.6733E-5	5.9146E-9
					6.6751E-5	5.9129E-9
					6.6769E-5	5.9113E-9
					6.6787E-5	5.9097E-9
					6.6805E-5	5.9081E-9
					6.6822E-5	5.9064E-9
					6.684E-5	5.9048E-9
					6.6858E-5	5.9032E-9
					6.6876E-5	5.9016E-9
					6.6893E-5	5.9E-9
					6.6911E-5	5.8983E-9
					6.6929E-5	5.8967E-9
					6.6947E-5	5.8951E-9
					6.6965E-5	5.8935E-9
					6.6982E-5	5.8919E-9
					6.7E-5	5.8903E-9
					6.7018E-5	5.8887E-9
					6.7036E-5	5.8871E-9
					6.7054E-5	5.8855E-9
					6.7071E-5	5.8839E-9
					6.7089E-5	5.8823E-9
					6.7107E-5	5.8807E-9
					6.7125E-5	5.8791E-9
					6.7143E-5	5.8775E-9
					6.7161E-5	5.8759E-9
					6.7178E-5	5.8743E-9
					6.7196E-5	5.8727E-9
					6.7214E-5	5.8711E-9
					6.7232E-5	5.8695E-9
					6.725E-5	5.868E-9
					6.7268E-5	5.8664E-9
					6.7285E-5	5.8648E-9
					6.7303E-5	5.8632E-9
					6.7321E-5	5.8616E-9
					6.7339E-5	5.86E-9
					6.7357E-5	5.8585E-9
					6.7375E-5	5.8569E-9
					6.7392E-5	5.8553E-9
					6.741E-5	5.8537E-9
					6.7428E-5	5.8522E-9
					6.7446E-5	5.8506E-9
					6.7464E-5	5.849E-9
					6.7482E-5	5.8475E-9
					6.75E-5	5.8459E-9
					6.7518E-5	5.8443E-9
					6.7535E-5	5.8428E-9
					6.7553E-5	5.8412E-9
					6.7571E-5	5.8396E-9
					6.7589E-5	5.8381E-9
					6.7607E-5	5.8365E-9
					6.7625E-5	5.835E-9
					6.7643E-5	5.8334E-9
					6.7661E-5	5.8319E-9
					6.7679E-5	5.8303E-9
					6.7696E-5	5.8288E-9
					6.7714E-5	5.8272E-9
					6.7732E-5	5.8257E-9
					6.775E-5	5.8241E-9
					6.7768E-5	5.8226E-9
					6.7786E-5	5.821E-9
					6.7804E-5	5.8195E-9
					6.7822E-5	5.8179E-9
					6.784E-5	5.8164E-9
					6.7858E-5	5.8149E-9
					6.7876E-5	5.8133E-9
					6.7894E-5	5.8118E-9
					6.7911E-5	5.8103E-9
					6.7929E-5	5.8087E-9
					6.7947E-5	5.8072E-9
					6.7965E-5	5.8057E-9
					6.7983E-5	5.8041E-9
					6.8001E-5	5.8026E-9
					6.8019E-5	5.8011E-9
					6.8037E-5	5.7996E-9
					6.8055E-5	5.798E-9
					6.8073E-5	5.7965E-9
					6.8091E-5	5.795E-9
					6.8109E-5	5.7935E-9
					6.8127E-5	5.792E-9
					6.8145E-5	5.7904E-9
					6.8163E-5	5.7889E-9
					6.8181E-5	5.7874E-9
					6.8199E-5	5.7859E-9
					6.8217E-5	5.7844E-9
					6.8235E-5	5.7829E-9
					6.8253E-5	5.7814E-9
					6.8271E-5	5.7799E-9
					6.8289E-5	5.7784E-9
					6.8307E-5	5.7768E-9
					6.8325E-5	5.7753E-9
					6.8343E-5	5.7738E-9
					6.8361E-5	5.7723E-9
					6.8379E-5	5.7708E-9
					6.8397E-5	5.7693E-9
					6.8415E-5	5.7679E-9
					6.8433E-5	5.7664E-9
					6.8451E-5	5.7649E-9
					6.8469E-5	5.7634E-9
					6.8487E-5	5.7619E-9
					6.8505E-5	5.7604E-9
					6.8523E-5	5.7589E-9
					6.8541E-5	5.7574E-9
					6.8559E-5	5.7559E-9
					6.8577E-5	5.7544E-9
					6.8595E-5	5.753E-9
					6.8613E-5	5.7515E-9
					6.8631E-5	5.75E-9
					6.8649E-5	5.7485E-9
					6.8667E-5	5.747E-9
					6.8685E-5	5.7456E-9
					6.8703E-5	5.7441E-9
					6.8721E-5	5.7426E-9
					6.8739E-5	5.7411E-9
					6.8757E-5	5.7397E-9
					6.8775E-5	5.7382E-9
					6.8793E-5	5.7367E-9
					6.8811E-5	5.7353E-9
					6.8829E-5	5.7338E-9
					6.8847E-5	5.7323E-9
					6.8865E-5	5.7309E-9
					6.8883E-5	5.7294E-9
					6.8901E-5	5.728E-9
					6.892E-5	5.7265E-9
					6.8938E-5	5.725E-9
					6.8956E-5	5.7236E-9
					6.8974E-5	5.7221E-9
					6.8992E-5	5.7207E-9
					6.901E-5	5.7192E-9
					6.9028E-5	5.7178E-9
					6.9046E-5	5.7163E-9
					6.9064E-5	5.7149E-9
					6.9082E-5	5.7134E-9
					6.91E-5	5.712E-9
					6.9118E-5	5.7105E-9
					6.9137E-5	5.7091E-9
					6.9155E-5	5.7076E-9
					6.9173E-5	5.7062E-9
					6.9191E-5	5.7048E-9
					6.9209E-5	5.7033E-9
					6.9227E-5	5.7019E-9
					6.9245E-5	5.7005E-9
					6.9263E-5	5.699E-9
					6.9281E-5	5.6976E-9
					6.93E-5	5.6962E-9
					6.9318E-5	5.6947E-9
					6.9336E-5	5.6933E-9
					6.9354E-5	5.6919E-9
					6.9372E-5	5.6904E-9
					6.939E-5	5.689E-9
					6.9408E-5	5.6876E-9
					6.9426E-5	5.6862E-9
					6.9445E-5	5.6848E-9
					6.9463E-5	5.6833E-9
					6.9481E-5	5.6819E-9
					6.9499E-5	5.6805E-9
					6.9517E-5	5.6791E-9
					6.9535E-5	5.6777E-9
					6.9553E-5	5.6762E-9
					6.9572E-5	5.6748E-9
					6.959E-5	5.6734E-9
					6.9608E-5	5.672E-9
					6.9626E-5	5.6706E-9
					6.9644E-5	5.6692E-9
					6.9662E-5	5.6678E-9
					6.968E-5	5.6664E-9
					6.9699E-5	5.665E-9
					6.9717E-5	5.6636E-9
					6.9735E-5	5.6622E-9
					6.9753E-5	5.6608E-9
					6.9771E-5	5.6594E-9
					6.979E-5	5.658E-9
					6.9808E-5	5.6566E-9
					6.9826E-5	5.6552E-9
					6.9844E-5	5.6538E-9
					6.9862E-5	5.6524E-9
					6.988E-5	5.651E-9
					6.9899E-5	5.6496E-9
					6.9917E-5	5.6482E-9
					6.9935E-5	5.6468E-9
					6.9953E-5	5.6455E-9
					6.9971E-5	5.6441E-9
					6.999E-5	5.6427E-9
					7.0008E-5	5.6413E-9
					7.0026E-5	5.6399E-9
					7.0044E-5	5.6385E-9
					7.0062E-5	5.6372E-9
					7.0081E-5	5.6358E-9
					7.0099E-5	5.6344E-9
					7.0117E-5	5.633E-9
					7.0135E-5	5.6317E-9
					7.0154E-5	5.6303E-9
					7.0172E-5	5.6289E-9
					7.019E-5	5.6275E-9
					7.0208E-5	5.6262E-9
					7.0226E-5	5.6248E-9
					7.0245E-5	5.6234E-9
					7.0263E-5	5.6221E-9
					7.0281E-5	5.6207E-9
					7.0299E-5	5.6193E-9
					7.0318E-5	5.618E-9
					7.0336E-5	5.6166E-9
					7.0354E-5	5.6153E-9
					7.0372E-5	5.6139E-9
					7.0391E-5	5.6125E-9
					7.0409E-5	5.6112E-9
					7.0427E-5	5.6098E-9
					7.0445E-5	5.6085E-9
					7.0464E-5	5.6071E-9
					7.0482E-5	5.6058E-9
					7.05E-5	5.6044E-9
					7.0518E-5	5.6031E-9
					7.0537E-5	5.6017E-9
					7.0555E-5	5.6004E-9
					7.0573E-5	5.599E-9
					7.0592E-5	5.5977E-9
					7.061E-5	5.5964E-9
					7.0628E-5	5.595E-9
					7.0646E-5	5.5937E-9
					7.0665E-5	5.5923E-9
					7.0683E-5	5.591E-9
					7.0701E-5	5.5897E-9
					7.072E-5	5.5883E-9
					7.0738E-5	5.587E-9
					7.0756E-5	5.5857E-9
					7.0774E-5	5.5843E-9
					7.0793E-5	5.583E-9
					7.0811E-5	5.5817E-9
					7.0829E-5	5.5803E-9
					7.0848E-5	5.579E-9
					7.0866E-5	5.5777E-9
					7.0884E-5	5.5764E-9
					7.0903E-5	5.575E-9
					7.0921E-5	5.5737E-9
					7.0939E-5	5.5724E-9
					7.0958E-5	5.5711E-9
					7.0976E-5	5.5697E-9
					7.0994E-5	5.5684E-9
					7.1012E-5	5.5671E-9
					7.1031E-5	5.5658E-9
					7.1049E-5	5.5645E-9
					7.1067E-5	5.5632E-9
					7.1086E-5	5.5619E-9
					7.1104E-5	5.5605E-9
					7.1122E-5	5.5592E-9
					7.1141E-5	5.5579E-9
					7.1159E-5	5.5566E-9
					7.1177E-5	5.5553E-9
					7.1196E-5	5.554E-9
					7.1214E-5	5.5527E-9
					7.1233E-5	5.5514E-9
					7.1251E-5	5.5501E-9
					7.1269E-5	5.5488E-9
					7.1288E-5	5.5475E-9
					7.1306E-5	5.5462E-9
					7.1324E-5	5.5449E-9
					7.1343E-5	5.5436E-9
					7.1361E-5	5.5423E-9
					7.1379E-5	5.541E-9
					7.1398E-5	5.5397E-9
					7.1416E-5	5.5384E-9
					7.1435E-5	5.5371E-9
					7.1453E-5	5.5359E-9
					7.1471E-5	5.5346E-9
					7.149E-5	5.5333E-9
					7.1508E-5	5.532E-9
					7.1526E-5	5.5307E-9
					7.1545E-5	5.5294E-9
					7.1563E-5	5.5281E-9
					7.1582E-5	5.5269E-9
					7.16E-5	5.5256E-9
					7.1618E-5	5.5243E-9
					7.1637E-5	5.523E-9
					7.1655E-5	5.5218E-9
					7.1674E-5	5.5205E-9
					7.1692E-5	5.5192E-9
					7.171E-5	5.5179E-9
					7.1729E-5	5.5167E-9
					7.1747E-5	5.5154E-9
					7.1766E-5	5.5141E-9
					7.1784E-5	5.5129E-9
					7.1802E-5	5.5116E-9
					7.1821E-5	5.5103E-9
					7.1839E-5	5.5091E-9
					7.1858E-5	5.5078E-9
					7.1876E-5	5.5065E-9
					7.1895E-5	5.5053E-9
					7.1913E-5	5.504E-9
					7.1931E-5	5.5027E-9
					7.195E-5	5.5015E-9
					7.1968E-5	5.5002E-9
					7.1987E-5	5.499E-9
					7.2005E-5	5.4977E-9
					7.2024E-5	5.4965E-9
					7.2042E-5	5.4952E-9
					7.206E-5	5.494E-9
					7.2079E-5	5.4927E-9
					7.2097E-5	5.4915E-9
					7.2116E-5	5.4902E-9
					7.2134E-5	5.489E-9
					7.2153E-5	5.4877E-9
					7.2171E-5	5.4865E-9
					7.219E-5	5.4852E-9
					7.2208E-5	5.484E-9
					7.2226E-5	5.4827E-9
					7.2245E-5	5.4815E-9
					7.2263E-5	5.4803E-9
					7.2282E-5	5.479E-9
					7.23E-5	5.4778E-9
					7.2319E-5	5.4765E-9
					7.2337E-5	5.4753E-9
					7.2356E-5	5.4741E-9
					7.2374E-5	5.4728E-9
					7.2393E-5	5.4716E-9
					7.2411E-5	5.4704E-9
					7.243E-5	5.4692E-9
					7.2448E-5	5.4679E-9
					7.2467E-5	5.4667E-9
					7.2485E-5	5.4655E-9
					7.2504E-5	5.4642E-9
					7.2522E-5	5.463E-9
					7.2541E-5	5.4618E-9
					7.2559E-5	5.4606E-9
					7.2578E-5	5.4594E-9
					7.2596E-5	5.4581E-9
					7.2615E-5	5.4569E-9
					7.2633E-5	5.4557E-9
					7.2652E-5	5.4545E-9
					7.267E-5	5.4533E-9
					7.2689E-5	5.452E-9
					7.2707E-5	5.4508E-9
					7.2726E-5	5.4496E-9
					7.2744E-5	5.4484E-9
					7.2763E-5	5.4472E-9
					7.2781E-5	5.446E-9
					7.28E-5	5.4448E-9
					7.2818E-5	5.4436E-9
					7.2837E-5	5.4424E-9
					7.2855E-5	5.4412E-9
					7.2874E-5	5.44E-9
					7.2892E-5	5.4388E-9
					7.2911E-5	5.4376E-9
					7.2929E-5	5.4364E-9
					7.2948E-5	5.4352E-9
					7.2966E-5	5.434E-9
					7.2985E-5	5.4328E-9
					7.3004E-5	5.4316E-9
					7.3022E-5	5.4304E-9
					7.3041E-5	5.4292E-9
					7.3059E-5	5.428E-9
					7.3078E-5	5.4268E-9
					7.3096E-5	5.4256E-9
					7.3115E-5	5.4244E-9
					7.3133E-5	5.4232E-9
					7.3152E-5	5.422E-9
					7.3171E-5	5.4208E-9
					7.3189E-5	5.4197E-9
					7.3208E-5	5.4185E-9
					7.3226E-5	5.4173E-9
					7.3245E-5	5.4161E-9
					7.3263E-5	5.4149E-9
					7.3282E-5	5.4137E-9
					7.33E-5	5.4126E-9
					7.3319E-5	5.4114E-9
					7.3338E-5	5.4102E-9
					7.3356E-5	5.409E-9
					7.3375E-5	5.4079E-9
					7.3393E-5	5.4067E-9
					7.3412E-5	5.4055E-9
					7.3431E-5	5.4043E-9
					7.3449E-5	5.4032E-9
					7.3468E-5	5.402E-9
					7.3486E-5	5.4008E-9
					7.3505E-5	5.3997E-9
					7.3523E-5	5.3985E-9
					7.3542E-5	5.3973E-9
					7.3561E-5	5.3962E-9
					7.3579E-5	5.395E-9
					7.3598E-5	5.3938E-9
					7.3616E-5	5.3927E-9
					7.3635E-5	5.3915E-9
					7.3654E-5	5.3903E-9
					7.3672E-5	5.3892E-9
					7.3691E-5	5.388E-9
					7.371E-5	5.3869E-9
					7.3728E-5	5.3857E-9
					7.3747E-5	5.3846E-9
					7.3765E-5	5.3834E-9
					7.3784E-5	5.3823E-9
					7.3803E-5	5.3811E-9
					7.3821E-5	5.3799E-9
					7.384E-5	5.3788E-9
					7.3859E-5	5.3777E-9
					7.3877E-5	5.3765E-9
					7.3896E-5	5.3754E-9
					7.3914E-5	5.3742E-9
					7.3933E-5	5.3731E-9
					7.3952E-5	5.3719E-9
					7.397E-5	5.3708E-9
					7.3989E-5	5.3696E-9
					7.4008E-5	5.3685E-9
					7.4026E-5	5.3674E-9
					7.4045E-5	5.3662E-9
					7.4064E-5	5.3651E-9
					7.4082E-5	5.3639E-9
					7.4101E-5	5.3628E-9
					7.412E-5	5.3617E-9
					7.4138E-5	5.3605E-9
					7.4157E-5	5.3594E-9
					7.4175E-5	5.3583E-9
					7.4194E-5	5.3571E-9
					7.4213E-5	5.356E-9
					7.4231E-5	5.3549E-9
					7.425E-5	5.3538E-9
					7.4269E-5	5.3526E-9
					7.4287E-5	5.3515E-9
					7.4306E-5	5.3504E-9
					7.4325E-5	5.3493E-9
					7.4343E-5	5.3481E-9
					7.4362E-5	5.347E-9
					7.4381E-5	5.3459E-9
					7.44E-5	5.3448E-9
					7.4418E-5	5.3437E-9
					7.4437E-5	5.3425E-9
					7.4456E-5	5.3414E-9
					7.4474E-5	5.3403E-9
					7.4493E-5	5.3392E-9
					7.4512E-5	5.3381E-9
					7.453E-5	5.337E-9
					7.4549E-5	5.3359E-9
					7.4568E-5	5.3347E-9
					7.4586E-5	5.3336E-9
					7.4605E-5	5.3325E-9
					7.4624E-5	5.3314E-9
					7.4643E-5	5.3303E-9
					7.4661E-5	5.3292E-9
					7.468E-5	5.3281E-9
					7.4699E-5	5.327E-9
					7.4717E-5	5.3259E-9
					7.4736E-5	5.3248E-9
					7.4755E-5	5.3237E-9
					7.4774E-5	5.3226E-9
					7.4792E-5	5.3215E-9
					7.4811E-5	5.3204E-9
					7.483E-5	5.3193E-9
					7.4848E-5	5.3182E-9
					7.4867E-5	5.3171E-9
					7.4886E-5	5.316E-9
					7.4905E-5	5.3149E-9
					7.4923E-5	5.3138E-9
					7.4942E-5	5.3127E-9
					7.4961E-5	5.3116E-9
					7.498E-5	5.3106E-9
					7.4998E-5	5.3095E-9
					7.5017E-5	5.3084E-9
					7.5036E-5	5.3073E-9
					7.5054E-5	5.3062E-9
					7.5073E-5	5.3051E-9
					7.5092E-5	5.304E-9
					7.5111E-5	5.303E-9
					7.5129E-5	5.3019E-9
					7.5148E-5	5.3008E-9
					7.5167E-5	5.2997E-9
					7.5186E-5	5.2986E-9
					7.5204E-5	5.2976E-9
					7.5223E-5	5.2965E-9
					7.5242E-5	5.2954E-9
					7.5261E-5	5.2943E-9
					7.528E-5	5.2933E-9
					7.5298E-5	5.2922E-9
					7.5317E-5	5.2911E-9
					7.5336E-5	5.29E-9
					7.5355E-5	5.289E-9
					7.5373E-5	5.2879E-9
					7.5392E-5	5.2868E-9
					7.5411E-5	5.2858E-9
					7.543E-5	5.2847E-9
					7.5448E-5	5.2836E-9
					7.5467E-5	5.2826E-9
					7.5486E-5	5.2815E-9
					7.5505E-5	5.2804E-9
					7.5524E-5	5.2794E-9
					7.5542E-5	5.2783E-9
					7.5561E-5	5.2773E-9
					7.558E-5	5.2762E-9
					7.5599E-5	5.2751E-9
					7.5618E-5	5.2741E-9
					7.5636E-5	5.273E-9
					7.5655E-5	5.272E-9
					7.5674E-5	5.2709E-9
					7.5693E-5	5.2699E-9
					7.5712E-5	5.2688E-9
					7.573E-5	5.2678E-9
					7.5749E-5	5.2667E-9
					7.5768E-5	5.2657E-9
					7.5787E-5	5.2646E-9
					7.5806E-5	5.2636E-9
					7.5824E-5	5.2625E-9
					7.5843E-5	5.2615E-9
					7.5862E-5	5.2604E-9
					7.5881E-5	5.2594E-9
					7.59E-5	5.2583E-9
					7.5918E-5	5.2573E-9
					7.5937E-5	5.2563E-9
					7.5956E-5	5.2552E-9
					7.5975E-5	5.2542E-9
					7.5994E-5	5.2531E-9
					7.6013E-5	5.2521E-9
					7.6031E-5	5.2511E-9
					7.605E-5	5.25E-9
					7.6069E-5	5.249E-9
					7.6088E-5	5.248E-9
					7.6107E-5	5.2469E-9
					7.6126E-5	5.2459E-9
					7.6144E-5	5.2449E-9
					7.6163E-5	5.2438E-9
					7.6182E-5	5.2428E-9
					7.6201E-5	5.2418E-9
					7.622E-5	5.2408E-9
					7.6239E-5	5.2397E-9
					7.6258E-5	5.2387E-9
					7.6276E-5	5.2377E-9
					7.6295E-5	5.2367E-9
					7.6314E-5	5.2356E-9
					7.6333E-5	5.2346E-9
					7.6352E-5	5.2336E-9
					7.6371E-5	5.2326E-9
					7.639E-5	5.2315E-9
					7.6408E-5	5.2305E-9
					7.6427E-5	5.2295E-9
					7.6446E-5	5.2285E-9
					7.6465E-5	5.2275E-9
					7.6484E-5	5.2265E-9
					7.6503E-5	5.2254E-9
					7.6522E-5	5.2244E-9
					7.654E-5	5.2234E-9
					7.6559E-5	5.2224E-9
					7.6578E-5	5.2214E-9
					7.6597E-5	5.2204E-9
					7.6616E-5	5.2194E-9
					7.6635E-5	5.2184E-9
					7.6654E-5	5.2174E-9
					7.6673E-5	5.2164E-9
					7.6692E-5	5.2154E-9
					7.671E-5	5.2144E-9
					7.6729E-5	5.2134E-9
					7.6748E-5	5.2124E-9
					7.6767E-5	5.2114E-9
					7.6786E-5	5.2104E-9
					7.6805E-5	5.2094E-9
					7.6824E-5	5.2084E-9
					7.6843E-5	5.2074E-9
					7.6862E-5	5.2064E-9
					7.6881E-5	5.2054E-9
					7.6899E-5	5.2044E-9
					7.6918E-5	5.2034E-9
					7.6937E-5	5.2024E-9
					7.6956E-5	5.2014E-9
					7.6975E-5	5.2004E-9
					7.6994E-5	5.1994E-9
					7.7013E-5	5.1984E-9
					7.7032E-5	5.1974E-9
					7.7051E-5	5.1964E-9
					7.707E-5	5.1955E-9
					7.7089E-5	5.1945E-9
					7.7107E-5	5.1935E-9
					7.7126E-5	5.1925E-9
					7.7145E-5	5.1915E-9
					7.7164E-5	5.1905E-9
					7.7183E-5	5.1895E-9
					7.7202E-5	5.1886E-9
					7.7221E-5	5.1876E-9
					7.724E-5	5.1866E-9
					7.7259E-5	5.1856E-9
					7.7278E-5	5.1847E-9
					7.7297E-5	5.1837E-9
					7.7316E-5	5.1827E-9
					7.7335E-5	5.1817E-9
					7.7354E-5	5.1808E-9
					7.7373E-5	5.1798E-9
					7.7392E-5	5.1788E-9
					7.741E-5	5.1778E-9
					7.7429E-5	5.1769E-9
					7.7448E-5	5.1759E-9
					7.7467E-5	5.1749E-9
					7.7486E-5	5.174E-9
					7.7505E-5	5.173E-9
					7.7524E-5	5.172E-9
					7.7543E-5	5.1711E-9
					7.7562E-5	5.1701E-9
					7.7581E-5	5.1691E-9
					7.76E-5	5.1682E-9
					7.7619E-5	5.1672E-9
					7.7638E-5	5.1662E-9
					7.7657E-5	5.1653E-9
					7.7676E-5	5.1643E-9
					7.7695E-5	5.1634E-9
					7.7714E-5	5.1624E-9
					7.7733E-5	5.1615E-9
					7.7752E-5	5.1605E-9
					7.7771E-5	5.1595E-9
					7.779E-5	5.1586E-9
					7.7809E-5	5.1576E-9
					7.7828E-5	5.1567E-9
					7.7847E-5	5.1557E-9
					7.7866E-5	5.1548E-9
					7.7885E-5	5.1538E-9
					7.7904E-5	5.1529E-9
					7.7923E-5	5.1519E-9
					7.7942E-5	5.151E-9
					7.7961E-5	5.15E-9
					7.798E-5	5.1491E-9
					7.7999E-5	5.1482E-9
					7.8018E-5	5.1472E-9
					7.8037E-5	5.1463E-9
					7.8056E-5	5.1453E-9
					7.8075E-5	5.1444E-9
					7.8094E-5	5.1434E-9
					7.8113E-5	5.1425E-9
					7.8132E-5	5.1416E-9
					7.8151E-5	5.1406E-9
					7.817E-5	5.1397E-9
					7.8189E-5	5.1388E-9
					7.8208E-5	5.1378E-9
					7.8227E-5	5.1369E-9
					7.8246E-5	5.136E-9
					7.8265E-5	5.135E-9
					7.8284E-5	5.1341E-9
					7.8303E-5	5.1332E-9
					7.8322E-5	5.1322E-9
					7.8341E-5	5.1313E-9
					7.836E-5	5.1304E-9
					7.8379E-5	5.1294E-9
					7.8398E-5	5.1285E-9
					7.8417E-5	5.1276E-9
					7.8436E-5	5.1267E-9
					7.8455E-5	5.1257E-9
					7.8474E-5	5.1248E-9
					7.8493E-5	5.1239E-9
					7.8512E-5	5.123E-9
					7.8531E-5	5.122E-9
					7.855E-5	5.1211E-9
					7.8569E-5	5.1202E-9
					7.8588E-5	5.1193E-9
					7.8607E-5	5.1184E-9
					7.8626E-5	5.1175E-9
					7.8645E-5	5.1165E-9
					7.8665E-5	5.1156E-9
					7.8684E-5	5.1147E-9
					7.8703E-5	5.1138E-9
					7.8722E-5	5.1129E-9
					7.8741E-5	5.112E-9
					7.876E-5	5.1111E-9
					7.8779E-5	5.1101E-9
					7.8798E-5	5.1092E-9
					7.8817E-5	5.1083E-9
					7.8836E-5	5.1074E-9
					7.8855E-5	5.1065E-9
					7.8874E-5	5.1056E-9
					7.8893E-5	5.1047E-9
					7.8912E-5	5.1038E-9
					7.8931E-5	5.1029E-9
					7.895E-5	5.102E-9
					7.897E-5	5.1011E-9
					7.8989E-5	5.1002E-9
					7.9008E-5	5.0993E-9
					7.9027E-5	5.0984E-9
					7.9046E-5	5.0975E-9
					7.9065E-5	5.0966E-9
					7.9084E-5	5.0957E-9
					7.9103E-5	5.0948E-9
					7.9122E-5	5.0939E-9
					7.9141E-5	5.093E-9
					7.916E-5	5.0921E-9
					7.9179E-5	5.0912E-9
					7.9199E-5	5.0903E-9
					7.9218E-5	5.0894E-9
					7.9237E-5	5.0885E-9
					7.9256E-5	5.0876E-9
					7.9275E-5	5.0868E-9
					7.9294E-5	5.0859E-9
					7.9313E-5	5.085E-9
					7.9332E-5	5.0841E-9
					7.9351E-5	5.0832E-9
					7.937E-5	5.0823E-9
					7.9389E-5	5.0814E-9
					7.9409E-5	5.0806E-9
					7.9428E-5	5.0797E-9
					7.9447E-5	5.0788E-9
					7.9466E-5	5.0779E-9
					7.9485E-5	5.077E-9
					7.9504E-5	5.0761E-9
					7.9523E-5	5.0753E-9
					7.9542E-5	5.0744E-9
					7.9562E-5	5.0735E-9
					7.9581E-5	5.0726E-9
					7.96E-5	5.0718E-9
					7.9619E-5	5.0709E-9
					7.9638E-5	5.07E-9
					7.9657E-5	5.0691E-9
					7.9676E-5	5.0683E-9
					7.9695E-5	5.0674E-9
					7.9715E-5	5.0665E-9
					7.9734E-5	5.0656E-9
					7.9753E-5	5.0648E-9
					7.9772E-5	5.0639E-9
					7.9791E-5	5.063E-9
					7.981E-5	5.0622E-9
					7.9829E-5	5.0613E-9
					7.9848E-5	5.0604E-9
					7.9868E-5	5.0596E-9
					7.9887E-5	5.0587E-9
					7.9906E-5	5.0578E-9
					7.9925E-5	5.057E-9
					7.9944E-5	5.0561E-9
					7.9963E-5	5.0553E-9
					7.9982E-5	5.0544E-9
					8.0002E-5	5.0535E-9
					8.0021E-5	5.0527E-9
					8.004E-5	5.0518E-9
					8.0059E-5	5.051E-9
					8.0078E-5	5.0501E-9
					8.0097E-5	5.0493E-9
					8.0117E-5	5.0484E-9
					8.0136E-5	5.0476E-9
					8.0155E-5	5.0467E-9
					8.0174E-5	5.0458E-9
					8.0193E-5	5.045E-9
					8.0212E-5	5.0441E-9
					8.0232E-5	5.0433E-9
					8.0251E-5	5.0424E-9
					8.027E-5	5.0416E-9
					8.0289E-5	5.0407E-9
					8.0308E-5	5.0399E-9
					8.0327E-5	5.0391E-9
					8.0347E-5	5.0382E-9
					8.0366E-5	5.0374E-9
					8.0385E-5	5.0365E-9
					8.0404E-5	5.0357E-9
					8.0423E-5	5.0348E-9
					8.0442E-5	5.034E-9
					8.0462E-5	5.0332E-9
					8.0481E-5	5.0323E-9
					8.05E-5	5.0315E-9
					8.0519E-5	5.0306E-9
					8.0538E-5	5.0298E-9
					8.0558E-5	5.029E-9
					8.0577E-5	5.0281E-9
					8.0596E-5	5.0273E-9
					8.0615E-5	5.0265E-9
					8.0634E-5	5.0256E-9
					8.0654E-5	5.0248E-9
					8.0673E-5	5.024E-9
					8.0692E-5	5.0231E-9
					8.0711E-5	5.0223E-9
					8.073E-5	5.0215E-9
					8.075E-5	5.0206E-9
					8.0769E-5	5.0198E-9
					8.0788E-5	5.019E-9
					8.0807E-5	5.0181E-9
					8.0826E-5	5.0173E-9
					8.0846E-5	5.0165E-9
					8.0865E-5	5.0157E-9
					8.0884E-5	5.0148E-9
					8.0903E-5	5.014E-9
					8.0923E-5	5.0132E-9
					8.0942E-5	5.0124E-9
					8.0961E-5	5.0116E-9
					8.098E-5	5.0107E-9
					8.0999E-5	5.0099E-9
					8.1019E-5	5.0091E-9
					8.1038E-5	5.0083E-9
					8.1057E-5	5.0075E-9
					8.1076E-5	5.0066E-9
					8.1096E-5	5.0058E-9
					8.1115E-5	5.005E-9
					8.1134E-5	5.0042E-9
					8.1153E-5	5.0034E-9
					8.1172E-5	5.0026E-9
					8.1192E-5	5.0018E-9
					8.1211E-5	5.001E-9
					8.123E-5	5.0001E-9
					8.1249E-5	4.9993E-9
					8.1269E-5	4.9985E-9
					8.1288E-5	4.9977E-9
					8.1307E-5	4.9969E-9
					8.1326E-5	4.9961E-9
					8.1346E-5	4.9953E-9
					8.1365E-5	4.9945E-9
					8.1384E-5	4.9937E-9
					8.1403E-5	4.9929E-9
					8.1423E-5	4.9921E-9
					8.1442E-5	4.9913E-9
					8.1461E-5	4.9905E-9
					8.148E-5	4.9897E-9
					8.15E-5	4.9889E-9
					8.1519E-5	4.9881E-9
					8.1538E-5	4.9873E-9
					8.1557E-5	4.9865E-9
					8.1577E-5	4.9857E-9
					8.1596E-5	4.9849E-9
					8.1615E-5	4.9841E-9
					8.1635E-5	4.9833E-9
					8.1654E-5	4.9825E-9
					8.1673E-5	4.9817E-9
					8.1692E-5	4.9809E-9
					8.1712E-5	4.9801E-9
					8.1731E-5	4.9793E-9
					8.175E-5	4.9785E-9
					8.1769E-5	4.9777E-9
					8.1789E-5	4.977E-9
					8.1808E-5	4.9762E-9
					8.1827E-5	4.9754E-9
					8.1847E-5	4.9746E-9
					8.1866E-5	4.9738E-9
					8.1885E-5	4.973E-9
					8.1904E-5	4.9722E-9
					8.1924E-5	4.9715E-9
					8.1943E-5	4.9707E-9
					8.1962E-5	4.9699E-9
					8.1982E-5	4.9691E-9
					8.2001E-5	4.9683E-9
					8.202E-5	4.9675E-9
					8.2039E-5	4.9668E-9
					8.2059E-5	4.966E-9
					8.2078E-5	4.9652E-9
					8.2097E-5	4.9644E-9
					8.2117E-5	4.9637E-9
					8.2136E-5	4.9629E-9
					8.2155E-5	4.9621E-9
					8.2175E-5	4.9613E-9
					8.2194E-5	4.9606E-9
					8.2213E-5	4.9598E-9
					8.2232E-5	4.959E-9
					8.2252E-5	4.9582E-9
					8.2271E-5	4.9575E-9
					8.229E-5	4.9567E-9
					8.231E-5	4.9559E-9
					8.2329E-5	4.9552E-9
					8.2348E-5	4.9544E-9
					8.2368E-5	4.9536E-9
					8.2387E-5	4.9529E-9
					8.2406E-5	4.9521E-9
					8.2426E-5	4.9513E-9
					8.2445E-5	4.9506E-9
					8.2464E-5	4.9498E-9
					8.2484E-5	4.949E-9
					8.2503E-5	4.9483E-9
					8.2522E-5	4.9475E-9
					8.2542E-5	4.9467E-9
					8.2561E-5	4.946E-9
					8.258E-5	4.9452E-9
					8.26E-5	4.9445E-9
					8.2619E-5	4.9437E-9
					8.2638E-5	4.9429E-9
					8.2658E-5	4.9422E-9
					8.2677E-5	4.9414E-9
					8.2696E-5	4.9407E-9
					8.2716E-5	4.9399E-9
					8.2735E-5	4.9392E-9
					8.2754E-5	4.9384E-9
					8.2774E-5	4.9377E-9
					8.2793E-5	4.9369E-9
					8.2812E-5	4.9362E-9
					8.2832E-5	4.9354E-9
					8.2851E-5	4.9347E-9
					8.287E-5	4.9339E-9
					8.289E-5	4.9332E-9
					8.2909E-5	4.9324E-9
					8.2928E-5	4.9317E-9
					8.2948E-5	4.9309E-9
					8.2967E-5	4.9302E-9
					8.2986E-5	4.9294E-9
					8.3006E-5	4.9287E-9
					8.3025E-5	4.9279E-9
					8.3045E-5	4.9272E-9
					8.3064E-5	4.9265E-9
					8.3083E-5	4.9257E-9
					8.3103E-5	4.925E-9
					8.3122E-5	4.9242E-9
					8.3141E-5	4.9235E-9
					8.3161E-5	4.9228E-9
					8.318E-5	4.922E-9
					8.3199E-5	4.9213E-9
					8.3219E-5	4.9205E-9
					8.3238E-5	4.9198E-9
					8.3258E-5	4.9191E-9
					8.3277E-5	4.9183E-9
					8.3296E-5	4.9176E-9
					8.3316E-5	4.9169E-9
					8.3335E-5	4.9161E-9
					8.3354E-5	4.9154E-9
					8.3374E-5	4.9147E-9
					8.3393E-5	4.9139E-9
					8.3413E-5	4.9132E-9
					8.3432E-5	4.9125E-9
					8.3451E-5	4.9118E-9
					8.3471E-5	4.911E-9
					8.349E-5	4.9103E-9
					8.351E-5	4.9096E-9
					8.3529E-5	4.9089E-9
					8.3548E-5	4.9081E-9
					8.3568E-5	4.9074E-9
					8.3587E-5	4.9067E-9
					8.3607E-5	4.906E-9
					8.3626E-5	4.9052E-9
					8.3645E-5	4.9045E-9
					8.3665E-5	4.9038E-9
					8.3684E-5	4.9031E-9
					8.3704E-5	4.9023E-9
					8.3723E-5	4.9016E-9
					8.3742E-5	4.9009E-9
					8.3762E-5	4.9002E-9
					8.3781E-5	4.8995E-9
					8.3801E-5	4.8988E-9
					8.382E-5	4.898E-9
					8.3839E-5	4.8973E-9
					8.3859E-5	4.8966E-9
					8.3878E-5	4.8959E-9
					8.3898E-5	4.8952E-9
					8.3917E-5	4.8945E-9
					8.3936E-5	4.8938E-9
					8.3956E-5	4.8931E-9
					8.3975E-5	4.8923E-9
					8.3995E-5	4.8916E-9
					8.4014E-5	4.8909E-9
					8.4034E-5	4.8902E-9
					8.4053E-5	4.8895E-9
					8.4072E-5	4.8888E-9
					8.4092E-5	4.8881E-9
					8.4111E-5	4.8874E-9
					8.4131E-5	4.8867E-9
					8.415E-5	4.886E-9
					8.417E-5	4.8853E-9
					8.4189E-5	4.8846E-9
					8.4208E-5	4.8839E-9
					8.4228E-5	4.8832E-9
					8.4247E-5	4.8825E-9
					8.4267E-5	4.8818E-9
					8.4286E-5	4.8811E-9
					8.4306E-5	4.8804E-9
					8.4325E-5	4.8797E-9
					8.4345E-5	4.879E-9
					8.4364E-5	4.8783E-9
					8.4383E-5	4.8776E-9
					8.4403E-5	4.8769E-9
					8.4422E-5	4.8762E-9
					8.4442E-5	4.8755E-9
					8.4461E-5	4.8748E-9
					8.4481E-5	4.8741E-9
					8.45E-5	4.8734E-9
					8.452E-5	4.8727E-9
					8.4539E-5	4.872E-9
					8.4559E-5	4.8714E-9
					8.4578E-5	4.8707E-9
					8.4597E-5	4.87E-9
					8.4617E-5	4.8693E-9
					8.4636E-5	4.8686E-9
					8.4656E-5	4.8679E-9
					8.4675E-5	4.8672E-9
					8.4695E-5	4.8665E-9
					8.4714E-5	4.8659E-9
					8.4734E-5	4.8652E-9
					8.4753E-5	4.8645E-9
					8.4773E-5	4.8638E-9
					8.4792E-5	4.8631E-9
					8.4812E-5	4.8624E-9
					8.4831E-5	4.8618E-9
					8.4851E-5	4.8611E-9
					8.487E-5	4.8604E-9
					8.4889E-5	4.8597E-9
					8.4909E-5	4.859E-9
					8.4928E-5	4.8584E-9
					8.4948E-5	4.8577E-9
					8.4967E-5	4.857E-9
					8.4987E-5	4.8563E-9
					8.5006E-5	4.8557E-9
					8.5026E-5	4.855E-9
					8.5045E-5	4.8543E-9
					8.5065E-5	4.8536E-9
					8.5084E-5	4.853E-9
					8.5104E-5	4.8523E-9
					8.5123E-5	4.8516E-9
					8.5143E-5	4.851E-9
					8.5162E-5	4.8503E-9
					8.5182E-5	4.8496E-9
					8.5201E-5	4.849E-9
					8.5221E-5	4.8483E-9
					8.524E-5	4.8476E-9
					8.526E-5	4.847E-9
					8.5279E-5	4.8463E-9
					8.5299E-5	4.8456E-9
					8.5318E-5	4.845E-9
					8.5338E-5	4.8443E-9
					8.5357E-5	4.8436E-9
					8.5377E-5	4.843E-9
					8.5396E-5	4.8423E-9
					8.5416E-5	4.8416E-9
					8.5435E-5	4.841E-9
					8.5455E-5	4.8403E-9
					8.5474E-5	4.8397E-9
					8.5494E-5	4.839E-9
					8.5513E-5	4.8383E-9
					8.5533E-5	4.8377E-9
					8.5552E-5	4.837E-9
					8.5572E-5	4.8364E-9
					8.5591E-5	4.8357E-9
					8.5611E-5	4.8351E-9
					8.563E-5	4.8344E-9
					8.565E-5	4.8338E-9
					8.567E-5	4.8331E-9
					8.5689E-5	4.8324E-9
					8.5709E-5	4.8318E-9
					8.5728E-5	4.8311E-9
					8.5748E-5	4.8305E-9
					8.5767E-5	4.8298E-9
					8.5787E-5	4.8292E-9
					8.5806E-5	4.8285E-9
					8.5826E-5	4.8279E-9
					8.5845E-5	4.8273E-9
					8.5865E-5	4.8266E-9
					8.5884E-5	4.826E-9
					8.5904E-5	4.8253E-9
					8.5923E-5	4.8247E-9
					8.5943E-5	4.824E-9
					8.5963E-5	4.8234E-9
					8.5982E-5	4.8227E-9
					8.6002E-5	4.8221E-9
					8.6021E-5	4.8215E-9
					8.6041E-5	4.8208E-9
					8.606E-5	4.8202E-9
					8.608E-5	4.8195E-9
					8.6099E-5	4.8189E-9
					8.6119E-5	4.8183E-9
					8.6138E-5	4.8176E-9
					8.6158E-5	4.817E-9
					8.6178E-5	4.8163E-9
					8.6197E-5	4.8157E-9
					8.6217E-5	4.8151E-9
					8.6236E-5	4.8144E-9
					8.6256E-5	4.8138E-9
					8.6275E-5	4.8132E-9
					8.6295E-5	4.8125E-9
					8.6314E-5	4.8119E-9
					8.6334E-5	4.8113E-9
					8.6354E-5	4.8106E-9
					8.6373E-5	4.81E-9
					8.6393E-5	4.8094E-9
					8.6412E-5	4.8087E-9
					8.6432E-5	4.8081E-9
					8.6451E-5	4.8075E-9
					8.6471E-5	4.8069E-9
					8.6491E-5	4.8062E-9
					8.651E-5	4.8056E-9
					8.653E-5	4.805E-9
					8.6549E-5	4.8044E-9
					8.6569E-5	4.8037E-9
					8.6588E-5	4.8031E-9
					8.6608E-5	4.8025E-9
					8.6628E-5	4.8019E-9
					8.6647E-5	4.8012E-9
					8.6667E-5	4.8006E-9
					8.6686E-5	4.8E-9
					8.6706E-5	4.7994E-9
					8.6725E-5	4.7988E-9
					8.6745E-5	4.7981E-9
					8.6765E-5	4.7975E-9
					8.6784E-5	4.7969E-9
					8.6804E-5	4.7963E-9
					8.6823E-5	4.7957E-9
					8.6843E-5	4.7951E-9
					8.6863E-5	4.7944E-9
					8.6882E-5	4.7938E-9
					8.6902E-5	4.7932E-9
					8.6921E-5	4.7926E-9
					8.6941E-5	4.792E-9
					8.6961E-5	4.7914E-9
					8.698E-5	4.7908E-9
					8.7E-5	4.7902E-9
					8.7019E-5	4.7895E-9
					8.7039E-5	4.7889E-9
					8.7059E-5	4.7883E-9
					8.7078E-5	4.7877E-9
					8.7098E-5	4.7871E-9
					8.7117E-5	4.7865E-9
					8.7137E-5	4.7859E-9
					8.7157E-5	4.7853E-9
					8.7176E-5	4.7847E-9
					8.7196E-5	4.7841E-9
					8.7215E-5	4.7835E-9
					8.7235E-5	4.7829E-9
					8.7255E-5	4.7823E-9
					8.7274E-5	4.7817E-9
					8.7294E-5	4.7811E-9
					8.7314E-5	4.7805E-9
					8.7333E-5	4.7799E-9
					8.7353E-5	4.7793E-9
					8.7372E-5	4.7787E-9
					8.7392E-5	4.7781E-9
					8.7412E-5	4.7775E-9
					8.7431E-5	4.7769E-9
					8.7451E-5	4.7763E-9
					8.7471E-5	4.7757E-9
					8.749E-5	4.7751E-9
					8.751E-5	4.7745E-9
					8.7529E-5	4.7739E-9
					8.7549E-5	4.7733E-9
					8.7569E-5	4.7727E-9
					8.7588E-5	4.7721E-9
					8.7608E-5	4.7715E-9
					8.7628E-5	4.7709E-9
					8.7647E-5	4.7703E-9
					8.7667E-5	4.7697E-9
					8.7686E-5	4.7692E-9
					8.7706E-5	4.7686E-9
					8.7726E-5	4.768E-9
					8.7745E-5	4.7674E-9
					8.7765E-5	4.7668E-9
					8.7785E-5	4.7662E-9
					8.7804E-5	4.7656E-9
					8.7824E-5	4.765E-9
					8.7844E-5	4.7645E-9
					8.7863E-5	4.7639E-9
					8.7883E-5	4.7633E-9
					8.7903E-5	4.7627E-9
					8.7922E-5	4.7621E-9
					8.7942E-5	4.7615E-9
					8.7962E-5	4.761E-9
					8.7981E-5	4.7604E-9
					8.8001E-5	4.7598E-9
					8.802E-5	4.7592E-9
					8.804E-5	4.7586E-9
					8.806E-5	4.7581E-9
					8.8079E-5	4.7575E-9
					8.8099E-5	4.7569E-9
					8.8119E-5	4.7563E-9
					8.8138E-5	4.7558E-9
					8.8158E-5	4.7552E-9
					8.8178E-5	4.7546E-9
					8.8197E-5	4.754E-9
					8.8217E-5	4.7535E-9
					8.8237E-5	4.7529E-9
					8.8256E-5	4.7523E-9
					8.8276E-5	4.7517E-9
					8.8296E-5	4.7512E-9
					8.8315E-5	4.7506E-9
					8.8335E-5	4.75E-9
					8.8355E-5	4.7495E-9
					8.8374E-5	4.7489E-9
					8.8394E-5	4.7483E-9
					8.8414E-5	4.7477E-9
					8.8434E-5	4.7472E-9
					8.8453E-5	4.7466E-9
					8.8473E-5	4.746E-9
					8.8493E-5	4.7455E-9
					8.8512E-5	4.7449E-9
					8.8532E-5	4.7444E-9
					8.8552E-5	4.7438E-9
					8.8571E-5	4.7432E-9
					8.8591E-5	4.7427E-9
					8.8611E-5	4.7421E-9
					8.863E-5	4.7415E-9
					8.865E-5	4.741E-9
					8.867E-5	4.7404E-9
					8.8689E-5	4.7399E-9
					8.8709E-5	4.7393E-9
					8.8729E-5	4.7387E-9
					8.8749E-5	4.7382E-9
					8.8768E-5	4.7376E-9
					8.8788E-5	4.7371E-9
					8.8808E-5	4.7365E-9
					8.8827E-5	4.736E-9
					8.8847E-5	4.7354E-9
					8.8867E-5	4.7348E-9
					8.8886E-5	4.7343E-9
					8.8906E-5	4.7337E-9
					8.8926E-5	4.7332E-9
					8.8946E-5	4.7326E-9
					8.8965E-5	4.7321E-9
					8.8985E-5	4.7315E-9
					8.9005E-5	4.731E-9
					8.9024E-5	4.7304E-9
					8.9044E-5	4.7299E-9
					8.9064E-5	4.7293E-9
					8.9083E-5	4.7288E-9
					8.9103E-5	4.7282E-9
					8.9123E-5	4.7277E-9
					8.9143E-5	4.7271E-9
					8.9162E-5	4.7266E-9
					8.9182E-5	4.726E-9
					8.9202E-5	4.7255E-9
					8.9222E-5	4.725E-9
					8.9241E-5	4.7244E-9
					8.9261E-5	4.7239E-9
					8.9281E-5	4.7233E-9
					8.93E-5	4.7228E-9
					8.932E-5	4.7222E-9
					8.934E-5	4.7217E-9
					8.936E-5	4.7212E-9
					8.9379E-5	4.7206E-9
					8.9399E-5	4.7201E-9
					8.9419E-5	4.7195E-9
					8.9438E-5	4.719E-9
					8.9458E-5	4.7185E-9
					8.9478E-5	4.7179E-9
					8.9498E-5	4.7174E-9
					8.9517E-5	4.7169E-9
					8.9537E-5	4.7163E-9
					8.9557E-5	4.7158E-9
					8.9577E-5	4.7153E-9
					8.9596E-5	4.7147E-9
					8.9616E-5	4.7142E-9
					8.9636E-5	4.7137E-9
					8.9656E-5	4.7131E-9
					8.9675E-5	4.7126E-9
					8.9695E-5	4.7121E-9
					8.9715E-5	4.7115E-9
					8.9735E-5	4.711E-9
					8.9754E-5	4.7105E-9
					8.9774E-5	4.7099E-9
					8.9794E-5	4.7094E-9
					8.9814E-5	4.7089E-9
					8.9833E-5	4.7084E-9
					8.9853E-5	4.7078E-9
					8.9873E-5	4.7073E-9
					8.9893E-5	4.7068E-9
					8.9912E-5	4.7063E-9
					8.9932E-5	4.7057E-9
					8.9952E-5	4.7052E-9
					8.9972E-5	4.7047E-9
					8.9991E-5	4.7042E-9
					9.0011E-5	4.7036E-9
					9.0031E-5	4.7031E-9
					9.0051E-5	4.7026E-9
					9.007E-5	4.7021E-9
					9.009E-5	4.7016E-9
					9.011E-5	4.701E-9
					9.013E-5	4.7005E-9
					9.0149E-5	4.7E-9
					9.0169E-5	4.6995E-9
					9.0189E-5	4.699E-9
					9.0209E-5	4.6985E-9
					9.0229E-5	4.6979E-9
					9.0248E-5	4.6974E-9
					9.0268E-5	4.6969E-9
					9.0288E-5	4.6964E-9
					9.0308E-5	4.6959E-9
					9.0327E-5	4.6954E-9
					9.0347E-5	4.6949E-9
					9.0367E-5	4.6943E-9
					9.0387E-5	4.6938E-9
					9.0407E-5	4.6933E-9
					9.0426E-5	4.6928E-9
					9.0446E-5	4.6923E-9
					9.0466E-5	4.6918E-9
					9.0486E-5	4.6913E-9
					9.0505E-5	4.6908E-9
					9.0525E-5	4.6903E-9
					9.0545E-5	4.6898E-9
					9.0565E-5	4.6892E-9
					9.0585E-5	4.6887E-9
					9.0604E-5	4.6882E-9
					9.0624E-5	4.6877E-9
					9.0644E-5	4.6872E-9
					9.0664E-5	4.6867E-9
					9.0684E-5	4.6862E-9
					9.0703E-5	4.6857E-9
					9.0723E-5	4.6852E-9
					9.0743E-5	4.6847E-9
					9.0763E-5	4.6842E-9
					9.0783E-5	4.6837E-9
					9.0802E-5	4.6832E-9
					9.0822E-5	4.6827E-9
					9.0842E-5	4.6822E-9
					9.0862E-5	4.6817E-9
					9.0882E-5	4.6812E-9
					9.0901E-5	4.6807E-9
					9.0921E-5	4.6802E-9
					9.0941E-5	4.6797E-9
					9.0961E-5	4.6792E-9
					9.0981E-5	4.6787E-9
					9.1E-5	4.6782E-9
					9.102E-5	4.6777E-9
					9.104E-5	4.6773E-9
					9.106E-5	4.6768E-9
					9.108E-5	4.6763E-9
					9.11E-5	4.6758E-9
					9.1119E-5	4.6753E-9
					9.1139E-5	4.6748E-9
					9.1159E-5	4.6743E-9
					9.1179E-5	4.6738E-9
					9.1199E-5	4.6733E-9
					9.1218E-5	4.6728E-9
					9.1238E-5	4.6723E-9
					9.1258E-5	4.6719E-9
					9.1278E-5	4.6714E-9
					9.1298E-5	4.6709E-9
					9.1318E-5	4.6704E-9
					9.1337E-5	4.6699E-9
					9.1357E-5	4.6694E-9
					9.1377E-5	4.6689E-9
					9.1397E-5	4.6685E-9
					9.1417E-5	4.668E-9
					9.1437E-5	4.6675E-9
					9.1456E-5	4.667E-9
					9.1476E-5	4.6665E-9
					9.1496E-5	4.666E-9
					9.1516E-5	4.6656E-9
					9.1536E-5	4.6651E-9
					9.1556E-5	4.6646E-9
					9.1575E-5	4.6641E-9
					9.1595E-5	4.6637E-9
					9.1615E-5	4.6632E-9
					9.1635E-5	4.6627E-9
					9.1655E-5	4.6622E-9
					9.1675E-5	4.6617E-9
					9.1694E-5	4.6613E-9
					9.1714E-5	4.6608E-9
					9.1734E-5	4.6603E-9
					9.1754E-5	4.6598E-9
					9.1774E-5	4.6594E-9
					9.1794E-5	4.6589E-9
					9.1813E-5	4.6584E-9
					9.1833E-5	4.6579E-9
					9.1853E-5	4.6575E-9
					9.1873E-5	4.657E-9
					9.1893E-5	4.6565E-9
					9.1913E-5	4.6561E-9
					9.1933E-5	4.6556E-9
					9.1952E-5	4.6551E-9
					9.1972E-5	4.6547E-9
					9.1992E-5	4.6542E-9
					9.2012E-5	4.6537E-9
					9.2032E-5	4.6533E-9
					9.2052E-5	4.6528E-9
					9.2072E-5	4.6523E-9
					9.2091E-5	4.6519E-9
					9.2111E-5	4.6514E-9
					9.2131E-5	4.6509E-9
					9.2151E-5	4.6505E-9
					9.2171E-5	4.65E-9
					9.2191E-5	4.6495E-9
					9.2211E-5	4.6491E-9
					9.2231E-5	4.6486E-9
					9.225E-5	4.6482E-9
					9.227E-5	4.6477E-9
					9.229E-5	4.6472E-9
					9.231E-5	4.6468E-9
					9.233E-5	4.6463E-9
					9.235E-5	4.6459E-9
					9.237E-5	4.6454E-9
					9.239E-5	4.6449E-9
					9.2409E-5	4.6445E-9
					9.2429E-5	4.644E-9
					9.2449E-5	4.6436E-9
					9.2469E-5	4.6431E-9
					9.2489E-5	4.6427E-9
					9.2509E-5	4.6422E-9
					9.2529E-5	4.6417E-9
					9.2549E-5	4.6413E-9
					9.2568E-5	4.6408E-9
					9.2588E-5	4.6404E-9
					9.2608E-5	4.6399E-9
					9.2628E-5	4.6395E-9
					9.2648E-5	4.639E-9
					9.2668E-5	4.6386E-9
					9.2688E-5	4.6381E-9
					9.2708E-5	4.6377E-9
					9.2728E-5	4.6372E-9
					9.2747E-5	4.6368E-9
					9.2767E-5	4.6363E-9
					9.2787E-5	4.6359E-9
					9.2807E-5	4.6354E-9
					9.2827E-5	4.635E-9
					9.2847E-5	4.6346E-9
					9.2867E-5	4.6341E-9
					9.2887E-5	4.6337E-9
					9.2907E-5	4.6332E-9
					9.2927E-5	4.6328E-9
					9.2946E-5	4.6323E-9
					9.2966E-5	4.6319E-9
					9.2986E-5	4.6314E-9
					9.3006E-5	4.631E-9
					9.3026E-5	4.6306E-9
					9.3046E-5	4.6301E-9
					9.3066E-5	4.6297E-9
					9.3086E-5	4.6292E-9
					9.3106E-5	4.6288E-9
					9.3126E-5	4.6284E-9
					9.3146E-5	4.6279E-9
					9.3165E-5	4.6275E-9
					9.3185E-5	4.6271E-9
					9.3205E-5	4.6266E-9
					9.3225E-5	4.6262E-9
					9.3245E-5	4.6257E-9
					9.3265E-5	4.6253E-9
					9.3285E-5	4.6249E-9
					9.3305E-5	4.6244E-9
					9.3325E-5	4.624E-9
					9.3345E-5	4.6236E-9
[truncated: 20,895 more rows]

## Sheet: Fig. 3 (c)
	Voltage (V)	T0=40.5 mK	T0=43.1 mK	T0= 60.5 mK	T0=81.7 mK	T0=104 mK	T0=126 mK	T0=146 mK	T0=167 mK	T0=185 mK	T0=205 mK	T0=222 mK	T0=240 mK	T0=257 mK	T0=274 mK	T0=292 mK
	-6.0E-4	244.545880000000	244.682510000000	244.020150000000	244.859730000000	244.961870000000	244.586930000000	245.231510000000	246.850760000000	249.062060000000	252.491500000000	257.811090000000	264.925160000000	275.440620000000	287.100360000000	312.041510000000
	-5.99E-4	244.207690000000	244.460130000000	244.258970000000	244.543550000000	244.594610000000	244.592590000000	245.351360000000	246.769980000000	249.018260000000	252.486420000000	257.770360000000	265.240740000000	275.913940000000	287.485380000000	312.217850000000
	-5.98E-4	244.103130000000	244.225360000000	244.307740000000	244.419510000000	244.732140000000	244.169140000000	245.536110000000	246.354170000000	248.934620000000	252.559690000000	257.712970000000	264.947450000000	275.930120000000	287.499510000000	311.682860000000
	-5.97E-4	243.997560000000	244.355180000000	244.218730000000	244.120190000000	244.775260000000	244.319110000000	245.069540000000	246.679300000000	248.487980000000	252.126390000000	257.535990000000	264.911770000000	275.923920000000	287.272110000000	311.690910000000
	-5.96E-4	243.994660000000	244.258300000000	244.223290000000	244.201800000000	244.339690000000	244.078410000000	245.006220000000	246.432600000000	248.716600000000	252.300160000000	257.707710000000	264.849270000000	275.744380000000	287.303190000000	311.597680000000
	-5.95E-4	243.778020000000	243.990730000000	244.140380000000	244.127420000000	244.216510000000	243.812850000000	244.850170000000	246.123790000000	248.557970000000	252.058940000000	257.525460000000	264.928370000000	275.859060000000	287.122910000000	311.547530000000
	-5.94E-4	243.514160000000	243.584630000000	243.967840000000	244.124230000000	244.262250000000	244.052300000000	244.760250000000	245.835890000000	248.602130000000	251.825100000000	257.868690000000	264.725270000000	275.655370000000	287.106900000000	311.548240000000
	-5.93E-4	243.504180000000	243.713800000000	243.713000000000	244.124380000000	244.412920000000	243.981330000000	244.784600000000	245.884380000000	248.304860000000	251.707610000000	257.659590000000	264.853030000000	275.467100000000	287.037710000000	311.294870000000
	-5.92E-4	243.345380000000	243.273020000000	243.574590000000	243.526720000000	244.498500000000	244.008630000000	244.703650000000	245.889180000000	247.981440000000	251.795900000000	257.459810000000	264.661250000000	275.379980000000	287.010360000000	311.216090000000
	-5.91E-4	243.324940000000	243.548460000000	243.226120000000	243.660590000000	244.074520000000	243.558070000000	244.583810000000	245.892140000000	248.218250000000	251.625360000000	257.354580000000	264.425600000000	275.420970000000	286.776290000000	311.029210000000
	-5.9E-4	243.001700000000	243.188260000000	243.173320000000	243.472470000000	243.868740000000	243.414220000000	244.469790000000	245.696410000000	247.914270000000	251.481830000000	257.416020000000	264.158880000000	275.280090000000	286.994420000000	311.008580000000
	-5.89E-4	243.167250000000	243.407830000000	243.034360000000	243.377830000000	243.698780000000	243.373250000000	244.363110000000	245.563690000000	247.992320000000	251.583180000000	257.257270000000	264.562770000000	275.457690000000	286.847650000000	310.829870000000
	-5.88E-4	243.074920000000	243.343890000000	243.286120000000	243.370120000000	243.833130000000	242.828340000000	244.159380000000	245.393360000000	248.077780000000	251.230130000000	257.419170000000	264.154120000000	274.836990000000	287.007610000000	310.883630000000
	-5.87E-4	243.063070000000	242.733230000000	242.827390000000	243.095380000000	243.623440000000	243.185180000000	244.449980000000	244.902040000000	247.668590000000	250.973720000000	256.945600000000	264.488140000000	274.490690000000	286.654880000000	310.924930000000
	-5.86E-4	242.414780000000	242.799620000000	242.534630000000	243.186670000000	243.396130000000	242.794660000000	243.975250000000	245.082930000000	248.139200000000	251.215080000000	256.801800000000	264.170940000000	274.605700000000	286.821890000000	311.084460000000
	-5.85E-4	242.452910000000	242.473070000000	242.604260000000	242.842530000000	243.349940000000	243.167900000000	243.761290000000	245.058800000000	248.091380000000	250.868390000000	256.532100000000	264.203130000000	274.555150000000	286.477430000000	310.811410000000
	-5.84E-4	241.986390000000	242.603390000000	242.111990000000	242.254950000000	243.100960000000	242.978440000000	243.722070000000	245.121460000000	247.735650000000	250.531760000000	256.619340000000	264.101970000000	274.592700000000	286.778500000000	310.731360000000
	-5.83E-4	242.211670000000	242.331080000000	241.983350000000	242.597460000000	242.965670000000	242.926100000000	243.529530000000	244.622320000000	247.495770000000	250.464130000000	256.709680000000	263.704000000000	274.471990000000	286.604980000000	310.514200000000
	-5.82E-4	241.972040000000	242.128860000000	242.282320000000	242.408220000000	242.757860000000	242.925050000000	243.231210000000	244.892880000000	247.796960000000	250.400640000000	256.445630000000	264.031840000000	274.397440000000	286.408370000000	310.592410000000
	-5.81E-4	241.955040000000	242.122790000000	242.310900000000	242.257890000000	242.918120000000	242.692070000000	243.242610000000	244.559090000000	247.421770000000	250.563910000000	256.534920000000	263.850900000000	274.149970000000	286.414460000000	310.950010000000
	-5.8E-4	241.847200000000	242.095450000000	241.964980000000	241.947340000000	242.585090000000	242.119280000000	243.116110000000	244.570620000000	247.411430000000	250.504900000000	256.818120000000	263.736230000000	274.065080000000	286.271730000000	310.886340000000
	-5.79E-4	241.555900000000	241.967830000000	241.980320000000	242.005650000000	242.326630000000	241.893710000000	242.898020000000	244.268060000000	246.957830000000	250.540820000000	256.602530000000	263.572250000000	274.287900000000	286.168340000000	310.360930000000
	-5.78E-4	241.475600000000	241.727430000000	241.373380000000	242.081620000000	242.539920000000	242.317980000000	242.884040000000	244.213080000000	247.055810000000	250.402060000000	256.387330000000	263.871430000000	274.058910000000	286.203330000000	310.712280000000
	-5.77E-4	241.088700000000	241.328500000000	241.369040000000	241.912960000000	242.511750000000	241.835590000000	242.725450000000	244.235600000000	246.737490000000	250.054640000000	256.301780000000	263.735830000000	273.993360000000	286.486440000000	310.766830000000
	-5.76E-4	241.237600000000	241.469780000000	240.915150000000	241.681150000000	242.146370000000	241.801230000000	242.710110000000	243.769790000000	246.655210000000	250.077820000000	255.952380000000	263.429850000000	273.766180000000	286.194080000000	310.551670000000
	-5.75E-4	241.028470000000	241.526940000000	240.764720000000	241.564480000000	241.854300000000	241.938460000000	242.537810000000	244.119570000000	246.790050000000	249.903910000000	255.853130000000	263.339750000000	273.770030000000	286.028120000000	310.473910000000
	-5.74E-4	240.758580000000	241.383680000000	240.877140000000	241.590030000000	241.843920000000	242.058830000000	242.589670000000	244.009080000000	246.284120000000	249.959840000000	255.950710000000	263.265610000000	273.719260000000	286.178050000000	310.408030000000
	-5.73E-4	240.863700000000	240.994870000000	241.143840000000	241.496560000000	241.921580000000	241.631460000000	242.190880000000	243.674460000000	246.353410000000	249.988590000000	255.615730000000	263.262510000000	273.814860000000	285.899360000000	310.644600000000
	-5.72E-4	240.763740000000	240.958550000000	241.008940000000	241.496670000000	241.587910000000	241.188720000000	242.063220000000	243.642300000000	245.739540000000	250.165510000000	255.489280000000	263.163420000000	273.375750000000	285.879940000000	310.188260000000
	-5.71E-4	240.616400000000	240.985980000000	240.457550000000	241.492070000000	241.498120000000	241.413850000000	241.951730000000	243.254530000000	246.025450000000	249.749440000000	255.231180000000	262.994240000000	273.308520000000	286.139200000000	310.337500000000
	-5.7E-4	240.354540000000	240.844600000000	240.486620000000	241.300650000000	240.899180000000	241.319190000000	242.058230000000	242.853030000000	245.746550000000	249.631570000000	255.085840000000	263.051350000000	273.402510000000	285.818220000000	310.326690000000
	-5.69E-4	240.284870000000	240.362960000000	240.237580000000	241.207260000000	240.985730000000	241.386130000000	241.834110000000	243.365070000000	245.470590000000	249.463310000000	255.202580000000	262.821080000000	273.541720000000	285.958650000000	310.798520000000
	-5.68E-4	240.238440000000	240.595610000000	240.044180000000	241.126720000000	240.868020000000	241.380710000000	241.414830000000	242.839360000000	245.356790000000	249.573130000000	255.008800000000	262.883810000000	273.403650000000	285.533790000000	310.565130000000
	-5.67E-4	240.126740000000	240.518970000000	240.064390000000	240.846770000000	241.002320000000	240.900140000000	241.408610000000	243.066120000000	245.539640000000	249.125100000000	254.759190000000	262.710510000000	273.376750000000	285.309390000000	310.438480000000
	-5.66E-4	239.890450000000	240.167540000000	239.826180000000	240.698810000000	240.825640000000	241.073220000000	241.450830000000	242.842300000000	245.518850000000	249.266390000000	254.757120000000	262.434470000000	273.241860000000	285.660040000000	310.000480000000
	-5.65E-4	239.628680000000	240.200190000000	239.934940000000	240.511540000000	240.875950000000	240.666910000000	241.124170000000	242.897600000000	245.597140000000	249.134470000000	254.454850000000	262.491350000000	273.412050000000	285.466850000000	309.925890000000
	-5.64E-4	239.640950000000	240.183840000000	239.688290000000	240.389360000000	240.401200000000	240.510840000000	241.149540000000	242.768240000000	245.255680000000	249.174080000000	254.366290000000	262.278020000000	273.466270000000	285.251380000000	310.079620000000
	-5.63E-4	239.533060000000	239.737920000000	239.530170000000	240.303230000000	240.443740000000	240.333880000000	241.023990000000	242.680630000000	245.265230000000	249.105220000000	254.431400000000	262.065040000000	273.145120000000	284.983300000000	309.946780000000
	-5.62E-4	239.631840000000	239.822930000000	239.652730000000	239.714640000000	240.415000000000	239.996610000000	240.628400000000	242.329580000000	245.040470000000	248.846640000000	254.192000000000	262.251430000000	273.106290000000	285.221130000000	310.042320000000
	-5.61E-4	239.573280000000	239.569900000000	239.408680000000	239.638290000000	240.393790000000	240.146380000000	240.886160000000	242.545330000000	244.810910000000	248.396990000000	254.329070000000	262.274650000000	273.218890000000	285.231560000000	309.801910000000
	-5.6E-4	239.496200000000	239.525820000000	238.835100000000	240.084740000000	240.409290000000	240.067100000000	240.789150000000	242.322300000000	244.900740000000	248.253710000000	254.219670000000	262.117100000000	273.292700000000	285.043130000000	310.053600000000
	-5.59E-4	239.218210000000	239.140120000000	238.828170000000	239.591810000000	240.076270000000	240.191690000000	240.174810000000	242.237810000000	244.551620000000	248.283890000000	254.418760000000	261.971680000000	273.150560000000	284.910220000000	309.843220000000
	-5.58E-4	238.910760000000	239.217800000000	238.586910000000	239.560450000000	239.831760000000	239.974980000000	239.956640000000	241.461250000000	244.553510000000	248.266710000000	254.182930000000	261.849180000000	273.238050000000	284.676100000000	309.595710000000
	-5.57E-4	239.007700000000	239.257620000000	238.681380000000	239.507780000000	239.708140000000	239.571750000000	239.911390000000	242.057580000000	244.432500000000	248.094670000000	253.923560000000	261.952300000000	273.216170000000	284.788860000000	309.733260000000
	-5.56E-4	238.892280000000	239.604420000000	238.740890000000	238.889050000000	239.628450000000	239.581800000000	240.187970000000	241.784840000000	244.189850000000	248.197100000000	254.027620000000	261.897340000000	273.000130000000	284.753060000000	309.705540000000
	-5.55E-4	238.736220000000	239.143670000000	238.464990000000	238.722180000000	239.681310000000	239.360780000000	239.928430000000	241.620550000000	243.891450000000	248.057290000000	253.837600000000	261.882380000000	273.473800000000	285.003420000000	309.788750000000
	-5.54E-4	238.443830000000	238.928880000000	238.338460000000	238.573480000000	239.330370000000	239.164230000000	239.669400000000	241.055240000000	243.723680000000	247.852920000000	253.754570000000	262.013000000000	273.282500000000	284.887370000000	309.447380000000
	-5.53E-4	238.572550000000	239.028520000000	238.329820000000	238.688810000000	239.512080000000	239.278160000000	239.725280000000	240.911780000000	243.297950000000	247.431260000000	253.767360000000	262.050440000000	273.011910000000	284.954600000000	309.703440000000
	-5.52E-4	238.363630000000	239.010480000000	238.517180000000	238.321610000000	239.368000000000	239.514380000000	239.162190000000	240.680840000000	243.609550000000	247.356840000000	253.660650000000	261.972260000000	272.912860000000	284.918990000000	309.223800000000
	-5.51E-4	238.396400000000	238.724620000000	238.137670000000	238.135400000000	238.778310000000	239.501050000000	239.247310000000	240.532030000000	243.719880000000	247.148650000000	253.693960000000	261.684800000000	272.640420000000	284.936350000000	309.356320000000
	-5.5E-4	237.801470000000	238.484610000000	238.154170000000	238.657520000000	238.904630000000	239.132370000000	239.054560000000	241.027940000000	243.532680000000	247.164840000000	253.526890000000	261.448480000000	272.649740000000	284.612730000000	309.298440000000
	-5.49E-4	238.151980000000	238.268440000000	237.810880000000	238.075070000000	238.645800000000	238.734170000000	239.285490000000	240.521170000000	243.391880000000	247.203000000000	253.208110000000	261.683230000000	272.532560000000	284.749140000000	309.228300000000
	-5.48E-4	238.436770000000	238.154880000000	237.579980000000	238.158110000000	238.474100000000	238.763370000000	238.951090000000	240.646890000000	243.329430000000	247.111000000000	253.395740000000	261.778670000000	272.686060000000	284.647120000000	309.085740000000
	-5.47E-4	237.942700000000	238.054680000000	237.800930000000	238.306770000000	238.349590000000	238.970680000000	238.875110000000	239.976950000000	242.955200000000	246.693670000000	253.138470000000	261.262770000000	272.801390000000	284.455220000000	308.921680000000
	-5.46E-4	237.838120000000	237.997760000000	237.305210000000	237.913000000000	238.025870000000	238.864940000000	238.600980000000	240.099340000000	243.080030000000	246.427620000000	253.028070000000	261.369940000000	272.580060000000	284.279800000000	308.606890000000
	-5.45E-4	237.497000000000	237.528080000000	237.504790000000	238.008500000000	238.140330000000	238.325390000000	238.366740000000	239.732430000000	242.365320000000	246.598810000000	253.114560000000	261.467980000000	272.115340000000	284.427940000000	308.704380000000
	-5.44E-4	236.840740000000	237.326470000000	237.264750000000	237.681250000000	237.489930000000	238.682820000000	238.710430000000	239.692830000000	242.436060000000	246.525630000000	253.106320000000	261.140430000000	272.241670000000	284.577280000000	308.459570000000
	-5.43E-4	237.261790000000	237.355900000000	236.871140000000	237.436250000000	237.220130000000	238.345100000000	238.381540000000	239.952580000000	242.363680000000	246.456990000000	252.825810000000	261.028110000000	272.163610000000	284.368390000000	308.428500000000
	-5.42E-4	237.153290000000	237.046120000000	236.733810000000	237.542500000000	237.167940000000	237.951270000000	238.035410000000	239.610460000000	242.453930000000	246.432670000000	252.960800000000	261.115450000000	271.697380000000	284.334790000000	308.534290000000
	-5.41E-4	237.132960000000	236.516600000000	236.476530000000	237.150050000000	236.875960000000	238.167190000000	238.112650000000	239.370690000000	242.245390000000	246.512260000000	252.590350000000	260.704360000000	271.723350000000	284.187650000000	308.294150000000
	-5.4E-4	237.139620000000	236.732870000000	236.572890000000	237.014720000000	237.468200000000	238.330690000000	238.035700000000	239.165520000000	242.115160000000	246.167640000000	252.287040000000	260.500430000000	272.007230000000	284.106260000000	308.465510000000
	-5.39E-4	236.785540000000	236.763840000000	236.492950000000	237.076330000000	236.874580000000	237.543270000000	237.800770000000	239.149240000000	241.582780000000	246.140480000000	252.362390000000	260.552160000000	271.985970000000	284.084860000000	308.442060000000
	-5.38E-4	236.720120000000	236.719140000000	236.227290000000	237.059030000000	236.959930000000	237.736410000000	237.811410000000	238.587200000000	241.708400000000	246.259200000000	252.264830000000	260.488680000000	271.828670000000	283.932010000000	308.355690000000
	-5.37E-4	236.500410000000	236.297370000000	236.419010000000	236.818620000000	237.036290000000	237.590050000000	237.574600000000	238.833810000000	242.044970000000	245.982560000000	252.208310000000	260.594870000000	271.687640000000	283.751170000000	308.436570000000
	-5.36E-4	236.366580000000	236.419920000000	236.275490000000	236.304100000000	236.646450000000	237.385270000000	237.321340000000	238.807410000000	241.708180000000	245.350600000000	252.232810000000	260.314570000000	271.499220000000	284.102870000000	308.412780000000
	-5.35E-4	236.507510000000	236.171720000000	235.947600000000	236.226860000000	236.630420000000	237.245410000000	237.216280000000	238.591550000000	241.594510000000	245.409510000000	252.011090000000	260.411720000000	271.461590000000	283.861660000000	308.354250000000
	-5.34E-4	236.062280000000	236.117320000000	235.867000000000	236.255670000000	236.385680000000	237.167010000000	236.716710000000	238.330990000000	241.314320000000	245.317870000000	251.943300000000	260.222730000000	271.268750000000	283.288280000000	308.254360000000
	-5.33E-4	236.078560000000	235.976510000000	235.566530000000	235.957480000000	236.418890000000	236.962450000000	236.766710000000	238.748640000000	241.369130000000	245.442410000000	251.753870000000	259.935730000000	271.215650000000	283.611130000000	307.776580000000
	-5.32E-4	236.224190000000	235.990930000000	235.391010000000	236.352580000000	236.326100000000	236.764090000000	236.223930000000	238.552690000000	241.058990000000	244.980390000000	251.639410000000	259.748360000000	271.389910000000	283.337550000000	307.936330000000
	-5.31E-4	235.597510000000	235.816180000000	235.100770000000	235.911170000000	236.231860000000	236.779270000000	236.038260000000	238.504220000000	241.203330000000	245.083480000000	251.418780000000	259.604580000000	271.318680000000	283.410290000000	307.862590000000
	-5.3E-4	235.319580000000	235.814920000000	235.099990000000	235.818250000000	235.858270000000	236.686040000000	235.598100000000	238.421930000000	241.199870000000	244.889310000000	251.240670000000	259.565400000000	271.094920000000	283.516450000000	307.759340000000
	-5.29E-4	235.313100000000	235.656370000000	234.770070000000	235.525620000000	236.013710000000	236.500560000000	235.931160000000	237.903850000000	241.154170000000	244.715960000000	251.001530000000	259.640710000000	270.963740000000	283.392520000000	307.731430000000
	-5.28E-4	235.192750000000	235.542180000000	234.738890000000	235.658220000000	235.769270000000	236.312710000000	235.692020000000	237.614370000000	241.105400000000	244.861240000000	250.696790000000	259.082110000000	271.193360000000	283.186730000000	307.739750000000
	-5.27E-4	235.018690000000	235.299780000000	234.888910000000	235.422040000000	235.358740000000	236.032190000000	235.415170000000	237.743680000000	241.037560000000	244.792700000000	250.659740000000	259.195970000000	271.230620000000	283.161650000000	307.472780000000
	-5.26E-4	234.671020000000	235.007720000000	234.683130000000	235.198150000000	235.355240000000	235.898640000000	235.378370000000	237.421760000000	240.787860000000	244.526570000000	250.587180000000	259.328080000000	271.086770000000	283.264570000000	307.773960000000
	-5.25E-4	234.736850000000	234.454620000000	234.427710000000	235.122960000000	235.096670000000	236.019320000000	235.271610000000	237.269020000000	240.627980000000	244.187070000000	250.503580000000	259.080280000000	270.948050000000	283.336210000000	307.411300000000
	-5.24E-4	234.753210000000	234.712900000000	234.424110000000	235.188940000000	234.985110000000	235.834650000000	235.216880000000	237.120400000000	239.873210000000	244.333990000000	250.405610000000	258.932050000000	271.143530000000	283.254320000000	307.320320000000
	-5.23E-4	234.756140000000	234.819470000000	234.021630000000	234.888110000000	234.954130000000	235.458380000000	235.065060000000	236.925450000000	239.880710000000	243.945800000000	250.396000000000	258.696920000000	270.946550000000	283.099840000000	307.429800000000
	-5.22E-4	234.642030000000	234.179110000000	233.889140000000	234.691560000000	234.680720000000	235.319470000000	234.945590000000	236.606390000000	240.261960000000	244.022940000000	250.444980000000	258.951600000000	270.795630000000	283.105980000000	307.525420000000
	-5.21E-4	234.255590000000	234.334700000000	234.020120000000	234.887710000000	234.846890000000	235.321930000000	235.177020000000	236.328620000000	240.295330000000	243.730600000000	250.619040000000	258.856960000000	270.535650000000	283.213840000000	307.191430000000
	-5.2E-4	233.833520000000	233.686430000000	233.727710000000	234.518650000000	234.442200000000	235.314960000000	234.857570000000	235.965730000000	240.690320000000	243.728330000000	250.520610000000	258.760530000000	270.073750000000	283.105330000000	307.743120000000
	-5.19E-4	233.307450000000	233.748110000000	233.513550000000	234.147760000000	234.531520000000	235.180400000000	234.708660000000	236.276660000000	240.405060000000	243.516330000000	250.222240000000	258.609230000000	270.337020000000	283.214900000000	307.694720000000
	-5.18E-4	233.446200000000	233.626650000000	233.656020000000	234.227560000000	234.502740000000	234.405660000000	235.035910000000	235.875880000000	240.026830000000	243.573740000000	250.290680000000	258.719310000000	270.308290000000	282.988380000000	307.600360000000
	-5.17E-4	233.429370000000	233.599450000000	233.725870000000	234.099830000000	234.232400000000	234.336620000000	234.554440000000	235.876900000000	239.640470000000	243.429930000000	249.800610000000	258.626630000000	270.075170000000	282.814050000000	307.355050000000
	-5.16E-4	233.300040000000	233.488810000000	233.185600000000	234.324630000000	234.068170000000	234.562450000000	234.396570000000	235.604400000000	239.585330000000	242.574350000000	250.109490000000	257.967000000000	270.082280000000	283.065920000000	307.212920000000
	-5.15E-4	233.109060000000	233.367060000000	233.223560000000	234.205400000000	233.881340000000	234.480140000000	234.177920000000	235.435590000000	239.707890000000	242.675480000000	249.756610000000	258.015030000000	269.892160000000	282.966190000000	307.393230000000
	-5.14E-4	232.972990000000	233.159120000000	232.799730000000	234.006490000000	233.989940000000	234.116960000000	233.987240000000	235.214470000000	239.592590000000	242.758300000000	249.854290000000	257.723500000000	270.031350000000	282.432310000000	307.586550000000
	-5.13E-4	232.918240000000	232.933400000000	232.785060000000	233.738210000000	233.830930000000	233.998320000000	233.697250000000	235.298500000000	239.280360000000	242.279500000000	249.602180000000	257.857030000000	269.954310000000	282.600090000000	307.412010000000
	-5.12E-4	232.878010000000	232.995860000000	232.356590000000	233.592730000000	233.323770000000	233.780830000000	233.503180000000	235.126470000000	239.628110000000	242.147570000000	249.330540000000	257.901460000000	269.969530000000	282.579180000000	307.352650000000
	-5.11E-4	232.835270000000	232.379120000000	232.146050000000	233.555710000000	233.114850000000	233.362830000000	233.529480000000	235.362210000000	239.215350000000	242.146560000000	249.458700000000	258.045040000000	269.723030000000	282.567950000000	307.285080000000
	-5.1E-4	232.479830000000	232.356260000000	232.168230000000	233.664630000000	232.923750000000	233.542210000000	233.229050000000	235.067800000000	238.928460000000	242.066520000000	249.476240000000	257.759490000000	269.818740000000	282.381520000000	306.864200000000
	-5.09E-4	232.500290000000	232.583850000000	232.201020000000	233.605960000000	233.051680000000	233.607190000000	233.159410000000	235.003300000000	239.115950000000	241.996840000000	249.139530000000	257.801350000000	269.626880000000	282.350440000000	307.250370000000
	-5.08E-4	232.649650000000	232.289690000000	231.433840000000	233.210120000000	233.334820000000	232.817740000000	233.152750000000	234.452450000000	238.915980000000	241.671880000000	248.898380000000	257.487210000000	269.551390000000	282.512140000000	307.286270000000
	-5.07E-4	232.191810000000	232.130370000000	231.540470000000	233.233170000000	233.496440000000	233.459630000000	232.857250000000	234.672740000000	238.732920000000	241.544580000000	249.005310000000	257.475150000000	269.282610000000	282.292470000000	307.118700000000
	-5.06E-4	232.067730000000	231.883830000000	231.567820000000	232.777520000000	232.838010000000	233.171870000000	232.801050000000	234.321370000000	238.262010000000	241.591820000000	248.806570000000	257.649100000000	269.170040000000	282.593810000000	307.093240000000
	-5.05E-4	232.132590000000	231.759310000000	231.318490000000	232.516800000000	233.296570000000	232.345920000000	232.735030000000	233.993540000000	238.660150000000	241.626650000000	248.562210000000	257.608100000000	269.491430000000	282.406410000000	306.788260000000
	-5.04E-4	231.680430000000	232.137500000000	231.135460000000	232.122220000000	232.739650000000	232.599940000000	232.978890000000	234.031370000000	238.445320000000	241.593130000000	248.453750000000	257.298580000000	269.351080000000	282.385490000000	306.457890000000
	-5.03E-4	231.822480000000	232.256180000000	230.936140000000	232.059950000000	232.352860000000	232.588510000000	232.581290000000	233.651030000000	238.509550000000	241.482440000000	248.384260000000	257.076320000000	268.988050000000	282.211850000000	306.311010000000
	-5.02E-4	231.387970000000	231.747250000000	231.185990000000	231.937360000000	232.169310000000	232.293640000000	232.720840000000	233.824500000000	238.342740000000	241.576480000000	248.126910000000	257.409390000000	268.838240000000	281.992190000000	306.366900000000
	-5.01E-4	231.458370000000	231.192050000000	230.800150000000	231.645000000000	231.929590000000	231.960300000000	232.661060000000	233.560460000000	237.846010000000	241.235540000000	248.284310000000	257.336110000000	268.660430000000	282.193500000000	306.285120000000
	-5.0E-4	231.433070000000	231.217090000000	230.613530000000	231.491870000000	231.946280000000	232.005860000000	232.160620000000	233.475310000000	237.611930000000	241.163900000000	248.154380000000	257.315030000000	268.853160000000	282.194050000000	305.878640000000
	-4.99E-4	231.119490000000	230.883910000000	230.515800000000	231.545280000000	232.067370000000	231.672000000000	232.248130000000	233.608480000000	237.527160000000	241.049120000000	247.804560000000	257.053270000000	268.836560000000	282.070240000000	306.381610000000
	-4.98E-4	231.238990000000	230.959270000000	230.378700000000	231.296290000000	231.537850000000	231.822550000000	232.033320000000	233.469720000000	237.687700000000	240.852970000000	247.507140000000	256.615090000000	268.836890000000	282.127770000000	306.302400000000
	-4.97E-4	230.948710000000	230.837390000000	230.649400000000	231.221440000000	231.434220000000	231.799970000000	231.483750000000	233.117250000000	237.455280000000	240.817040000000	247.395240000000	256.760580000000	268.752600000000	281.765290000000	306.264790000000
	-4.96E-4	230.746020000000	230.780040000000	230.509610000000	231.023630000000	231.586670000000	231.827710000000	231.594860000000	232.935960000000	237.287580000000	240.499210000000	247.632780000000	256.550640000000	268.476710000000	281.799630000000	306.125360000000
	-4.95E-4	230.626320000000	230.594440000000	230.186070000000	230.876210000000	231.760920000000	231.917370000000	231.835840000000	232.778730000000	236.877290000000	240.446810000000	247.393980000000	256.631800000000	268.332980000000	282.010830000000	305.795740000000
	-4.94E-4	230.330770000000	230.622580000000	229.915790000000	230.696700000000	231.087400000000	231.568870000000	231.654630000000	232.438630000000	236.641490000000	240.566200000000	247.387580000000	256.818500000000	268.451260000000	282.095580000000	305.605070000000
	-4.93E-4	230.012290000000	230.240200000000	230.009420000000	230.842250000000	231.137250000000	231.046980000000	231.484830000000	232.437380000000	236.488750000000	240.296470000000	247.196790000000	256.821580000000	268.649380000000	281.831110000000	305.903630000000
	-4.92E-4	230.058020000000	229.937140000000	229.514280000000	230.825830000000	230.736630000000	230.722560000000	231.250440000000	232.156120000000	235.924980000000	239.986340000000	247.125580000000	256.582360000000	268.528980000000	281.776970000000	305.640040000000
	-4.91E-4	229.634190000000	229.924770000000	229.416380000000	230.603500000000	230.663850000000	230.666340000000	231.190360000000	232.405820000000	236.100220000000	240.395860000000	246.955940000000	256.671120000000	268.204180000000	281.933540000000	305.518200000000
	-4.9E-4	229.623580000000	229.694340000000	229.458620000000	230.256970000000	230.280210000000	230.584850000000	231.192870000000	232.192860000000	236.234940000000	240.095320000000	246.798270000000	256.397410000000	267.855320000000	281.703170000000	305.499040000000
	-4.89E-4	229.553810000000	229.805750000000	228.929680000000	230.186180000000	229.899830000000	230.299800000000	231.142090000000	231.703580000000	235.929110000000	239.928850000000	247.186450000000	256.554460000000	268.088080000000	281.710090000000	305.517450000000
	-4.88E-4	229.818060000000	229.739000000000	229.046240000000	229.776730000000	229.452760000000	230.016380000000	230.930930000000	231.735920000000	235.594310000000	239.658020000000	247.120050000000	256.402100000000	268.112780000000	281.494430000000	305.737680000000
	-4.87E-4	229.601570000000	229.359430000000	229.187450000000	229.778660000000	229.622310000000	230.094280000000	230.796050000000	231.792280000000	235.424580000000	239.709030000000	246.749110000000	256.344690000000	268.335480000000	281.393280000000	305.462800000000
	-4.86E-4	229.588030000000	229.343850000000	228.897540000000	229.919410000000	229.478630000000	230.167530000000	230.697480000000	231.314120000000	235.272270000000	239.523200000000	246.640130000000	256.121090000000	268.326980000000	281.623580000000	305.502470000000
	-4.85E-4	228.879670000000	229.214530000000	228.675230000000	229.178520000000	229.670000000000	230.115650000000	230.574150000000	231.449990000000	235.114630000000	239.191750000000	246.747370000000	255.921310000000	268.264010000000	281.709450000000	305.518540000000
	-4.84E-4	228.537450000000	229.155710000000	228.631990000000	229.415710000000	229.517010000000	229.927880000000	230.403350000000	231.313480000000	235.129580000000	239.095340000000	246.577810000000	256.093670000000	267.733550000000	281.414230000000	305.477560000000
	-4.83E-4	228.699870000000	228.767950000000	228.315320000000	229.291220000000	229.107400000000	229.610640000000	230.262040000000	231.157480000000	234.960740000000	239.074960000000	246.223030000000	255.996520000000	267.855670000000	281.194260000000	305.577870000000
	-4.82E-4	228.670460000000	228.895500000000	228.265620000000	228.953450000000	229.070790000000	229.136880000000	230.051420000000	230.567580000000	234.878810000000	238.768310000000	246.206900000000	255.823730000000	268.014440000000	281.405900000000	305.098200000000
	-4.81E-4	228.455350000000	228.865700000000	228.013640000000	229.103190000000	228.704310000000	229.133340000000	229.994520000000	230.683210000000	235.001390000000	238.667150000000	246.159360000000	255.786450000000	267.779830000000	281.534150000000	305.378800000000
	-4.8E-4	228.351770000000	228.736800000000	227.542250000000	228.693050000000	228.375210000000	228.959390000000	229.950740000000	230.504310000000	234.486930000000	238.503080000000	245.921920000000	255.633490000000	267.680520000000	281.099360000000	305.469970000000
	-4.79E-4	227.961400000000	228.240430000000	227.466710000000	228.378020000000	228.440180000000	228.881280000000	229.788250000000	230.631770000000	234.554100000000	237.991380000000	246.036670000000	255.749800000000	267.511230000000	280.854580000000	305.315860000000
	-4.78E-4	227.775480000000	228.418620000000	227.177560000000	228.474040000000	228.459850000000	228.816760000000	229.216770000000	230.491670000000	234.534940000000	238.096620000000	245.962750000000	255.454550000000	267.512590000000	280.796590000000	305.135130000000
	-4.77E-4	227.839770000000	228.308330000000	227.271670000000	228.263020000000	228.141980000000	228.750450000000	229.056250000000	230.358000000000	234.263340000000	238.176850000000	245.993050000000	255.637890000000	267.851250000000	280.918460000000	305.228610000000
	-4.76E-4	227.489610000000	228.136270000000	227.018230000000	228.622380000000	228.130850000000	228.640630000000	228.852970000000	230.068490000000	234.468950000000	237.960410000000	246.041030000000	255.354460000000	267.691680000000	280.916040000000	305.167210000000
	-4.75E-4	227.265000000000	227.567900000000	226.758850000000	228.022460000000	227.940810000000	228.741950000000	228.782750000000	229.991660000000	233.865740000000	237.735360000000	245.473660000000	255.526710000000	267.315720000000	280.827750000000	305.342890000000
	-4.74E-4	227.313050000000	227.276710000000	226.733980000000	227.537760000000	227.635380000000	228.127290000000	228.568140000000	229.857010000000	233.563800000000	237.936940000000	245.074880000000	255.509990000000	267.286560000000	280.318660000000	305.302610000000
	-4.73E-4	227.186020000000	227.343320000000	226.743490000000	227.816680000000	227.538070000000	227.726920000000	228.519040000000	229.606160000000	233.492080000000	237.384690000000	245.102290000000	255.018230000000	267.373330000000	280.524430000000	305.040880000000
	-4.72E-4	226.934820000000	226.973150000000	226.273340000000	228.015310000000	227.625730000000	227.748630000000	227.795300000000	229.598420000000	232.880680000000	237.569280000000	244.961090000000	255.024160000000	267.154950000000	280.466860000000	305.074230000000
	-4.71E-4	226.574550000000	227.164260000000	225.947930000000	227.753300000000	227.575970000000	227.725410000000	227.917070000000	229.254540000000	232.923500000000	237.226170000000	244.800430000000	255.150110000000	267.090370000000	280.445460000000	305.236410000000
	-4.7E-4	226.294090000000	226.911040000000	226.012780000000	227.549350000000	227.266710000000	227.040760000000	227.724880000000	228.948990000000	232.820030000000	237.083100000000	245.149910000000	254.742130000000	266.861590000000	280.075100000000	304.956870000000
	-4.69E-4	226.275280000000	226.600330000000	225.860670000000	227.066080000000	227.055040000000	226.923930000000	227.883550000000	228.916890000000	232.395310000000	237.098830000000	245.082470000000	255.007980000000	267.032700000000	280.300490000000	305.271550000000
	-4.68E-4	226.021500000000	226.393770000000	225.376690000000	226.875030000000	226.818570000000	227.220440000000	227.876430000000	228.918040000000	232.490520000000	237.088810000000	244.851630000000	254.775810000000	266.682450000000	280.173740000000	304.830210000000
	-4.67E-4	225.848770000000	225.998550000000	225.611700000000	226.951530000000	226.446360000000	226.640510000000	227.371790000000	228.574610000000	232.373080000000	236.816240000000	244.513370000000	254.677080000000	266.571890000000	280.148130000000	304.800270000000
	-4.66E-4	225.631050000000	225.992540000000	225.256510000000	226.847220000000	226.737600000000	226.976690000000	227.159630000000	228.290520000000	232.162770000000	236.720220000000	244.440040000000	254.435970000000	266.398120000000	279.924410000000	305.012780000000
	-4.65E-4	225.324170000000	225.569180000000	224.920090000000	226.502630000000	226.008480000000	226.551710000000	226.909990000000	228.402560000000	232.289380000000	236.441120000000	244.314400000000	254.210140000000	266.201650000000	280.065860000000	304.596430000000
	-4.64E-4	225.620870000000	225.453530000000	225.060440000000	226.281250000000	225.777810000000	226.144800000000	226.846600000000	228.174830000000	232.136800000000	236.264240000000	244.449790000000	254.412010000000	266.256400000000	280.291610000000	304.593530000000
	-4.63E-4	225.142510000000	225.366260000000	224.449210000000	225.823260000000	225.751300000000	225.826260000000	226.377690000000	227.659650000000	231.852530000000	236.477560000000	244.041200000000	254.395080000000	266.107810000000	279.732880000000	304.519560000000
	-4.62E-4	224.759910000000	225.018840000000	224.294950000000	225.523210000000	225.865500000000	225.603120000000	226.071090000000	227.670450000000	231.725090000000	236.123870000000	243.800430000000	254.318080000000	266.166520000000	279.911280000000	304.514350000000
	-4.61E-4	224.446190000000	224.808890000000	224.045850000000	225.453290000000	225.781110000000	225.293670000000	225.802340000000	227.615860000000	231.543420000000	235.678710000000	243.920560000000	254.116820000000	266.007600000000	280.125370000000	304.581370000000
	-4.6E-4	224.153360000000	224.321060000000	223.692420000000	225.373210000000	224.960950000000	225.269270000000	225.550530000000	227.567140000000	231.520730000000	236.131210000000	243.986120000000	253.816170000000	266.273440000000	280.135060000000	304.325890000000
	-4.59E-4	224.193330000000	224.143840000000	223.330320000000	225.002270000000	225.059790000000	224.997660000000	225.262870000000	227.470730000000	231.235920000000	235.387860000000	243.895150000000	253.665120000000	266.013620000000	279.974090000000	303.996050000000
	-4.58E-4	224.059680000000	223.930770000000	222.924640000000	224.674700000000	224.636610000000	224.757790000000	225.126680000000	226.834770000000	230.842030000000	235.509540000000	243.686390000000	253.677270000000	266.079920000000	279.765520000000	304.179200000000
	-4.57E-4	223.873730000000	223.860110000000	223.011390000000	224.186770000000	224.694900000000	224.858080000000	224.826150000000	226.612560000000	230.918860000000	235.336150000000	243.566720000000	253.488020000000	265.849140000000	280.053940000000	304.152340000000
	-4.56E-4	223.713130000000	223.194170000000	222.612440000000	224.149440000000	224.252450000000	224.526120000000	224.325930000000	225.924440000000	230.599650000000	234.977250000000	242.816990000000	253.285580000000	266.191580000000	279.731370000000	304.075760000000
	-4.55E-4	223.551110000000	223.127650000000	222.757680000000	223.597190000000	223.963640000000	224.170050000000	223.983990000000	226.047600000000	230.502910000000	234.651920000000	242.837390000000	253.090850000000	265.941590000000	279.564580000000	304.300140000000
	-4.54E-4	223.498140000000	222.725010000000	222.313640000000	223.665070000000	224.123440000000	223.851250000000	223.761810000000	225.920450000000	230.230790000000	234.486830000000	242.811250000000	252.690300000000	265.725740000000	279.521490000000	303.735780000000
	-4.53E-4	222.772830000000	222.323330000000	221.873100000000	222.858650000000	223.660100000000	223.304740000000	223.831540000000	225.516700000000	229.680360000000	234.398190000000	242.805140000000	252.813510000000	265.820820000000	279.380740000000	303.820210000000
	-4.52E-4	222.389310000000	222.294030000000	221.967320000000	222.924660000000	223.403920000000	223.268320000000	223.849980000000	224.947180000000	229.692110000000	234.306650000000	242.492110000000	252.413760000000	265.371290000000	279.474090000000	303.616330000000
	-4.51E-4	221.838000000000	222.073380000000	221.908190000000	222.203830000000	222.897510000000	222.801730000000	223.371300000000	224.839840000000	229.548780000000	234.084870000000	242.460730000000	252.157450000000	265.114680000000	279.208850000000	303.576430000000
	-4.5E-4	221.650000000000	221.861420000000	221.147800000000	222.177810000000	222.506370000000	223.204210000000	223.200420000000	224.531230000000	229.111950000000	233.761200000000	242.241840000000	252.228800000000	265.247710000000	279.050470000000	303.538580000000
	-4.49E-4	221.455300000000	221.532120000000	220.983550000000	221.631040000000	222.191430000000	222.361650000000	222.830220000000	224.133210000000	228.939590000000	233.794070000000	241.985090000000	252.329920000000	265.345640000000	279.171420000000	303.631150000000
	-4.48E-4	221.036480000000	220.930910000000	220.619710000000	221.129500000000	222.069760000000	221.894570000000	222.722000000000	224.168470000000	228.837760000000	233.461410000000	241.843750000000	252.066280000000	265.260910000000	279.044580000000	303.711050000000
	-4.47E-4	220.427090000000	220.988080000000	220.585370000000	221.007470000000	221.329530000000	222.001170000000	221.963300000000	224.233490000000	228.673120000000	233.103970000000	241.730350000000	251.966140000000	265.151030000000	279.160810000000	303.459120000000
	-4.46E-4	219.987500000000	220.462440000000	219.725130000000	220.795670000000	221.033040000000	221.207820000000	221.969090000000	223.915910000000	227.928530000000	233.158470000000	241.374210000000	251.640980000000	264.990460000000	279.218880000000	303.401920000000
	-4.45E-4	219.692120000000	220.302060000000	219.646000000000	220.278510000000	220.930040000000	221.096020000000	221.632230000000	223.239180000000	227.612540000000	232.962290000000	241.097700000000	251.790270000000	264.844450000000	278.801290000000	303.565480000000
	-4.44E-4	218.999060000000	219.766990000000	219.403110000000	220.163290000000	220.423970000000	220.425980000000	221.285970000000	223.041310000000	227.363140000000	232.807970000000	241.302530000000	251.555770000000	264.883020000000	278.883860000000	303.572410000000
	-4.43E-4	218.688420000000	219.257410000000	219.120460000000	219.819600000000	220.035150000000	220.517780000000	221.269890000000	222.271480000000	227.146700000000	232.519450000000	240.641220000000	251.602110000000	265.089610000000	278.992470000000	303.829090000000
	-4.42E-4	218.455370000000	218.857240000000	218.751040000000	219.209340000000	219.679510000000	219.836900000000	220.292290000000	222.421140000000	226.653300000000	232.308470000000	240.628450000000	252.000850000000	264.566600000000	278.892560000000	303.326760000000
	-4.41E-4	218.222720000000	218.512940000000	218.537730000000	218.503870000000	219.230820000000	219.426280000000	220.231070000000	222.738650000000	226.575880000000	231.811660000000	240.580520000000	251.628410000000	264.459020000000	278.872470000000	303.306760000000
	-4.4E-4	217.882820000000	218.564230000000	218.025480000000	218.553280000000	219.220730000000	218.842090000000	219.768130000000	222.167040000000	226.269010000000	232.067100000000	240.307450000000	251.668340000000	264.207970000000	278.640120000000	303.383010000000
	-4.39E-4	217.259100000000	217.602060000000	217.512050000000	218.665490000000	218.682010000000	218.514400000000	219.528680000000	221.745360000000	225.592120000000	231.581300000000	240.152750000000	251.292290000000	264.365880000000	278.204620000000	303.549750000000
	-4.38E-4	216.931870000000	217.187860000000	217.205870000000	218.033410000000	217.861170000000	218.222270000000	219.233490000000	221.190720000000	225.185930000000	231.245350000000	239.783900000000	251.332170000000	264.222240000000	278.119640000000	303.414030000000
	-4.37E-4	216.524340000000	216.709130000000	216.761750000000	217.310240000000	218.301470000000	218.031310000000	218.829390000000	220.441870000000	225.094060000000	231.048060000000	239.547940000000	251.272260000000	264.293490000000	277.878670000000	303.235710000000
	-4.36E-4	216.038150000000	216.604790000000	216.467230000000	216.589320000000	217.690680000000	217.084750000000	218.243140000000	220.085690000000	224.734520000000	230.604610000000	239.392490000000	251.244050000000	264.511680000000	278.072840000000	303.304410000000
	-4.35E-4	215.686990000000	216.374960000000	215.701750000000	215.818480000000	217.121050000000	216.892480000000	218.035000000000	219.446080000000	224.337960000000	230.397890000000	239.385190000000	251.075310000000	264.280080000000	277.894700000000	303.325810000000
	-4.34E-4	215.440590000000	215.906920000000	215.389030000000	215.680550000000	216.476210000000	216.651720000000	217.310110000000	218.772700000000	223.808040000000	230.337350000000	239.056860000000	250.889080000000	263.712580000000	277.627130000000	303.159480000000
	-4.33E-4	214.876820000000	215.281070000000	214.964090000000	215.316780000000	215.802710000000	216.062230000000	217.149020000000	218.458110000000	223.780220000000	230.131120000000	239.130840000000	250.647950000000	264.071420000000	277.734300000000	303.022910000000
	-4.32E-4	214.388650000000	214.965290000000	214.748770000000	214.747160000000	215.477010000000	215.631050000000	216.588050000000	217.920600000000	223.098990000000	229.782960000000	238.874410000000	250.976960000000	263.948650000000	277.602810000000	303.200690000000
	-4.31E-4	213.702290000000	214.563600000000	214.435550000000	214.527430000000	215.127480000000	215.157710000000	216.056880000000	217.546360000000	222.713800000000	229.656950000000	238.747870000000	250.789030000000	263.891950000000	277.508650000000	303.103260000000
	-4.3E-4	213.269710000000	213.739380000000	213.981930000000	213.827300000000	214.790800000000	214.987460000000	215.474390000000	216.811090000000	222.785270000000	229.461540000000	239.248870000000	250.886240000000	263.942620000000	277.280310000000	302.900020000000
	-4.29E-4	213.223700000000	213.353030000000	213.207290000000	213.655340000000	214.047680000000	214.325060000000	215.033200000000	216.600000000000	221.986300000000	229.482920000000	238.298250000000	250.199670000000	263.992910000000	277.484880000000	303.008060000000
	-4.28E-4	212.795850000000	212.752200000000	213.007410000000	213.089770000000	213.745770000000	213.749410000000	215.004400000000	216.279120000000	221.724260000000	228.594570000000	238.444010000000	250.161210000000	263.732790000000	277.322250000000	303.280110000000
	-4.27E-4	212.531600000000	212.281310000000	212.276960000000	212.493440000000	213.135800000000	213.256080000000	214.445010000000	215.679450000000	221.383960000000	228.454530000000	238.163880000000	249.853550000000	263.795980000000	277.263240000000	303.011000000000
	-4.26E-4	211.750690000000	211.933560000000	211.775150000000	212.249190000000	212.650620000000	212.748660000000	213.848410000000	215.314340000000	221.110870000000	228.429980000000	238.620590000000	249.873570000000	263.588980000000	277.310700000000	303.294060000000
	-4.25E-4	210.902890000000	211.259250000000	211.493390000000	211.535630000000	212.165400000000	212.598750000000	213.603930000000	215.064880000000	220.831740000000	227.923730000000	238.023900000000	249.954150000000	263.758810000000	277.454430000000	303.406580000000
	-4.24E-4	210.705070000000	210.733480000000	211.302850000000	211.061800000000	211.736060000000	212.134640000000	213.265250000000	214.454360000000	220.487760000000	228.071130000000	237.980420000000	249.794580000000	264.087970000000	277.612230000000	303.650020000000
	-4.23E-4	210.137700000000	210.470990000000	210.256230000000	210.645930000000	211.367800000000	211.351590000000	212.661290000000	214.177940000000	220.168030000000	228.244480000000	238.343600000000	250.214610000000	264.074050000000	278.011940000000	304.059770000000
	-4.22E-4	209.678660000000	210.155270000000	209.621170000000	210.052690000000	210.351570000000	210.797560000000	211.925710000000	213.765800000000	219.544580000000	227.673710000000	238.283100000000	250.233110000000	264.390030000000	278.520050000000	303.980830000000
	-4.21E-4	209.060470000000	209.856270000000	209.071720000000	209.524250000000	209.824130000000	210.494190000000	211.388650000000	213.158350000000	219.534710000000	227.717100000000	238.275530000000	250.197500000000	264.590810000000	278.446330000000	304.306730000000
	-4.2E-4	208.810960000000	209.260810000000	208.819230000000	209.073100000000	209.695330000000	209.903340000000	210.665920000000	213.132780000000	218.942310000000	227.293320000000	238.497410000000	250.535880000000	264.653050000000	278.700790000000	304.697900000000
	-4.19E-4	208.161070000000	208.401700000000	207.755980000000	208.911890000000	209.276980000000	209.467470000000	210.441180000000	212.077980000000	219.003430000000	226.798430000000	238.075000000000	250.562320000000	264.767700000000	278.879320000000	305.193920000000
	-4.18E-4	207.652530000000	207.657100000000	207.595790000000	208.158130000000	207.883360000000	208.924600000000	209.791330000000	212.449090000000	218.381800000000	226.732930000000	238.201020000000	250.411450000000	264.650750000000	278.780390000000	305.453350000000
	-4.17E-4	206.914140000000	207.321370000000	206.636330000000	207.021250000000	207.377960000000	208.439820000000	209.172040000000	211.801500000000	217.760300000000	226.697360000000	237.761550000000	250.462800000000	264.949100000000	278.864440000000	305.482890000000
	-4.16E-4	205.919680000000	206.698150000000	205.880540000000	206.767210000000	206.753780000000	207.826720000000	208.711520000000	211.801830000000	217.502790000000	226.336860000000	237.659050000000	250.214680000000	264.940090000000	278.786190000000	305.432510000000
	-4.15E-4	205.696680000000	205.658070000000	205.515650000000	206.119980000000	205.625830000000	206.975660000000	207.692950000000	210.366460000000	217.419100000000	225.760670000000	237.442870000000	249.792190000000	264.977560000000	278.734980000000	305.475110000000
	-4.14E-4	204.629410000000	205.268960000000	205.191040000000	205.399940000000	204.674080000000	205.665720000000	207.783740000000	210.143370000000	216.585560000000	225.690300000000	237.187460000000	250.148990000000	264.811200000000	278.788220000000	305.429320000000
	-4.13E-4	203.514440000000	204.485110000000	203.997420000000	204.430390000000	204.330660000000	205.308180000000	206.579240000000	209.444880000000	216.229730000000	225.136140000000	236.941790000000	249.918860000000	264.653210000000	278.882360000000	305.561370000000
	-4.12E-4	202.740490000000	203.412820000000	203.382570000000	203.649730000000	203.364570000000	203.921400000000	205.655510000000	208.714030000000	215.453580000000	225.086910000000	236.798900000000	249.949490000000	264.770650000000	278.586080000000	305.621660000000
	-4.11E-4	202.040810000000	202.893200000000	202.578870000000	202.515030000000	202.781940000000	203.571930000000	205.089830000000	208.179290000000	215.062120000000	224.495560000000	236.577760000000	249.996440000000	264.600180000000	278.509480000000	305.328030000000
	-4.1E-4	201.198580000000	202.180140000000	201.652800000000	201.532290000000	202.260370000000	202.680810000000	204.429100000000	207.541310000000	214.641780000000	223.748470000000	236.357260000000	249.749600000000	264.754260000000	278.459010000000	305.102790000000
	-4.09E-4	199.935730000000	201.302330000000	200.650990000000	201.005660000000	201.208530000000	202.041110000000	203.758740000000	207.049760000000	213.648290000000	223.649140000000	236.175200000000	249.481620000000	264.478700000000	278.432110000000	304.965060000000
	-4.08E-4	199.404440000000	200.460610000000	199.510250000000	200.297800000000	199.808220000000	200.678070000000	202.482410000000	205.923780000000	213.013730000000	223.108200000000	235.930440000000	249.561790000000	264.109600000000	278.247920000000	304.549590000000
	-4.07E-4	198.284800000000	198.864700000000	198.689500000000	198.962940000000	199.121150000000	199.613360000000	201.126630000000	205.202890000000	212.362280000000	222.868210000000	235.321580000000	248.787420000000	263.966960000000	278.072860000000	304.654560000000
	-4.06E-4	196.881010000000	198.294830000000	197.656610000000	197.970210000000	197.709090000000	198.952920000000	200.388900000000	204.061840000000	211.673910000000	222.148250000000	234.847160000000	248.733760000000	263.568120000000	277.791350000000	304.408560000000
	-4.05E-4	196.394130000000	196.535450000000	196.346960000000	196.773470000000	196.559820000000	198.235550000000	199.197230000000	203.057900000000	211.033810000000	221.681020000000	234.824530000000	248.417020000000	263.449820000000	277.618820000000	303.738430000000
	-4.04E-4	194.283050000000	195.365880000000	194.874240000000	195.490910000000	195.782960000000	196.954320000000	198.612870000000	202.164530000000	209.963500000000	221.241530000000	234.267000000000	248.283780000000	263.100450000000	277.745130000000	303.886030000000
	-4.03E-4	193.125920000000	194.186620000000	193.585790000000	193.906770000000	194.113830000000	195.283070000000	197.607910000000	201.277640000000	208.893790000000	220.787290000000	233.636060000000	247.917800000000	262.929270000000	277.227600000000	303.912930000000
	-4.02E-4	191.626090000000	192.855130000000	191.751220000000	192.783160000000	192.818950000000	193.738940000000	196.258160000000	200.000320000000	208.494220000000	219.821770000000	233.001710000000	247.573410000000	262.715240000000	276.811190000000	303.432610000000
	-4.01E-4	190.426660000000	190.889520000000	190.902060000000	191.460500000000	191.538130000000	192.249240000000	195.117370000000	198.971240000000	207.159120000000	219.505010000000	232.556140000000	247.119810000000	262.484740000000	276.664090000000	303.056840000000
	-4.0E-4	188.080380000000	188.933800000000	188.774920000000	189.631870000000	190.175550000000	191.063730000000	193.738130000000	197.130820000000	206.228640000000	218.476060000000	232.146540000000	246.680140000000	262.277640000000	276.432010000000	303.255010000000
	-3.99E-4	186.636100000000	187.479200000000	186.586000000000	188.354030000000	188.241120000000	188.945500000000	191.843370000000	196.110370000000	205.386800000000	217.753920000000	231.873370000000	245.897840000000	261.917710000000	276.023020000000	302.645150000000
	-3.98E-4	184.419280000000	184.803310000000	184.994320000000	186.225190000000	186.086550000000	187.473940000000	189.539300000000	194.565560000000	204.209360000000	216.832730000000	230.909680000000	245.503530000000	261.319750000000	275.886710000000	302.444770000000
	-3.97E-4	182.072910000000	183.475800000000	182.531730000000	184.253430000000	184.252250000000	185.592290000000	187.775780000000	193.415480000000	203.181300000000	215.732610000000	230.650600000000	245.267560000000	260.716180000000	275.536140000000	302.099140000000
	-3.96E-4	179.879450000000	181.335490000000	180.807780000000	182.430880000000	182.054890000000	183.647390000000	186.387040000000	191.672640000000	201.845800000000	214.821660000000	230.069050000000	244.768910000000	260.356020000000	275.290420000000	301.708410000000
	-3.95E-4	178.754600000000	179.593240000000	179.321450000000	180.491850000000	181.066680000000	181.849260000000	184.541000000000	189.814880000000	201.393780000000	214.456140000000	229.673950000000	243.921320000000	260.326590000000	274.899060000000	301.387020000000
	-3.94E-4	177.102890000000	177.809400000000	178.259800000000	178.844970000000	179.501760000000	180.729880000000	183.530400000000	189.119470000000	200.070980000000	214.044260000000	228.995090000000	243.858890000000	260.115920000000	274.724360000000	301.117170000000
	-3.93E-4	175.898670000000	176.887660000000	176.769340000000	177.504140000000	177.528770000000	179.305120000000	182.216460000000	188.764900000000	199.329800000000	213.326060000000	228.717630000000	243.673440000000	259.912410000000	274.353960000000	300.980910000000
	-3.92E-4	174.650080000000	175.301950000000	175.951440000000	176.268030000000	177.006640000000	178.087270000000	181.406100000000	187.757890000000	199.025820000000	213.192090000000	228.522910000000	243.519370000000	259.836090000000	274.151360000000	301.263290000000
	-3.91E-4	174.211710000000	174.849880000000	174.542210000000	174.907800000000	175.756870000000	177.606430000000	180.986700000000	187.411300000000	198.756430000000	212.620650000000	228.066590000000	243.550650000000	259.318480000000	274.192340000000	301.165090000000
	-3.9E-4	173.135490000000	173.498520000000	173.317160000000	174.224530000000	175.115840000000	176.523650000000	180.015510000000	186.642160000000	198.603910000000	212.334020000000	228.042150000000	243.566210000000	259.367680000000	274.092760000000	301.002190000000
	-3.89E-4	172.611810000000	173.469690000000	173.056480000000	173.747640000000	174.130120000000	176.007760000000	179.661850000000	186.004820000000	198.352050000000	212.170820000000	227.517010000000	243.289210000000	259.372680000000	274.252100000000	300.854560000000
	-3.88E-4	171.680510000000	173.004430000000	172.211670000000	172.296500000000	173.748470000000	175.543100000000	179.127700000000	185.853010000000	198.241920000000	212.083910000000	227.693980000000	242.895720000000	259.339900000000	274.334530000000	300.833780000000
	-3.87E-4	170.881740000000	171.873400000000	171.174430000000	172.173230000000	173.281320000000	174.846550000000	178.628700000000	185.378700000000	198.007680000000	212.185100000000	227.839830000000	243.030440000000	259.305040000000	274.271070000000	300.392520000000
	-3.86E-4	170.320560000000	171.328610000000	170.983020000000	171.697850000000	172.209380000000	174.004930000000	177.841750000000	185.258960000000	196.938790000000	212.117360000000	227.664360000000	243.206130000000	259.467240000000	274.203120000000	300.227970000000
	-3.85E-4	170.239630000000	171.298910000000	170.352370000000	171.944030000000	172.173500000000	173.978220000000	177.755490000000	184.988020000000	197.366890000000	212.334160000000	227.333740000000	243.023780000000	259.648970000000	274.238310000000	300.490890000000
	-3.84E-4	170.145970000000	170.701940000000	169.539400000000	171.372940000000	171.556210000000	173.216900000000	177.572590000000	184.882030000000	196.870680000000	212.210580000000	227.473130000000	243.246970000000	259.181250000000	274.195110000000	300.483310000000
	-3.83E-4	169.479030000000	170.660610000000	169.418340000000	170.097990000000	171.535650000000	172.820610000000	177.385400000000	184.178950000000	197.108940000000	211.976490000000	227.331250000000	243.152200000000	259.438770000000	274.338660000000	300.379560000000
	-3.82E-4	169.537190000000	170.244960000000	169.387210000000	169.816030000000	171.829300000000	173.417780000000	176.946220000000	184.376150000000	196.797720000000	212.245590000000	227.528270000000	243.137770000000	259.237830000000	274.052830000000	300.089250000000
	-3.81E-4	169.646200000000	169.936480000000	169.158290000000	169.744530000000	171.553500000000	173.025920000000	177.396240000000	183.902690000000	196.509040000000	212.219820000000	227.596410000000	242.915390000000	259.231850000000	274.232640000000	300.389940000000
	-3.8E-4	169.272950000000	169.879650000000	169.423370000000	169.801960000000	171.632720000000	172.768230000000	176.375240000000	184.073370000000	196.632260000000	211.929740000000	227.902800000000	243.524300000000	259.551800000000	274.070940000000	300.217050000000
	-3.79E-4	169.147830000000	170.099530000000	168.797730000000	170.322080000000	171.569320000000	172.282270000000	176.765090000000	184.072770000000	196.764360000000	211.712180000000	227.351820000000	243.060390000000	259.540050000000	274.204000000000	300.596860000000
	-3.78E-4	168.899400000000	170.044910000000	168.817780000000	169.509150000000	170.714920000000	172.471740000000	176.243580000000	183.753770000000	196.426000000000	211.640470000000	227.231560000000	243.183170000000	259.263800000000	274.193050000000	300.411390000000
	-3.77E-4	169.052230000000	169.764440000000	169.444810000000	169.479710000000	170.918330000000	171.991940000000	176.788710000000	184.172820000000	196.966410000000	211.548140000000	227.016020000000	243.242470000000	259.159660000000	274.447370000000	300.216730000000
	-3.76E-4	168.715110000000	169.193830000000	169.425090000000	169.322240000000	170.847240000000	172.028900000000	176.431540000000	183.693060000000	196.646200000000	211.653360000000	227.007250000000	243.506090000000	259.245650000000	274.452510000000	300.318950000000
	-3.75E-4	168.853450000000	169.551120000000	169.154350000000	169.340490000000	170.529000000000	171.746790000000	176.169580000000	184.261220000000	196.358100000000	211.691110000000	227.283650000000	243.380440000000	259.139590000000	274.186590000000	300.136990000000
	-3.74E-4	168.116640000000	168.842080000000	169.100710000000	168.608400000000	170.749100000000	171.447490000000	176.386360000000	183.942950000000	196.231230000000	211.205030000000	226.918980000000	243.210950000000	259.232220000000	274.306640000000	300.151440000000
	-3.73E-4	167.947000000000	169.093470000000	168.367920000000	169.107180000000	170.261370000000	171.449700000000	176.301440000000	183.682740000000	196.298260000000	211.471500000000	227.385810000000	243.040250000000	259.188780000000	274.398470000000	300.254730000000
	-3.72E-4	167.458170000000	167.875080000000	168.585700000000	168.136260000000	170.400610000000	171.064270000000	176.333570000000	183.656190000000	196.575700000000	211.807060000000	227.348450000000	243.575820000000	259.268980000000	274.413360000000	300.316570000000
	-3.71E-4	167.476760000000	168.026780000000	168.555810000000	168.343300000000	170.283960000000	170.828160000000	176.157490000000	183.942280000000	196.175550000000	211.499600000000	227.069610000000	243.221020000000	259.102000000000	274.633660000000	300.208340000000
	-3.7E-4	167.489460000000	167.489910000000	167.758870000000	167.871400000000	169.917150000000	170.480320000000	175.493760000000	183.542560000000	195.845810000000	211.745430000000	227.063570000000	243.320500000000	258.857780000000	274.545180000000	300.005140000000
	-3.69E-4	166.984360000000	167.566250000000	167.203460000000	167.873550000000	169.494030000000	170.772210000000	175.238070000000	183.466060000000	196.166510000000	211.694660000000	227.149040000000	243.571720000000	258.912730000000	274.504210000000	299.949480000000
	-3.68E-4	166.755800000000	167.095520000000	166.865320000000	167.406160000000	168.445490000000	171.140890000000	174.680010000000	183.044700000000	196.145120000000	211.898890000000	227.051930000000	243.008620000000	259.135880000000	274.249690000000	300.041190000000
	-3.67E-4	165.912320000000	167.149510000000	166.756620000000	167.073420000000	168.342020000000	170.733700000000	174.387610000000	182.981980000000	196.356240000000	212.141930000000	226.925150000000	243.305150000000	259.149490000000	274.257560000000	300.152790000000
	-3.66E-4	165.263280000000	166.847330000000	165.975570000000	166.384150000000	168.160670000000	169.807510000000	174.151210000000	183.315900000000	195.675770000000	211.961370000000	227.143740000000	243.622130000000	259.451960000000	274.349090000000	299.973700000000
	-3.65E-4	164.991250000000	166.124410000000	165.366880000000	166.246220000000	167.532880000000	169.336400000000	174.443270000000	183.304260000000	195.413560000000	211.753210000000	226.676000000000	243.097280000000	259.306570000000	274.318680000000	300.033510000000
	-3.64E-4	165.090320000000	166.257150000000	165.252090000000	166.299910000000	166.544740000000	169.215100000000	174.032610000000	182.887420000000	195.600170000000	211.980380000000	226.873170000000	243.885320000000	259.474480000000	274.355210000000	299.918180000000
	-3.63E-4	164.325740000000	165.953530000000	164.804640000000	165.692370000000	166.560880000000	168.643570000000	173.813700000000	182.730470000000	195.577760000000	211.672670000000	227.057950000000	243.104170000000	259.409370000000	274.131650000000	300.147440000000
	-3.62E-4	163.813660000000	165.361140000000	164.309820000000	164.983660000000	166.153280000000	168.335840000000	173.131650000000	181.907720000000	195.412500000000	211.744790000000	227.398610000000	243.492290000000	258.739740000000	274.242090000000	300.088370000000
	-3.61E-4	163.627540000000	164.729780000000	163.881480000000	164.504520000000	165.398360000000	167.350760000000	172.805810000000	182.574660000000	195.814380000000	211.636410000000	227.193170000000	243.252910000000	258.899650000000	274.141190000000	299.999690000000
	-3.6E-4	163.058270000000	163.978400000000	163.272890000000	164.595980000000	165.310540000000	167.907720000000	172.818090000000	181.911280000000	195.648540000000	211.354690000000	226.671000000000	243.714090000000	259.155150000000	274.023970000000	300.206910000000
	-3.59E-4	163.235430000000	163.598220000000	162.797750000000	163.410590000000	163.955770000000	167.137420000000	172.828480000000	181.838260000000	195.574280000000	211.624370000000	226.732520000000	242.833420000000	259.246330000000	274.253020000000	300.019100000000
	-3.58E-4	162.211430000000	163.254170000000	162.785900000000	163.376060000000	164.256640000000	167.092800000000	172.071540000000	181.675320000000	195.029460000000	211.556780000000	226.870110000000	242.891260000000	259.237970000000	274.225160000000	300.010860000000
	-3.57E-4	161.877350000000	162.981630000000	162.659100000000	162.553520000000	163.970070000000	166.000300000000	171.528320000000	181.152430000000	195.117840000000	210.956860000000	226.669770000000	243.597120000000	259.196510000000	274.310200000000	300.205130000000
	-3.56E-4	161.278860000000	162.207030000000	162.919510000000	162.340840000000	163.416820000000	166.409380000000	171.538830000000	180.676710000000	195.324270000000	210.973520000000	227.132690000000	243.500770000000	258.876980000000	274.438480000000	300.174270000000
	-3.55E-4	160.601240000000	162.395760000000	161.865250000000	161.507380000000	162.933370000000	166.083820000000	171.878020000000	180.756550000000	195.139280000000	210.721190000000	226.716890000000	242.633730000000	258.828220000000	274.302730000000	300.601590000000
	-3.54E-4	161.123160000000	161.671420000000	162.351900000000	160.998610000000	163.627960000000	165.758530000000	171.910880000000	179.961540000000	194.960380000000	210.684720000000	226.451470000000	243.055010000000	258.897990000000	274.193790000000	300.376250000000
	-3.53E-4	160.783750000000	161.333690000000	161.730530000000	161.043820000000	162.514440000000	166.536230000000	171.035320000000	180.019010000000	194.390810000000	211.018450000000	226.624230000000	243.456360000000	258.940920000000	274.171890000000	300.810010000000
	-3.52E-4	160.530570000000	161.039340000000	160.293080000000	160.364560000000	161.879790000000	165.164520000000	170.670920000000	180.594720000000	194.695210000000	210.819410000000	226.693220000000	243.399820000000	258.879030000000	273.983260000000	300.802100000000
	-3.51E-4	159.916750000000	161.030490000000	160.741530000000	160.157290000000	161.452480000000	164.869050000000	170.225800000000	179.883710000000	194.123500000000	210.854520000000	226.850390000000	242.868920000000	259.089520000000	273.761800000000	300.718690000000
	-3.5E-4	160.099090000000	160.771390000000	160.218080000000	159.649990000000	161.325690000000	164.786640000000	171.090200000000	179.798730000000	193.462190000000	210.645070000000	226.788740000000	243.630170000000	259.127610000000	273.780150000000	300.492060000000
	-3.49E-4	159.238710000000	160.471540000000	159.614410000000	159.541860000000	161.335630000000	164.877050000000	170.221880000000	179.842670000000	194.360430000000	210.568860000000	226.571330000000	243.239840000000	259.138680000000	274.000550000000	300.335190000000
	-3.48E-4	159.603800000000	160.653760000000	159.150070000000	159.271160000000	160.996910000000	164.608240000000	169.613510000000	179.621500000000	194.683770000000	210.370100000000	226.396620000000	242.817420000000	259.346080000000	274.023760000000	300.553460000000
	-3.47E-4	159.010250000000	160.201990000000	159.173940000000	159.443650000000	160.764150000000	164.558050000000	170.258300000000	179.647140000000	194.278770000000	210.469920000000	226.939530000000	243.030910000000	258.980710000000	273.771970000000	300.037310000000
	-3.46E-4	159.042050000000	159.528150000000	158.940150000000	159.243800000000	160.611930000000	164.549180000000	170.206380000000	179.726680000000	194.038030000000	210.625850000000	226.619560000000	242.895710000000	259.014610000000	273.917380000000	300.029000000000
	-3.45E-4	158.720870000000	159.105810000000	160.028120000000	158.863150000000	160.354430000000	163.456300000000	169.711890000000	179.624580000000	194.619880000000	210.513370000000	226.635540000000	242.627550000000	259.259030000000	273.750290000000	300.141240000000
	-3.44E-4	158.746570000000	159.545470000000	159.309000000000	158.763900000000	160.892830000000	163.477150000000	169.490320000000	179.342400000000	194.158620000000	210.651440000000	226.709370000000	242.910780000000	259.181180000000	273.839470000000	300.441970000000
	-3.43E-4	158.369010000000	159.489830000000	158.302010000000	158.642920000000	160.531200000000	163.637190000000	169.795220000000	179.256980000000	194.029490000000	210.533650000000	226.316820000000	243.409910000000	259.073430000000	273.501310000000	300.556180000000
	-3.42E-4	157.896630000000	159.150170000000	158.753050000000	157.936410000000	159.780820000000	163.070120000000	169.588260000000	179.473750000000	193.955000000000	210.561520000000	226.225410000000	243.159320000000	259.242600000000	273.607440000000	300.697610000000
	-3.41E-4	157.871020000000	158.828220000000	158.826150000000	157.985620000000	159.811750000000	162.665420000000	168.992640000000	178.802880000000	193.891060000000	210.457750000000	226.346020000000	242.623200000000	258.987760000000	273.519360000000	300.461080000000
	-3.4E-4	157.905160000000	159.121840000000	158.503580000000	158.333920000000	159.843100000000	162.673470000000	169.462350000000	178.835750000000	193.879930000000	210.617760000000	226.435620000000	243.086460000000	259.267920000000	273.602610000000	300.580920000000
	-3.39E-4	157.961600000000	158.500590000000	158.600520000000	158.832730000000	160.077120000000	163.016040000000	168.823540000000	179.128730000000	193.751820000000	210.439550000000	226.616260000000	242.868910000000	259.016050000000	273.747150000000	300.292530000000
	-3.38E-4	158.025150000000	158.450180000000	158.697060000000	158.961060000000	160.283890000000	163.055440000000	169.459780000000	179.343330000000	193.807220000000	210.733720000000	226.681450000000	242.778000000000	258.744260000000	273.761700000000	300.515400000000
	-3.37E-4	158.253510000000	158.981420000000	158.373960000000	158.315950000000	160.336670000000	162.932170000000	169.156830000000	179.225200000000	193.897420000000	210.579440000000	226.353920000000	243.139640000000	258.930010000000	273.975710000000	300.592930000000
	-3.36E-4	158.466680000000	158.346220000000	158.541040000000	158.503380000000	160.858530000000	163.593060000000	169.697130000000	179.906760000000	194.105260000000	210.820100000000	226.316990000000	242.764660000000	258.782390000000	273.976670000000	300.630890000000
	-3.35E-4	158.061920000000	158.172520000000	159.007640000000	157.992550000000	160.357890000000	162.977750000000	169.419810000000	179.498650000000	193.886450000000	210.915210000000	226.075720000000	243.001510000000	258.863250000000	273.988080000000	300.435380000000
	-3.34E-4	158.208390000000	158.404590000000	158.704940000000	158.074510000000	160.136090000000	162.890610000000	170.120310000000	179.764210000000	194.208600000000	210.492050000000	226.735840000000	243.012130000000	258.635060000000	273.876850000000	300.202200000000
	-3.33E-4	158.116170000000	158.667340000000	159.376410000000	158.561280000000	160.111650000000	163.019000000000	169.617980000000	179.470390000000	194.454400000000	210.629460000000	226.567940000000	243.138480000000	258.368680000000	273.809810000000	300.418260000000
	-3.32E-4	157.453480000000	158.187820000000	158.426030000000	158.487810000000	160.487280000000	163.446530000000	169.556330000000	179.365840000000	194.161130000000	210.807650000000	226.520640000000	242.560200000000	258.359330000000	273.815790000000	300.320390000000
	-3.31E-4	158.067450000000	158.198160000000	158.212920000000	158.952920000000	159.429490000000	163.008500000000	169.284570000000	179.210470000000	193.650210000000	210.618520000000	226.299150000000	242.548780000000	258.535250000000	274.238760000000	300.139200000000
	-3.3E-4	157.968700000000	158.677330000000	158.379600000000	158.713040000000	159.516720000000	163.257010000000	169.326380000000	179.210480000000	194.185310000000	210.872090000000	226.589600000000	242.929470000000	258.448590000000	274.137660000000	300.312940000000
	-3.29E-4	158.139540000000	158.580940000000	158.585710000000	158.977010000000	159.990580000000	163.237920000000	169.474920000000	179.330160000000	194.256820000000	211.003580000000	226.280520000000	242.894230000000	258.375410000000	273.835570000000	300.660700000000
	-3.28E-4	158.018810000000	159.521010000000	158.301340000000	159.685360000000	159.258040000000	162.827110000000	168.477990000000	179.210410000000	193.989700000000	210.712320000000	226.442860000000	242.545590000000	258.627420000000	273.678160000000	300.721910000000
	-3.27E-4	158.160750000000	159.159250000000	158.341260000000	158.865580000000	160.092320000000	162.864840000000	168.478570000000	179.301380000000	194.006840000000	210.845690000000	226.404160000000	242.790660000000	258.489740000000	274.041650000000	300.327910000000
	-3.26E-4	158.909240000000	159.052350000000	158.744570000000	158.466020000000	160.864220000000	163.181440000000	168.744840000000	179.439610000000	193.913050000000	210.589640000000	226.534630000000	242.511560000000	258.321740000000	274.001950000000	300.424830000000
	-3.25E-4	159.134570000000	159.293180000000	158.611930000000	159.171550000000	161.391670000000	163.959710000000	168.930680000000	178.976590000000	194.230230000000	210.813260000000	226.812680000000	242.700980000000	258.357820000000	273.729340000000	300.416790000000
	-3.24E-4	157.987350000000	159.392940000000	158.951090000000	159.353310000000	160.519090000000	164.027630000000	169.391440000000	178.619080000000	194.307670000000	210.526090000000	226.766130000000	243.127150000000	258.288130000000	273.775590000000	300.554660000000
	-3.23E-4	158.418950000000	159.312870000000	158.860280000000	159.077540000000	159.829430000000	164.215910000000	169.397190000000	178.909330000000	193.983550000000	211.002480000000	226.856800000000	243.177020000000	258.441040000000	273.744300000000	300.175510000000
	-3.22E-4	157.903210000000	159.907630000000	159.142450000000	159.970540000000	160.216730000000	163.267770000000	170.123590000000	178.538760000000	193.924130000000	211.149160000000	226.981850000000	243.104930000000	258.528650000000	273.495810000000	300.529110000000
	-3.21E-4	159.023390000000	159.621720000000	159.281820000000	159.867030000000	160.519470000000	163.074380000000	169.988720000000	178.690880000000	194.032660000000	211.060750000000	226.745890000000	242.783580000000	258.219370000000	273.733670000000	300.433750000000
	-3.2E-4	158.911230000000	160.344420000000	158.719850000000	159.642800000000	161.401610000000	163.366020000000	169.683090000000	179.201690000000	193.945070000000	210.768670000000	226.562970000000	242.748060000000	258.405920000000	273.757010000000	300.284390000000
	-3.19E-4	159.486270000000	160.814760000000	159.163290000000	160.214430000000	161.490140000000	163.894570000000	170.063530000000	179.114120000000	194.018090000000	210.985720000000	226.539100000000	243.209450000000	258.344430000000	273.481760000000	300.636760000000
	-3.18E-4	159.382780000000	160.660470000000	160.044040000000	160.596760000000	161.348410000000	163.225970000000	169.981100000000	179.111110000000	193.727800000000	210.969430000000	226.869650000000	242.658290000000	258.651780000000	273.527300000000	300.797810000000
	-3.17E-4	159.364890000000	160.807170000000	159.801210000000	160.850870000000	161.989270000000	163.535980000000	169.892590000000	179.112770000000	194.021910000000	211.145560000000	226.502480000000	242.810720000000	258.276480000000	273.755810000000	300.999690000000
	-3.16E-4	158.856910000000	160.905650000000	159.723030000000	161.250430000000	161.917640000000	164.120690000000	170.245010000000	179.138340000000	194.538610000000	211.106810000000	226.909810000000	242.889150000000	258.554210000000	273.904360000000	300.726430000000
	-3.15E-4	159.930140000000	161.633860000000	160.059170000000	161.477670000000	162.258860000000	164.189170000000	170.774290000000	180.091080000000	194.335220000000	211.140600000000	226.991860000000	242.870280000000	258.301800000000	273.930040000000	300.912760000000
	-3.14E-4	159.642500000000	161.704610000000	160.892090000000	161.154450000000	162.263340000000	164.744560000000	171.225830000000	180.204180000000	193.981990000000	211.078310000000	227.313650000000	243.076990000000	258.103970000000	273.960390000000	300.805040000000
	-3.13E-4	159.965740000000	161.935190000000	160.859450000000	162.095780000000	162.628910000000	164.741860000000	171.005070000000	180.025500000000	194.985050000000	211.190230000000	226.895120000000	242.758690000000	258.167000000000	274.139160000000	300.676770000000
	-3.12E-4	160.409770000000	162.171080000000	160.834370000000	161.789270000000	163.471720000000	164.894350000000	171.358310000000	180.073930000000	194.541690000000	211.423520000000	227.048470000000	243.177040000000	258.262320000000	273.944180000000	300.903080000000
	-3.11E-4	160.608240000000	161.912400000000	161.249870000000	161.653660000000	162.985270000000	165.187060000000	171.304300000000	180.069930000000	194.685310000000	211.641360000000	227.137410000000	243.180900000000	258.264510000000	274.058760000000	300.871100000000
	-3.1E-4	160.963580000000	162.491290000000	161.393890000000	162.086110000000	163.867420000000	165.429420000000	171.696740000000	180.428740000000	194.395060000000	211.289230000000	227.007340000000	243.253470000000	258.502300000000	273.858450000000	300.632580000000
	-3.09E-4	161.389940000000	162.506820000000	161.479940000000	162.402740000000	163.810460000000	166.048680000000	171.566280000000	180.818640000000	194.771270000000	211.370490000000	227.170640000000	243.119030000000	258.653560000000	274.161340000000	300.784120000000
	-3.08E-4	161.294400000000	163.143310000000	162.003530000000	162.562590000000	164.018660000000	165.208130000000	171.675210000000	180.998210000000	194.589250000000	211.628290000000	227.061000000000	243.188090000000	258.496970000000	274.272550000000	300.993470000000
	-3.07E-4	161.228050000000	163.267380000000	162.126810000000	163.354040000000	164.099550000000	165.853260000000	171.780660000000	180.954600000000	194.857770000000	212.056230000000	227.120220000000	243.126290000000	258.386810000000	274.276700000000	300.763270000000
	-3.06E-4	161.903180000000	163.341400000000	161.655630000000	162.983180000000	165.003470000000	166.259050000000	172.272250000000	181.186000000000	195.116830000000	212.330980000000	227.704100000000	243.029830000000	258.648070000000	274.206600000000	300.695840000000
	-3.05E-4	162.469270000000	163.218500000000	162.783410000000	163.950260000000	164.529910000000	167.093660000000	172.260590000000	181.687540000000	195.347770000000	211.948870000000	227.557520000000	243.335970000000	258.525700000000	274.283050000000	300.851610000000
	-3.04E-4	162.574900000000	164.219750000000	162.203710000000	163.851010000000	164.234910000000	166.933290000000	172.364710000000	181.289160000000	195.030840000000	211.735000000000	227.705360000000	243.169640000000	258.193590000000	274.134520000000	301.145050000000
	-3.03E-4	162.826390000000	164.121270000000	163.383200000000	164.207070000000	165.305020000000	167.012650000000	172.193730000000	181.326660000000	195.445160000000	211.940060000000	227.584820000000	243.275130000000	258.229080000000	273.845720000000	301.299160000000
	-3.02E-4	162.875310000000	164.441090000000	162.839340000000	163.984460000000	165.012110000000	166.961250000000	172.408610000000	181.744690000000	195.689260000000	211.832340000000	227.626380000000	243.791890000000	258.346700000000	273.854410000000	301.153270000000
	-3.01E-4	162.952870000000	164.145140000000	163.202380000000	164.166410000000	164.780150000000	167.760400000000	172.190790000000	181.711240000000	195.497910000000	211.927600000000	227.421920000000	244.040540000000	258.232050000000	273.953520000000	301.039830000000
	-3.0E-4	162.657570000000	164.812290000000	163.850950000000	164.559970000000	165.357320000000	168.252000000000	172.456580000000	182.168050000000	195.786540000000	211.903560000000	227.778580000000	243.760070000000	258.357130000000	274.110630000000	301.113240000000
	-2.99E-4	163.223740000000	165.194030000000	164.106430000000	164.409990000000	165.388120000000	167.866310000000	172.513440000000	181.826320000000	195.757230000000	211.832560000000	227.856290000000	243.845590000000	258.482170000000	273.882080000000	300.832830000000
	-2.98E-4	163.630970000000	165.048930000000	164.209440000000	164.803740000000	165.807560000000	167.282610000000	172.301370000000	181.941360000000	196.213380000000	212.332090000000	227.280730000000	243.857840000000	258.426560000000	273.801850000000	300.592310000000
	-2.97E-4	163.733220000000	165.326730000000	163.952080000000	165.301970000000	165.925020000000	167.975590000000	173.221120000000	182.584430000000	196.491790000000	211.766120000000	227.194640000000	243.513060000000	258.231820000000	274.236330000000	300.634020000000
	-2.96E-4	163.797320000000	165.473050000000	164.055810000000	165.004020000000	165.759580000000	167.842000000000	172.733540000000	182.003770000000	195.725420000000	212.083010000000	227.492660000000	243.133490000000	258.305370000000	274.170640000000	300.812620000000
	-2.95E-4	163.647620000000	165.599740000000	164.610460000000	165.147650000000	166.289330000000	168.523870000000	172.968470000000	181.672330000000	196.182280000000	211.990960000000	227.278800000000	243.548410000000	258.418990000000	274.253480000000	300.799490000000
	-2.94E-4	164.497550000000	164.945390000000	164.885190000000	165.243620000000	166.653730000000	167.752660000000	173.009580000000	181.495770000000	196.026880000000	211.804850000000	227.163060000000	243.402720000000	258.205610000000	274.253830000000	300.809810000000
	-2.93E-4	164.339390000000	165.312520000000	164.743480000000	165.239130000000	167.284230000000	167.571340000000	173.239680000000	181.748300000000	196.156350000000	211.787940000000	227.287410000000	243.234800000000	258.459480000000	274.567830000000	300.960860000000
	-2.92E-4	163.774790000000	165.629210000000	164.677500000000	166.032490000000	166.690090000000	167.210140000000	173.571580000000	181.407810000000	196.379460000000	211.906130000000	227.754370000000	242.837100000000	258.490540000000	274.476180000000	301.007380000000
	-2.91E-4	164.439120000000	165.256150000000	164.806090000000	165.594110000000	166.847160000000	167.485560000000	172.884860000000	182.431890000000	196.000380000000	211.473130000000	227.443560000000	243.401270000000	258.604600000000	274.374800000000	300.796120000000
	-2.9E-4	164.648290000000	165.353010000000	165.081570000000	166.027260000000	167.516180000000	168.035220000000	173.154350000000	182.588160000000	195.550440000000	211.710280000000	227.357140000000	243.259030000000	258.704870000000	274.795930000000	301.186260000000
	-2.89E-4	164.818410000000	165.915460000000	164.910310000000	165.649830000000	167.394670000000	168.810620000000	173.491370000000	182.469850000000	195.114560000000	212.174440000000	227.402530000000	242.946010000000	258.663690000000	274.627350000000	300.642010000000
	-2.88E-4	164.653880000000	166.436260000000	165.410140000000	166.463640000000	167.930570000000	168.692070000000	173.740370000000	182.580480000000	195.726020000000	212.298810000000	227.787450000000	243.100540000000	258.707810000000	274.557560000000	300.996540000000
	-2.87E-4	165.092890000000	166.696040000000	165.793770000000	166.308800000000	167.858320000000	169.157930000000	173.378470000000	182.325690000000	196.042820000000	212.243280000000	227.816780000000	243.380070000000	258.753050000000	274.149650000000	300.992120000000
	-2.86E-4	165.242150000000	166.803090000000	165.849450000000	166.664380000000	168.424860000000	168.926220000000	173.907420000000	182.815680000000	196.536290000000	212.208680000000	227.385990000000	243.279260000000	259.042010000000	274.171240000000	301.128750000000
	-2.85E-4	165.013840000000	167.077290000000	166.014630000000	166.830500000000	168.730090000000	168.824560000000	174.203410000000	182.910950000000	195.990310000000	212.225570000000	227.678860000000	243.208570000000	258.877400000000	274.396030000000	300.609060000000
	-2.84E-4	166.192620000000	167.828640000000	166.449950000000	167.254030000000	168.310480000000	168.786620000000	173.668210000000	183.325660000000	196.394290000000	212.052400000000	227.694540000000	243.060860000000	258.886090000000	274.273060000000	300.833340000000
	-2.83E-4	166.348920000000	167.853830000000	166.694280000000	167.790740000000	169.157130000000	169.310820000000	174.361040000000	183.522250000000	196.365120000000	212.360280000000	228.302170000000	243.348530000000	258.693680000000	274.374500000000	300.602920000000
	-2.82E-4	166.364290000000	168.137550000000	167.357090000000	168.369700000000	168.713270000000	170.176720000000	174.644040000000	184.254800000000	196.758780000000	212.087170000000	228.175940000000	243.607750000000	258.901320000000	274.447940000000	301.402340000000
	-2.81E-4	166.862860000000	168.645730000000	167.914010000000	168.909390000000	169.798990000000	170.012240000000	174.804190000000	184.098250000000	196.449180000000	212.702940000000	228.100470000000	243.492930000000	258.734200000000	274.352900000000	301.105640000000
	-2.8E-4	167.053350000000	168.574930000000	168.269080000000	169.524350000000	169.748430000000	170.606610000000	175.140680000000	184.261870000000	196.991740000000	212.401320000000	227.875890000000	243.510010000000	258.717460000000	274.660450000000	301.328520000000
	-2.79E-4	167.677650000000	169.479470000000	168.569610000000	169.668380000000	169.413590000000	170.204880000000	175.346950000000	184.400020000000	197.163170000000	212.953250000000	228.644000000000	243.375660000000	259.167860000000	274.731830000000	300.690170000000
	-2.78E-4	167.594700000000	170.048330000000	168.819700000000	169.760480000000	170.407420000000	171.127870000000	175.850930000000	185.064320000000	197.367640000000	212.874120000000	228.466320000000	243.394150000000	259.009300000000	274.724560000000	301.469830000000
	-2.77E-4	168.221720000000	169.763480000000	169.417270000000	170.268240000000	169.893480000000	170.972490000000	176.532980000000	184.860830000000	197.237970000000	213.350290000000	228.575420000000	243.702270000000	259.468950000000	274.817720000000	301.092410000000
	-2.76E-4	168.778250000000	170.231210000000	169.952620000000	170.465870000000	171.492240000000	171.415940000000	176.779600000000	185.069250000000	198.087120000000	213.304400000000	228.527200000000	243.654090000000	259.360420000000	274.981540000000	301.149890000000
	-2.75E-4	169.792340000000	170.871120000000	170.491870000000	171.610770000000	171.753760000000	172.230000000000	176.725830000000	185.524490000000	197.904300000000	213.084150000000	228.438990000000	243.937480000000	259.673400000000	275.409760000000	301.050590000000
	-2.74E-4	169.964860000000	170.796550000000	170.988850000000	172.287500000000	171.503230000000	172.293700000000	177.675450000000	186.433030000000	197.949250000000	213.302390000000	228.734390000000	243.792580000000	259.596130000000	275.276570000000	301.086910000000
	-2.73E-4	171.653220000000	171.448330000000	171.887970000000	173.197590000000	172.746760000000	173.303510000000	177.900220000000	186.638130000000	198.334300000000	213.494090000000	228.891810000000	243.949150000000	259.410370000000	275.022020000000	301.387400000000
	-2.72E-4	171.792760000000	172.491690000000	172.727370000000	173.546660000000	173.349160000000	174.155310000000	178.501880000000	186.589370000000	198.579320000000	213.952320000000	229.078000000000	244.034440000000	259.578210000000	275.285020000000	301.759460000000
	-2.71E-4	172.498960000000	173.083440000000	172.799310000000	173.933550000000	173.814120000000	174.790910000000	179.104770000000	187.018060000000	198.869890000000	213.854470000000	229.227890000000	244.281380000000	259.107630000000	275.297630000000	301.629580000000
	-2.7E-4	173.017560000000	174.042130000000	173.538860000000	174.486070000000	174.727700000000	175.390500000000	180.004550000000	186.914180000000	199.568180000000	214.571240000000	229.369270000000	244.559930000000	259.127320000000	275.246210000000	301.573200000000
	-2.69E-4	173.679750000000	174.505380000000	174.345080000000	175.403220000000	175.122130000000	175.610560000000	180.596440000000	187.920150000000	199.473470000000	214.154380000000	229.665840000000	244.929570000000	259.297870000000	275.101330000000	301.087850000000
	-2.68E-4	174.059760000000	175.667240000000	175.143820000000	175.703540000000	175.494130000000	176.286560000000	181.257990000000	188.351080000000	199.278070000000	214.221780000000	229.566000000000	244.618510000000	259.149130000000	275.467780000000	301.346600000000
	-2.67E-4	175.069130000000	176.668000000000	175.784030000000	176.465020000000	176.182700000000	177.501030000000	182.135960000000	188.516080000000	199.390030000000	214.407070000000	229.583290000000	244.029240000000	259.747040000000	275.496410000000	301.332450000000
	-2.66E-4	175.080000000000	177.741690000000	176.319700000000	177.273950000000	177.034430000000	177.794220000000	181.922910000000	188.730870000000	199.784880000000	214.376210000000	229.665330000000	244.562450000000	259.434470000000	275.696960000000	301.667040000000
	-2.65E-4	175.779990000000	178.062210000000	176.864170000000	177.323340000000	177.654310000000	178.049540000000	182.177130000000	189.430150000000	199.935850000000	215.110280000000	229.744790000000	244.422200000000	259.624250000000	275.641100000000	301.700070000000
	-2.64E-4	176.670910000000	178.379090000000	177.654840000000	177.536430000000	177.506180000000	178.662990000000	182.942740000000	189.808020000000	200.885240000000	215.354280000000	229.734380000000	244.844560000000	259.610940000000	275.603800000000	302.078600000000
	-2.63E-4	177.322740000000	178.721720000000	178.100310000000	178.475760000000	178.800210000000	179.076310000000	183.513700000000	190.598800000000	201.290780000000	215.259860000000	229.788760000000	244.560250000000	259.679340000000	275.606320000000	302.031550000000
	-2.62E-4	177.820600000000	179.120740000000	178.778940000000	178.671640000000	179.339560000000	179.393770000000	183.214160000000	190.250920000000	201.716550000000	215.123750000000	230.025010000000	244.501620000000	259.680570000000	275.602570000000	301.908250000000
	-2.61E-4	177.583930000000	179.505480000000	178.896430000000	178.769680000000	179.299100000000	180.331290000000	183.406030000000	190.522950000000	201.761200000000	215.414090000000	229.818370000000	244.609760000000	259.627490000000	275.646080000000	301.702290000000
	-2.6E-4	178.218920000000	180.049320000000	178.992650000000	179.887150000000	179.455360000000	180.681130000000	184.221870000000	190.979310000000	201.204370000000	215.403480000000	229.728740000000	245.034730000000	259.924190000000	275.785900000000	301.794070000000
	-2.59E-4	178.235490000000	180.032100000000	179.259110000000	179.731440000000	179.870110000000	180.428960000000	184.213160000000	191.033150000000	201.710400000000	215.765830000000	229.913420000000	244.688390000000	260.049740000000	275.697330000000	301.957680000000
	-2.58E-4	178.296830000000	179.945650000000	179.557710000000	179.955610000000	179.591880000000	180.651220000000	184.221930000000	191.585500000000	202.067200000000	215.875950000000	230.062970000000	244.620680000000	259.765030000000	275.720890000000	301.744760000000
	-2.57E-4	178.641380000000	180.299340000000	179.697030000000	180.061080000000	180.347670000000	180.890030000000	184.543790000000	192.044820000000	202.159280000000	215.955370000000	230.053960000000	244.873710000000	260.060240000000	275.724570000000	301.747900000000
	-2.56E-4	178.693770000000	180.216430000000	179.384160000000	179.368330000000	179.878230000000	181.613650000000	184.185660000000	191.189550000000	201.913860000000	215.882150000000	230.031620000000	244.909440000000	260.197840000000	275.737350000000	301.995960000000
	-2.55E-4	178.944470000000	180.327780000000	179.654480000000	179.263610000000	180.443820000000	180.823960000000	184.309830000000	191.016430000000	202.043470000000	215.453810000000	229.985870000000	244.773990000000	259.988970000000	275.918360000000	302.171830000000
	-2.54E-4	178.827310000000	180.047870000000	179.481580000000	179.465560000000	180.041250000000	180.780950000000	184.301580000000	191.540770000000	202.186060000000	215.717900000000	229.879920000000	244.816240000000	260.035760000000	275.963940000000	302.037170000000
	-2.53E-4	178.766720000000	180.100690000000	179.290240000000	179.359440000000	179.989450000000	181.079640000000	184.490760000000	191.523670000000	202.192930000000	215.768430000000	230.092190000000	244.944110000000	259.979310000000	276.017370000000	302.214330000000
	-2.52E-4	178.859460000000	180.270180000000	179.281630000000	179.802330000000	179.618930000000	181.269470000000	184.261520000000	191.071100000000	201.760110000000	215.984270000000	229.866840000000	245.010430000000	259.894580000000	275.752980000000	302.543910000000
	-2.51E-4	178.408860000000	179.863010000000	178.858700000000	179.654850000000	180.221820000000	181.613340000000	184.085640000000	190.833320000000	201.946330000000	215.583550000000	229.797360000000	245.127350000000	259.776520000000	275.759940000000	302.374950000000
	-2.5E-4	178.436970000000	179.994340000000	178.853000000000	179.341620000000	180.382110000000	181.225510000000	184.311020000000	190.493470000000	202.006810000000	215.836190000000	229.565260000000	244.656770000000	259.996120000000	275.865490000000	302.063710000000
	-2.49E-4	178.782420000000	179.759110000000	178.560140000000	179.595520000000	179.747830000000	181.222710000000	184.189430000000	191.141350000000	202.412340000000	215.864340000000	229.940440000000	245.138180000000	259.554220000000	275.903120000000	302.073280000000
	-2.48E-4	178.330940000000	179.637630000000	178.411090000000	179.914330000000	179.097880000000	181.571410000000	184.303310000000	191.768670000000	202.438970000000	215.702600000000	230.199580000000	245.032210000000	260.014270000000	275.824390000000	302.054480000000
	-2.47E-4	178.789320000000	179.518480000000	178.681870000000	179.940100000000	179.056850000000	181.354260000000	184.464700000000	190.774560000000	202.544820000000	215.665200000000	230.015710000000	245.047290000000	259.982910000000	275.925610000000	301.989130000000
	-2.46E-4	179.244910000000	179.468970000000	178.561370000000	179.933040000000	179.197110000000	182.233310000000	184.192760000000	191.176280000000	202.328910000000	215.432240000000	229.589790000000	245.026770000000	260.045210000000	275.815410000000	302.160640000000
	-2.45E-4	179.560000000000	179.685570000000	178.660760000000	180.240550000000	179.488060000000	181.371300000000	184.772230000000	191.577200000000	202.153270000000	215.432110000000	230.031380000000	245.187510000000	259.949310000000	276.089270000000	302.264300000000
	-2.44E-4	179.301650000000	179.831910000000	178.793630000000	180.097570000000	179.090320000000	181.747740000000	184.667010000000	192.027230000000	201.734170000000	215.902080000000	229.991370000000	244.913730000000	260.121940000000	276.105220000000	302.327290000000
	-2.43E-4	179.574060000000	179.512270000000	178.704270000000	180.046770000000	180.117940000000	181.972540000000	185.106340000000	191.254030000000	201.928200000000	215.804750000000	229.853180000000	244.774410000000	259.951540000000	276.061100000000	302.422240000000
	-2.42E-4	179.817990000000	179.754170000000	178.780450000000	180.090690000000	179.964120000000	181.456610000000	185.280950000000	191.421750000000	202.187530000000	216.175630000000	229.983360000000	244.866690000000	260.209790000000	276.194680000000	302.553520000000
	-2.41E-4	179.205840000000	180.152390000000	179.097360000000	180.612140000000	180.752570000000	182.122030000000	185.371520000000	191.929900000000	202.160890000000	216.305820000000	229.757240000000	244.854040000000	260.396000000000	276.279830000000	303.253000000000
	-2.4E-4	179.878720000000	179.615870000000	179.650140000000	180.642870000000	180.949290000000	182.869360000000	185.172360000000	191.806540000000	202.373920000000	216.213370000000	230.153590000000	244.861440000000	260.484020000000	276.314520000000	303.191480000000
	-2.39E-4	179.835990000000	180.443410000000	179.824500000000	181.229030000000	180.176450000000	183.073700000000	186.204550000000	191.783940000000	202.466250000000	216.773080000000	230.196910000000	244.933070000000	260.409250000000	276.353110000000	303.152400000000
	-2.38E-4	180.430050000000	180.898340000000	180.363730000000	181.769310000000	181.776130000000	182.757460000000	186.645100000000	191.867010000000	203.052530000000	216.681640000000	230.186960000000	245.348390000000	260.655810000000	276.264990000000	302.778950000000
	-2.37E-4	181.606150000000	182.132030000000	180.902120000000	181.839590000000	181.920310000000	184.539280000000	186.934770000000	192.587540000000	203.349180000000	216.756930000000	230.277220000000	245.254990000000	260.698740000000	276.385780000000	303.273920000000
	-2.36E-4	182.358830000000	182.941930000000	181.415960000000	182.567960000000	182.884760000000	185.084170000000	187.723290000000	192.994450000000	203.870890000000	216.732450000000	230.359440000000	245.644780000000	260.681800000000	276.357830000000	303.077710000000
	-2.35E-4	183.901490000000	183.679320000000	182.141300000000	184.293510000000	183.776990000000	184.806650000000	188.455810000000	194.004760000000	203.498200000000	217.349330000000	230.927850000000	245.728320000000	260.759340000000	276.832870000000	302.941430000000
	-2.34E-4	184.156080000000	184.685370000000	182.620430000000	185.191810000000	184.633510000000	185.897590000000	189.109900000000	194.645440000000	204.217190000000	217.223440000000	230.691550000000	245.844520000000	260.858900000000	276.423150000000	303.063100000000
	-2.33E-4	185.014750000000	185.653170000000	184.283010000000	185.707370000000	185.801420000000	186.620040000000	189.560720000000	195.024800000000	205.381310000000	217.429440000000	231.192180000000	245.754970000000	261.088170000000	276.721320000000	303.091430000000
	-2.32E-4	186.219730000000	186.277020000000	185.265630000000	187.168160000000	186.028110000000	187.601700000000	189.726850000000	195.901130000000	205.470670000000	217.664080000000	231.460070000000	246.058970000000	261.160070000000	276.804470000000	302.966000000000
	-2.31E-4	187.159170000000	187.316910000000	186.344460000000	188.333380000000	187.411770000000	188.585920000000	191.020380000000	196.380490000000	206.144150000000	218.643450000000	231.796970000000	246.093830000000	261.264560000000	277.020500000000	303.172700000000
	-2.3E-4	188.179620000000	187.736630000000	187.295050000000	189.323610000000	188.570670000000	189.789080000000	191.862710000000	197.232490000000	206.532860000000	218.460290000000	232.237480000000	246.340100000000	261.309090000000	276.863840000000	302.888790000000
	-2.29E-4	189.547530000000	189.564370000000	188.538610000000	190.171260000000	190.147460000000	190.807160000000	193.250020000000	197.946650000000	207.231800000000	218.735110000000	232.301980000000	246.345580000000	261.272060000000	276.884940000000	303.236500000000
	-2.28E-4	190.689170000000	190.384030000000	189.274640000000	190.802400000000	190.042540000000	192.209090000000	194.015220000000	198.676990000000	207.648470000000	219.170680000000	232.542040000000	246.565660000000	261.217350000000	277.193630000000	303.227380000000
	-2.27E-4	191.590900000000	191.676030000000	190.628860000000	191.705560000000	191.261970000000	192.233130000000	195.059660000000	198.997550000000	208.530210000000	219.671440000000	232.540780000000	246.302460000000	261.367730000000	277.281920000000	303.357640000000
	-2.26E-4	192.395220000000	192.464210000000	191.595720000000	193.040800000000	192.279100000000	193.862670000000	195.888030000000	199.625390000000	208.549880000000	220.139150000000	232.962770000000	246.307630000000	261.539230000000	277.440340000000	303.450490000000
	-2.25E-4	193.398240000000	193.951910000000	192.671010000000	194.110200000000	193.130330000000	195.548300000000	197.197930000000	200.614350000000	209.434480000000	220.316200000000	233.091270000000	246.765320000000	261.523960000000	277.438260000000	303.339630000000
	-2.24E-4	194.460190000000	195.070080000000	193.952450000000	195.332220000000	194.483790000000	196.131880000000	197.851200000000	201.832480000000	210.049440000000	220.370950000000	233.359050000000	246.990210000000	262.128690000000	277.536730000000	303.921990000000
	-2.23E-4	195.532810000000	195.822900000000	195.214830000000	195.971430000000	195.920730000000	196.251670000000	198.736690000000	201.933480000000	210.754720000000	220.855200000000	233.357030000000	247.195820000000	261.563290000000	277.616890000000	303.544800000000
	-2.22E-4	196.220430000000	196.976970000000	196.099410000000	196.837470000000	196.676680000000	198.322330000000	199.486040000000	202.913990000000	211.153160000000	221.545270000000	233.744160000000	247.295230000000	261.695520000000	277.564530000000	303.913230000000
	-2.21E-4	197.481470000000	197.781880000000	197.025040000000	197.958200000000	197.837720000000	198.917260000000	200.521970000000	203.497130000000	211.805850000000	222.290630000000	234.091800000000	247.484650000000	261.833510000000	277.673370000000	303.867600000000
	-2.2E-4	198.512260000000	198.665050000000	198.016180000000	198.584790000000	198.815460000000	199.633160000000	200.651410000000	204.390450000000	212.769850000000	222.472480000000	234.531570000000	247.754640000000	262.294370000000	277.886500000000	303.849290000000
	-2.19E-4	199.159060000000	199.377250000000	198.680680000000	199.532590000000	199.336420000000	200.093020000000	201.303070000000	205.170550000000	212.993240000000	222.777490000000	234.805400000000	247.885210000000	262.498410000000	278.040460000000	303.980230000000
	-2.18E-4	200.156020000000	200.432700000000	199.671670000000	200.439180000000	200.448750000000	200.740850000000	202.739040000000	205.817540000000	213.119830000000	222.602360000000	234.844940000000	247.945680000000	262.009000000000	278.058030000000	303.948220000000
	-2.17E-4	200.373040000000	200.872990000000	200.589780000000	201.608470000000	200.676050000000	201.359510000000	203.171070000000	206.518090000000	213.443980000000	223.770970000000	235.032770000000	248.006080000000	262.404820000000	278.210210000000	304.317050000000
	-2.16E-4	201.406540000000	201.608740000000	201.016260000000	202.000090000000	201.152390000000	202.435160000000	203.822380000000	207.361600000000	214.306630000000	223.988600000000	235.518000000000	248.144790000000	262.466600000000	278.069470000000	304.555510000000
	-2.15E-4	202.491080000000	202.251800000000	201.877470000000	202.627850000000	202.333270000000	203.024050000000	204.490930000000	207.665360000000	214.700500000000	224.432570000000	235.504090000000	248.598780000000	262.538050000000	278.185350000000	304.524780000000
	-2.14E-4	202.722270000000	202.662250000000	202.781780000000	203.835950000000	203.087120000000	203.838760000000	204.665100000000	208.390840000000	214.800040000000	224.606070000000	235.959000000000	248.347660000000	262.796810000000	278.264140000000	304.149890000000
	-2.13E-4	203.551310000000	203.549480000000	203.244120000000	204.087270000000	203.799210000000	204.310330000000	205.351090000000	208.893480000000	215.281820000000	225.028000000000	236.239470000000	248.675230000000	262.947920000000	278.632960000000	304.425260000000
	-2.12E-4	203.946200000000	203.938460000000	203.812510000000	204.992090000000	204.102280000000	205.108000000000	205.697760000000	209.445140000000	215.946960000000	225.247020000000	236.770540000000	249.018580000000	263.151700000000	278.610690000000	304.556960000000
	-2.11E-4	204.304010000000	204.832460000000	203.919640000000	205.596170000000	204.498280000000	205.909200000000	206.762410000000	209.424340000000	216.345650000000	225.574130000000	236.897650000000	249.247330000000	263.352870000000	278.862330000000	304.551720000000
	-2.1E-4	205.220190000000	205.210370000000	204.897870000000	205.826940000000	205.143430000000	206.815730000000	207.861690000000	210.361140000000	216.766750000000	226.180130000000	237.105470000000	249.222330000000	263.409360000000	278.809550000000	304.430870000000
	-2.09E-4	206.096830000000	205.895790000000	205.308800000000	206.738890000000	206.716040000000	207.281660000000	208.019390000000	210.914550000000	217.515460000000	225.828220000000	237.160390000000	249.470240000000	263.595400000000	279.013520000000	305.031330000000
	-2.08E-4	206.658490000000	206.948820000000	206.106320000000	207.563020000000	206.787130000000	207.688650000000	208.732750000000	211.214780000000	217.889140000000	225.864100000000	237.731440000000	249.687310000000	263.783170000000	279.295400000000	305.279210000000
	-2.07E-4	207.490120000000	207.269280000000	207.075190000000	208.143410000000	207.232140000000	208.712370000000	209.519570000000	212.235210000000	218.703030000000	226.830730000000	238.073230000000	250.043880000000	264.003270000000	279.355150000000	305.369720000000
	-2.06E-4	207.663030000000	208.433520000000	207.788750000000	209.065210000000	207.958170000000	209.362860000000	210.421540000000	212.851970000000	219.399450000000	226.994190000000	238.215300000000	250.082370000000	264.101610000000	279.613010000000	305.223260000000
	-2.05E-4	209.028150000000	209.114010000000	208.494850000000	209.965190000000	208.121800000000	209.911330000000	211.054310000000	213.813550000000	219.463860000000	227.729410000000	238.632270000000	250.323730000000	264.502300000000	279.485050000000	305.451930000000
	-2.04E-4	209.860160000000	209.754030000000	209.274500000000	210.921140000000	210.357010000000	210.818790000000	211.872470000000	214.267330000000	220.265160000000	227.864500000000	239.157900000000	250.837350000000	264.717550000000	279.691700000000	305.746440000000
	-2.03E-4	210.926350000000	210.781150000000	210.175400000000	211.795780000000	211.142580000000	212.040630000000	212.582350000000	214.997230000000	220.913000000000	228.490450000000	239.519530000000	251.105700000000	264.572870000000	280.069110000000	305.720520000000
	-2.02E-4	212.270400000000	211.502570000000	211.476980000000	212.441550000000	212.164790000000	212.948170000000	214.053100000000	216.247230000000	221.501210000000	229.135870000000	239.975490000000	251.431280000000	265.149070000000	280.324300000000	305.722960000000
	-2.01E-4	213.402690000000	212.454460000000	212.159660000000	213.574240000000	213.557000000000	214.070900000000	214.896100000000	217.505450000000	222.539050000000	229.844610000000	240.257320000000	251.839380000000	264.711150000000	280.447250000000	305.995870000000
	-2.0E-4	214.437360000000	213.894340000000	213.376230000000	215.017230000000	214.943440000000	215.178310000000	215.858390000000	218.156260000000	223.259050000000	230.989520000000	240.730080000000	252.259020000000	265.437830000000	280.867450000000	306.243090000000
	-1.99E-4	215.466150000000	215.222340000000	214.314470000000	216.206200000000	215.417250000000	216.224670000000	216.606530000000	218.910770000000	224.325970000000	230.870330000000	240.936790000000	252.423610000000	265.369100000000	280.968060000000	306.255240000000
	-1.98E-4	216.724540000000	216.174840000000	215.777240000000	217.278740000000	216.768250000000	217.764650000000	218.184630000000	220.141690000000	225.015480000000	231.616060000000	241.868020000000	252.702350000000	265.718830000000	281.263110000000	306.702330000000
	-1.97E-4	218.179810000000	217.161180000000	216.693250000000	218.732260000000	217.203040000000	218.546770000000	218.982880000000	221.525370000000	225.696570000000	232.673600000000	242.258350000000	253.344280000000	266.284960000000	281.814590000000	306.981530000000
	-1.96E-4	219.383880000000	218.623620000000	218.469040000000	219.842760000000	218.974250000000	219.962980000000	220.186140000000	222.582310000000	226.655410000000	232.745030000000	242.697500000000	253.603060000000	266.439870000000	282.139930000000	307.055720000000
	-1.95E-4	220.349710000000	219.871800000000	219.528750000000	220.853500000000	220.089500000000	220.630440000000	221.107840000000	223.748430000000	227.561200000000	233.525240000000	243.170820000000	254.194030000000	267.097550000000	282.193860000000	306.990480000000
	-1.94E-4	221.397390000000	220.767650000000	220.666540000000	221.568700000000	221.048320000000	221.668920000000	222.343290000000	224.531360000000	228.323480000000	234.304010000000	243.782410000000	254.482710000000	267.312040000000	282.313740000000	307.189070000000
	-1.93E-4	222.822270000000	222.169670000000	221.540350000000	223.036700000000	222.783040000000	222.836570000000	223.433410000000	225.381550000000	229.273090000000	235.442780000000	244.275900000000	254.729520000000	267.586900000000	282.425120000000	307.221860000000
	-1.92E-4	223.546660000000	223.257290000000	222.752240000000	223.881560000000	223.464780000000	223.411430000000	224.428810000000	226.479610000000	229.873840000000	235.767380000000	244.789140000000	255.346200000000	267.978130000000	282.617260000000	307.623780000000
	-1.91E-4	224.565990000000	224.452850000000	223.750440000000	224.875270000000	224.843140000000	224.743260000000	225.258530000000	227.764600000000	230.908650000000	236.264320000000	244.908160000000	255.470490000000	268.047920000000	282.522320000000	307.766660000000
	-1.9E-4	225.358370000000	225.109400000000	224.614440000000	225.852740000000	225.413170000000	225.486400000000	226.418310000000	228.192720000000	231.342530000000	236.752290000000	245.108450000000	255.895640000000	268.300640000000	282.584970000000	307.661670000000
	-1.89E-4	226.305360000000	226.315030000000	225.691660000000	226.900870000000	226.274710000000	226.616280000000	227.091580000000	229.042540000000	232.021910000000	237.348170000000	245.832810000000	255.809100000000	268.485310000000	282.877220000000	307.789320000000
	-1.88E-4	226.804010000000	226.976690000000	226.623420000000	227.527560000000	227.266570000000	227.324900000000	227.724320000000	229.237900000000	232.724040000000	237.958900000000	246.304230000000	256.070080000000	268.829260000000	282.924560000000	307.673800000000
	-1.87E-4	227.613800000000	227.299410000000	227.031840000000	228.036580000000	227.587420000000	227.845570000000	228.026430000000	230.181260000000	233.497660000000	238.157220000000	246.552870000000	256.408490000000	269.153480000000	282.968680000000	307.822710000000
	-1.86E-4	228.280860000000	228.376770000000	227.892380000000	228.533430000000	228.128080000000	228.144270000000	228.794830000000	230.878360000000	233.716520000000	238.949880000000	247.156980000000	256.510100000000	269.154030000000	283.197180000000	308.262230000000
	-1.85E-4	228.666530000000	228.495780000000	228.551420000000	229.598070000000	229.045660000000	228.663110000000	229.382830000000	231.553670000000	234.100050000000	239.238660000000	247.312670000000	256.901080000000	269.508700000000	283.114980000000	308.048850000000
	-1.84E-4	229.132680000000	229.167050000000	228.751120000000	229.728940000000	229.321810000000	229.414410000000	229.790690000000	231.697640000000	234.317300000000	239.329340000000	247.261030000000	257.088970000000	269.654890000000	283.195180000000	308.372750000000
	-1.83E-4	229.398130000000	229.400200000000	229.346200000000	230.078240000000	229.529810000000	229.717580000000	229.900310000000	232.225940000000	234.749960000000	239.895070000000	247.494830000000	257.084630000000	269.907850000000	283.102120000000	308.052340000000
	-1.82E-4	229.611550000000	230.062580000000	229.548900000000	230.407960000000	229.801430000000	229.717900000000	230.549900000000	232.193030000000	235.225200000000	240.130360000000	247.785240000000	257.284890000000	269.754410000000	283.287320000000	308.099380000000
	-1.81E-4	229.991310000000	230.490820000000	229.695600000000	230.769090000000	230.328460000000	230.217410000000	230.578520000000	232.534040000000	235.000070000000	240.244070000000	247.865000000000	257.390380000000	269.730180000000	283.004210000000	307.993710000000
	-1.8E-4	230.095910000000	230.397350000000	229.841970000000	230.683340000000	230.477880000000	230.089200000000	230.442630000000	232.298360000000	235.093370000000	240.540680000000	247.552960000000	257.245200000000	269.527970000000	283.443350000000	308.162960000000
	-1.79E-4	229.924380000000	229.902620000000	229.631810000000	230.975380000000	230.430100000000	229.706680000000	230.795550000000	232.509370000000	235.496310000000	240.344530000000	247.514020000000	257.386210000000	269.769140000000	283.342020000000	307.885930000000
	-1.78E-4	230.082800000000	229.980910000000	229.688040000000	230.620770000000	230.466170000000	229.866790000000	230.787070000000	232.387240000000	235.484010000000	240.004110000000	247.555080000000	257.304620000000	269.680780000000	283.253490000000	307.719810000000
	-1.77E-4	229.848140000000	230.244840000000	229.557860000000	230.397500000000	230.322500000000	230.046650000000	231.183100000000	232.468200000000	235.265160000000	240.531690000000	247.647170000000	257.078790000000	269.429680000000	283.293180000000	308.036910000000
	-1.76E-4	229.518080000000	229.959910000000	228.627140000000	230.482270000000	230.436100000000	229.502320000000	230.718880000000	232.147260000000	235.048040000000	240.136930000000	247.577530000000	257.208480000000	269.381280000000	283.208270000000	308.129000000000
	-1.75E-4	229.604650000000	230.021930000000	228.873800000000	230.728800000000	230.119090000000	229.867840000000	230.817340000000	232.043960000000	234.884620000000	240.168570000000	247.564190000000	257.143780000000	269.262400000000	283.351760000000	308.153770000000
	-1.74E-4	229.309280000000	229.818420000000	228.686310000000	230.088330000000	230.088000000000	229.796590000000	230.613420000000	232.347750000000	234.724460000000	240.241990000000	247.787170000000	257.061150000000	269.578940000000	283.343080000000	308.278940000000
	-1.73E-4	229.174050000000	229.827510000000	229.244210000000	230.168650000000	230.002770000000	229.551780000000	230.650490000000	232.221060000000	234.284670000000	240.232960000000	247.648450000000	256.945190000000	269.192060000000	283.445780000000	308.228130000000
	-1.72E-4	228.786840000000	229.672750000000	228.856450000000	229.762670000000	229.925260000000	229.382020000000	230.326460000000	232.126450000000	234.492510000000	239.812850000000	247.346320000000	257.009140000000	269.324730000000	283.434510000000	308.111370000000
	-1.71E-4	229.002990000000	229.508190000000	229.091740000000	229.687000000000	229.423590000000	229.339360000000	230.224050000000	232.279890000000	234.463470000000	240.001870000000	247.349030000000	256.727690000000	269.242250000000	283.129930000000	308.131470000000
	-1.7E-4	228.741530000000	229.447710000000	228.934250000000	229.581080000000	229.328080000000	229.059730000000	229.698860000000	231.773590000000	234.055270000000	239.789250000000	247.124240000000	256.953110000000	269.378010000000	283.664530000000	307.986820000000
	-1.69E-4	228.679320000000	229.407760000000	228.354300000000	229.310450000000	229.563420000000	228.937930000000	229.957030000000	232.009710000000	234.497190000000	239.843110000000	247.447460000000	256.996060000000	269.482120000000	283.538390000000	308.178080000000
	-1.68E-4	228.701690000000	229.032100000000	227.879320000000	229.698340000000	229.223480000000	228.722690000000	229.883880000000	231.799630000000	234.470980000000	239.534460000000	246.900290000000	257.177380000000	270.018090000000	283.384450000000	308.773350000000
	-1.67E-4	228.566170000000	228.967320000000	228.732510000000	229.680240000000	229.171270000000	228.725100000000	230.011650000000	231.269310000000	234.622440000000	239.640320000000	246.939030000000	257.190830000000	269.556600000000	283.164840000000	308.876650000000
	-1.66E-4	228.630850000000	228.897520000000	228.555460000000	229.502700000000	228.952280000000	228.509550000000	229.910420000000	231.468260000000	234.346560000000	239.699060000000	247.181870000000	256.856490000000	269.880400000000	283.363570000000	308.844570000000
	-1.65E-4	228.521180000000	228.314260000000	228.823800000000	229.455020000000	228.777980000000	228.743410000000	230.109140000000	231.244770000000	234.543250000000	239.584670000000	247.119850000000	257.091880000000	270.001060000000	283.438050000000	308.687590000000
	-1.64E-4	228.927880000000	228.798530000000	228.543520000000	229.439180000000	228.831780000000	228.779110000000	230.240170000000	231.468560000000	234.423020000000	239.632360000000	247.078320000000	257.044800000000	270.395220000000	283.713800000000	308.983170000000
	-1.63E-4	228.753410000000	228.890550000000	228.744470000000	229.574480000000	228.851280000000	228.876430000000	230.313460000000	231.813880000000	234.218370000000	240.641810000000	247.274260000000	257.138860000000	270.421220000000	283.760580000000	308.904810000000
	-1.62E-4	228.903040000000	228.703030000000	228.316830000000	229.818080000000	229.397890000000	229.110350000000	230.401570000000	231.782420000000	234.898390000000	240.219350000000	247.447000000000	257.282670000000	270.786400000000	284.018190000000	309.199570000000
	-1.61E-4	228.715340000000	228.756270000000	228.671600000000	229.534790000000	229.427490000000	229.229410000000	230.621710000000	231.926320000000	234.988010000000	240.490820000000	247.355720000000	257.778940000000	270.778630000000	284.363710000000	309.124900000000
	-1.6E-4	228.899650000000	229.292360000000	228.901730000000	230.020300000000	229.921600000000	229.333820000000	230.809990000000	232.027040000000	235.178850000000	240.734770000000	247.836820000000	258.305650000000	270.875140000000	284.398500000000	309.250520000000
	-1.59E-4	229.386470000000	229.496390000000	229.128160000000	230.098850000000	230.130980000000	229.505920000000	231.170200000000	232.046120000000	235.102130000000	241.029680000000	248.219370000000	258.437670000000	270.946460000000	284.692020000000	309.934600000000
	-1.58E-4	229.829700000000	229.899030000000	229.811190000000	230.502400000000	230.383820000000	229.825500000000	231.510740000000	232.608990000000	235.794080000000	241.625050000000	248.339470000000	258.621460000000	271.458780000000	284.889150000000	309.806340000000
	-1.57E-4	230.043040000000	230.002690000000	230.062820000000	230.843030000000	230.801470000000	230.395420000000	232.012940000000	233.130600000000	235.650470000000	242.060920000000	248.803330000000	258.791390000000	271.610610000000	285.207640000000	310.457080000000
	-1.56E-4	230.748470000000	230.711030000000	230.877310000000	231.723940000000	231.225390000000	231.139900000000	232.589100000000	233.402240000000	236.272050000000	241.808750000000	249.205760000000	259.021380000000	272.091660000000	285.349190000000	310.456310000000
	-1.55E-4	231.385060000000	231.744900000000	231.499700000000	232.588580000000	231.680860000000	231.698700000000	232.873470000000	234.286930000000	237.052110000000	242.421410000000	249.190650000000	259.330320000000	272.621440000000	285.239300000000	310.500460000000
	-1.54E-4	232.383220000000	232.435450000000	232.150970000000	233.131040000000	232.425150000000	232.487750000000	233.555730000000	234.518750000000	237.783900000000	242.665960000000	249.847620000000	259.517600000000	272.538350000000	285.664870000000	310.661640000000
	-1.53E-4	233.181900000000	233.360350000000	232.610410000000	233.812030000000	233.136950000000	232.685200000000	234.203800000000	234.870950000000	238.109240000000	243.287020000000	249.933980000000	259.728250000000	272.637290000000	285.839330000000	310.660780000000
	-1.52E-4	234.073740000000	233.867120000000	233.480730000000	234.282750000000	233.803900000000	233.475520000000	234.626750000000	235.696800000000	238.507590000000	243.487930000000	250.503450000000	260.198400000000	272.366720000000	285.926760000000	310.844490000000
	-1.51E-4	234.434670000000	234.759570000000	234.147880000000	234.883420000000	234.267250000000	233.932580000000	234.901750000000	236.016370000000	238.671120000000	244.604760000000	250.563470000000	260.413680000000	272.632710000000	285.742580000000	310.951130000000
	-1.5E-4	234.836090000000	235.180910000000	234.464490000000	235.522180000000	235.199050000000	234.067440000000	235.266070000000	236.372440000000	239.048120000000	244.223780000000	250.984900000000	260.703430000000	273.014600000000	285.815420000000	310.726800000000
	-1.49E-4	234.792730000000	235.185130000000	234.985600000000	235.444520000000	235.202160000000	234.368030000000	235.483500000000	236.588380000000	239.001660000000	244.432520000000	251.187370000000	260.678600000000	272.877910000000	285.972630000000	310.778930000000
	-1.48E-4	234.487510000000	235.023510000000	234.844760000000	235.662690000000	234.816860000000	234.388350000000	235.252790000000	236.207790000000	238.798980000000	245.106470000000	250.985610000000	260.355950000000	273.009740000000	285.693450000000	310.590600000000
	-1.47E-4	234.315670000000	235.091220000000	235.100310000000	235.468790000000	234.597290000000	234.286780000000	235.056040000000	236.203390000000	239.261900000000	244.075470000000	251.101220000000	259.910770000000	272.749410000000	285.683840000000	310.613840000000
	-1.46E-4	234.042670000000	234.767170000000	234.483700000000	234.963770000000	234.599470000000	234.505350000000	235.047570000000	235.927640000000	238.523150000000	244.368150000000	250.642270000000	259.945070000000	272.234150000000	285.409720000000	310.924200000000
	-1.45E-4	233.239680000000	234.253270000000	234.121710000000	234.694580000000	234.463080000000	233.912400000000	234.567590000000	235.595990000000	238.650820000000	243.659200000000	250.201150000000	259.822750000000	272.154680000000	285.144160000000	310.631560000000
	-1.44E-4	232.717970000000	233.863810000000	233.428580000000	234.051190000000	233.412190000000	233.360940000000	233.996260000000	234.749610000000	237.738960000000	243.384930000000	250.030720000000	259.455710000000	271.874480000000	284.923840000000	309.948720000000
	-1.43E-4	231.758060000000	232.952070000000	232.565970000000	233.517010000000	232.872630000000	232.814260000000	233.377490000000	234.353930000000	237.417230000000	243.343650000000	249.400300000000	259.366740000000	271.514100000000	284.807770000000	309.855320000000
	-1.42E-4	231.074660000000	231.806810000000	231.702290000000	232.436460000000	231.768070000000	231.788600000000	232.521530000000	233.817790000000	236.699840000000	242.112390000000	248.876710000000	258.745040000000	271.242890000000	284.479300000000	309.551040000000
	-1.41E-4	230.278080000000	231.056100000000	231.152270000000	231.862210000000	231.000420000000	230.555160000000	232.581330000000	233.404000000000	236.090010000000	241.584940000000	248.247400000000	258.223780000000	271.031080000000	283.913650000000	309.777910000000
	-1.4E-4	229.340790000000	230.391880000000	229.941850000000	230.669900000000	230.556360000000	229.484550000000	231.334170000000	232.363920000000	235.282260000000	241.351840000000	247.917330000000	258.017330000000	270.533710000000	283.299210000000	308.993810000000
	-1.39E-4	228.670160000000	229.459160000000	228.972620000000	229.659110000000	229.510180000000	228.410240000000	230.550910000000	231.596290000000	234.540990000000	240.224710000000	247.130130000000	257.330630000000	269.703160000000	283.222350000000	308.589440000000
	-1.38E-4	227.812720000000	228.592960000000	228.286820000000	229.024430000000	228.796710000000	228.183260000000	229.606570000000	231.093760000000	234.146320000000	240.047790000000	247.208390000000	257.305100000000	269.584510000000	282.981570000000	308.021040000000
	-1.37E-4	226.942830000000	227.899400000000	227.520050000000	228.080970000000	227.914660000000	227.943300000000	229.042770000000	230.586680000000	233.469310000000	239.121420000000	246.784290000000	256.489710000000	269.207980000000	282.824280000000	308.004540000000
	-1.36E-4	226.218420000000	226.928550000000	226.740690000000	227.608860000000	227.311350000000	226.851930000000	228.527380000000	229.706660000000	233.088740000000	238.616700000000	246.014200000000	256.306230000000	268.898570000000	282.442600000000	307.983300000000
	-1.35E-4	226.019500000000	226.645230000000	226.194640000000	226.954890000000	226.827830000000	226.604350000000	227.933300000000	229.210380000000	232.501050000000	238.160040000000	245.280060000000	255.884850000000	268.782260000000	282.498330000000	307.778040000000
	-1.34E-4	225.629440000000	226.556490000000	225.818710000000	226.797060000000	226.280360000000	226.269420000000	227.531790000000	228.878000000000	232.347650000000	237.939270000000	245.032510000000	256.132480000000	268.625910000000	282.316660000000	307.707560000000
	-1.33E-4	225.494100000000	226.150880000000	225.873200000000	226.491320000000	226.194490000000	225.725020000000	227.591820000000	228.490900000000	231.834650000000	237.968290000000	245.196870000000	256.075030000000	268.406890000000	282.671380000000	307.724270000000
	-1.32E-4	225.331350000000	225.733520000000	225.266840000000	226.353480000000	225.887590000000	225.307220000000	227.561790000000	228.569710000000	231.816650000000	237.679830000000	244.974490000000	255.853670000000	268.698340000000	282.291510000000	307.731100000000
	-1.31E-4	225.443430000000	225.709900000000	225.522590000000	226.220370000000	225.918730000000	225.513800000000	227.330690000000	227.978890000000	231.609990000000	237.423350000000	244.886510000000	255.612090000000	268.211230000000	282.537590000000	307.871370000000
	-1.3E-4	225.692960000000	226.097240000000	225.243030000000	226.060800000000	226.192070000000	225.730360000000	227.496300000000	228.036970000000	231.947960000000	237.393100000000	244.775670000000	255.264360000000	268.458940000000	282.516490000000	307.888920000000
	-1.29E-4	226.049440000000	226.198900000000	225.720270000000	226.169120000000	226.161450000000	226.092120000000	227.710150000000	228.443690000000	231.836720000000	237.189200000000	245.256190000000	255.666950000000	268.337280000000	282.598090000000	307.930250000000
	-1.28E-4	225.828110000000	225.981340000000	225.952350000000	226.458700000000	226.521760000000	226.466860000000	227.796960000000	228.949430000000	231.741230000000	237.897660000000	245.278180000000	255.894300000000	268.657160000000	282.738850000000	308.006740000000
	-1.27E-4	226.344930000000	226.502010000000	226.347890000000	226.582730000000	226.503570000000	225.946760000000	227.715000000000	229.071440000000	232.431760000000	237.883760000000	245.543700000000	255.879550000000	268.506830000000	282.781140000000	308.282010000000
	-1.26E-4	226.701700000000	226.944620000000	226.902400000000	227.150030000000	226.949570000000	226.841860000000	228.155710000000	229.425730000000	232.506040000000	238.104320000000	245.521480000000	256.361430000000	268.774310000000	283.048870000000	307.957190000000
	-1.25E-4	226.959040000000	227.368370000000	227.199910000000	227.386390000000	227.302820000000	226.924680000000	228.434270000000	229.422160000000	232.950010000000	238.483020000000	246.068780000000	256.337430000000	268.881140000000	283.434200000000	307.777940000000
	-1.24E-4	227.328460000000	227.865420000000	227.223510000000	228.033650000000	227.366820000000	226.832400000000	228.901310000000	229.504070000000	233.443700000000	238.870270000000	246.465870000000	256.432650000000	269.052220000000	283.638280000000	307.942680000000
	-1.23E-4	227.644960000000	228.344400000000	227.694570000000	228.388050000000	228.342730000000	227.482880000000	229.303980000000	229.993950000000	233.835730000000	239.235340000000	246.559410000000	256.454040000000	269.318090000000	283.690020000000	308.265460000000
	-1.22E-4	228.043540000000	228.993580000000	228.058940000000	228.762230000000	228.565330000000	228.128890000000	229.673260000000	230.669030000000	233.664880000000	239.854180000000	246.946090000000	256.911670000000	269.345650000000	283.884120000000	308.625920000000
	-1.21E-4	228.663670000000	229.230860000000	228.293030000000	229.326010000000	228.991620000000	228.080970000000	229.969510000000	230.984880000000	234.145600000000	239.959760000000	247.473810000000	257.180060000000	269.703130000000	284.002520000000	308.507930000000
	-1.2E-4	229.009630000000	229.781250000000	228.784290000000	229.959450000000	229.362100000000	228.614850000000	230.543310000000	231.570540000000	234.372440000000	240.192690000000	247.808180000000	257.406350000000	270.098890000000	284.424990000000	308.657450000000
	-1.19E-4	229.754230000000	230.043070000000	229.560580000000	230.009300000000	229.803530000000	229.227840000000	230.738430000000	231.858010000000	235.043640000000	240.478940000000	248.010570000000	257.667160000000	270.258170000000	284.556020000000	308.999610000000
	-1.18E-4	230.372880000000	230.572970000000	230.086860000000	230.933040000000	230.539890000000	229.752660000000	231.419890000000	232.547240000000	235.551060000000	240.900410000000	248.512990000000	258.001630000000	270.476110000000	284.851560000000	309.289980000000
	-1.17E-4	231.041920000000	231.193780000000	230.563740000000	231.195070000000	230.540500000000	230.433960000000	231.815820000000	232.596510000000	236.118120000000	241.397350000000	248.680040000000	258.322200000000	270.923040000000	285.113200000000	309.286780000000
	-1.16E-4	231.773010000000	231.853120000000	231.649000000000	232.190550000000	231.271920000000	230.793730000000	232.308470000000	233.255250000000	236.408360000000	242.063290000000	249.534790000000	258.577270000000	271.234380000000	285.577890000000	309.722750000000
	-1.15E-4	232.971940000000	232.664560000000	232.506310000000	232.948860000000	231.925110000000	231.450190000000	232.788730000000	234.018740000000	237.042710000000	242.634770000000	249.564610000000	258.989710000000	271.840370000000	285.637750000000	309.801020000000
	-1.14E-4	233.539550000000	233.606960000000	233.387410000000	233.875380000000	233.124900000000	232.351890000000	233.488740000000	235.001860000000	237.584910000000	243.103820000000	250.373810000000	259.298440000000	271.773380000000	285.899400000000	310.334300000000
	-1.13E-4	234.502670000000	234.730150000000	234.682530000000	234.711770000000	234.131100000000	233.623830000000	234.493730000000	235.826920000000	238.608260000000	243.635600000000	250.714330000000	260.049400000000	272.306880000000	286.135760000000	310.285550000000
	-1.12E-4	235.486690000000	235.920600000000	235.436480000000	235.313570000000	234.662800000000	234.155930000000	235.500490000000	236.476160000000	238.872960000000	244.553680000000	251.428740000000	260.511570000000	272.545600000000	286.080710000000	310.444990000000
	-1.11E-4	235.998580000000	236.098990000000	235.464740000000	236.284800000000	235.443890000000	234.948540000000	235.988690000000	237.008830000000	239.550410000000	244.672660000000	251.402820000000	260.671610000000	272.505070000000	286.314070000000	310.398750000000
	-1.1E-4	236.089360000000	236.922220000000	235.940360000000	236.582800000000	235.842820000000	235.627470000000	236.407590000000	237.010980000000	239.652550000000	244.918030000000	251.730700000000	260.832720000000	272.594130000000	286.567220000000	310.880550000000
	-1.09E-4	236.236170000000	236.870620000000	236.146570000000	237.119770000000	236.297340000000	235.670450000000	236.847190000000	237.438240000000	240.227410000000	244.810010000000	251.359900000000	260.730860000000	272.694930000000	286.399390000000	310.702200000000
	-1.08E-4	236.566460000000	237.054410000000	236.607650000000	236.972620000000	235.828330000000	235.445890000000	236.665420000000	237.343270000000	240.139290000000	244.851420000000	251.486640000000	260.910570000000	272.305720000000	285.997120000000	310.257190000000
	-1.07E-4	236.092950000000	236.681660000000	235.720960000000	236.866320000000	235.601730000000	235.689480000000	236.537380000000	237.228280000000	239.505970000000	244.602710000000	251.467090000000	260.527470000000	272.430990000000	285.748510000000	309.936320000000
	-1.06E-4	235.385240000000	236.212500000000	234.999500000000	235.863900000000	235.221140000000	234.721120000000	235.874360000000	236.704030000000	239.560420000000	244.117850000000	251.259590000000	260.394560000000	271.820540000000	285.523040000000	309.706190000000
	-1.05E-4	234.600990000000	235.120510000000	234.748260000000	235.398820000000	234.736240000000	234.003710000000	235.482530000000	236.455610000000	238.682400000000	243.986740000000	250.618740000000	260.231560000000	271.935790000000	285.628040000000	309.401390000000
	-1.04E-4	233.584890000000	234.498810000000	234.024460000000	234.654760000000	234.381050000000	233.426150000000	234.525520000000	235.725600000000	238.106230000000	243.514010000000	249.803880000000	259.776660000000	271.489740000000	285.109980000000	309.274410000000
	-1.03E-4	232.629230000000	233.735530000000	233.285610000000	233.787790000000	233.166830000000	232.619500000000	234.012510000000	234.978810000000	237.357660000000	242.864100000000	249.316940000000	259.341100000000	270.847220000000	284.621110000000	308.707270000000
	-1.02E-4	231.629030000000	232.464890000000	232.365670000000	232.756660000000	232.452300000000	231.405680000000	233.236370000000	234.431760000000	237.072790000000	242.174400000000	248.863920000000	258.685880000000	270.589360000000	284.413630000000	308.627960000000
	-1.01E-4	230.387920000000	231.527940000000	230.797380000000	231.861700000000	231.241040000000	230.794840000000	232.243140000000	232.970250000000	235.972340000000	241.127470000000	248.319800000000	258.009230000000	270.337230000000	284.026300000000	308.297940000000
	-1.0E-4	229.750220000000	230.946500000000	229.811600000000	231.116200000000	230.417160000000	230.158270000000	230.916520000000	232.515490000000	235.112950000000	240.555600000000	247.617470000000	257.563920000000	269.803980000000	283.621800000000	307.593580000000
	-9.9E-5	228.569070000000	230.003320000000	229.009460000000	229.612780000000	229.845220000000	229.221520000000	230.403470000000	231.257080000000	234.185770000000	239.821820000000	246.954700000000	257.264980000000	269.422870000000	283.093350000000	307.522920000000
	-9.8E-5	227.529480000000	229.007190000000	228.007870000000	228.794930000000	229.045910000000	228.208230000000	229.381290000000	230.685410000000	232.801930000000	239.238320000000	246.403250000000	256.662350000000	269.055210000000	282.811310000000	307.221720000000
	-9.7E-5	226.828500000000	228.207930000000	227.019270000000	228.083980000000	227.735150000000	228.056350000000	228.743620000000	229.958080000000	232.353370000000	238.184080000000	245.968490000000	256.313860000000	268.700020000000	282.682120000000	307.521240000000
	-9.6E-5	226.267510000000	227.202600000000	226.693420000000	227.131830000000	227.033200000000	226.879040000000	228.106840000000	229.582410000000	231.937130000000	237.820880000000	245.435660000000	255.901140000000	268.729200000000	282.586280000000	307.677230000000
	-9.5E-5	225.764760000000	226.629950000000	226.206160000000	226.493920000000	226.573410000000	226.049750000000	227.377380000000	229.052940000000	231.586770000000	237.478690000000	244.876640000000	255.686420000000	268.490370000000	282.747950000000	307.456000000000
	-9.4E-5	225.330360000000	225.755210000000	225.421570000000	226.041330000000	225.935420000000	225.797870000000	226.901510000000	228.150610000000	231.722850000000	237.114150000000	244.920790000000	255.736580000000	268.517200000000	282.709580000000	307.317790000000
	-9.3E-5	224.981340000000	225.449020000000	225.048600000000	225.667590000000	225.308220000000	225.410470000000	226.360260000000	228.094720000000	231.248030000000	237.173900000000	244.457750000000	255.808320000000	268.180100000000	282.821990000000	307.573380000000
	-9.2E-5	224.555850000000	225.260300000000	224.891520000000	225.553280000000	225.052450000000	224.911210000000	226.326870000000	227.926130000000	231.051830000000	237.116130000000	244.493960000000	255.422410000000	268.388040000000	282.911770000000	307.788430000000
	-9.1E-5	224.510120000000	224.877590000000	224.863100000000	225.139950000000	224.781320000000	224.486170000000	225.636580000000	227.703600000000	230.643940000000	236.946830000000	244.770890000000	255.466660000000	268.227100000000	283.134180000000	308.162580000000
	-9.0E-5	224.652090000000	224.955300000000	224.785700000000	225.050690000000	224.364930000000	224.747360000000	225.779160000000	227.766140000000	230.665820000000	236.851520000000	244.833580000000	255.320480000000	268.464290000000	283.304930000000	308.390790000000
	-8.9E-5	224.345650000000	224.975890000000	224.520630000000	225.182420000000	224.537240000000	224.553320000000	225.516260000000	227.648030000000	230.689150000000	236.940140000000	245.127540000000	255.389980000000	268.612190000000	284.147810000000	308.908280000000
	-8.8E-5	224.689100000000	224.987680000000	224.698930000000	225.160860000000	224.963300000000	225.012960000000	225.684800000000	228.446160000000	231.248380000000	236.797350000000	244.779940000000	256.036460000000	269.034400000000	284.343560000000	309.298940000000
	-8.7E-5	225.254040000000	225.548470000000	225.622750000000	225.459150000000	225.355660000000	225.316200000000	226.320850000000	228.285130000000	231.285390000000	237.533090000000	245.565820000000	256.373370000000	269.629270000000	284.736140000000	310.022930000000
	-8.6E-5	225.917430000000	225.980270000000	226.064700000000	225.887560000000	225.876430000000	225.749130000000	226.913790000000	229.353970000000	232.267800000000	238.087150000000	246.185860000000	256.988160000000	270.237530000000	285.427990000000	310.536460000000
	-8.5E-5	227.185750000000	227.062990000000	227.336370000000	226.897110000000	226.701970000000	226.604970000000	227.444740000000	229.794100000000	233.040810000000	239.104140000000	247.111790000000	257.522550000000	270.915310000000	286.054830000000	311.440850000000
	-8.4E-5	228.159310000000	228.431520000000	228.005670000000	227.924130000000	228.457020000000	228.049510000000	228.665150000000	230.991300000000	234.166250000000	240.097850000000	247.983850000000	258.808280000000	271.851520000000	286.952570000000	312.253710000000
	-8.3E-5	229.998570000000	229.610460000000	229.711230000000	229.240470000000	230.385150000000	228.953410000000	230.072370000000	232.070400000000	235.274880000000	241.167190000000	248.965550000000	259.474430000000	272.871420000000	287.715020000000	313.603920000000
	-8.2E-5	231.463410000000	231.471110000000	231.331290000000	230.946180000000	231.176870000000	230.757470000000	231.691320000000	233.481370000000	236.774140000000	242.562610000000	250.146710000000	260.508070000000	273.693450000000	288.666630000000	314.702620000000
	-8.1E-5	232.576960000000	232.784490000000	232.216840000000	232.514250000000	232.843470000000	232.439480000000	233.335800000000	234.690510000000	237.334590000000	243.987880000000	251.282360000000	261.684810000000	274.607190000000	289.590730000000	315.625700000000
	-8.0E-5	233.894220000000	234.308670000000	233.561290000000	233.897170000000	233.471550000000	233.414020000000	234.546880000000	236.182970000000	238.528670000000	244.608480000000	252.235880000000	262.834690000000	275.536280000000	290.170020000000	316.747370000000
	-7.9E-5	234.738130000000	235.281250000000	234.742530000000	234.522710000000	234.975430000000	234.451450000000	235.567470000000	237.096340000000	239.178580000000	245.431980000000	253.028610000000	263.404730000000	276.370000000000	290.942330000000	317.630110000000
	-7.8E-5	235.363300000000	235.420710000000	235.433390000000	235.425020000000	235.801430000000	235.775180000000	235.968560000000	237.760170000000	240.260930000000	246.490220000000	253.878340000000	264.324340000000	277.155030000000	291.501660000000	318.642100000000
	-7.7E-5	235.992010000000	236.322580000000	236.318910000000	235.961700000000	236.163060000000	235.628620000000	237.026050000000	238.268830000000	241.050100000000	246.966200000000	254.333740000000	264.708280000000	277.511740000000	292.291400000000	318.720260000000
	-7.6E-5	235.975300000000	236.711410000000	236.806300000000	236.565110000000	236.538750000000	236.690060000000	237.529420000000	238.549100000000	240.783560000000	247.248170000000	254.634960000000	265.078990000000	277.942790000000	292.721060000000	319.243570000000
	-7.5E-5	236.429090000000	236.801400000000	237.144140000000	236.819630000000	236.952710000000	236.419640000000	237.599980000000	239.095010000000	241.620740000000	247.740710000000	254.844600000000	265.520850000000	278.555320000000	293.023520000000	319.464500000000
	-7.4E-5	236.708480000000	237.210210000000	237.357570000000	237.242930000000	237.333790000000	236.935500000000	237.713660000000	239.059960000000	241.786220000000	247.549300000000	254.846330000000	265.567950000000	278.321370000000	292.974170000000	319.839540000000
	-7.3E-5	236.980460000000	237.071060000000	236.984690000000	237.219120000000	237.003220000000	236.758200000000	237.660920000000	239.251720000000	242.131550000000	247.802610000000	255.174310000000	265.760520000000	278.856560000000	293.351320000000	320.253630000000
	-7.2E-5	236.845250000000	236.945700000000	237.215870000000	237.236350000000	237.386660000000	237.096450000000	237.748300000000	239.229390000000	241.856740000000	247.384110000000	255.148950000000	265.679510000000	279.262500000000	293.432650000000	320.121730000000
	-7.1E-5	236.768510000000	236.776250000000	237.170760000000	237.226430000000	237.103350000000	236.748500000000	237.433970000000	239.242530000000	241.853380000000	247.407150000000	255.423510000000	265.438980000000	279.112590000000	293.520250000000	320.434500000000
	-7.0E-5	236.245820000000	236.620100000000	236.815430000000	236.811410000000	236.700950000000	236.652720000000	237.445970000000	238.614360000000	241.968940000000	247.451360000000	255.540760000000	265.249560000000	278.810470000000	293.422760000000	320.652390000000
	-6.9E-5	235.869500000000	236.272240000000	236.572560000000	236.686120000000	236.299870000000	236.174450000000	237.002390000000	238.392630000000	241.893990000000	247.476450000000	255.147800000000	265.514780000000	278.794040000000	293.352850000000	320.723120000000
	-6.8E-5	235.229920000000	236.037430000000	236.437370000000	236.156610000000	236.132980000000	235.787360000000	236.660930000000	238.222160000000	241.227950000000	246.807810000000	254.843040000000	265.400940000000	278.883350000000	293.551010000000	321.062130000000
	-6.7E-5	234.942230000000	235.740290000000	235.915990000000	235.646330000000	235.594220000000	235.398930000000	236.377300000000	238.093620000000	240.784580000000	246.727990000000	254.555270000000	265.451280000000	278.854210000000	293.280050000000	320.546630000000
	-6.6E-5	234.328180000000	234.886680000000	235.296120000000	235.061910000000	235.173950000000	234.595300000000	236.044410000000	237.562270000000	240.676110000000	246.323260000000	254.477940000000	265.073680000000	278.373720000000	293.031830000000	319.959680000000
	-6.5E-5	233.682360000000	234.532310000000	234.856200000000	234.492360000000	234.755650000000	234.309210000000	235.201150000000	237.312560000000	240.168380000000	245.911300000000	254.050150000000	264.795370000000	278.348280000000	292.920760000000	319.927350000000
	-6.4E-5	233.659770000000	234.147470000000	234.182140000000	234.100070000000	234.306770000000	233.431600000000	234.952640000000	236.675240000000	239.904470000000	245.614670000000	253.794020000000	264.552060000000	278.083120000000	292.616680000000	319.486270000000
	-6.3E-5	232.881280000000	233.516770000000	233.766740000000	233.450570000000	233.359140000000	233.395170000000	234.191610000000	235.918590000000	239.034200000000	245.201370000000	253.245080000000	264.294130000000	277.766950000000	292.787320000000	319.147010000000
	-6.2E-5	232.277100000000	233.022590000000	233.121760000000	232.974090000000	232.917730000000	232.591280000000	233.874610000000	235.808710000000	238.954760000000	244.834750000000	253.365860000000	263.961490000000	277.715930000000	292.387890000000	318.788380000000
	-6.1E-5	231.668710000000	232.209860000000	232.207840000000	232.522660000000	232.682120000000	232.537820000000	233.030640000000	235.146900000000	238.341020000000	244.287590000000	252.731890000000	263.656270000000	277.514320000000	292.014170000000	318.465480000000
	-6.0E-5	230.622660000000	232.100390000000	231.510020000000	232.136140000000	231.895320000000	231.363420000000	232.584050000000	234.546270000000	237.633750000000	243.953990000000	252.744830000000	263.408190000000	277.083330000000	291.862080000000	318.395750000000
	-5.9E-5	227.336540000000	229.813440000000	230.835120000000	231.254110000000	230.865200000000	231.127570000000	231.666530000000	234.217160000000	237.643290000000	243.469630000000	252.146390000000	262.864090000000	276.587430000000	291.526680000000	317.976850000000
	-5.8E-5	216.019700000000	221.827950000000	226.147920000000	228.871410000000	229.694830000000	230.135630000000	231.337680000000	233.763920000000	236.802110000000	242.940850000000	251.921020000000	262.588960000000	276.183380000000	291.063490000000	317.150860000000
	-5.7E-5	195.934120000000	202.157340000000	211.028100000000	219.142500000000	225.068180000000	228.138040000000	230.332400000000	232.660130000000	236.682470000000	242.464240000000	251.788970000000	262.168190000000	276.040630000000	290.528470000000	316.871280000000
	-5.6E-5	186.981470000000	190.167920000000	193.360970000000	200.247930000000	209.386030000000	218.758730000000	225.261330000000	230.961450000000	235.748740000000	242.038030000000	250.865670000000	261.705310000000	275.800080000000	289.996130000000	316.109210000000
	-5.5E-5	183.408450000000	185.892550000000	187.261410000000	188.999170000000	193.145490000000	200.303210000000	209.862280000000	222.993750000000	231.947060000000	240.572340000000	250.108380000000	261.333030000000	275.483430000000	289.618440000000	315.688680000000
	-5.4E-5	182.314980000000	183.686570000000	184.383260000000	185.345930000000	186.360030000000	189.853600000000	195.772980000000	207.209410000000	220.982260000000	235.291470000000	247.991770000000	260.316760000000	274.757150000000	288.693440000000	314.900400000000
	-5.3E-5	181.216470000000	182.647000000000	182.974200000000	184.012100000000	184.256370000000	186.829730000000	190.400320000000	198.518950000000	209.226860000000	224.712510000000	241.273340000000	256.921610000000	272.621500000000	286.607840000000	313.723370000000
	-5.2E-5	180.325990000000	181.391240000000	182.007840000000	182.350520000000	183.204850000000	183.885870000000	187.444050000000	195.439640000000	204.430780000000	217.661920000000	234.062840000000	250.468280000000	268.048330000000	282.687520000000	310.683830000000
	-5.1E-5	179.172390000000	180.370300000000	180.760250000000	181.096620000000	182.099190000000	183.140160000000	185.726390000000	193.800260000000	202.952060000000	216.357450000000	231.266010000000	246.545010000000	263.541330000000	279.677050000000	307.173300000000
	-5.0E-5	178.157540000000	179.196110000000	179.611360000000	179.582660000000	180.297980000000	182.418020000000	184.671170000000	192.655480000000	201.477040000000	215.235450000000	230.021360000000	245.282330000000	261.665320000000	277.937920000000	304.781110000000
	-4.9E-5	176.565130000000	177.839810000000	177.907610000000	178.329470000000	179.279810000000	180.994470000000	183.719120000000	191.743240000000	201.008240000000	214.855540000000	229.522830000000	244.380300000000	260.630850000000	277.319400000000	303.365640000000
	-4.8E-5	175.849280000000	176.445860000000	177.136980000000	177.809410000000	178.279670000000	178.638460000000	183.210900000000	190.623480000000	200.330140000000	214.329100000000	228.798450000000	244.020540000000	260.332860000000	276.592600000000	302.801270000000
	-4.7E-5	174.523330000000	175.699610000000	176.056630000000	176.286650000000	177.169260000000	178.175530000000	182.820400000000	189.579230000000	199.975110000000	213.408230000000	228.330540000000	243.785850000000	259.843370000000	275.902410000000	302.162650000000
	-4.6E-5	173.663340000000	174.907030000000	175.239900000000	174.923730000000	176.260650000000	177.378040000000	181.396360000000	188.967180000000	199.290640000000	212.925510000000	228.111440000000	243.217470000000	259.419880000000	275.644330000000	301.386720000000
	-4.5E-5	171.792030000000	173.614330000000	173.842590000000	174.411660000000	175.139390000000	175.861440000000	180.621290000000	187.787150000000	198.140650000000	212.887220000000	227.881160000000	243.342910000000	259.125670000000	275.304170000000	300.999940000000
	-4.4E-5	171.519620000000	172.285900000000	172.845380000000	172.911070000000	173.835690000000	175.069340000000	179.666620000000	187.330560000000	197.338180000000	211.972620000000	227.724300000000	242.852870000000	259.006610000000	275.024340000000	300.722960000000
	-4.3E-5	169.320060000000	171.633090000000	171.534480000000	172.079900000000	172.350080000000	174.344100000000	178.776970000000	186.559820000000	196.695730000000	211.543820000000	227.049760000000	242.762500000000	258.727310000000	274.893050000000	300.799210000000
	-4.2E-5	168.338600000000	170.128100000000	170.136390000000	171.182470000000	171.293090000000	171.810620000000	177.545090000000	185.843510000000	196.936850000000	211.474570000000	226.684830000000	242.645050000000	258.548740000000	274.864000000000	300.638680000000
	-4.1E-5	167.198760000000	168.829050000000	168.783490000000	169.449720000000	170.567680000000	171.385210000000	176.485390000000	185.194530000000	195.971130000000	210.784950000000	226.799960000000	242.574430000000	258.217140000000	274.554390000000	300.095330000000
	-4.0E-5	165.688240000000	167.510920000000	167.373090000000	168.729490000000	169.396630000000	170.139170000000	175.462350000000	184.916620000000	195.239680000000	210.638440000000	226.818370000000	242.464870000000	258.005950000000	274.529590000000	299.989920000000
	-3.9E-5	164.005350000000	165.853880000000	165.694830000000	167.459240000000	168.031810000000	169.050090000000	175.253410000000	183.920960000000	194.845760000000	210.316090000000	226.537280000000	242.320270000000	257.739080000000	274.340960000000	299.584540000000
	-3.8E-5	164.037770000000	164.503430000000	164.207780000000	165.812040000000	166.937810000000	167.778900000000	173.868300000000	182.397090000000	194.731530000000	209.877800000000	226.164970000000	242.287240000000	257.773090000000	274.261780000000	299.767520000000
	-3.7E-5	162.767270000000	163.822330000000	163.160440000000	164.626620000000	166.408940000000	167.235280000000	173.003330000000	181.500280000000	194.333070000000	209.636460000000	226.094160000000	242.066020000000	257.885860000000	274.146580000000	299.275010000000
	-3.6E-5	160.526000000000	162.168410000000	162.596930000000	163.518860000000	164.642150000000	165.932700000000	172.062880000000	181.115650000000	193.240720000000	209.442880000000	225.822950000000	241.966680000000	257.934700000000	274.167050000000	299.313820000000
	-3.5E-5	159.026950000000	160.796980000000	160.576700000000	162.103690000000	163.931460000000	164.782220000000	170.713870000000	180.314430000000	192.981790000000	209.017830000000	225.427310000000	241.757390000000	257.798100000000	274.132470000000	298.953650000000
	-3.4E-5	158.465490000000	159.619980000000	159.029600000000	160.465090000000	162.211030000000	164.160920000000	170.663380000000	180.092180000000	192.447560000000	208.846040000000	225.154970000000	241.711710000000	257.546260000000	274.200630000000	299.035090000000
	-3.3E-5	156.348450000000	158.226800000000	158.197230000000	159.064480000000	160.108910000000	163.393390000000	169.783230000000	179.093820000000	192.333380000000	208.445780000000	225.200720000000	241.501540000000	257.365850000000	274.095280000000	298.853380000000
	-3.2E-5	155.148620000000	156.703190000000	157.287970000000	157.702490000000	158.818170000000	162.442640000000	168.616150000000	178.265330000000	191.824480000000	208.715490000000	225.216980000000	241.551600000000	257.298950000000	273.850380000000	298.927040000000
	-3.1E-5	153.320460000000	154.932010000000	154.743140000000	156.058080000000	158.339890000000	161.008090000000	168.085480000000	177.256970000000	191.263240000000	208.598210000000	225.233600000000	241.424710000000	257.629080000000	273.692770000000	298.973000000000
	-3.0E-5	151.394570000000	153.626990000000	153.582060000000	154.571430000000	156.432290000000	159.887610000000	167.255120000000	176.745200000000	191.463430000000	207.812200000000	225.201880000000	241.211740000000	257.188720000000	274.079130000000	298.536370000000
	-2.9E-5	150.451310000000	152.049930000000	152.792410000000	152.929180000000	155.343760000000	159.043970000000	166.641950000000	176.675130000000	191.485080000000	207.631870000000	225.112530000000	241.166630000000	257.210640000000	274.244130000000	298.768750000000
	-2.8E-5	148.587210000000	149.407740000000	151.285810000000	152.142740000000	154.050910000000	158.470440000000	165.513910000000	175.563600000000	190.577840000000	207.492500000000	225.334370000000	241.387910000000	257.113120000000	273.812020000000	298.631700000000
	-2.7E-5	146.542770000000	147.854810000000	148.938340000000	150.310670000000	153.218880000000	156.871700000000	165.019190000000	175.566570000000	190.214490000000	207.707640000000	225.106630000000	241.827510000000	257.130850000000	273.532770000000	298.539260000000
	-2.6E-5	145.108920000000	146.220160000000	147.942790000000	148.103730000000	151.811260000000	155.880120000000	163.276210000000	174.637450000000	190.331830000000	207.756930000000	224.887430000000	241.334610000000	257.136060000000	273.546830000000	298.500570000000
	-2.5E-5	141.728480000000	144.983850000000	144.909720000000	147.748670000000	150.503690000000	154.650000000000	162.159830000000	173.506900000000	189.762020000000	207.283180000000	224.647750000000	241.217030000000	257.129510000000	273.732650000000	298.431460000000
	-2.4E-5	139.932730000000	141.934560000000	143.490920000000	144.564080000000	149.211720000000	153.476200000000	161.252710000000	173.067540000000	189.931210000000	207.283630000000	224.525060000000	241.101710000000	256.986940000000	273.704190000000	298.618490000000
	-2.3E-5	137.756100000000	140.441300000000	140.999710000000	143.404130000000	147.052860000000	152.594970000000	160.950470000000	172.529320000000	188.934560000000	206.786620000000	224.465820000000	241.286960000000	256.989980000000	273.660160000000	298.750460000000
	-2.2E-5	134.527590000000	137.331450000000	138.632460000000	140.345000000000	145.677560000000	150.511250000000	160.411390000000	171.816590000000	188.129170000000	206.837590000000	224.272360000000	241.357730000000	257.010110000000	273.449760000000	298.636310000000
	-2.1E-5	132.395060000000	135.095800000000	135.806690000000	138.766990000000	143.321740000000	149.042800000000	158.276830000000	171.725700000000	188.020450000000	206.610920000000	224.572250000000	241.173840000000	257.107340000000	273.591780000000	298.449100000000
	-2.0E-5	128.274010000000	132.963730000000	133.135430000000	136.498960000000	141.705260000000	148.128250000000	157.539310000000	170.680160000000	187.884960000000	206.048820000000	224.514970000000	240.884630000000	257.034090000000	273.676770000000	298.463110000000
	-1.9E-5	125.608700000000	129.762790000000	130.061550000000	134.541900000000	139.221930000000	147.151290000000	157.606750000000	171.158600000000	188.034690000000	206.201820000000	224.124070000000	240.564440000000	257.045620000000	273.265450000000	298.496830000000
	-1.8E-5	121.225940000000	127.377330000000	126.693250000000	130.290650000000	137.270330000000	144.703690000000	156.668930000000	169.824070000000	187.838700000000	206.169050000000	224.371960000000	240.538250000000	257.081700000000	273.341650000000	298.266020000000
	-1.7E-5	117.261180000000	124.867170000000	124.318890000000	129.319460000000	134.392030000000	142.930310000000	154.777440000000	169.556780000000	187.249010000000	205.864760000000	224.343310000000	240.739900000000	257.135710000000	273.351780000000	298.570120000000
	-1.6E-5	112.064330000000	119.839260000000	120.823640000000	126.703600000000	133.123780000000	142.453640000000	154.323720000000	168.749920000000	187.433410000000	205.487910000000	224.259030000000	240.789460000000	256.862080000000	273.426730000000	298.491760000000
	-1.5E-5	107.685660000000	115.693110000000	117.650810000000	123.604770000000	130.334270000000	140.551730000000	154.180410000000	168.465940000000	186.993570000000	205.650080000000	224.083260000000	240.875070000000	256.813940000000	273.155900000000	298.750780000000
	-1.4E-5	100.914630000000	111.550670000000	111.330480000000	120.593360000000	128.139380000000	139.666600000000	153.055480000000	168.040110000000	185.772140000000	205.250720000000	223.652130000000	240.426320000000	256.858310000000	273.039500000000	298.540080000000
	-1.3E-5	95.4214900000000	106.761280000000	106.873450000000	116.234510000000	124.892900000000	138.189580000000	152.216530000000	167.398080000000	186.283530000000	205.829300000000	223.671660000000	240.586740000000	257.010400000000	273.066870000000	298.357250000000
	-1.2E-5	90.8973900000000	104.439150000000	104.560100000000	114.722770000000	125.062490000000	136.169450000000	151.806620000000	166.985720000000	186.462500000000	205.509580000000	223.838370000000	240.608400000000	256.660480000000	273.115540000000	298.378040000000
	-1.1E-5	83.0408300000000	98.4905600000000	98.9375500000000	110.604490000000	123.395950000000	135.515540000000	150.194120000000	167.148100000000	186.119830000000	205.227900000000	224.002310000000	240.461440000000	256.763280000000	273.067970000000	298.068650000000
	-1.0E-5	73.6829900000000	95.2649400000000	99.1599800000000	107.695420000000	120.936490000000	134.715580000000	150.383920000000	165.665040000000	185.356740000000	205.099130000000	223.952110000000	240.473660000000	256.341370000000	273.085250000000	298.205940000000
	-9.0E-6	69.7853100000000	89.8649400000000	91.5643400000000	102.657930000000	117.822590000000	133.819080000000	149.836450000000	165.710830000000	185.183460000000	205.133880000000	224.129700000000	240.336300000000	256.555460000000	273.003800000000	298.303870000000
	-8.0E-6	63.4885000000000	84.9479700000000	86.1920000000000	101.624450000000	115.113520000000	132.055680000000	148.972630000000	165.836470000000	184.687050000000	205.273430000000	223.441710000000	240.459660000000	256.580240000000	272.959460000000	298.138700000000
	-7.0E-6	57.4991000000000	74.7412400000000	83.5485800000000	97.7780500000000	112.956270000000	129.541230000000	148.676630000000	165.554200000000	185.138210000000	205.117640000000	223.469810000000	240.529270000000	256.510710000000	273.071240000000	298.112460000000
	-6.0E-6	53.9253300000000	69.5101700000000	79.2673000000000	93.1038200000000	111.497470000000	130.453540000000	149.073590000000	165.225010000000	184.975590000000	204.587100000000	223.485460000000	240.398470000000	256.324540000000	272.847080000000	297.990400000000
	-5.0E-6	50.5861800000000	62.5400400000000	75.5546000000000	89.1882900000000	107.197980000000	127.875940000000	148.154660000000	165.638070000000	184.479300000000	205.124640000000	223.478100000000	240.468680000000	256.045930000000	272.728530000000	297.982390000000
	-4.0E-6	44.7039000000000	56.8022100000000	69.9245400000000	88.2525500000000	106.848030000000	127.707660000000	148.129910000000	166.373850000000	184.621800000000	204.625580000000	223.363690000000	240.721000000000	256.255210000000	272.890450000000	298.103770000000
	-3.0E-6		59.6108500000000	63.9481300000000	86.2624400000000	107.775630000000	124.654110000000	147.612360000000	165.535950000000	184.865240000000	204.525570000000	223.333110000000	240.828830000000	256.004310000000	272.791420000000	298.195170000000
	-2.0E-6		46.7800100000000	69.5450400000000	86.3199900000000	106.942730000000	125.013450000000	147.648730000000	165.274110000000	184.183200000000	204.695200000000	223.388790000000	240.563620000000	255.945400000000	272.939130000000	298.353980000000
	-1.0E-6		42.4958400000000	61.4010000000000	85.5952500000000	104.306730000000	124.175310000000	146.593540000000	165.402550000000	185.033590000000	204.276040000000	222.991260000000	240.511980000000	256.577220000000	272.688030000000	298.345590000000
	0.0E-6		45.1876600000000	57.6939000000000	81.7805200000000	105.416900000000	125.666360000000	146.565430000000	164.893440000000	184.577140000000	204.896810000000	223.147430000000	240.512640000000	256.751610000000	272.642400000000	297.830320000000
	1.0E-6		47.1876600000000	61.7681300000000	84.9261500000000	106.644410000000	125.246490000000	146.307520000000	165.640130000000	184.325530000000	204.725380000000	223.166850000000	240.266640000000	256.320970000000	272.542030000000	297.840070000000
	2.0E-6	44.2565700000000	49.3528800000000	62.3442900000000	85.1413800000000	106.555280000000	125.390030000000	147.427860000000	165.079040000000	184.691320000000	204.964310000000	223.110750000000	240.112770000000	256.478740000000	272.590880000000	297.665820000000
	3.0E-6	45.0105200000000	60.9005000000000	65.0428700000000	88.1510900000000	111.021330000000	124.432760000000	147.274050000000	165.646010000000	184.930940000000	205.145550000000	223.191490000000	240.195330000000	256.501080000000	272.660210000000	297.563760000000
	4.0E-6	49.6552700000000	59.4030700000000	66.0847800000000	90.3452700000000	109.814270000000	125.889380000000	147.906940000000	165.643480000000	184.637820000000	204.862730000000	223.064770000000	240.539240000000	256.534290000000	272.921160000000	297.961600000000
	5.0E-6	56.1689100000000	67.2380900000000	72.6731700000000	95.7781200000000	111.605680000000	126.500480000000	148.022590000000	165.859380000000	185.100430000000	204.666370000000	223.135710000000	240.372730000000	256.425400000000	272.709380000000	298.276680000000
	6.0E-6	63.9045600000000	64.9348000000000	75.6674000000000	95.3063500000000	111.213880000000	127.251180000000	148.143220000000	165.937480000000	185.036410000000	205.064290000000	223.534280000000	240.509610000000	256.639800000000	272.781280000000	298.359020000000
	7.0E-6	66.1902400000000	73.6792400000000	84.7057700000000	96.9646200000000	115.515710000000	129.176070000000	148.983930000000	165.537540000000	185.332860000000	204.762260000000	223.395820000000	240.434010000000	256.522350000000	272.853150000000	298.014210000000
	8.0E-6	69.1000600000000	83.3531500000000	90.0538700000000	101.302180000000	117.042810000000	128.990480000000	148.391690000000	165.164780000000	184.969490000000	205.331590000000	223.222580000000	240.945560000000	256.651310000000	272.731450000000	298.156860000000
	9.0E-6	78.1656400000000	88.7011600000000	92.1940600000000	105.874990000000	119.111960000000	131.726490000000	148.968370000000	166.015520000000	185.006960000000	205.043920000000	223.225140000000	240.413400000000	256.574080000000	272.895010000000	298.263960000000
	1.0E-5	81.4041400000000	98.1764000000000	96.6298200000000	107.504670000000	122.151900000000	130.699570000000	149.615540000000	166.428130000000	185.733660000000	204.831760000000	223.168030000000	240.214710000000	256.209720000000	272.808940000000	298.207210000000
	1.1E-5	89.7323500000000	99.7716400000000	100.154160000000	108.995210000000	123.838280000000	133.486900000000	150.262300000000	166.639390000000	185.996300000000	204.769210000000	223.215600000000	240.450600000000	256.343040000000	272.865280000000	297.989830000000
	1.2E-5	93.6018900000000	105.717760000000	106.042500000000	113.875980000000	124.798720000000	135.841410000000	151.081390000000	167.108500000000	186.103400000000	205.538180000000	222.946330000000	240.293740000000	256.209420000000	272.607080000000	298.509550000000
	1.3E-5	101.739540000000	109.639700000000	110.676780000000	115.067170000000	129.016960000000	136.911320000000	150.938170000000	166.945740000000	185.874090000000	205.009720000000	223.338530000000	240.355470000000	256.367060000000	272.474040000000	297.936840000000
	1.4E-5	104.122310000000	112.670940000000	113.617610000000	119.423480000000	130.859970000000	138.664050000000	151.825240000000	167.455530000000	186.188210000000	205.095670000000	223.460410000000	240.389010000000	256.214070000000	272.742460000000	297.984450000000
	1.5E-5	108.538760000000	117.293660000000	117.531540000000	122.564920000000	132.650530000000	139.513010000000	152.887050000000	168.131070000000	186.549350000000	205.307510000000	223.932100000000	240.506600000000	256.450980000000	272.827740000000	297.938340000000
	1.6E-5	114.134380000000	121.087130000000	120.665000000000	125.152870000000	132.804030000000	141.453030000000	153.859940000000	167.894630000000	186.492210000000	205.677930000000	223.802570000000	240.501250000000	256.076610000000	272.783520000000	298.370320000000
	1.7E-5	119.198750000000	124.343130000000	124.746050000000	127.166170000000	135.098630000000	142.804560000000	154.638790000000	168.981580000000	186.706440000000	205.831130000000	223.597600000000	240.963330000000	256.172090000000	272.800650000000	298.570110000000
	1.8E-5	124.302370000000	126.331910000000	126.454920000000	128.515300000000	136.879670000000	144.496850000000	155.248030000000	169.753810000000	187.429380000000	205.747740000000	223.560910000000	240.855500000000	256.069140000000	272.894960000000	298.224460000000
	1.9E-5	127.029180000000	129.632190000000	129.571250000000	131.826700000000	139.215810000000	145.087570000000	156.194840000000	170.158140000000	187.783460000000	206.036500000000	223.828070000000	240.855740000000	256.439760000000	272.867470000000	298.333710000000
	2.0E-5	128.778220000000	131.913520000000	132.227710000000	133.976440000000	140.823450000000	147.696270000000	156.668800000000	170.313720000000	187.952760000000	206.146290000000	224.251600000000	240.700280000000	256.071610000000	272.565550000000	298.385050000000
	2.1E-5	132.134370000000	136.545890000000	135.467310000000	137.452550000000	142.542240000000	148.233120000000	157.963400000000	170.845230000000	187.724540000000	206.073490000000	223.824890000000	240.547580000000	256.419000000000	272.949010000000	298.255800000000
	2.2E-5	135.248560000000	140.346430000000	138.156450000000	139.311990000000	145.329350000000	149.429040000000	158.569930000000	171.286370000000	187.964950000000	206.294550000000	223.935580000000	240.673990000000	256.210650000000	272.727590000000	298.374150000000
	2.3E-5	138.262770000000	142.216670000000	140.130630000000	141.735480000000	146.656230000000	150.855360000000	159.165740000000	171.683790000000	187.954390000000	206.268320000000	224.174410000000	240.700650000000	256.318610000000	272.903170000000	298.389420000000
	2.4E-5	140.152560000000	144.581970000000	141.354140000000	144.003120000000	148.709530000000	151.868810000000	159.791610000000	171.488570000000	188.454250000000	206.640200000000	224.287330000000	240.810550000000	256.362220000000	272.642670000000	298.211590000000
	2.5E-5	142.831420000000	146.799740000000	144.077620000000	145.756300000000	148.956970000000	153.112520000000	161.414540000000	171.841130000000	189.172590000000	206.627470000000	224.912870000000	240.478380000000	256.294700000000	272.918980000000	298.370500000000
	2.6E-5	144.394900000000	148.470410000000	147.174700000000	147.311960000000	150.892120000000	153.694130000000	162.063740000000	172.817920000000	189.561960000000	206.928580000000	224.189540000000	240.806470000000	256.491440000000	273.017830000000	298.539650000000
	2.7E-5	147.172670000000	148.957780000000	148.794000000000	148.630760000000	152.568600000000	155.626530000000	163.505680000000	173.775270000000	189.654320000000	207.338370000000	224.278100000000	240.897050000000	256.427930000000	272.946710000000	298.538210000000
	2.8E-5	147.640230000000	150.527270000000	149.927370000000	150.173000000000	152.779790000000	156.458520000000	164.145660000000	174.303850000000	189.950450000000	207.064340000000	224.678260000000	240.875390000000	256.384030000000	272.728550000000	298.617520000000
	2.9E-5	149.096760000000	151.745150000000	151.373510000000	151.947620000000	155.030700000000	157.555200000000	164.617570000000	174.619750000000	190.630960000000	207.193230000000	224.636750000000	241.117220000000	256.770310000000	272.818660000000	298.739660000000
	3.0E-5	151.083410000000	153.496060000000	152.894030000000	152.777990000000	156.244800000000	158.447900000000	165.128640000000	175.541010000000	190.463970000000	207.297550000000	224.510760000000	241.334080000000	256.751720000000	273.004480000000	299.019750000000
	3.1E-5	152.444220000000	155.344890000000	154.484400000000	154.063560000000	157.957360000000	159.692810000000	166.530590000000	176.348970000000	190.500950000000	207.871170000000	224.303460000000	241.238240000000	256.883300000000	273.136280000000	298.594430000000
	3.2E-5	153.809840000000	156.913000000000	155.281530000000	156.193300000000	158.446020000000	161.227920000000	167.381630000000	176.119160000000	191.185930000000	207.990750000000	224.433650000000	241.150010000000	256.910410000000	273.060010000000	298.737970000000
	3.3E-5	155.007600000000	157.928270000000	156.628530000000	156.859320000000	160.216170000000	162.326960000000	168.354180000000	176.711310000000	190.969740000000	208.329760000000	224.359410000000	241.424100000000	257.107930000000	273.308960000000	298.501230000000
	3.4E-5	156.100620000000	159.007270000000	157.658920000000	158.594830000000	161.078810000000	163.341070000000	169.577870000000	177.188590000000	191.977190000000	208.914790000000	224.790680000000	241.402010000000	256.988440000000	273.167740000000	298.702030000000
	3.5E-5	157.377360000000	160.103130000000	158.685280000000	159.596500000000	162.439770000000	164.339930000000	170.130060000000	177.268550000000	192.565090000000	208.855280000000	225.110410000000	241.243890000000	256.661490000000	273.120090000000	298.818720000000
	3.6E-5	158.423760000000	161.652010000000	159.991390000000	160.767990000000	162.817310000000	165.342280000000	171.074910000000	178.303780000000	192.920070000000	208.984650000000	224.807610000000	241.260110000000	256.639830000000	273.426310000000	298.778650000000
	3.7E-5	160.176860000000	162.954840000000	161.044310000000	162.384970000000	164.469400000000	166.317060000000	171.463750000000	179.033670000000	193.580150000000	208.942700000000	224.673640000000	241.610820000000	256.647560000000	273.112280000000	299.108840000000
	3.8E-5	161.682200000000	164.515930000000	162.591080000000	163.053670000000	165.785730000000	167.451960000000	172.603670000000	179.953810000000	193.029820000000	209.006980000000	225.114350000000	241.740160000000	256.856150000000	273.357460000000	299.373350000000
	3.9E-5	162.877550000000	166.214270000000	164.116530000000	164.767540000000	166.266430000000	168.043080000000	173.727720000000	180.438940000000	193.715340000000	209.729530000000	225.371130000000	241.188000000000	256.771360000000	273.624130000000	299.468780000000
	4.0E-5	164.166000000000	167.647480000000	165.259530000000	165.587730000000	167.298630000000	169.991460000000	174.414100000000	181.142500000000	194.146430000000	209.408230000000	225.531580000000	241.344840000000	256.940150000000	273.525680000000	299.497500000000
	4.1E-5	165.516540000000	168.336410000000	166.806980000000	166.752210000000	169.263590000000	170.931510000000	174.978390000000	182.608370000000	194.930570000000	210.060720000000	225.677550000000	241.867220000000	257.438170000000	273.691820000000	299.916560000000
	4.2E-5	166.242500000000	169.854970000000	168.172400000000	168.109230000000	169.958440000000	172.314230000000	175.946350000000	182.954620000000	194.703100000000	210.283870000000	226.178340000000	241.869580000000	257.664480000000	273.793230000000	299.784450000000
	4.3E-5	167.677630000000	170.134750000000	169.057490000000	169.351040000000	171.180270000000	173.416910000000	176.993350000000	183.883210000000	195.393820000000	210.640210000000	226.265660000000	242.205140000000	257.592730000000	273.828300000000	299.914210000000
	4.4E-5	168.571550000000	171.626680000000	170.133150000000	170.231850000000	172.267400000000	173.790550000000	178.026370000000	184.671900000000	196.295370000000	210.793080000000	226.040590000000	242.319380000000	257.673880000000	273.846780000000	300.178570000000
	4.5E-5	170.015480000000	172.048130000000	171.702520000000	171.168160000000	173.521100000000	174.957210000000	178.994430000000	185.108480000000	196.387360000000	210.839000000000	226.953100000000	242.474130000000	258.044060000000	274.522010000000	300.710300000000
	4.6E-5	171.074430000000	173.733770000000	172.572540000000	172.892390000000	175.002700000000	176.137230000000	179.895590000000	186.008720000000	197.298890000000	211.329270000000	226.778110000000	242.668870000000	258.064320000000	274.723820000000	301.333150000000
	4.7E-5	171.905040000000	174.953560000000	173.440200000000	173.550130000000	176.036620000000	176.797750000000	180.906920000000	186.917890000000	197.792430000000	211.631820000000	227.365090000000	243.069130000000	258.632380000000	275.059100000000	301.349080000000
	4.8E-5	173.530420000000	175.560740000000	174.610990000000	174.939290000000	177.602740000000	177.833350000000	182.455030000000	187.994210000000	198.372550000000	212.056770000000	227.652330000000	243.164960000000	258.957910000000	276.258130000000	302.747040000000
	4.9E-5	174.468280000000	176.680720000000	175.886780000000	175.875680000000	178.652330000000	179.092330000000	182.771620000000	188.164590000000	199.182210000000	212.640980000000	228.332250000000	243.808710000000	259.552930000000	277.549200000000	305.065870000000
	5.0E-5	175.221430000000	177.452570000000	176.512930000000	176.683820000000	179.873400000000	180.131230000000	183.854780000000	189.520870000000	200.159840000000	213.465700000000	229.016590000000	244.615730000000	260.887550000000	279.868940000000	307.960570000000
	5.1E-5	176.240290000000	178.640320000000	177.584350000000	178.135680000000	180.421150000000	181.374040000000	185.244140000000	190.964430000000	201.108570000000	214.496800000000	230.605620000000	246.274460000000	263.536600000000	283.456630000000	311.256090000000
	5.2E-5	177.554240000000	180.214360000000	178.848320000000	179.324360000000	180.924360000000	182.852860000000	185.799660000000	192.930310000000	202.426600000000	217.083800000000	234.267080000000	251.204530000000	268.774210000000	286.665480000000	313.651930000000
	5.3E-5	178.508890000000	181.707750000000	180.047170000000	180.289050000000	183.683790000000	184.581750000000	189.658250000000	196.872820000000	209.708020000000	226.890430000000	243.536020000000	258.177400000000	272.960200000000	288.446980000000	315.233210000000
	5.4E-5	180.228730000000	182.745640000000	182.186930000000	182.356260000000	186.384570000000	189.193980000000	197.550220000000	210.031220000000	223.656900000000	237.249230000000	248.915120000000	260.673930000000	274.316990000000	289.129890000000	316.111040000000
	5.5E-5	183.513990000000	184.781160000000	184.262860000000	187.150540000000	195.197650000000	203.640060000000	215.967820000000	225.664690000000	233.548510000000	240.896760000000	250.530680000000	261.738410000000	274.963180000000	289.788650000000	317.065800000000
	5.6E-5	192.713300000000	190.575530000000	194.088450000000	202.527960000000	214.298450000000	222.836180000000	228.195240000000	231.488080000000	236.207830000000	242.015600000000	251.173220000000	261.894930000000	275.299200000000	290.339330000000	317.240840000000
	5.7E-5	212.752530000000	209.030170000000	214.939940000000	222.531130000000	228.088500000000	229.878550000000	230.987650000000	232.390300000000	237.118610000000	242.462500000000	251.711840000000	262.534200000000	275.991720000000	290.827260000000	317.528170000000
	5.8E-5	226.345290000000	226.335370000000	228.019530000000	229.262430000000	231.014990000000	231.130900000000	232.146290000000	233.007530000000	237.520520000000	242.906380000000	252.069180000000	262.853610000000	276.114020000000	291.338290000000	317.770930000000
	5.9E-5	230.604990000000	231.419720000000	231.184000000000	231.281060000000	232.214110000000	232.054880000000	232.962810000000	233.763790000000	238.119680000000	243.691670000000	252.728950000000	263.448890000000	276.508710000000	291.595040000000	318.184540000000
	6.0E-5	231.570190000000	233.084660000000	231.967110000000	231.998660000000	233.346500000000	232.679100000000	233.143880000000	234.647910000000	238.821930000000	244.164610000000	252.984250000000	263.850170000000	276.657730000000	291.727730000000	318.657130000000
	6.1E-5	232.414010000000	233.891570000000	233.167120000000	232.443840000000	233.487540000000	232.979420000000	233.898880000000	235.042280000000	239.259090000000	244.763370000000	253.797340000000	264.040270000000	277.393470000000	292.289210000000	319.288570000000
	6.2E-5	233.120190000000	234.311460000000	233.782690000000	232.876950000000	233.998120000000	233.867730000000	234.900270000000	235.807510000000	239.994360000000	245.340670000000	254.391700000000	264.308330000000	277.547820000000	292.457820000000	319.422180000000
	6.3E-5	233.672010000000	234.994660000000	234.667300000000	233.904320000000	234.911660000000	234.664040000000	234.841370000000	236.652730000000	240.292100000000	245.816090000000	254.540790000000	265.135520000000	278.202270000000	292.634030000000	319.799940000000
	6.4E-5	234.297060000000	235.793600000000	234.696140000000	234.422790000000	235.532120000000	235.123990000000	235.832980000000	237.238540000000	240.521780000000	246.019480000000	254.794160000000	265.165550000000	278.355220000000	292.836700000000	320.133820000000
	6.5E-5	234.865170000000	236.515830000000	235.372270000000	235.132210000000	235.857060000000	235.939380000000	236.246830000000	237.766450000000	241.057370000000	246.381730000000	254.977290000000	265.120220000000	278.400310000000	292.976470000000	320.485410000000
	6.6E-5	235.457840000000	237.134350000000	236.026390000000	235.602260000000	236.619150000000	236.292190000000	237.012390000000	238.306800000000	241.163970000000	246.832800000000	255.439950000000	265.559620000000	278.732180000000	292.990610000000	320.577930000000
	6.7E-5	235.614590000000	237.550090000000	236.420040000000	236.158480000000	237.317010000000	237.119670000000	237.186180000000	238.928570000000	241.488050000000	247.120530000000	255.662310000000	265.817560000000	279.124730000000	293.303950000000	320.667700000000
	6.8E-5	236.325860000000	238.144680000000	236.959260000000	236.929780000000	237.598480000000	237.485270000000	237.938320000000	239.537760000000	242.324720000000	247.650100000000	256.190570000000	266.119090000000	278.965090000000	293.334930000000	320.592990000000
	6.9E-5	236.731110000000	238.457940000000	237.547520000000	237.277360000000	237.967180000000	237.714300000000	238.147350000000	239.536840000000	242.733750000000	247.603460000000	256.276450000000	266.348290000000	279.041150000000	293.502380000000	320.504490000000
	7.0E-5	237.063880000000	238.637430000000	237.483950000000	237.783070000000	237.854650000000	237.879150000000	238.432480000000	239.798610000000	243.046830000000	247.823180000000	256.169580000000	266.007730000000	279.032730000000	293.502220000000	320.763360000000
	7.1E-5	237.276510000000	238.782290000000	237.608340000000	238.034280000000	238.530850000000	238.274780000000	238.382440000000	240.221660000000	243.181640000000	248.414350000000	256.318690000000	266.276620000000	279.383630000000	293.519720000000	320.222140000000
	7.2E-5	237.446600000000	238.761810000000	238.228620000000	238.183140000000	238.675730000000	238.228910000000	238.422660000000	240.245060000000	243.228530000000	248.514300000000	256.498470000000	266.378460000000	279.440370000000	293.559520000000	320.067020000000
	7.3E-5	237.707230000000	238.625690000000	237.939640000000	238.227940000000	238.712310000000	238.564820000000	238.902110000000	240.162780000000	243.289810000000	248.598570000000	256.550770000000	266.300860000000	279.206070000000	293.498350000000	319.800340000000
	7.4E-5	237.040090000000	238.570580000000	238.114310000000	238.216800000000	238.688700000000	238.769630000000	238.803060000000	240.353920000000	243.194640000000	248.510920000000	256.230450000000	266.291920000000	279.062060000000	293.088390000000	320.110850000000
	7.5E-5	237.048330000000	238.685090000000	237.974260000000	238.061650000000	238.396730000000	238.490220000000	238.989170000000	240.346290000000	242.824030000000	248.532900000000	256.348290000000	266.015360000000	279.000430000000	293.058020000000	319.982670000000
	7.6E-5	236.773500000000	238.105680000000	237.319850000000	238.015310000000	238.053050000000	238.173910000000	238.632170000000	239.831750000000	242.811490000000	248.097580000000	256.079080000000	266.258800000000	278.504780000000	292.442980000000	319.153650000000
	7.7E-5	236.410960000000	237.770880000000	236.975800000000	237.305510000000	237.532700000000	237.993890000000	238.337990000000	239.405650000000	242.215380000000	247.810990000000	255.873600000000	265.398580000000	278.196270000000	292.327240000000	318.526330000000
	7.8E-5	235.644600000000	237.650910000000	236.446800000000	236.761990000000	237.080730000000	237.499820000000	237.822680000000	238.697380000000	242.094200000000	247.153190000000	255.095360000000	264.957150000000	277.712470000000	291.758640000000	318.083090000000
	7.9E-5	235.090050000000	236.691090000000	235.812010000000	235.898310000000	236.090550000000	236.495160000000	237.128120000000	237.948230000000	241.017840000000	246.361470000000	254.774420000000	264.294340000000	277.116930000000	291.201530000000	317.480060000000
	8.0E-5	233.705970000000	235.723610000000	234.882330000000	234.642350000000	235.369280000000	235.651840000000	236.084730000000	236.953800000000	240.214740000000	245.463440000000	253.974550000000	263.764600000000	276.290760000000	290.551320000000	316.431960000000
	8.1E-5	233.125750000000	234.357620000000	233.726750000000	233.778310000000	233.949730000000	234.463580000000	235.023760000000	235.884210000000	239.201850000000	244.772980000000	252.988530000000	262.890540000000	275.467070000000	289.446030000000	315.310190000000
	8.2E-5	231.544350000000	233.109340000000	232.720060000000	232.265870000000	232.751730000000	233.053970000000	233.884050000000	234.474470000000	238.078270000000	243.646690000000	251.906450000000	261.901990000000	274.605610000000	288.454890000000	314.503100000000
	8.3E-5	229.998710000000	231.739950000000	230.864930000000	230.870400000000	231.295630000000	231.245170000000	231.901450000000	233.301100000000	236.748160000000	242.518910000000	250.384650000000	260.966950000000	273.357480000000	287.359680000000	313.346780000000
	8.4E-5	228.152600000000	230.095260000000	229.889180000000	229.683220000000	230.078560000000	230.319260000000	230.449180000000	232.106060000000	235.272810000000	241.514160000000	249.290260000000	259.942160000000	272.460000000000	286.582320000000	312.269540000000
	8.5E-5	227.269860000000	228.885800000000	228.403540000000	228.189430000000	228.400000000000	228.842100000000	228.881290000000	230.946030000000	234.522560000000	240.634830000000	248.633640000000	259.017330000000	271.844890000000	285.944480000000	311.373910000000
	8.6E-5	226.574750000000	227.854540000000	227.199870000000	227.107930000000	228.398110000000	227.845620000000	228.287220000000	230.765410000000	233.376840000000	240.032260000000	247.782070000000	258.517700000000	270.952980000000	285.256180000000	310.523590000000
	8.7E-5	226.144740000000	227.237590000000	226.566370000000	226.557380000000	227.664190000000	227.701730000000	227.714670000000	229.631560000000	232.760570000000	239.334820000000	247.004510000000	257.766430000000	270.438230000000	284.391270000000	309.918490000000
	8.8E-5	225.525810000000	226.399640000000	226.118090000000	226.015540000000	227.053520000000	226.792730000000	227.390790000000	229.309640000000	232.381210000000	238.571760000000	246.904760000000	257.199180000000	270.014060000000	284.258910000000	309.278010000000
	8.9E-5	225.138710000000	226.058770000000	226.278130000000	225.871050000000	226.866190000000	227.093090000000	227.013810000000	228.683270000000	232.319610000000	237.956010000000	246.460330000000	256.761670000000	269.509640000000	283.514800000000	308.869320000000
	9.0E-5	224.988190000000	226.158940000000	225.860320000000	225.912080000000	226.829310000000	226.583830000000	227.174370000000	228.819100000000	231.786470000000	237.925630000000	246.284210000000	256.723840000000	269.253030000000	283.425340000000	308.700010000000
	9.1E-5	225.090270000000	226.505160000000	225.823480000000	226.084830000000	227.227460000000	226.503050000000	227.194030000000	229.008420000000	231.575530000000	238.002330000000	246.155500000000	256.321680000000	268.701440000000	283.355640000000	308.254660000000
	9.2E-5	225.166410000000	226.741040000000	226.298550000000	226.046350000000	227.046390000000	226.655520000000	227.670900000000	229.202110000000	231.846520000000	238.035040000000	246.267670000000	256.171870000000	268.589030000000	283.147720000000	308.091110000000
	9.3E-5	225.746540000000	227.161430000000	226.365930000000	226.732980000000	227.599760000000	227.078170000000	228.103210000000	229.528200000000	232.366640000000	238.474720000000	246.093020000000	256.156380000000	268.500450000000	282.832400000000	307.638000000000
	9.4E-5	226.149660000000	227.979620000000	226.683590000000	226.889180000000	227.758470000000	227.688270000000	228.648780000000	229.813080000000	232.773930000000	238.596210000000	246.269030000000	256.005720000000	268.577000000000	282.910030000000	307.412640000000
	9.5E-5	226.904340000000	228.203550000000	227.161810000000	227.387160000000	228.502680000000	227.933550000000	228.607260000000	230.068530000000	233.140830000000	238.850250000000	246.667050000000	256.243010000000	268.585300000000	282.946730000000	307.997740000000
	9.6E-5	227.568530000000	228.782420000000	227.909870000000	228.393170000000	229.291870000000	228.565280000000	229.285360000000	230.549940000000	233.591620000000	238.957150000000	246.916130000000	256.731730000000	268.877020000000	283.161560000000	307.522350000000
	9.7E-5	228.147850000000	229.740900000000	228.588510000000	229.227500000000	229.637400000000	229.419860000000	230.197230000000	230.824680000000	234.172630000000	239.255070000000	247.204010000000	256.816140000000	269.043590000000	283.514980000000	308.246390000000
	9.8E-5	229.270370000000	230.675790000000	229.371520000000	229.907580000000	230.383800000000	230.444050000000	230.880030000000	231.763000000000	234.931010000000	239.695700000000	247.416090000000	257.041100000000	269.470910000000	283.662600000000	308.000740000000
	9.9E-5	230.053900000000	231.599400000000	230.537110000000	230.859280000000	231.167190000000	231.150960000000	231.540730000000	232.690010000000	235.723240000000	240.923070000000	248.456420000000	257.620120000000	269.474590000000	283.785600000000	308.231030000000
	1.0E-4	231.109540000000	232.397150000000	231.313050000000	232.052860000000	232.324260000000	231.802910000000	232.607020000000	233.486110000000	236.295050000000	241.422610000000	248.791860000000	258.113910000000	269.920410000000	284.186360000000	308.772910000000
	1.01E-4	231.871060000000	233.746450000000	232.144610000000	232.664200000000	233.166760000000	233.232710000000	233.449940000000	234.327970000000	237.213680000000	242.106860000000	249.226170000000	258.467780000000	270.659200000000	284.532360000000	308.803500000000
	1.02E-4	232.838920000000	234.499470000000	233.228160000000	233.728310000000	233.922500000000	234.209760000000	234.617260000000	235.198770000000	237.745340000000	243.015650000000	249.882140000000	258.906080000000	271.148870000000	284.572390000000	309.259040000000
	1.03E-4	233.616020000000	235.193630000000	233.933030000000	234.819710000000	234.973680000000	234.628330000000	235.130790000000	235.751730000000	238.451630000000	243.570710000000	250.368810000000	259.645610000000	271.488630000000	284.755730000000	309.261500000000
	1.04E-4	234.431970000000	236.060740000000	235.022520000000	235.380180000000	235.925090000000	235.340310000000	236.203140000000	236.337800000000	238.656600000000	244.262760000000	250.892930000000	259.888680000000	271.845590000000	285.030280000000	309.529510000000
	1.05E-4	234.843560000000	236.781350000000	235.224110000000	236.031410000000	236.377320000000	235.575690000000	236.294690000000	237.323110000000	239.459810000000	244.380790000000	251.218880000000	260.442520000000	272.263320000000	285.315810000000	309.784230000000
	1.06E-4	235.332230000000	237.048790000000	235.740710000000	236.698550000000	237.059640000000	236.259890000000	236.584810000000	237.373030000000	239.347480000000	244.934100000000	251.797450000000	260.607530000000	272.508550000000	285.894880000000	309.775120000000
	1.07E-4	235.515700000000	237.725230000000	235.983410000000	236.921990000000	237.085210000000	236.604060000000	237.183370000000	237.555390000000	239.918420000000	245.051810000000	251.971660000000	260.790070000000	272.699400000000	285.999730000000	309.987130000000
	1.08E-4	235.514030000000	237.431880000000	236.005300000000	236.868270000000	236.790090000000	236.096250000000	237.249960000000	238.035470000000	240.034110000000	244.882060000000	251.807770000000	260.907600000000	272.840640000000	285.961550000000	309.706190000000
	1.09E-4	235.384030000000	237.210100000000	235.828930000000	236.598740000000	236.511160000000	236.420990000000	237.078780000000	237.608650000000	239.872750000000	245.071550000000	251.623570000000	260.918790000000	272.990810000000	286.234530000000	310.421320000000
	1.1E-4	234.995120000000	236.296390000000	235.502650000000	236.640850000000	236.273070000000	235.720310000000	236.495920000000	236.843270000000	239.063830000000	244.773230000000	251.536090000000	260.857710000000	273.038000000000	285.911330000000	310.019440000000
	1.11E-4	234.324410000000	235.701530000000	234.717680000000	235.716050000000	235.330600000000	235.453950000000	235.974690000000	236.805380000000	238.914680000000	244.306920000000	251.188620000000	260.730440000000	272.260150000000	285.838300000000	309.576700000000
	1.12E-4	233.523110000000	234.715220000000	233.644790000000	234.894620000000	234.641300000000	234.298770000000	235.437690000000	235.569780000000	238.623080000000	243.758860000000	250.747080000000	260.432840000000	272.229310000000	285.531790000000	309.392570000000
	1.13E-4	232.481270000000	233.763410000000	232.838510000000	234.005880000000	234.084570000000	233.463380000000	234.608040000000	235.275560000000	238.147060000000	243.347550000000	250.376730000000	260.052610000000	272.111870000000	285.516530000000	309.495330000000
	1.14E-4	231.372160000000	232.850950000000	232.096130000000	233.151420000000	232.891420000000	232.383940000000	233.282030000000	234.323110000000	237.385650000000	242.544400000000	249.649050000000	259.532170000000	271.524260000000	284.836310000000	309.248650000000
	1.15E-4	230.445180000000	232.201600000000	231.589490000000	232.012440000000	232.026500000000	232.040590000000	232.858750000000	233.457980000000	236.714490000000	242.089280000000	249.082000000000	259.003430000000	271.117280000000	284.462380000000	309.204590000000
	1.16E-4	229.740430000000	231.590910000000	230.834570000000	231.502100000000	230.962300000000	231.165040000000	231.923550000000	233.121660000000	235.671220000000	241.490240000000	248.793180000000	258.768960000000	270.840580000000	284.116990000000	308.898890000000
	1.17E-4	229.153150000000	230.647940000000	230.127700000000	230.864670000000	230.597570000000	230.005520000000	231.382410000000	232.707320000000	235.408390000000	241.130560000000	248.347810000000	258.423010000000	270.554110000000	283.745680000000	308.924090000000
	1.18E-4	228.305750000000	229.895250000000	229.242360000000	230.319730000000	229.998370000000	229.858070000000	230.635740000000	232.161210000000	234.733310000000	240.636480000000	247.906710000000	257.926340000000	270.271500000000	284.050060000000	308.435520000000
	1.19E-4	227.931170000000	229.347080000000	228.678650000000	229.640870000000	229.702330000000	229.267030000000	230.270740000000	231.406740000000	234.251700000000	239.992690000000	247.766960000000	257.351590000000	269.982390000000	283.917450000000	308.116430000000
	1.2E-4	227.625110000000	228.712890000000	228.046100000000	229.297560000000	229.368020000000	228.888760000000	229.879270000000	231.213400000000	234.213830000000	239.483750000000	247.268340000000	257.615920000000	269.707360000000	283.699330000000	307.980640000000
	1.21E-4	227.284580000000	228.797300000000	227.513190000000	229.265640000000	228.575100000000	228.236210000000	229.741070000000	230.959000000000	233.576670000000	239.223740000000	247.088290000000	257.094840000000	269.664590000000	283.054430000000	307.353560000000
	1.22E-4	226.867680000000	228.223200000000	227.597140000000	228.685310000000	228.412710000000	227.922240000000	229.175110000000	230.622170000000	233.663710000000	238.867800000000	246.892060000000	256.740280000000	269.523030000000	283.165760000000	307.399770000000
	1.23E-4	226.800810000000	227.912400000000	226.484620000000	228.184820000000	227.759760000000	227.570110000000	228.421660000000	229.991070000000	233.401470000000	238.322150000000	246.547900000000	256.548430000000	269.403370000000	283.034830000000	307.554820000000
	1.24E-4	226.236360000000	227.585510000000	226.684850000000	227.526850000000	227.308440000000	226.925740000000	228.474020000000	230.064590000000	232.926080000000	238.047800000000	246.476970000000	256.124450000000	268.917040000000	282.604610000000	307.104230000000
	1.25E-4	226.094590000000	227.301760000000	226.196840000000	227.460280000000	227.137170000000	227.021070000000	228.570750000000	229.610870000000	232.446090000000	238.075770000000	246.211700000000	255.563230000000	269.004340000000	282.517700000000	306.646570000000
	1.26E-4	225.784010000000	226.956310000000	225.946140000000	226.440660000000	226.471490000000	226.279250000000	228.287520000000	229.440190000000	232.175220000000	237.712950000000	246.076930000000	255.962210000000	268.709150000000	282.493300000000	306.870690000000
	1.27E-4	225.526310000000	226.359330000000	225.857160000000	226.582010000000	226.512200000000	226.628030000000	228.014880000000	229.142810000000	231.906110000000	237.495180000000	245.727260000000	255.462850000000	268.636940000000	282.404160000000	306.760020000000
	1.28E-4	225.078910000000	226.193370000000	225.717960000000	225.864520000000	226.171340000000	226.358970000000	227.515760000000	228.887720000000	231.900300000000	237.354650000000	245.766410000000	255.712400000000	268.231260000000	282.673400000000	306.425840000000
	1.29E-4	225.297120000000	226.156270000000	225.401050000000	225.976970000000	226.494300000000	225.824860000000	227.269590000000	228.638960000000	231.924900000000	237.040520000000	245.335740000000	255.787410000000	268.181560000000	282.404350000000	306.781530000000
	1.3E-4	225.101130000000	225.885850000000	225.178810000000	226.141340000000	225.991500000000	225.495430000000	227.507830000000	228.690240000000	231.742290000000	237.137940000000	245.378710000000	255.901830000000	268.110850000000	281.887400000000	306.690410000000
	1.31E-4	225.428040000000	226.340020000000	225.567100000000	226.113970000000	225.860470000000	226.204230000000	227.492100000000	228.599020000000	232.025100000000	237.059730000000	245.293820000000	255.467880000000	268.129450000000	281.921350000000	307.223420000000
	1.32E-4	225.680510000000	226.410050000000	225.668180000000	226.197190000000	226.226530000000	226.134140000000	227.753730000000	228.872630000000	232.302170000000	237.091480000000	245.417240000000	255.837440000000	268.430250000000	282.165160000000	306.704550000000
	1.33E-4	225.860980000000	226.468230000000	225.570030000000	226.631020000000	226.651050000000	226.393260000000	227.538620000000	229.261540000000	231.963550000000	237.513230000000	245.714230000000	255.647920000000	268.210260000000	282.476770000000	306.936840000000
	1.34E-4	226.668860000000	226.934490000000	226.327340000000	226.937980000000	227.280170000000	226.712730000000	228.014660000000	229.520730000000	232.532020000000	237.946570000000	245.684470000000	255.989630000000	268.473470000000	282.400280000000	307.140880000000
	1.35E-4	227.438040000000	227.044020000000	226.658500000000	227.624400000000	227.700840000000	227.096170000000	228.871790000000	230.100070000000	232.886070000000	238.144410000000	246.481200000000	256.439600000000	268.535530000000	282.672740000000	306.952890000000
	1.36E-4	227.790500000000	227.932190000000	227.384670000000	228.080560000000	227.864970000000	227.389240000000	229.176520000000	230.404400000000	233.016730000000	238.551610000000	246.436780000000	256.067460000000	269.081490000000	282.986340000000	307.032350000000
	1.37E-4	228.379440000000	228.704190000000	228.218990000000	228.288180000000	229.082810000000	228.056120000000	229.985490000000	231.225570000000	233.679930000000	239.313400000000	246.954320000000	256.533380000000	269.294750000000	283.148970000000	307.569990000000
	1.38E-4	229.216820000000	229.609780000000	228.968200000000	229.912930000000	229.597970000000	228.836440000000	230.381020000000	231.891170000000	234.440160000000	239.372620000000	247.738570000000	257.020480000000	269.619300000000	283.269080000000	308.094010000000
	1.39E-4	230.092680000000	230.316550000000	230.073230000000	230.497740000000	230.523900000000	230.076830000000	231.428370000000	232.559080000000	235.071970000000	240.013040000000	248.120210000000	257.666870000000	270.365060000000	283.766260000000	308.750640000000
	1.4E-4	230.715910000000	231.327920000000	230.705660000000	231.318140000000	231.360160000000	230.885250000000	232.210470000000	233.365450000000	235.596140000000	240.920090000000	248.226830000000	258.038990000000	270.762830000000	283.801310000000	308.394480000000
	1.41E-4	231.681710000000	232.191630000000	231.761330000000	231.830480000000	232.049510000000	231.811120000000	232.617820000000	234.125410000000	236.338130000000	241.480180000000	248.661840000000	258.205400000000	271.062410000000	284.034100000000	308.432640000000
	1.42E-4	232.568310000000	232.800640000000	232.353060000000	233.008330000000	232.842730000000	232.656930000000	233.495110000000	234.632350000000	237.135000000000	241.888050000000	249.011910000000	259.125080000000	271.161540000000	284.297550000000	309.101650000000
	1.43E-4	233.424960000000	233.785970000000	233.227000000000	233.649260000000	233.402310000000	233.461710000000	234.395140000000	235.130970000000	237.637170000000	242.528390000000	249.531510000000	259.676880000000	271.054450000000	284.689670000000	309.541610000000
	1.44E-4	233.805840000000	234.153660000000	233.780560000000	234.298000000000	234.174230000000	233.796860000000	234.554110000000	235.681120000000	238.246850000000	243.228020000000	249.816950000000	259.887710000000	271.333260000000	284.811990000000	309.517570000000
	1.45E-4	234.156070000000	234.801530000000	234.416870000000	234.939080000000	234.595220000000	234.443510000000	235.187750000000	236.243250000000	238.537670000000	243.590650000000	250.701210000000	260.160910000000	271.965760000000	285.372570000000	309.365410000000
	1.46E-4	234.944750000000	235.074180000000	234.702100000000	235.277100000000	234.963350000000	235.032750000000	235.472140000000	236.725980000000	238.923000000000	243.712890000000	250.822310000000	260.276740000000	272.087320000000	285.349400000000	309.701440000000
	1.47E-4	235.039080000000	235.143910000000	234.886590000000	235.406960000000	235.205720000000	234.773600000000	235.447310000000	236.528250000000	238.954590000000	243.738360000000	251.415710000000	260.600850000000	272.118870000000	285.297110000000	309.770280000000
	1.48E-4	234.610510000000	235.273680000000	234.834990000000	235.156570000000	235.433010000000	234.892490000000	235.607790000000	236.432840000000	239.282280000000	243.752840000000	250.772610000000	260.529390000000	272.186920000000	285.331180000000	309.708930000000
	1.49E-4	234.415040000000	234.589540000000	234.615210000000	234.579540000000	234.931250000000	234.289970000000	235.717250000000	236.574970000000	238.664620000000	243.730790000000	250.682790000000	260.072840000000	272.336680000000	285.164140000000	309.861090000000
	1.5E-4	234.263860000000	234.445990000000	234.408380000000	233.914840000000	234.272630000000	234.133140000000	235.159110000000	235.982840000000	238.519100000000	243.212680000000	250.615050000000	260.389420000000	272.678650000000	285.211500000000	309.757940000000
	1.51E-4	233.640930000000	233.948970000000	233.593220000000	233.270450000000	233.989740000000	233.562690000000	235.036930000000	235.419770000000	238.476880000000	243.052780000000	250.443100000000	260.253510000000	272.201760000000	285.270330000000	309.666870000000
	1.52E-4	232.654100000000	233.325780000000	233.068100000000	232.965790000000	233.454410000000	232.808550000000	234.671010000000	235.181640000000	238.324320000000	242.655370000000	250.158330000000	260.023390000000	271.864220000000	285.221840000000	309.275290000000
	1.53E-4	231.492410000000	232.484910000000	232.006640000000	232.434060000000	233.127810000000	232.424940000000	233.757660000000	234.688750000000	237.641790000000	242.247770000000	249.629250000000	259.763610000000	271.956470000000	285.039350000000	309.274060000000
	1.54E-4	231.007060000000	231.917740000000	231.583130000000	231.406130000000	231.937110000000	231.598210000000	232.937780000000	234.437650000000	237.054280000000	241.907150000000	249.174330000000	259.614730000000	271.650620000000	284.757050000000	309.323950000000
	1.55E-4	230.136220000000	230.982220000000	230.615770000000	230.615060000000	231.267430000000	230.844530000000	232.429740000000	233.534840000000	236.538070000000	241.204690000000	248.687810000000	258.904800000000	271.054730000000	284.445230000000	309.106620000000
	1.56E-4	229.623880000000	230.049720000000	230.107600000000	230.502440000000	230.595770000000	230.666160000000	231.614810000000	232.910380000000	235.900770000000	240.351670000000	248.565730000000	258.889250000000	271.099810000000	284.386450000000	308.866340000000
	1.57E-4	229.208330000000	229.793120000000	229.628180000000	229.861820000000	230.611900000000	230.030810000000	230.587710000000	232.596790000000	235.316070000000	240.422100000000	248.061890000000	258.713030000000	270.350070000000	283.930030000000	308.409500000000
	1.58E-4	228.481780000000	229.477650000000	228.918370000000	229.248870000000	229.733130000000	229.506310000000	230.511670000000	232.404940000000	235.647240000000	240.004860000000	247.681040000000	258.127710000000	270.114180000000	283.807750000000	308.104880000000
	1.59E-4	228.355630000000	228.811810000000	228.879610000000	228.994030000000	229.409640000000	229.373970000000	229.995830000000	231.948100000000	235.121870000000	239.928370000000	247.412130000000	257.698240000000	270.206280000000	283.665960000000	307.903230000000
	1.6E-4	228.114790000000	228.361960000000	228.643440000000	228.746380000000	229.294580000000	229.046270000000	229.781110000000	231.629450000000	234.418040000000	239.511910000000	246.910170000000	257.326290000000	270.012130000000	283.634720000000	308.080940000000
	1.61E-4	227.977900000000	228.487740000000	228.482900000000	228.460330000000	228.762380000000	228.559950000000	229.857710000000	231.386610000000	234.193300000000	239.227180000000	247.177840000000	257.358240000000	269.781080000000	283.201840000000	307.833840000000
	1.62E-4	228.022280000000	228.287280000000	227.865060000000	228.394600000000	228.902630000000	228.589160000000	229.575680000000	231.268900000000	234.138610000000	239.279810000000	246.976350000000	256.983520000000	269.800090000000	283.302680000000	307.430690000000
	1.63E-4	227.610250000000	228.006930000000	227.953510000000	228.230590000000	228.930840000000	228.292110000000	229.533030000000	231.231950000000	234.083380000000	239.182150000000	246.911830000000	257.277700000000	269.440480000000	283.247570000000	307.355130000000
	1.64E-4	227.651750000000	227.767660000000	228.004840000000	228.314610000000	228.406550000000	228.380630000000	229.226480000000	231.077600000000	234.126480000000	238.883190000000	246.753400000000	257.147150000000	269.339340000000	283.054020000000	307.056440000000
	1.65E-4	227.850470000000	228.308960000000	227.612610000000	228.504460000000	228.411350000000	228.437560000000	229.183430000000	230.689490000000	233.985190000000	238.911580000000	246.640720000000	257.052080000000	269.172660000000	282.932900000000	306.937390000000
	1.66E-4	227.941820000000	228.585370000000	227.485440000000	228.578880000000	228.871850000000	228.194190000000	229.463200000000	231.247750000000	234.255890000000	238.690290000000	246.664000000000	256.835710000000	269.215890000000	283.027910000000	307.368510000000
	1.67E-4	227.891730000000	228.712640000000	227.687640000000	228.128160000000	229.168410000000	228.972910000000	229.483000000000	231.362370000000	233.806090000000	238.794310000000	246.962760000000	257.076170000000	268.926990000000	282.923170000000	307.495860000000
	1.68E-4	227.832590000000	228.944950000000	228.422310000000	228.165270000000	228.858950000000	228.240720000000	229.477080000000	231.188140000000	234.100720000000	238.858420000000	246.775540000000	257.306950000000	268.600170000000	282.681040000000	307.479260000000
	1.69E-4	228.227130000000	228.723560000000	228.746120000000	228.340790000000	229.116530000000	228.722770000000	229.871790000000	231.297780000000	234.383680000000	238.851800000000	246.925470000000	256.918940000000	268.863190000000	282.732210000000	307.135690000000
	1.7E-4	228.257000000000	229.010820000000	228.646890000000	228.406580000000	229.155200000000	228.753490000000	229.513340000000	231.255480000000	234.621220000000	238.734670000000	246.515870000000	256.953000000000	268.569290000000	282.737310000000	306.709490000000
	1.71E-4	228.335140000000	228.495590000000	228.949810000000	228.828850000000	229.237110000000	229.005800000000	229.838680000000	231.660000000000	234.319480000000	238.663890000000	246.829380000000	256.605740000000	268.516950000000	283.029560000000	306.820600000000
	1.72E-4	229.118990000000	229.037780000000	228.824810000000	228.742750000000	229.158700000000	229.211190000000	230.053880000000	231.707730000000	234.864220000000	238.616230000000	246.717350000000	256.823380000000	268.836430000000	282.802600000000	307.277540000000
	1.73E-4	228.809230000000	229.272020000000	229.176550000000	229.013650000000	229.275200000000	229.568870000000	230.213120000000	231.886870000000	235.049010000000	238.725180000000	246.572750000000	256.800810000000	268.507220000000	282.915860000000	307.025370000000
	1.74E-4	229.040310000000	229.202370000000	229.469040000000	229.204350000000	229.444600000000	229.522870000000	230.561290000000	231.573720000000	235.305160000000	239.116010000000	246.921040000000	257.029210000000	268.965270000000	282.808950000000	307.200000000000
	1.75E-4	228.955350000000	229.813250000000	229.280320000000	229.584760000000	229.594270000000	229.337270000000	230.602550000000	231.673130000000	235.185050000000	239.430410000000	247.156200000000	257.112280000000	269.203490000000	282.798200000000	306.939230000000
	1.76E-4	229.255900000000	229.730640000000	229.371760000000	229.794070000000	229.731360000000	229.811850000000	230.690450000000	231.747630000000	235.424960000000	239.562290000000	247.182360000000	257.146170000000	269.275990000000	282.797830000000	306.944420000000
	1.77E-4	229.703270000000	229.673300000000	229.510650000000	229.492910000000	230.125960000000	229.956470000000	230.659150000000	232.438870000000	235.202680000000	239.396150000000	247.310050000000	256.921620000000	269.470710000000	282.876880000000	307.074160000000
	1.78E-4	229.753240000000	229.658940000000	229.370500000000	229.320670000000	230.103390000000	230.084470000000	231.100870000000	232.199280000000	235.212330000000	239.281490000000	247.405150000000	256.899330000000	269.515500000000	283.096490000000	307.109960000000
	1.79E-4	229.477800000000	230.245470000000	229.536430000000	230.163470000000	230.024810000000	230.208630000000	230.904610000000	232.427700000000	234.854450000000	239.598280000000	247.385750000000	257.162420000000	269.215460000000	283.079290000000	307.298920000000
	1.8E-4	229.579630000000	229.952080000000	228.957460000000	229.876280000000	229.952970000000	230.429550000000	230.586970000000	232.435020000000	235.022570000000	239.192580000000	247.331820000000	257.373890000000	269.527330000000	282.779900000000	307.004230000000
	1.81E-4	229.336660000000	230.156500000000	228.949150000000	230.001830000000	229.581120000000	230.329840000000	231.162470000000	232.127080000000	235.404530000000	239.006140000000	247.193790000000	257.125650000000	269.476130000000	282.844950000000	307.353790000000
	1.82E-4	229.227020000000	229.937270000000	228.613240000000	229.777900000000	229.490710000000	229.879740000000	230.838690000000	232.058830000000	234.629680000000	239.260280000000	247.078200000000	257.051270000000	269.481410000000	282.672720000000	307.430770000000
	1.83E-4	229.134700000000	229.675210000000	228.935420000000	229.116020000000	229.074830000000	229.474820000000	230.373920000000	231.799080000000	234.994540000000	239.093670000000	247.023600000000	256.718950000000	269.101470000000	282.802870000000	307.112250000000
	1.84E-4	228.121480000000	229.400810000000	228.576140000000	228.791660000000	228.850110000000	229.006120000000	229.585270000000	231.503270000000	234.353120000000	238.791480000000	246.604130000000	256.669260000000	269.614990000000	282.538080000000	307.085010000000
	1.85E-4	227.581970000000	228.896140000000	228.384220000000	228.241830000000	228.246590000000	228.584080000000	229.389190000000	231.119010000000	234.145060000000	238.330090000000	246.314800000000	256.645890000000	269.540870000000	282.491510000000	306.689390000000
	1.86E-4	226.854980000000	228.044350000000	227.729810000000	227.652920000000	228.107400000000	227.681990000000	228.996570000000	230.860440000000	233.738510000000	238.025890000000	246.311360000000	256.500910000000	269.089350000000	282.445990000000	307.105680000000
	1.87E-4	226.785750000000	227.501910000000	226.769760000000	227.110250000000	227.422130000000	227.211160000000	228.258030000000	229.871300000000	233.242830000000	237.913840000000	245.763490000000	256.409140000000	268.939670000000	282.422030000000	306.843180000000
	1.88E-4	226.232390000000	226.948070000000	226.329700000000	226.267180000000	226.744410000000	226.056710000000	227.816580000000	229.425700000000	232.384700000000	237.072840000000	245.870690000000	256.184910000000	268.754980000000	282.589120000000	306.738920000000
	1.89E-4	225.030190000000	226.003640000000	225.661700000000	225.221950000000	225.775790000000	225.522000000000	226.734900000000	229.072470000000	231.940390000000	236.722790000000	245.365080000000	255.772720000000	268.604610000000	282.154970000000	306.507930000000
	1.9E-4	223.955700000000	225.275240000000	224.280780000000	224.499530000000	224.927970000000	225.184670000000	225.862600000000	227.763560000000	231.292000000000	236.059300000000	245.035110000000	255.786640000000	268.383930000000	282.036590000000	306.196210000000
	1.91E-4	223.490840000000	224.028150000000	223.114510000000	223.328630000000	223.519050000000	223.960410000000	224.736130000000	227.005210000000	230.676270000000	235.558600000000	244.817100000000	255.064960000000	268.070220000000	281.999460000000	306.076000000000
	1.92E-4	221.992160000000	222.995810000000	222.457700000000	222.588690000000	222.818660000000	223.061560000000	223.887440000000	225.953000000000	229.546030000000	234.971290000000	243.975950000000	254.833870000000	268.069610000000	281.521910000000	306.106230000000
	1.93E-4	220.894810000000	222.144340000000	220.726090000000	221.440250000000	221.684860000000	221.686120000000	222.541540000000	224.953540000000	228.400780000000	234.057510000000	243.588010000000	254.995030000000	267.892140000000	281.535470000000	306.014090000000
	1.94E-4	219.692660000000	220.519290000000	219.853030000000	220.385760000000	220.373860000000	220.611290000000	222.052370000000	223.936540000000	227.441180000000	233.527360000000	243.202420000000	254.404070000000	267.522440000000	281.011360000000	305.806330000000
	1.95E-4	218.532070000000	219.333200000000	218.544160000000	219.136140000000	218.887660000000	219.606420000000	220.906980000000	223.114740000000	226.992490000000	232.789910000000	242.450860000000	253.783210000000	267.344170000000	280.683190000000	305.609050000000
	1.96E-4	217.197110000000	218.174990000000	217.287360000000	218.017140000000	217.846470000000	218.229960000000	220.077030000000	221.837230000000	226.605190000000	231.734270000000	242.093850000000	252.993170000000	267.065390000000	280.796870000000	305.370870000000
	1.97E-4	215.922990000000	216.644820000000	216.326860000000	216.764760000000	216.729960000000	217.461550000000	218.692200000000	220.873300000000	225.192630000000	231.106930000000	241.672010000000	252.806950000000	266.718330000000	280.736370000000	305.307660000000
	1.98E-4	214.441270000000	215.871770000000	215.190320000000	215.273360000000	215.774100000000	216.398490000000	217.577170000000	220.114480000000	224.329490000000	230.767460000000	241.415510000000	252.743040000000	266.273570000000	280.268670000000	305.179820000000
	1.99E-4	213.149860000000	214.110090000000	213.891060000000	214.334520000000	214.339860000000	215.387020000000	216.364150000000	218.911410000000	223.329790000000	230.174990000000	240.638560000000	252.200360000000	266.025980000000	280.050280000000	304.702950000000
	2.0E-4	212.033280000000	213.444790000000	212.937070000000	213.223080000000	213.007600000000	214.307470000000	215.254790000000	218.081990000000	222.682340000000	229.153390000000	239.845600000000	252.077990000000	265.884440000000	279.877320000000	304.497940000000
	2.01E-4	211.214250000000	212.597880000000	212.033070000000	212.403840000000	212.307230000000	213.540020000000	214.385170000000	217.162700000000	221.524990000000	228.631100000000	239.575830000000	251.830510000000	265.691630000000	279.763340000000	304.796820000000
	2.02E-4	210.297980000000	211.118820000000	210.856840000000	211.232040000000	210.945700000000	211.759590000000	213.543390000000	216.107830000000	221.000370000000	227.948080000000	239.016860000000	251.072370000000	265.075130000000	279.530760000000	304.762970000000
	2.03E-4	209.195480000000	210.283220000000	210.131680000000	210.265600000000	210.197680000000	211.647280000000	212.722340000000	215.575580000000	220.309130000000	227.849810000000	238.282970000000	250.715950000000	264.939700000000	279.345480000000	304.619350000000
	2.04E-4	208.390730000000	209.065370000000	209.342880000000	209.092630000000	209.379520000000	210.411660000000	211.623930000000	214.737760000000	219.793050000000	227.236860000000	238.363830000000	250.390990000000	264.711130000000	279.055880000000	304.310520000000
	2.05E-4	207.636910000000	207.984180000000	208.015780000000	208.517850000000	208.612240000000	209.694820000000	211.276720000000	213.647840000000	219.297190000000	226.468610000000	237.747170000000	250.288300000000	264.587970000000	278.756430000000	304.438540000000
	2.06E-4	206.302200000000	207.726680000000	206.911990000000	207.830320000000	207.533590000000	208.732620000000	210.476610000000	213.166990000000	218.431850000000	226.312050000000	237.524470000000	249.928930000000	264.011740000000	278.768590000000	304.368640000000
	2.07E-4	205.742360000000	207.372800000000	206.787250000000	206.362470000000	206.827840000000	207.366820000000	209.554300000000	212.232000000000	217.658030000000	225.599120000000	237.287990000000	249.913550000000	263.759470000000	278.595200000000	303.800380000000
	2.08E-4	204.774860000000	206.351510000000	205.848060000000	205.849270000000	206.270590000000	206.737270000000	208.972970000000	211.754860000000	217.489890000000	225.313250000000	236.938690000000	249.755590000000	263.839510000000	278.615850000000	303.897590000000
	2.09E-4	203.972250000000	205.870040000000	205.394580000000	204.820710000000	205.492420000000	206.515800000000	208.037250000000	211.270720000000	216.978740000000	225.014380000000	236.861450000000	249.645780000000	263.624830000000	278.365440000000	303.796050000000
	2.1E-4	203.262710000000	205.122430000000	205.137080000000	204.341020000000	204.776730000000	205.621010000000	207.538430000000	210.882690000000	216.408430000000	224.765560000000	236.294030000000	249.019840000000	263.635130000000	278.313270000000	303.672320000000
	2.11E-4	202.641780000000	204.652120000000	203.736450000000	203.673590000000	204.383590000000	205.377010000000	206.616360000000	210.426890000000	216.114900000000	224.095140000000	235.937050000000	248.971390000000	263.399330000000	278.032970000000	303.804560000000
	2.12E-4	201.987550000000	204.257650000000	203.879100000000	203.394690000000	203.787100000000	204.622110000000	206.367320000000	209.459240000000	215.510640000000	223.883530000000	235.953910000000	248.752670000000	263.244170000000	277.836840000000	303.740650000000
	2.13E-4	201.679840000000	203.611180000000	203.092440000000	202.897930000000	202.897380000000	204.127170000000	205.751450000000	209.198120000000	214.961410000000	223.538190000000	235.767960000000	248.811830000000	262.986400000000	277.680210000000	303.675610000000
	2.14E-4	201.058590000000	202.361460000000	201.975880000000	202.075650000000	201.883640000000	203.320040000000	205.361190000000	208.839630000000	214.739880000000	222.913980000000	235.423760000000	248.828520000000	262.924170000000	278.163750000000	303.897710000000
	2.15E-4	200.279910000000	202.013580000000	201.799450000000	201.701830000000	201.354620000000	202.899830000000	204.535160000000	207.678580000000	214.235110000000	222.372550000000	235.291750000000	248.248360000000	263.120690000000	278.208950000000	303.904860000000
	2.16E-4	199.881630000000	201.084910000000	200.777780000000	201.134030000000	201.210900000000	202.184750000000	204.075780000000	207.445640000000	213.611320000000	222.593340000000	234.770080000000	248.084590000000	262.802480000000	277.729530000000	303.804770000000
	2.17E-4	199.263290000000	200.511170000000	200.225490000000	200.258710000000	200.281860000000	201.551480000000	203.455470000000	206.879280000000	213.421520000000	221.939560000000	235.175300000000	248.178530000000	262.411910000000	277.708350000000	303.446340000000
	2.18E-4	197.995390000000	199.909750000000	199.659380000000	199.747950000000	199.807020000000	200.388240000000	202.690680000000	206.059430000000	212.509490000000	221.955490000000	234.721030000000	248.243830000000	262.335410000000	277.588830000000	303.448300000000
	2.19E-4	197.214640000000	199.700320000000	198.977190000000	198.411810000000	198.542170000000	199.397320000000	201.873180000000	205.639770000000	212.248690000000	221.922930000000	234.723940000000	247.922400000000	262.613430000000	277.718390000000	302.965880000000
	2.2E-4	196.455170000000	198.671240000000	198.078850000000	197.510050000000	197.600910000000	199.111550000000	201.287200000000	204.761320000000	211.328480000000	221.224370000000	234.060720000000	247.963960000000	262.647250000000	277.541920000000	303.296790000000
	2.21E-4	195.926140000000	197.705320000000	196.724360000000	196.600200000000	197.109820000000	197.923000000000	200.685460000000	203.704780000000	211.310530000000	220.990960000000	233.917090000000	247.767310000000	262.537040000000	277.174700000000	303.266690000000
	2.22E-4	195.229630000000	196.116590000000	195.500720000000	195.716740000000	195.891120000000	197.572520000000	199.691100000000	203.156730000000	210.513040000000	220.862450000000	233.870720000000	247.723410000000	262.265870000000	277.007830000000	303.013370000000
	2.23E-4	193.279780000000	195.784040000000	194.763050000000	194.409500000000	194.635380000000	196.811710000000	199.256240000000	202.881770000000	209.530410000000	220.668380000000	233.099470000000	247.613230000000	262.121760000000	277.127980000000	303.018650000000
	2.24E-4	192.173290000000	194.906940000000	193.619790000000	192.885130000000	193.950260000000	195.805720000000	197.629680000000	202.003480000000	210.041390000000	219.873180000000	233.140410000000	247.255380000000	262.064460000000	276.889610000000	302.724990000000
	2.25E-4	191.700190000000	194.117180000000	193.045160000000	192.582490000000	192.905910000000	194.590730000000	196.944730000000	201.600840000000	209.897260000000	219.886770000000	232.747260000000	247.032120000000	261.859580000000	277.092200000000	302.693870000000
	2.26E-4	190.649510000000	192.872470000000	191.917830000000	191.854410000000	191.841770000000	193.962360000000	196.291630000000	200.486030000000	208.502780000000	219.177430000000	232.605800000000	246.855760000000	261.872650000000	276.770840000000	302.517310000000
	2.27E-4	189.429030000000	191.669130000000	191.045450000000	190.602710000000	190.458910000000	192.979770000000	195.261960000000	199.920440000000	207.997110000000	218.997270000000	232.741670000000	246.651690000000	261.687610000000	276.496470000000	302.741510000000
	2.28E-4	187.625320000000	190.838790000000	189.237920000000	189.854490000000	189.475030000000	191.980390000000	194.558550000000	198.904800000000	206.932430000000	218.183320000000	232.407140000000	246.495590000000	261.718970000000	276.321920000000	302.272510000000
	2.29E-4	186.675750000000	189.109980000000	188.363750000000	188.487560000000	188.322230000000	190.496770000000	193.681360000000	197.813030000000	206.167540000000	217.804170000000	232.384730000000	246.108590000000	261.542820000000	276.125630000000	302.379240000000
	2.3E-4	185.572450000000	187.451060000000	187.193780000000	187.308570000000	187.206730000000	189.889650000000	192.563290000000	197.197280000000	205.440530000000	217.673040000000	232.105310000000	246.068890000000	261.658800000000	275.962390000000	302.512970000000
	2.31E-4	184.559230000000	186.249680000000	186.691870000000	186.318320000000	186.024130000000	189.141480000000	191.409410000000	196.842280000000	205.215270000000	217.582040000000	231.900270000000	246.176570000000	261.039900000000	275.690450000000	302.311550000000
	2.32E-4	183.885120000000	185.758580000000	185.726810000000	185.439680000000	185.254760000000	187.488110000000	190.829420000000	195.998480000000	204.582070000000	217.120630000000	231.486310000000	245.563890000000	261.200060000000	275.612190000000	302.175610000000
	2.33E-4	182.667540000000	184.922170000000	184.598740000000	184.405860000000	184.339280000000	186.182950000000	189.861710000000	194.991410000000	203.755640000000	216.826420000000	231.288810000000	245.457810000000	261.007990000000	275.606440000000	301.871570000000
	2.34E-4	181.436290000000	183.702540000000	183.388470000000	182.944330000000	183.400920000000	185.890160000000	189.154340000000	194.615890000000	203.966040000000	216.298050000000	231.477150000000	245.226740000000	260.690360000000	275.503140000000	301.832260000000
	2.35E-4	181.049470000000	182.264630000000	182.916040000000	182.359320000000	182.953170000000	185.011320000000	188.748000000000	194.294360000000	203.630590000000	216.312770000000	231.216170000000	245.219030000000	260.623940000000	275.586900000000	301.768420000000
	2.36E-4	180.270820000000	182.154900000000	181.904110000000	181.431030000000	181.989980000000	184.216240000000	187.765940000000	193.546630000000	202.946370000000	215.968520000000	230.892980000000	245.134150000000	260.658980000000	275.472800000000	301.267850000000
	2.37E-4	179.591080000000	181.330780000000	181.067650000000	180.985330000000	181.947180000000	183.268250000000	186.286910000000	193.268660000000	202.559820000000	215.583350000000	230.962270000000	245.037800000000	260.469750000000	275.417280000000	301.280100000000
	2.38E-4	178.796050000000	180.945810000000	180.367890000000	180.629350000000	180.719650000000	183.190390000000	185.844550000000	192.136260000000	202.621430000000	215.707230000000	230.616790000000	244.889500000000	260.491170000000	275.419060000000	300.924600000000
	2.39E-4	178.673830000000	180.617730000000	179.804850000000	179.776480000000	180.508360000000	182.127310000000	185.147400000000	192.161630000000	202.422900000000	215.848510000000	229.875830000000	244.765890000000	260.322420000000	275.509190000000	301.159370000000
	2.4E-4	178.602410000000	180.002510000000	179.473720000000	179.847240000000	180.394370000000	181.704970000000	185.389320000000	192.305850000000	202.204450000000	215.760000000000	230.151070000000	244.425720000000	260.344960000000	275.600280000000	301.266320000000
	2.41E-4	177.883480000000	180.217320000000	179.010360000000	179.876630000000	180.251470000000	181.349440000000	184.581650000000	191.817280000000	202.203570000000	215.047630000000	230.042510000000	244.649210000000	260.022730000000	275.768550000000	301.321970000000
	2.42E-4	177.941030000000	179.690150000000	178.509450000000	179.576670000000	180.064080000000	181.621180000000	184.121690000000	191.279940000000	201.814700000000	215.352980000000	230.098950000000	244.524890000000	259.996470000000	275.480630000000	301.307560000000
	2.43E-4	177.660130000000	179.681930000000	178.563910000000	179.902730000000	179.804610000000	181.157240000000	184.397790000000	191.610410000000	201.862160000000	214.905500000000	229.975990000000	244.672320000000	259.914410000000	275.332580000000	301.286140000000
	2.44E-4	177.532020000000	179.175120000000	178.315410000000	179.464930000000	179.805290000000	181.503050000000	184.439820000000	191.320620000000	201.290460000000	214.933210000000	230.134040000000	244.355970000000	259.942750000000	275.532670000000	301.392170000000
	2.45E-4	177.365120000000	179.755260000000	178.556920000000	179.279230000000	179.381840000000	181.331410000000	184.213970000000	191.057340000000	201.500840000000	215.190210000000	229.951990000000	244.558430000000	260.527510000000	275.195650000000	301.169720000000
	2.46E-4	178.071150000000	179.553030000000	179.001180000000	178.914160000000	180.241840000000	181.010720000000	184.616730000000	191.437060000000	201.348510000000	214.884700000000	230.193040000000	244.636660000000	260.496580000000	275.657640000000	301.241610000000
	2.47E-4	177.992220000000	179.538020000000	178.833180000000	179.263820000000	180.184370000000	181.102500000000	184.299520000000	191.155720000000	201.675850000000	214.981200000000	230.054250000000	244.618910000000	260.408460000000	275.458890000000	301.428490000000
	2.48E-4	178.546130000000	179.333770000000	179.320030000000	179.105080000000	180.272920000000	180.995130000000	184.190420000000	190.819010000000	200.981540000000	215.229950000000	229.634150000000	244.777380000000	259.924060000000	275.153650000000	301.557210000000
	2.49E-4	177.934060000000	179.834720000000	179.121520000000	179.688530000000	180.408650000000	181.493850000000	183.950150000000	191.093550000000	201.741890000000	214.941040000000	229.912680000000	244.799780000000	260.420360000000	275.136190000000	301.395430000000
	2.5E-4	177.716150000000	179.757190000000	179.061450000000	179.524370000000	180.504130000000	181.280840000000	184.778750000000	190.965030000000	201.619500000000	214.943950000000	229.954800000000	244.945630000000	259.870290000000	275.086790000000	301.781040000000
	2.51E-4	178.331100000000	180.059060000000	179.237320000000	179.541200000000	180.557360000000	180.818870000000	184.645330000000	191.340030000000	201.509550000000	214.818660000000	229.805050000000	245.058980000000	260.283960000000	275.074710000000	302.009810000000
	2.52E-4	177.850810000000	180.487940000000	179.157920000000	179.444440000000	180.517500000000	181.443180000000	184.515870000000	191.669480000000	201.798200000000	215.079530000000	230.056750000000	245.001790000000	260.293620000000	275.094080000000	301.068390000000
	2.53E-4	177.973890000000	179.904260000000	178.795720000000	179.765900000000	180.002590000000	181.843390000000	184.745630000000	190.996360000000	201.245380000000	214.690060000000	229.946370000000	245.089930000000	260.060790000000	275.096150000000	301.299960000000
	2.54E-4	178.027710000000	180.261870000000	178.595650000000	180.091090000000	180.470780000000	181.759500000000	184.563840000000	191.803560000000	201.889750000000	214.561930000000	229.861310000000	244.954900000000	260.262970000000	275.360860000000	301.363570000000
	2.55E-4	178.437720000000	180.134480000000	178.808930000000	179.959010000000	180.477530000000	181.279190000000	184.371210000000	191.484810000000	201.279170000000	215.153960000000	230.022790000000	244.916480000000	260.129150000000	275.454900000000	301.165470000000
	2.56E-4	178.321410000000	179.931160000000	179.242710000000	179.815150000000	180.407510000000	181.337790000000	184.815800000000	191.488500000000	201.539200000000	215.116850000000	230.295900000000	244.972780000000	260.159740000000	275.647850000000	301.634120000000
	2.57E-4	178.361600000000	180.008740000000	178.907840000000	179.970100000000	180.286000000000	181.680670000000	184.960690000000	191.328870000000	201.415640000000	215.160710000000	230.083020000000	244.977820000000	260.316070000000	275.641340000000	301.605740000000
	2.58E-4	177.839640000000	180.095400000000	178.600150000000	180.133460000000	179.727200000000	181.177300000000	184.796850000000	190.824690000000	201.955030000000	214.740950000000	229.902330000000	244.918810000000	260.247160000000	275.342000000000	301.675160000000
	2.59E-4	178.246230000000	179.234060000000	178.887460000000	179.767160000000	180.085760000000	180.681610000000	184.437990000000	191.181250000000	201.747190000000	214.423940000000	230.018540000000	244.954200000000	260.351890000000	275.407310000000	301.975260000000
	2.6E-4	177.440980000000	179.410070000000	178.095460000000	179.404890000000	180.040640000000	180.974490000000	184.272370000000	190.415780000000	201.083230000000	214.728850000000	230.011860000000	244.895000000000	259.981620000000	275.515540000000	301.688220000000
	2.61E-4	177.053660000000	179.198780000000	178.549570000000	178.796140000000	179.277430000000	180.413070000000	184.127410000000	191.030740000000	201.161490000000	214.961940000000	229.774450000000	244.476910000000	260.148800000000	275.334340000000	301.666020000000
	2.62E-4	177.118690000000	178.714340000000	178.128090000000	178.692220000000	178.762340000000	179.919600000000	183.709590000000	190.062430000000	201.280120000000	214.482820000000	229.578350000000	244.544230000000	259.718430000000	275.181940000000	301.587500000000
	2.63E-4	176.529860000000	178.148470000000	177.950460000000	178.052960000000	178.234230000000	180.398840000000	182.987020000000	189.970460000000	200.466000000000	214.138430000000	229.351680000000	244.434220000000	260.066400000000	275.048870000000	301.645930000000
	2.64E-4	176.008170000000	177.458510000000	177.414890000000	177.412540000000	178.162040000000	179.160720000000	182.694770000000	189.627940000000	200.391780000000	213.875800000000	229.361250000000	244.470440000000	260.096330000000	275.115150000000	301.653090000000
	2.65E-4	175.055960000000	176.810350000000	176.487240000000	176.868720000000	177.857640000000	179.028720000000	182.041230000000	189.483800000000	200.280800000000	213.876440000000	229.257750000000	244.662230000000	259.808620000000	275.069030000000	301.751720000000
	2.66E-4	174.971470000000	176.447950000000	176.082110000000	175.972930000000	177.482790000000	178.403270000000	181.943110000000	189.111310000000	200.099890000000	214.421570000000	229.009000000000	244.308690000000	259.678880000000	275.259510000000	301.747440000000
	2.67E-4	174.190070000000	175.537890000000	176.232300000000	175.642040000000	176.511860000000	178.035990000000	181.532750000000	188.633230000000	199.690210000000	214.421710000000	229.204160000000	244.521880000000	259.948920000000	275.082860000000	302.120030000000
	2.68E-4	173.440470000000	174.803310000000	174.451090000000	175.267690000000	175.976520000000	177.445580000000	181.258290000000	187.539780000000	199.571850000000	214.337540000000	229.211950000000	244.527530000000	259.875550000000	275.060750000000	301.520540000000
	2.69E-4	172.904050000000	174.017100000000	174.252620000000	174.051110000000	175.254930000000	176.646950000000	180.355030000000	187.468020000000	199.376350000000	214.004680000000	228.811020000000	244.683720000000	259.591480000000	274.962830000000	301.518520000000
	2.7E-4	172.180140000000	173.283010000000	173.461820000000	173.897530000000	174.061580000000	175.756020000000	179.856640000000	187.162760000000	199.459460000000	213.746090000000	228.494470000000	244.435370000000	259.574990000000	274.959910000000	301.258640000000
	2.71E-4	172.100880000000	172.804300000000	172.573390000000	172.849530000000	173.506020000000	175.256440000000	179.769220000000	186.854370000000	198.598250000000	213.011210000000	228.506710000000	244.736320000000	259.539860000000	274.903760000000	301.624820000000
	2.72E-4	171.106050000000	171.954970000000	172.283160000000	171.726440000000	173.152460000000	174.703110000000	178.955460000000	186.352390000000	199.040410000000	213.365500000000	228.559750000000	244.453970000000	259.500150000000	274.861830000000	301.431110000000
	2.73E-4	170.767860000000	171.868660000000	171.061450000000	171.065540000000	171.831550000000	174.888480000000	178.170960000000	186.549530000000	198.051710000000	212.765270000000	228.200700000000	244.589800000000	259.663600000000	274.780260000000	301.391880000000
	2.74E-4	170.259130000000	170.859510000000	171.223120000000	170.662870000000	171.078110000000	173.833170000000	178.705700000000	185.804470000000	198.011170000000	212.653440000000	228.251990000000	244.315370000000	259.411660000000	274.816670000000	301.250370000000
	2.75E-4	169.821680000000	170.833740000000	171.101190000000	170.174050000000	170.637420000000	172.871440000000	177.550040000000	186.110440000000	198.007190000000	212.562440000000	228.171910000000	244.264310000000	259.241440000000	274.654250000000	301.050720000000
	2.76E-4	169.240320000000	169.801970000000	170.089010000000	169.983790000000	170.859000000000	173.093480000000	176.626640000000	185.993290000000	197.435960000000	212.422230000000	228.304500000000	244.344910000000	259.406440000000	274.911570000000	301.356410000000
	2.77E-4	168.622620000000	169.466610000000	169.381230000000	169.423930000000	170.079270000000	172.820410000000	176.689560000000	185.889860000000	198.078220000000	212.225880000000	228.402730000000	244.102430000000	259.264940000000	274.888070000000	301.494740000000
	2.78E-4	168.151390000000	168.884560000000	169.434410000000	168.628710000000	169.583840000000	171.740440000000	176.312020000000	184.814780000000	197.487100000000	212.105040000000	228.194160000000	243.960500000000	259.442880000000	274.567890000000	301.326530000000
	2.79E-4	167.847920000000	168.682230000000	169.019540000000	168.490420000000	169.353020000000	171.268420000000	175.254980000000	185.241760000000	197.991610000000	212.013510000000	227.831520000000	243.907860000000	259.168750000000	274.399110000000	301.242910000000
	2.8E-4	167.574910000000	168.814690000000	168.243650000000	168.377840000000	168.693250000000	171.855870000000	175.285060000000	184.566480000000	197.393030000000	212.309730000000	227.889250000000	243.861590000000	259.298270000000	274.355280000000	300.923680000000
	2.81E-4	167.308530000000	168.227230000000	168.117390000000	167.948870000000	169.250720000000	171.475230000000	175.392270000000	184.720890000000	197.618750000000	212.314100000000	227.727310000000	243.653560000000	259.136130000000	274.638700000000	300.996490000000
	2.82E-4	167.101390000000	168.093460000000	167.526180000000	167.654160000000	168.383170000000	170.909290000000	175.255960000000	184.463750000000	196.661330000000	212.161970000000	227.882100000000	243.746300000000	259.296590000000	274.789740000000	301.215900000000
	2.83E-4	167.067020000000	167.489130000000	167.230000000000	166.902950000000	168.451490000000	171.029810000000	174.522800000000	183.959200000000	196.424910000000	211.573500000000	228.065000000000	243.620230000000	259.341770000000	274.718810000000	300.798510000000
	2.84E-4	166.422810000000	167.072940000000	166.896080000000	166.612370000000	168.053090000000	170.308730000000	174.448780000000	184.003710000000	196.220640000000	212.174670000000	227.659510000000	244.055680000000	258.951690000000	274.570320000000	301.068300000000
	2.85E-4	165.965730000000	166.923370000000	167.265940000000	166.219370000000	167.281540000000	169.938560000000	173.700410000000	183.695410000000	196.337730000000	211.899780000000	227.672590000000	243.817130000000	258.775890000000	274.513500000000	301.005050000000
	2.86E-4	166.107190000000	166.530990000000	167.382510000000	166.068540000000	167.660180000000	170.203440000000	173.491210000000	184.027510000000	195.342240000000	211.557660000000	227.533630000000	243.391870000000	258.968210000000	274.563750000000	300.842050000000
	2.87E-4	165.200340000000	166.293720000000	166.856510000000	165.510310000000	167.479570000000	169.855650000000	174.142580000000	183.554510000000	195.702780000000	211.804990000000	227.661540000000	243.757870000000	258.939320000000	274.503960000000	300.847700000000
	2.88E-4	165.698530000000	166.017010000000	166.319870000000	166.057800000000	167.302720000000	169.503180000000	173.881370000000	183.647690000000	195.889660000000	211.456230000000	227.965020000000	243.509990000000	258.731300000000	274.460490000000	300.928560000000
	2.89E-4	164.888310000000	166.907330000000	165.983950000000	165.652270000000	167.105180000000	169.630710000000	173.944340000000	183.695910000000	195.401030000000	211.940330000000	227.600660000000	243.259150000000	258.802570000000	274.457790000000	300.796370000000
	2.9E-4	165.327780000000	166.101780000000	165.605870000000	164.876390000000	167.264290000000	169.567390000000	174.372290000000	183.270180000000	195.613360000000	211.743580000000	227.702880000000	243.260700000000	258.814630000000	274.270880000000	300.653640000000
	2.91E-4	164.421240000000	165.456980000000	165.384490000000	165.397100000000	166.541320000000	169.688950000000	173.953210000000	183.346320000000	195.903890000000	211.788640000000	227.457080000000	243.354260000000	258.825860000000	274.566290000000	300.654930000000
	2.92E-4	164.788770000000	165.753650000000	165.115270000000	165.180630000000	166.655640000000	169.228530000000	173.688810000000	182.922840000000	195.171760000000	211.407230000000	227.319350000000	243.110620000000	258.569600000000	274.253300000000	300.842280000000
	2.93E-4	164.539030000000	165.993960000000	165.550190000000	164.497440000000	166.533510000000	169.588470000000	173.454520000000	183.119490000000	195.644770000000	211.456360000000	227.477240000000	243.193860000000	258.901910000000	274.133370000000	300.466010000000
	2.94E-4	164.252640000000	165.459730000000	165.743010000000	165.013260000000	166.343030000000	169.080250000000	173.856530000000	183.365740000000	195.961040000000	211.684380000000	227.412700000000	243.142160000000	258.872630000000	274.354440000000	300.734590000000
	2.95E-4	163.926950000000	165.787690000000	165.628070000000	164.963370000000	165.887720000000	169.190500000000	173.629870000000	183.158060000000	195.951870000000	211.226950000000	227.146420000000	243.063650000000	258.630130000000	273.992020000000	300.619080000000
	2.96E-4	164.362650000000	164.891610000000	164.887910000000	165.528090000000	166.006200000000	169.463600000000	173.830770000000	182.530540000000	195.311610000000	211.228740000000	226.912370000000	243.168570000000	258.786560000000	274.099500000000	300.720970000000
	2.97E-4	164.239660000000	164.823930000000	164.741760000000	164.810020000000	165.733550000000	169.218200000000	174.078130000000	182.278880000000	195.432000000000	210.889050000000	227.164700000000	243.037270000000	258.754970000000	274.145990000000	300.930100000000
	2.98E-4	163.221020000000	164.905640000000	164.344290000000	164.350910000000	165.538560000000	169.254580000000	173.525050000000	182.766650000000	195.370180000000	211.389540000000	227.055570000000	243.109730000000	258.789450000000	274.046970000000	300.448860000000
	2.99E-4	162.794400000000	164.291450000000	164.626400000000	163.977590000000	165.652700000000	169.236890000000	173.534140000000	182.918630000000	195.104620000000	211.189700000000	226.847000000000	242.909930000000	258.785350000000	274.082140000000	300.663840000000
	3.0E-4	163.618540000000	164.290920000000	163.777010000000	164.054110000000	165.474670000000	169.424200000000	173.567260000000	182.784100000000	195.049980000000	210.423950000000	227.091830000000	243.051850000000	258.442350000000	274.107220000000	300.501460000000
	3.01E-4	163.051380000000	163.536580000000	163.866550000000	164.054460000000	166.058460000000	169.242630000000	172.562180000000	182.020380000000	194.747840000000	210.439460000000	227.048540000000	242.959220000000	258.354910000000	273.955970000000	300.577290000000
	3.02E-4	162.933420000000	163.302800000000	164.467970000000	163.710970000000	166.122970000000	168.638110000000	173.003750000000	182.450690000000	195.216450000000	210.825550000000	227.150420000000	243.077990000000	258.353150000000	274.094570000000	300.638180000000
	3.03E-4	162.968200000000	163.399010000000	163.779230000000	163.844930000000	166.280010000000	168.397150000000	172.969460000000	182.491780000000	195.287930000000	210.761710000000	227.305600000000	242.852940000000	258.696800000000	274.192130000000	300.849340000000
	3.04E-4	162.604730000000	163.472740000000	164.310820000000	163.599580000000	165.598710000000	167.806930000000	172.580750000000	182.396950000000	194.907790000000	210.780430000000	227.075880000000	242.975830000000	258.604910000000	273.721870000000	300.757020000000
	3.05E-4	162.229740000000	162.419490000000	163.831660000000	163.291180000000	164.885980000000	167.150480000000	173.340040000000	181.824360000000	194.988150000000	210.606390000000	227.111480000000	243.027050000000	258.693550000000	273.921470000000	300.613720000000
	3.06E-4	161.618060000000	162.411290000000	162.749220000000	162.796950000000	165.142580000000	166.823890000000	172.941540000000	181.880690000000	195.068230000000	211.213050000000	227.238610000000	242.788330000000	259.110430000000	274.309370000000	300.229990000000
	3.07E-4	161.575630000000	162.031430000000	162.339940000000	163.091580000000	164.147330000000	166.417910000000	172.069820000000	181.415450000000	194.606700000000	211.000130000000	226.778660000000	242.987560000000	258.582040000000	274.258300000000	300.243160000000
	3.08E-4	161.176570000000	162.089150000000	161.916700000000	162.685390000000	164.016550000000	166.134790000000	172.280870000000	180.995810000000	194.651810000000	210.553010000000	226.712380000000	243.028340000000	258.675370000000	274.076730000000	300.144890000000
	3.09E-4	161.685860000000	161.760430000000	161.719380000000	162.863860000000	163.452400000000	166.139120000000	172.094430000000	181.133660000000	194.513270000000	210.745890000000	226.910020000000	243.096250000000	258.363070000000	274.086580000000	300.296140000000
	3.1E-4	161.403650000000	161.494530000000	161.770740000000	162.523660000000	162.863370000000	166.515090000000	172.304070000000	181.387130000000	194.043670000000	210.674730000000	226.882960000000	242.583480000000	258.649560000000	273.940390000000	300.326810000000
	3.11E-4	161.070310000000	160.828270000000	161.765490000000	162.070980000000	163.078940000000	166.133160000000	172.376680000000	181.245970000000	194.257790000000	210.791740000000	227.001920000000	242.713380000000	258.627780000000	274.013210000000	300.552140000000
	3.12E-4	160.446110000000	161.359510000000	161.389160000000	161.569510000000	162.922400000000	165.561980000000	171.125980000000	181.051500000000	193.929790000000	210.591470000000	226.827380000000	242.978300000000	258.842400000000	274.039170000000	300.428440000000
	3.13E-4	160.346270000000	160.447520000000	160.871330000000	161.599960000000	162.686200000000	164.436930000000	171.307670000000	180.674360000000	194.309580000000	210.076950000000	227.146060000000	242.826290000000	258.450570000000	273.907980000000	300.494430000000
	3.14E-4	160.158800000000	160.818280000000	160.686260000000	161.722450000000	163.033020000000	164.352910000000	170.629000000000	180.712360000000	193.866380000000	210.822660000000	227.218420000000	242.659900000000	258.466420000000	273.706660000000	300.343830000000
	3.15E-4	159.617590000000	160.223290000000	160.898540000000	161.375350000000	162.003080000000	165.254180000000	169.799330000000	180.510210000000	194.142240000000	210.364920000000	227.154810000000	242.704460000000	258.756200000000	273.671630000000	300.298210000000
	3.16E-4	159.423090000000	160.293460000000	160.585910000000	160.614500000000	162.300740000000	164.808170000000	169.940210000000	180.016510000000	193.954140000000	210.882800000000	226.938590000000	242.505680000000	258.456100000000	273.945280000000	300.150990000000
	3.17E-4	159.377480000000	160.378150000000	159.928130000000	160.932680000000	161.659880000000	163.980570000000	169.692000000000	180.048170000000	193.572400000000	210.686040000000	226.825050000000	242.462140000000	258.420770000000	273.772380000000	300.073150000000
	3.18E-4	158.961000000000	159.881650000000	160.262750000000	160.677520000000	161.945690000000	164.250900000000	169.285410000000	179.958350000000	193.258710000000	210.607910000000	227.129470000000	242.601550000000	258.294130000000	273.689190000000	299.864560000000
	3.19E-4	158.672530000000	160.297070000000	160.333910000000	160.585750000000	162.038750000000	164.078360000000	169.600840000000	179.434970000000	193.445620000000	210.552890000000	227.222270000000	242.540510000000	258.263490000000	273.494560000000	300.058660000000
	3.2E-4	158.959170000000	160.097370000000	159.644370000000	160.482800000000	161.858950000000	163.673150000000	169.168000000000	179.405390000000	193.449550000000	210.678690000000	226.921850000000	242.281410000000	258.321160000000	273.995300000000	300.048500000000
	3.21E-4	158.953450000000	160.405420000000	159.500210000000	160.284760000000	161.236820000000	162.977310000000	169.496150000000	180.064100000000	193.696200000000	210.715520000000	226.907740000000	242.381300000000	258.479510000000	273.807960000000	300.388590000000
	3.22E-4	157.971460000000	159.614420000000	159.098040000000	160.762110000000	161.640420000000	162.976010000000	169.225880000000	179.731930000000	193.159000000000	210.640080000000	226.773970000000	242.340720000000	258.342210000000	273.954950000000	300.428300000000
	3.23E-4	157.973750000000	159.453390000000	159.035720000000	159.898140000000	161.573730000000	163.805160000000	169.075680000000	179.374420000000	193.394160000000	210.245590000000	226.893490000000	242.208740000000	258.661290000000	273.664260000000	300.594600000000
	3.24E-4	157.963120000000	159.212610000000	159.276430000000	159.674660000000	160.621050000000	163.093010000000	168.973050000000	179.265380000000	193.054990000000	210.345110000000	226.862450000000	242.135090000000	258.596530000000	273.806250000000	300.395360000000
	3.25E-4	158.064000000000	159.118920000000	158.728630000000	159.833530000000	160.638580000000	162.870510000000	169.413140000000	179.391100000000	193.208550000000	210.279470000000	226.861830000000	242.124560000000	258.348590000000	273.640790000000	300.275230000000
	3.26E-4	157.366460000000	158.758460000000	159.002190000000	159.875680000000	160.211730000000	162.720180000000	169.479790000000	179.276520000000	193.254870000000	210.442290000000	226.814320000000	242.042000000000	258.313370000000	273.850990000000	300.075370000000
	3.27E-4	157.422570000000	158.745880000000	158.838540000000	160.170530000000	160.558320000000	162.685120000000	168.591040000000	179.412480000000	193.365510000000	210.360340000000	226.941620000000	242.099680000000	258.243710000000	273.824510000000	300.394770000000
	3.28E-4	157.409020000000	158.369470000000	158.598610000000	159.948450000000	159.908310000000	162.722930000000	168.050300000000	179.637870000000	193.918340000000	210.351500000000	227.104750000000	242.522600000000	258.499120000000	273.908690000000	300.109570000000
	3.29E-4	157.501130000000	158.694670000000	158.880400000000	159.798950000000	159.974200000000	162.860360000000	168.190470000000	179.185590000000	193.170330000000	210.292900000000	226.751470000000	242.434790000000	258.366750000000	274.164700000000	300.040780000000
	3.3E-4	157.648410000000	158.673060000000	158.906710000000	159.712520000000	160.112910000000	163.075970000000	168.622890000000	179.539680000000	192.978340000000	210.028490000000	226.827110000000	242.414820000000	258.325940000000	273.717950000000	299.820200000000
	3.31E-4	157.434640000000	158.391200000000	158.756170000000	159.516250000000	159.348120000000	163.193280000000	168.591250000000	179.039600000000	193.478710000000	210.387010000000	226.680110000000	242.550600000000	258.132380000000	273.942410000000	300.119380000000
	3.32E-4	157.715950000000	157.764760000000	158.777450000000	159.451690000000	159.642110000000	162.728050000000	168.559070000000	179.236660000000	193.685160000000	210.409200000000	226.248260000000	242.397190000000	258.131480000000	274.048880000000	300.041370000000
	3.33E-4	157.363950000000	158.256330000000	158.434790000000	158.988580000000	160.028720000000	162.884060000000	169.048270000000	179.242730000000	193.409290000000	210.424670000000	226.505520000000	242.026110000000	258.149390000000	273.881650000000	299.964540000000
	3.34E-4	157.697140000000	158.833390000000	157.893390000000	159.632740000000	160.127400000000	163.052810000000	169.466300000000	179.298440000000	193.368930000000	210.698150000000	226.883380000000	242.660480000000	258.146210000000	273.964220000000	300.432070000000
	3.35E-4	157.391290000000	158.752890000000	158.198030000000	159.518160000000	160.437310000000	162.581220000000	168.870580000000	179.005940000000	193.709440000000	210.817780000000	226.905750000000	242.443570000000	258.211610000000	273.861240000000	300.355020000000
	3.36E-4	158.262500000000	158.499200000000	158.472030000000	159.566420000000	159.524940000000	162.432970000000	169.028540000000	179.161040000000	193.793690000000	210.901820000000	226.678350000000	242.570970000000	258.265360000000	273.983720000000	300.263020000000
	3.37E-4	157.773670000000	158.635530000000	158.891780000000	158.908640000000	159.730490000000	163.275830000000	169.435850000000	179.148670000000	193.983830000000	210.644040000000	227.002780000000	241.971490000000	258.326470000000	274.271070000000	300.202420000000
	3.38E-4	157.889340000000	159.331630000000	158.777990000000	159.361150000000	160.487040000000	162.350530000000	169.291770000000	178.979630000000	193.893860000000	210.372990000000	227.066900000000	242.319360000000	258.629280000000	273.986640000000	300.311650000000
	3.39E-4	158.266590000000	158.638200000000	159.742280000000	159.540160000000	160.509190000000	162.598700000000	169.217520000000	179.093070000000	193.696340000000	210.312080000000	226.814790000000	242.121840000000	258.601100000000	274.055040000000	300.563400000000
	3.4E-4	158.200700000000	158.669970000000	159.946620000000	160.127260000000	160.987710000000	162.959610000000	169.317650000000	179.066220000000	193.904190000000	210.276420000000	227.115590000000	242.126110000000	258.660140000000	274.286070000000	300.564150000000
	3.41E-4	157.968250000000	159.214580000000	159.309280000000	159.152220000000	161.407080000000	162.612510000000	169.650520000000	179.567650000000	193.959780000000	210.525620000000	227.254520000000	242.259740000000	258.203540000000	274.173510000000	300.260260000000
	3.42E-4	158.259190000000	159.003070000000	159.131230000000	159.169480000000	161.479480000000	162.570000000000	169.541320000000	179.286610000000	193.169970000000	210.562190000000	227.174360000000	241.875700000000	257.908380000000	273.904200000000	300.251430000000
	3.43E-4	158.307290000000	159.420040000000	159.617710000000	159.757220000000	161.730440000000	162.628890000000	169.442360000000	179.194630000000	193.755660000000	211.101480000000	227.017040000000	242.628870000000	258.236650000000	273.935540000000	300.362290000000
	3.44E-4	158.572540000000	159.602400000000	159.461710000000	159.689030000000	161.626370000000	162.742720000000	169.692820000000	179.623760000000	193.860180000000	210.452210000000	227.117630000000	242.220530000000	258.178040000000	273.903790000000	300.545040000000
	3.45E-4	159.286930000000	159.760810000000	160.049600000000	160.237530000000	161.471740000000	163.054340000000	169.980110000000	179.537030000000	194.237250000000	210.627640000000	226.653490000000	242.138250000000	258.182930000000	273.957710000000	300.258600000000
	3.46E-4	159.379430000000	159.219200000000	159.606550000000	159.554800000000	161.988680000000	162.843040000000	170.067540000000	179.359160000000	194.026100000000	210.953070000000	226.988530000000	242.225720000000	257.891970000000	273.941510000000	300.198300000000
	3.47E-4	159.493070000000	159.789310000000	159.821160000000	160.019800000000	161.889820000000	163.323390000000	170.135990000000	179.767390000000	194.127730000000	210.632200000000	226.846750000000	242.566120000000	257.946960000000	274.031560000000	300.626040000000
	3.48E-4	160.153420000000	160.009590000000	160.214080000000	160.630880000000	161.996480000000	163.750770000000	170.389660000000	180.046830000000	194.005630000000	210.958830000000	227.096480000000	242.536330000000	258.314700000000	274.180070000000	300.390700000000
	3.49E-4	160.210860000000	160.558180000000	160.746100000000	160.815440000000	162.574270000000	163.758010000000	170.214630000000	180.611550000000	193.985120000000	210.674610000000	226.632350000000	242.437090000000	257.892680000000	274.179800000000	300.728760000000
	3.5E-4	160.210740000000	160.511110000000	160.474680000000	161.353970000000	162.898400000000	164.044510000000	170.691960000000	180.709880000000	194.019080000000	210.840510000000	226.712480000000	242.664600000000	258.136990000000	274.249640000000	300.730210000000
	3.51E-4	160.185920000000	160.972010000000	161.244280000000	162.077240000000	162.542450000000	164.398940000000	170.782170000000	179.904520000000	193.946470000000	211.294720000000	227.129120000000	242.739210000000	258.100270000000	274.411600000000	300.365460000000
	3.52E-4	160.195290000000	161.163470000000	161.098700000000	161.917690000000	162.431060000000	164.258970000000	171.097350000000	180.183490000000	194.219270000000	211.129150000000	227.217160000000	242.514880000000	258.268100000000	274.183820000000	300.407230000000
	3.53E-4	161.109680000000	161.866300000000	161.726680000000	161.889450000000	162.893070000000	164.222040000000	171.365590000000	180.153240000000	194.714200000000	210.895390000000	227.052770000000	242.925080000000	258.237100000000	274.187600000000	300.310060000000
	3.54E-4	161.260630000000	162.460950000000	161.509480000000	162.277140000000	163.300130000000	165.008400000000	171.762930000000	180.165570000000	194.528570000000	211.036940000000	227.432290000000	242.380610000000	258.157910000000	274.216540000000	300.223800000000
	3.55E-4	161.288450000000	163.113940000000	162.047110000000	163.161080000000	164.188680000000	164.781830000000	171.441920000000	180.821240000000	194.545120000000	211.581750000000	227.273620000000	242.225220000000	258.056190000000	274.221660000000	300.457220000000
	3.56E-4	162.338480000000	162.742730000000	162.734540000000	163.146680000000	164.618490000000	165.183960000000	171.760780000000	181.564740000000	195.124360000000	211.722840000000	227.391780000000	242.392160000000	258.419160000000	274.375280000000	300.001770000000
	3.57E-4	162.687200000000	162.871040000000	162.980600000000	163.381320000000	164.120100000000	165.935850000000	172.078980000000	181.951750000000	195.072410000000	211.429330000000	227.224390000000	242.747550000000	258.129850000000	274.518230000000	300.326390000000
	3.58E-4	162.798440000000	162.828970000000	163.060660000000	163.887390000000	164.367210000000	166.542940000000	172.013900000000	181.830570000000	195.148510000000	211.478340000000	227.439450000000	242.475280000000	258.248160000000	274.366070000000	300.380880000000
	3.59E-4	163.056620000000	163.145330000000	164.069190000000	164.097460000000	165.201560000000	166.489630000000	172.888100000000	182.006640000000	195.014010000000	211.397920000000	227.769170000000	242.257850000000	258.175720000000	274.502490000000	300.079380000000
	3.6E-4	163.696020000000	163.812330000000	163.858270000000	164.638490000000	165.230950000000	166.654670000000	172.515840000000	181.411650000000	195.191980000000	211.627690000000	227.409090000000	242.489530000000	258.156660000000	274.330790000000	300.035380000000
	3.61E-4	164.508160000000	164.497090000000	164.256100000000	164.679120000000	165.871900000000	166.780970000000	173.507620000000	181.840540000000	195.647090000000	211.615230000000	227.546870000000	242.586130000000	258.127350000000	274.575700000000	300.250470000000
	3.62E-4	164.817230000000	165.426950000000	164.811930000000	164.828310000000	166.763780000000	167.675570000000	173.883860000000	181.753250000000	195.744920000000	211.221220000000	227.652440000000	242.504830000000	257.912200000000	274.367220000000	300.498950000000
	3.63E-4	165.229900000000	165.332740000000	165.099470000000	165.406570000000	166.546420000000	168.081400000000	174.553360000000	182.205680000000	195.648110000000	211.635600000000	227.598200000000	242.397560000000	258.163360000000	274.240250000000	300.304800000000
	3.64E-4	166.167280000000	165.508490000000	165.607860000000	165.277910000000	166.730790000000	168.148790000000	174.140320000000	182.666940000000	195.468920000000	211.794480000000	227.638580000000	242.343700000000	258.096550000000	274.216690000000	300.770300000000
	3.65E-4	166.087220000000	165.575960000000	166.213910000000	166.064710000000	167.043550000000	168.387300000000	175.028780000000	182.735110000000	196.336240000000	212.211680000000	227.466110000000	242.641380000000	258.176550000000	274.130770000000	300.688550000000
	3.66E-4	166.730560000000	166.063760000000	166.395390000000	166.707810000000	168.032790000000	170.050570000000	174.944460000000	183.419990000000	195.884020000000	211.332840000000	227.749780000000	242.789950000000	258.282580000000	273.961610000000	300.435450000000
	3.67E-4	167.275760000000	166.540130000000	166.760900000000	166.942260000000	167.796920000000	169.590320000000	175.391570000000	183.549390000000	196.271720000000	211.546810000000	227.439890000000	243.291310000000	258.097150000000	273.998880000000	300.512240000000
	3.68E-4	167.042300000000	168.122830000000	167.538160000000	166.894290000000	168.378220000000	170.008140000000	175.820790000000	183.592660000000	196.100800000000	211.735600000000	227.474640000000	242.915410000000	258.269790000000	274.344070000000	300.586710000000
	3.69E-4	167.710780000000	167.710600000000	167.400910000000	167.502940000000	168.839170000000	169.978530000000	176.780780000000	183.720350000000	196.231870000000	211.311970000000	227.335770000000	242.611910000000	258.147140000000	273.981450000000	300.323120000000
	3.7E-4	168.294100000000	167.562900000000	167.407900000000	168.284830000000	169.237710000000	170.916290000000	176.575980000000	183.568500000000	195.975400000000	211.047110000000	227.141540000000	242.447750000000	258.166760000000	274.048510000000	300.361910000000
	3.71E-4	168.074290000000	167.784310000000	167.920870000000	168.359050000000	169.442290000000	170.677370000000	176.986720000000	183.763260000000	196.270790000000	211.740340000000	227.108110000000	242.640070000000	258.362210000000	274.014270000000	300.039930000000
	3.72E-4	168.237880000000	168.226300000000	167.998710000000	168.364370000000	169.543390000000	171.403320000000	176.665220000000	184.297430000000	196.800810000000	211.610980000000	227.289460000000	242.471690000000	258.620660000000	273.962010000000	300.161550000000
	3.73E-4	168.231600000000	168.730480000000	168.341930000000	169.108080000000	170.215830000000	171.419080000000	177.296240000000	183.838570000000	196.313460000000	211.921420000000	227.273610000000	242.417780000000	258.324300000000	274.138040000000	300.370220000000
	3.74E-4	168.911600000000	168.517590000000	168.322990000000	169.593490000000	170.297590000000	171.682970000000	177.346920000000	184.049400000000	196.460590000000	211.898640000000	227.262970000000	242.250510000000	258.528890000000	273.692730000000	300.137820000000
	3.75E-4	169.173160000000	168.885470000000	169.074250000000	169.213150000000	170.284100000000	171.958270000000	177.188160000000	184.301720000000	196.217490000000	211.877600000000	227.370360000000	242.504570000000	258.220070000000	273.717730000000	300.145460000000
	3.76E-4	169.358710000000	169.039870000000	168.912960000000	169.651560000000	170.039240000000	171.376330000000	177.269010000000	184.195080000000	196.925660000000	211.640230000000	227.244830000000	242.854610000000	258.072800000000	273.932880000000	300.644910000000
	3.77E-4	169.428430000000	169.447210000000	168.782070000000	169.935550000000	170.657680000000	171.645300000000	177.850340000000	184.251870000000	196.892970000000	211.793830000000	227.363440000000	242.794190000000	258.058450000000	273.839120000000	300.259660000000
	3.78E-4	169.467050000000	168.855090000000	168.940300000000	169.760860000000	170.917240000000	171.785400000000	177.621360000000	184.302000000000	197.038670000000	212.014640000000	227.439340000000	242.861640000000	258.169180000000	274.002250000000	300.283160000000
	3.79E-4	169.084870000000	168.945250000000	168.959290000000	170.487550000000	171.018470000000	172.025800000000	178.182460000000	184.214200000000	196.565240000000	211.685830000000	227.656170000000	242.754150000000	258.560340000000	274.164520000000	300.628000000000
	3.8E-4	169.454250000000	169.365070000000	169.781890000000	169.930470000000	170.837060000000	172.812720000000	177.958850000000	184.331300000000	197.248140000000	211.752920000000	227.933480000000	242.567080000000	258.111100000000	273.946050000000	300.210780000000
	3.81E-4	169.387900000000	169.671280000000	169.944660000000	171.022550000000	171.533870000000	172.964580000000	177.917470000000	184.541140000000	197.172960000000	212.294750000000	227.481080000000	242.841170000000	258.426150000000	273.900470000000	300.827640000000
	3.82E-4	170.089070000000	169.750590000000	170.204280000000	170.867490000000	172.373470000000	173.072840000000	177.884500000000	184.691760000000	197.165900000000	212.341040000000	227.518890000000	242.696030000000	258.580040000000	274.007810000000	300.022290000000
	3.83E-4	170.646380000000	170.572290000000	171.389090000000	171.645510000000	172.140760000000	173.292480000000	178.368170000000	184.455250000000	197.139770000000	212.364070000000	227.213430000000	242.837280000000	258.610900000000	274.010690000000	299.981170000000
	3.84E-4	171.336130000000	170.790660000000	171.128360000000	171.450110000000	172.392000000000	173.173340000000	179.054700000000	185.038370000000	197.564210000000	212.349440000000	227.518870000000	243.010230000000	258.765040000000	274.423660000000	300.148450000000
	3.85E-4	171.463750000000	171.429530000000	171.261140000000	171.850510000000	173.296850000000	174.033500000000	179.146740000000	185.250610000000	197.537670000000	212.203000000000	227.764720000000	242.630120000000	258.758270000000	274.081320000000	300.278010000000
	3.86E-4	172.347820000000	172.136790000000	172.445970000000	173.245570000000	173.897840000000	174.897290000000	179.492750000000	185.941490000000	197.759270000000	212.867050000000	227.935990000000	242.607770000000	258.751600000000	274.196040000000	300.005120000000
	3.87E-4	172.923210000000	172.864650000000	172.975030000000	173.215270000000	174.603390000000	175.062280000000	180.546440000000	186.189040000000	197.580110000000	213.409410000000	227.952090000000	242.759470000000	258.863970000000	274.160410000000	300.465950000000
	3.88E-4	173.441890000000	173.289280000000	173.318650000000	173.988470000000	174.341310000000	176.562310000000	181.043680000000	186.727760000000	197.819620000000	212.823980000000	228.097020000000	243.026990000000	258.807570000000	274.368380000000	300.316220000000
	3.89E-4	174.510650000000	174.319210000000	174.363270000000	175.539940000000	176.019120000000	176.616670000000	181.613200000000	187.256910000000	198.118390000000	213.232920000000	228.361020000000	242.618330000000	259.033210000000	274.160320000000	300.556530000000
	3.9E-4	175.974230000000	175.086900000000	175.321980000000	176.088600000000	176.758320000000	178.138210000000	182.014230000000	187.872070000000	198.740390000000	213.704760000000	228.501110000000	242.893490000000	258.916110000000	274.495870000000	300.735200000000
	3.91E-4	177.175160000000	176.497530000000	175.978400000000	176.934190000000	178.028730000000	178.584860000000	182.842570000000	188.255590000000	199.801350000000	213.943210000000	228.774320000000	243.212710000000	259.033830000000	274.246400000000	300.677620000000
	3.92E-4	177.454960000000	178.190330000000	177.829560000000	177.707840000000	179.278860000000	179.532460000000	183.957660000000	189.935330000000	200.241720000000	214.548840000000	228.708850000000	243.359060000000	259.368530000000	274.640170000000	300.824990000000
	3.93E-4	179.944450000000	179.235000000000	179.257640000000	179.484150000000	180.662270000000	181.258290000000	185.188820000000	190.488670000000	201.261590000000	214.653770000000	228.745450000000	243.728670000000	259.474950000000	275.034510000000	301.001100000000
	3.94E-4	181.888670000000	180.980900000000	180.913380000000	181.494890000000	182.772200000000	183.522670000000	186.865410000000	192.433890000000	202.579390000000	215.329520000000	229.513680000000	243.869360000000	259.741410000000	275.393240000000	301.584090000000
	3.95E-4	184.020920000000	183.394790000000	183.392940000000	183.512970000000	184.862400000000	185.796090000000	189.002910000000	193.781810000000	203.664460000000	216.040310000000	230.325320000000	244.510020000000	259.868810000000	275.994980000000	301.543900000000
	3.96E-4	186.430210000000	186.643900000000	186.421560000000	186.726450000000	187.508910000000	188.343860000000	191.067910000000	195.970000000000	205.383340000000	217.529060000000	231.066610000000	245.193510000000	260.623830000000	276.054080000000	301.831220000000
	3.97E-4	189.110590000000	188.685770000000	188.570730000000	188.718470000000	189.817670000000	190.994080000000	193.506880000000	197.503710000000	206.342600000000	218.152900000000	232.006260000000	245.786640000000	261.173140000000	276.532420000000	302.256480000000
	3.98E-4	191.925040000000	191.812520000000	191.166570000000	191.411460000000	192.826700000000	192.628790000000	195.967310000000	199.893150000000	208.133000000000	219.793410000000	232.644960000000	246.494770000000	261.070830000000	276.756160000000	302.451940000000
	3.99E-4	193.904530000000	194.043960000000	193.552960000000	194.844030000000	195.348980000000	194.974430000000	198.397470000000	201.479950000000	209.848220000000	221.033130000000	233.627200000000	246.530250000000	261.593350000000	277.109340000000	302.981240000000
	4.0E-4	195.815530000000	195.925230000000	195.777740000000	196.663760000000	197.162780000000	196.927110000000	199.949260000000	202.981030000000	211.140950000000	221.721330000000	234.230100000000	247.507840000000	262.339640000000	277.735760000000	303.183730000000
	4.01E-4	197.491900000000	198.038150000000	197.437330000000	197.903500000000	198.951950000000	198.816290000000	202.155240000000	204.254400000000	211.909100000000	222.253430000000	234.688220000000	247.641720000000	262.248600000000	277.534530000000	303.563110000000
	4.02E-4	198.903580000000	199.503950000000	198.982260000000	199.111840000000	200.214720000000	200.109400000000	203.679710000000	206.050850000000	213.182180000000	222.662890000000	234.733410000000	248.000800000000	262.747720000000	277.768880000000	304.042210000000
	4.03E-4	200.450080000000	200.734170000000	200.239340000000	200.782170000000	201.732800000000	201.389970000000	204.695740000000	207.269310000000	213.958320000000	223.711300000000	235.492230000000	248.383870000000	263.112540000000	278.217320000000	304.054320000000
	4.04E-4	201.340290000000	202.144980000000	201.481840000000	201.989550000000	203.283530000000	202.268550000000	205.533990000000	207.986590000000	215.099440000000	224.145150000000	236.250660000000	248.753880000000	263.242920000000	278.495780000000	304.479690000000
	4.05E-4	202.782770000000	202.952000000000	202.840530000000	203.325470000000	203.840380000000	203.329110000000	206.464380000000	209.050040000000	215.498020000000	224.948370000000	236.729960000000	248.862350000000	263.563410000000	278.775760000000	304.406300000000
	4.06E-4	203.736450000000	203.848070000000	203.524770000000	204.354290000000	204.831200000000	204.605540000000	207.287270000000	209.685660000000	216.271620000000	225.325450000000	237.176690000000	249.184470000000	263.894820000000	278.700040000000	304.659060000000
	4.07E-4	204.499150000000	205.309850000000	204.822350000000	204.766020000000	206.125210000000	205.396250000000	208.361990000000	210.476090000000	216.747690000000	226.000380000000	237.361170000000	249.609390000000	263.790790000000	278.789790000000	305.091540000000
	4.08E-4	205.615420000000	206.478930000000	205.964400000000	206.115800000000	206.927850000000	206.385170000000	209.453150000000	211.646700000000	217.025600000000	226.331290000000	237.329290000000	249.758190000000	264.100130000000	278.975610000000	304.956820000000
	4.09E-4	206.333890000000	206.759400000000	206.900610000000	207.315490000000	207.990260000000	207.198770000000	210.223290000000	212.272700000000	217.911930000000	226.647380000000	237.599560000000	249.816060000000	264.305030000000	278.956710000000	305.128060000000
	4.1E-4	207.309490000000	207.468700000000	208.011620000000	207.800990000000	208.603780000000	207.718600000000	211.022480000000	212.617560000000	218.370800000000	227.210950000000	238.020110000000	249.683550000000	264.588230000000	279.038540000000	305.115780000000
	4.11E-4	207.587550000000	208.372830000000	208.475460000000	207.982050000000	209.017960000000	208.337390000000	211.198060000000	212.623030000000	219.068610000000	227.750970000000	238.097890000000	249.910730000000	264.568710000000	279.217950000000	305.644050000000
	4.12E-4	208.432430000000	209.150590000000	209.227700000000	209.336000000000	209.383960000000	209.025140000000	211.636000000000	213.323930000000	219.453740000000	227.936250000000	238.090510000000	250.132210000000	264.667380000000	279.470810000000	305.310070000000
	4.13E-4	208.720430000000	209.184240000000	209.982380000000	209.474040000000	209.857990000000	209.350070000000	212.612020000000	214.063060000000	219.783170000000	228.004390000000	238.579660000000	250.033510000000	264.380500000000	279.002720000000	305.511740000000
	4.14E-4	209.061980000000	209.590470000000	210.162000000000	210.256100000000	210.139710000000	210.010990000000	213.073980000000	214.231990000000	219.680450000000	228.139860000000	238.648840000000	250.256530000000	264.524610000000	278.815050000000	304.995840000000
	4.15E-4	209.683300000000	210.254250000000	210.921640000000	210.481140000000	210.530480000000	209.960770000000	213.139220000000	214.635330000000	220.294520000000	228.484220000000	238.288500000000	250.517390000000	264.735060000000	278.783440000000	304.748550000000
	4.16E-4	209.924060000000	210.608090000000	211.411770000000	210.738620000000	210.614110000000	210.654390000000	213.607620000000	215.132220000000	220.455010000000	228.787910000000	238.483790000000	250.349030000000	264.519390000000	278.555320000000	304.565040000000
	4.17E-4	209.808590000000	210.868100000000	211.075710000000	210.772950000000	210.892570000000	210.720930000000	213.619110000000	214.650600000000	220.694080000000	228.776530000000	238.637320000000	250.530400000000	264.114800000000	278.605480000000	304.637750000000
	4.18E-4	210.081850000000	211.364650000000	211.206430000000	211.426650000000	210.935390000000	210.637490000000	213.443550000000	214.731640000000	220.327620000000	228.561980000000	238.598980000000	250.345000000000	264.363800000000	278.518830000000	304.213790000000
	4.19E-4	210.179530000000	211.398620000000	211.661920000000	211.235720000000	211.072880000000	210.443740000000	213.871090000000	214.965380000000	220.596050000000	228.545160000000	238.454820000000	249.879700000000	264.078870000000	278.165170000000	304.021840000000
	4.2E-4	210.550150000000	211.731650000000	211.405910000000	211.383130000000	210.913620000000	210.637610000000	213.780940000000	215.189980000000	221.152150000000	228.448820000000	238.591900000000	249.722900000000	263.935260000000	277.968000000000	303.802670000000
	4.21E-4	210.533470000000	211.537770000000	211.467840000000	211.374110000000	211.848490000000	210.181310000000	213.550890000000	215.384620000000	220.951420000000	228.029090000000	238.395090000000	249.395490000000	263.666650000000	277.637190000000	303.213630000000
	4.22E-4	210.642050000000	211.427940000000	211.513470000000	211.226140000000	211.880310000000	210.699590000000	213.694090000000	215.332000000000	220.825120000000	227.820380000000	238.135260000000	249.312260000000	263.515470000000	277.890780000000	302.983060000000
	4.23E-4	210.670480000000	211.708480000000	211.773180000000	211.791400000000	212.193450000000	210.572660000000	213.485130000000	215.296740000000	220.943750000000	227.438580000000	237.626810000000	249.260360000000	263.525300000000	277.239120000000	302.611050000000
	4.24E-4	210.857980000000	211.749280000000	211.632150000000	211.338450000000	211.939460000000	210.687410000000	214.068040000000	215.271450000000	220.666180000000	227.839710000000	237.707620000000	249.091190000000	263.156370000000	277.142420000000	302.216320000000
	4.25E-4	210.728360000000	211.983060000000	211.757870000000	211.793410000000	212.318630000000	211.184030000000	213.953760000000	215.254860000000	221.051070000000	227.684450000000	237.719120000000	249.141220000000	263.366050000000	276.989400000000	302.470320000000
	4.26E-4	211.196190000000	212.032670000000	212.018500000000	212.591760000000	212.407010000000	211.957270000000	214.203210000000	215.797600000000	221.048170000000	227.670630000000	237.892370000000	248.990140000000	263.008830000000	276.609330000000	301.972390000000
	4.27E-4	211.358940000000	212.889310000000	212.409600000000	212.703150000000	212.858250000000	212.091050000000	214.428160000000	215.765930000000	221.400500000000	227.718300000000	237.658750000000	249.069170000000	262.922000000000	276.744740000000	301.506980000000
	4.28E-4	211.609910000000	212.619590000000	212.589100000000	212.900770000000	213.173590000000	212.482030000000	214.562220000000	216.287350000000	221.679680000000	227.585470000000	237.644730000000	248.898410000000	263.135660000000	276.754790000000	301.936980000000
	4.29E-4	212.549120000000	213.480010000000	213.165200000000	213.669860000000	213.272610000000	212.696040000000	215.183250000000	216.605440000000	221.832780000000	227.785270000000	237.704010000000	249.127980000000	263.037140000000	276.945220000000	301.781120000000
	4.3E-4	212.718410000000	213.389120000000	213.649930000000	213.875870000000	213.867130000000	213.202240000000	215.378490000000	216.999740000000	222.267050000000	228.227370000000	237.926530000000	249.164680000000	263.229050000000	277.228570000000	302.166100000000
	4.31E-4	212.830270000000	214.148340000000	214.214880000000	214.037280000000	214.616050000000	214.054490000000	215.767910000000	217.848710000000	222.382100000000	228.621360000000	238.093020000000	248.904840000000	263.280550000000	277.260900000000	301.989130000000
	4.32E-4	212.954440000000	213.959400000000	214.838040000000	214.516150000000	215.058020000000	214.163120000000	216.447070000000	217.567010000000	222.680300000000	228.967050000000	238.274970000000	249.397650000000	263.168520000000	277.770980000000	302.372720000000
	4.33E-4	213.896050000000	214.615520000000	215.010160000000	215.025260000000	215.725720000000	215.367220000000	216.991290000000	218.012810000000	223.277200000000	229.526060000000	238.367580000000	249.402500000000	263.292360000000	277.299150000000	301.918240000000
	4.34E-4	213.910490000000	215.639560000000	215.652730000000	215.501000000000	216.070380000000	215.415750000000	217.599350000000	218.633730000000	223.642700000000	229.702090000000	238.742340000000	249.162420000000	263.318040000000	277.352080000000	302.042670000000
	4.35E-4	214.978880000000	215.904980000000	215.736840000000	215.708790000000	216.395960000000	215.922270000000	217.729020000000	218.937430000000	223.829580000000	230.080170000000	238.942710000000	249.410090000000	263.386530000000	277.371100000000	301.907050000000
	4.36E-4	215.213610000000	216.602370000000	216.265080000000	216.104610000000	217.042540000000	216.085530000000	218.165330000000	219.087560000000	224.336850000000	230.291570000000	238.828730000000	249.590690000000	263.384020000000	277.485110000000	302.201620000000
	4.37E-4	215.636010000000	217.203260000000	216.940990000000	216.679520000000	217.929990000000	216.502080000000	218.640430000000	219.536280000000	224.989820000000	230.393360000000	239.568480000000	249.838130000000	263.575220000000	277.496490000000	302.306610000000
	4.38E-4	216.052850000000	217.397590000000	217.230290000000	217.005240000000	218.081780000000	216.925080000000	218.912630000000	220.428050000000	225.534980000000	230.717830000000	239.180560000000	250.096400000000	263.495880000000	277.604780000000	302.263220000000
	4.39E-4	216.659440000000	217.642060000000	217.755240000000	217.746160000000	218.573930000000	217.382120000000	219.738400000000	220.764340000000	225.215320000000	231.169320000000	239.339650000000	250.192980000000	263.496710000000	277.700360000000	302.406550000000
	4.4E-4	216.979150000000	218.318010000000	218.167000000000	217.599280000000	218.921620000000	217.941760000000	219.615340000000	220.993180000000	225.544380000000	231.643110000000	239.549400000000	250.330350000000	263.586100000000	277.714470000000	302.237170000000
	4.41E-4	217.345160000000	218.696200000000	218.652410000000	218.133400000000	219.017790000000	218.197490000000	219.956980000000	221.414660000000	225.558470000000	231.703630000000	240.004950000000	250.534970000000	263.592940000000	277.605470000000	302.524700000000
	4.42E-4	218.222420000000	219.154210000000	218.716610000000	218.604410000000	219.483450000000	219.175690000000	220.672500000000	221.472210000000	226.124250000000	231.889970000000	240.458640000000	250.340100000000	263.885850000000	277.561120000000	302.260950000000
	4.43E-4	218.119640000000	219.111870000000	219.694620000000	218.694890000000	220.093460000000	219.290060000000	220.946750000000	222.024060000000	226.209060000000	232.385500000000	240.296460000000	250.621550000000	264.048030000000	278.001380000000	301.935780000000
	4.44E-4	218.298470000000	219.438780000000	219.417510000000	219.076510000000	220.005360000000	219.476860000000	221.040970000000	222.325530000000	226.607100000000	232.653530000000	240.605320000000	250.539620000000	264.029010000000	278.296570000000	302.125460000000
	4.45E-4	218.915530000000	219.849910000000	219.859630000000	219.009060000000	220.040120000000	219.491360000000	221.716160000000	222.655310000000	226.583310000000	232.490580000000	240.265320000000	250.706410000000	264.198790000000	278.282480000000	302.334330000000
	4.46E-4	219.271840000000	220.451340000000	220.067550000000	219.499130000000	220.539620000000	219.930450000000	222.098900000000	222.737420000000	226.439940000000	232.895800000000	240.823480000000	251.074270000000	264.154690000000	278.264910000000	302.628140000000
	4.47E-4	219.557960000000	220.624100000000	220.340080000000	220.503910000000	221.199760000000	221.069100000000	222.133110000000	223.073810000000	226.884120000000	233.253760000000	241.133740000000	251.156600000000	264.453840000000	278.067520000000	302.714810000000
	4.48E-4	219.562710000000	221.081750000000	220.563090000000	220.456110000000	221.701130000000	221.205980000000	222.363680000000	223.631140000000	227.455700000000	233.236560000000	241.376800000000	250.947350000000	264.640700000000	278.080420000000	302.519380000000
	4.49E-4	220.391890000000	221.548320000000	220.691380000000	220.564130000000	221.615220000000	221.432720000000	222.717090000000	224.164930000000	227.639910000000	233.273840000000	241.432450000000	251.458660000000	264.504580000000	278.376250000000	302.570660000000
	4.5E-4	220.626450000000	221.996670000000	221.354700000000	221.285010000000	222.175380000000	222.199530000000	222.685440000000	224.135100000000	227.711090000000	233.647830000000	241.471020000000	251.538150000000	264.714240000000	278.410140000000	302.407880000000
	4.51E-4	220.569560000000	222.236190000000	221.463760000000	221.251490000000	222.320190000000	222.167960000000	223.265860000000	224.394640000000	227.894840000000	233.960260000000	241.697070000000	251.597210000000	264.768530000000	278.353800000000	302.807920000000
	4.52E-4	220.931140000000	222.413810000000	221.356930000000	221.567540000000	222.476560000000	222.189110000000	223.492240000000	224.641280000000	228.498550000000	234.053110000000	242.172480000000	251.585270000000	264.713640000000	278.124720000000	302.724480000000
	4.53E-4	221.294170000000	222.570320000000	221.999690000000	221.927060000000	223.185100000000	222.582850000000	223.710440000000	224.863280000000	228.644050000000	234.293090000000	242.427430000000	251.875210000000	264.725910000000	278.391700000000	303.068660000000
	4.54E-4	221.314700000000	222.724770000000	222.557020000000	222.324710000000	223.296700000000	222.589360000000	223.849140000000	225.215770000000	229.323470000000	234.570580000000	242.336630000000	252.316640000000	264.840140000000	278.596940000000	303.184680000000
	4.55E-4	221.518380000000	222.828900000000	222.531850000000	222.556840000000	223.476730000000	222.970190000000	224.037170000000	225.432150000000	228.918880000000	234.485400000000	242.409110000000	252.607290000000	264.966950000000	278.663730000000	303.137990000000
	4.56E-4	222.149160000000	223.191580000000	222.884660000000	222.886330000000	223.778270000000	223.218790000000	224.258970000000	225.538890000000	229.260220000000	234.825280000000	242.457820000000	252.489860000000	265.045670000000	278.886080000000	303.286920000000
	4.57E-4	221.797230000000	223.107410000000	223.034910000000	223.220590000000	223.821160000000	223.253040000000	224.772060000000	225.323970000000	229.296330000000	234.951340000000	242.905730000000	252.705040000000	264.913570000000	278.834110000000	303.424190000000
	4.58E-4	222.603610000000	223.286830000000	223.146060000000	223.730230000000	223.941800000000	223.457710000000	224.713610000000	225.425290000000	229.416450000000	235.565910000000	243.211280000000	252.426720000000	265.324520000000	278.696940000000	303.415600000000
	4.59E-4	222.868490000000	223.664440000000	223.581450000000	223.618440000000	224.277580000000	223.807300000000	225.524770000000	225.646490000000	229.585750000000	235.476380000000	243.385110000000	252.670170000000	265.293440000000	278.535050000000	303.294490000000
	4.6E-4	222.727800000000	223.946380000000	223.844740000000	223.754120000000	224.465820000000	223.974930000000	225.654880000000	226.141960000000	229.645740000000	235.463300000000	243.251900000000	252.649880000000	265.502000000000	278.694090000000	303.078300000000
	4.61E-4	223.197850000000	224.085270000000	224.249610000000	224.116820000000	224.486350000000	224.594380000000	225.740240000000	226.307000000000	229.639650000000	235.434330000000	243.161640000000	252.781060000000	265.521740000000	278.764580000000	303.531620000000
	4.62E-4	223.459800000000	224.160350000000	224.257740000000	223.949520000000	224.883730000000	224.458400000000	226.119130000000	226.448770000000	229.956640000000	235.334980000000	243.301810000000	252.973080000000	265.597490000000	278.851030000000	303.744500000000
	4.63E-4	223.618210000000	224.430550000000	224.548220000000	224.558240000000	225.008810000000	225.128170000000	226.064420000000	227.081900000000	230.359530000000	235.747940000000	243.417240000000	252.962250000000	265.593990000000	278.736850000000	304.018600000000
	4.64E-4	223.651220000000	225.085210000000	224.464480000000	224.765610000000	225.544580000000	224.934920000000	225.923060000000	227.191780000000	230.380740000000	236.140690000000	243.304460000000	253.385580000000	265.610670000000	278.793290000000	303.990750000000
	4.65E-4	224.241760000000	224.970890000000	224.655330000000	224.924130000000	225.382310000000	225.121190000000	226.368250000000	227.167260000000	230.515680000000	236.461630000000	243.839270000000	253.808050000000	265.878640000000	279.029430000000	304.191880000000
	4.66E-4	224.477270000000	225.351890000000	225.209640000000	225.034990000000	226.083390000000	225.483450000000	226.526690000000	227.733300000000	230.700500000000	236.781140000000	243.860420000000	253.765590000000	266.038060000000	279.027580000000	304.051060000000
	4.67E-4	224.962190000000	225.498120000000	225.324590000000	225.354450000000	226.564410000000	225.310940000000	226.648630000000	228.097510000000	230.828270000000	236.522340000000	243.927900000000	253.800720000000	265.682700000000	279.064850000000	303.977400000000
	4.68E-4	225.180780000000	225.700740000000	225.975140000000	225.544180000000	226.679200000000	225.551910000000	227.221950000000	227.944710000000	230.727380000000	236.818840000000	243.818390000000	253.757170000000	266.020890000000	279.248910000000	304.206710000000
	4.69E-4	225.280160000000	225.967050000000	225.781450000000	225.560040000000	226.880600000000	226.111470000000	226.985240000000	228.518030000000	231.116250000000	236.807380000000	244.160880000000	253.915640000000	266.587860000000	279.284940000000	304.834560000000
	4.7E-4	225.311880000000	226.154790000000	226.230440000000	225.708850000000	226.480800000000	226.598620000000	227.125090000000	228.484530000000	231.149760000000	236.800630000000	244.053270000000	254.037050000000	266.486130000000	279.339530000000	304.452820000000
	4.71E-4	225.516300000000	226.828990000000	226.650790000000	226.036880000000	226.880230000000	226.464250000000	227.824510000000	228.381900000000	231.443100000000	236.828940000000	244.368470000000	254.118020000000	266.103060000000	279.359840000000	304.665920000000
	4.72E-4	225.632990000000	226.485490000000	226.429080000000	225.893670000000	227.217910000000	226.108230000000	227.615150000000	228.498340000000	231.864490000000	237.483580000000	244.616470000000	253.882330000000	266.191660000000	279.456770000000	304.552630000000
	4.73E-4	225.942190000000	226.467900000000	226.767190000000	225.931380000000	227.326780000000	226.703750000000	228.241830000000	228.815910000000	231.987140000000	237.373470000000	244.693060000000	253.732950000000	266.383230000000	279.584420000000	304.540980000000
	4.74E-4	225.970760000000	226.430400000000	226.957490000000	226.263510000000	227.546660000000	226.537560000000	228.129610000000	229.071540000000	232.086410000000	237.710130000000	244.577530000000	253.953310000000	266.524820000000	279.561100000000	304.436950000000
	4.75E-4	226.314450000000	226.627780000000	227.365910000000	226.296540000000	227.195060000000	226.753460000000	227.993380000000	229.054680000000	232.520130000000	237.733430000000	244.912450000000	253.760150000000	266.349450000000	279.691860000000	304.631870000000
	4.76E-4	226.500650000000	226.845360000000	227.467180000000	226.451340000000	227.406560000000	227.254900000000	228.241940000000	229.525330000000	232.408700000000	238.110050000000	244.828270000000	253.862170000000	266.200810000000	279.615850000000	304.637480000000
	4.77E-4	226.909830000000	227.018000000000	227.746720000000	226.700830000000	227.794870000000	227.298400000000	228.600390000000	229.703510000000	232.628970000000	238.029420000000	244.993670000000	254.178090000000	266.442930000000	279.815370000000	304.273410000000
	4.78E-4	226.912180000000	227.287000000000	228.109230000000	226.914910000000	227.787510000000	227.487840000000	228.668360000000	229.827020000000	232.716760000000	238.266520000000	245.380210000000	254.225560000000	266.499820000000	280.002620000000	304.537320000000
	4.79E-4	227.255370000000	227.263030000000	227.669770000000	227.045010000000	228.334920000000	227.677970000000	228.664520000000	229.790300000000	232.805350000000	238.210340000000	245.093450000000	254.322230000000	266.589130000000	280.072310000000	304.753760000000
	4.8E-4	226.998380000000	227.401930000000	227.498020000000	227.417670000000	228.163080000000	227.808730000000	228.967290000000	229.610110000000	233.261550000000	238.565280000000	245.604170000000	254.671730000000	266.700260000000	280.280480000000	304.719810000000
	4.81E-4	227.343360000000	227.733020000000	228.016410000000	227.365190000000	228.146890000000	228.220180000000	229.061470000000	229.906570000000	233.338780000000	238.598370000000	245.683140000000	254.550040000000	266.755590000000	280.292540000000	305.019530000000
	4.82E-4	227.430140000000	227.764750000000	228.310910000000	227.463700000000	228.803340000000	228.121210000000	229.207450000000	230.034070000000	233.568880000000	238.326600000000	245.649480000000	254.612120000000	267.098760000000	280.380660000000	304.759560000000
	4.83E-4	227.746690000000	228.116740000000	228.400590000000	227.864020000000	228.375130000000	228.254270000000	229.458820000000	230.386060000000	233.745210000000	238.730060000000	245.807090000000	255.002940000000	266.876480000000	280.306630000000	304.678870000000
	4.84E-4	228.010330000000	228.423700000000	228.675950000000	227.909300000000	228.782310000000	228.497400000000	229.325920000000	230.194620000000	233.714600000000	238.719300000000	245.725680000000	254.752360000000	267.276530000000	280.373750000000	304.990650000000
	4.85E-4	228.421150000000	228.630260000000	228.437270000000	228.028930000000	229.108470000000	228.775470000000	229.905260000000	230.735790000000	234.040340000000	238.977910000000	245.963750000000	254.873370000000	267.170910000000	280.483280000000	304.980530000000
	4.86E-4	227.944240000000	228.538090000000	228.857030000000	227.986360000000	229.040740000000	228.900130000000	229.966480000000	230.523580000000	234.578850000000	238.899240000000	245.714620000000	255.100490000000	267.329320000000	280.543900000000	304.885020000000
	4.87E-4	228.105980000000	228.753010000000	228.659160000000	227.997030000000	229.256150000000	229.097920000000	229.877140000000	230.837430000000	234.342010000000	238.808100000000	245.724660000000	255.112240000000	267.403510000000	280.622040000000	305.014900000000
	4.88E-4	228.348920000000	228.758440000000	229.274590000000	228.220130000000	229.516180000000	229.303350000000	230.084650000000	230.964850000000	234.246290000000	239.026860000000	245.879990000000	255.083460000000	267.158040000000	280.755440000000	305.073700000000
	4.89E-4	228.655760000000	228.576580000000	229.087530000000	228.620450000000	229.635130000000	229.477060000000	230.225410000000	231.350790000000	234.483160000000	239.203060000000	246.045640000000	255.135660000000	267.391140000000	280.736700000000	304.934360000000
	4.9E-4	228.754810000000	228.675380000000	229.473990000000	228.863250000000	230.089530000000	229.345040000000	230.073290000000	231.142130000000	234.462600000000	239.129830000000	246.143740000000	255.197190000000	267.388890000000	281.107380000000	304.771080000000
	4.91E-4	228.756160000000	228.983920000000	229.595510000000	228.749130000000	229.929370000000	229.644880000000	230.249560000000	231.571480000000	234.662820000000	239.826020000000	245.840490000000	255.294880000000	267.567860000000	280.855440000000	305.291820000000
	4.92E-4	228.983350000000	229.544420000000	229.564420000000	229.120030000000	229.913660000000	229.367750000000	230.213220000000	231.630760000000	235.178280000000	239.914630000000	246.331460000000	255.711290000000	267.650720000000	281.007490000000	304.925780000000
	4.93E-4	229.198190000000	229.145530000000	229.722740000000	229.359170000000	230.545790000000	229.687560000000	230.416430000000	231.781690000000	234.900820000000	239.999690000000	246.306990000000	255.488530000000	267.648800000000	281.053340000000	304.854110000000
	4.94E-4	229.545460000000	229.722820000000	229.696770000000	229.160460000000	230.620830000000	230.150870000000	230.727720000000	231.724890000000	234.921350000000	240.322600000000	246.343300000000	255.318000000000	267.673270000000	281.073900000000	304.821390000000
	4.95E-4	229.679440000000	229.558970000000	230.085800000000	229.601190000000	230.233010000000	230.428980000000	230.948970000000	232.000740000000	235.304790000000	240.120280000000	246.553460000000	255.508690000000	267.984460000000	281.031790000000	304.753630000000
	4.96E-4	230.183350000000	229.405580000000	230.034430000000	229.792510000000	230.745550000000	230.528130000000	230.788180000000	232.124640000000	235.346970000000	240.136710000000	246.517410000000	255.724810000000	267.623670000000	280.954160000000	305.064950000000
	4.97E-4	229.663280000000	229.939400000000	230.139670000000	230.081680000000	230.944980000000	230.678860000000	230.758980000000	232.387660000000	235.554050000000	240.398450000000	246.867410000000	255.696130000000	267.936510000000	280.713660000000	305.160040000000
	4.98E-4	230.430340000000	230.045180000000	230.539100000000	230.121620000000	230.768590000000	230.878650000000	231.457140000000	232.549590000000	235.528890000000	240.392890000000	246.821320000000	255.660540000000	267.904200000000	280.936160000000	304.828310000000
	4.99E-4	230.167820000000	230.420550000000	230.163260000000	230.295280000000	230.959180000000	231.406600000000	231.370720000000	232.621750000000	235.895700000000	240.875770000000	246.985690000000	256.064320000000	267.917340000000	281.199800000000	305.147400000000
	5.0E-4	230.334430000000	230.097600000000	230.235050000000	230.671360000000	231.419120000000	230.988280000000	231.509810000000	232.844520000000	235.539750000000	240.556200000000	247.110550000000	256.096370000000	268.059000000000	280.846160000000	305.122130000000
	5.01E-4	230.248870000000	230.808330000000	230.326070000000	230.706130000000	231.402930000000	231.296670000000	231.380760000000	232.749030000000	235.692820000000	241.094060000000	247.287840000000	256.321090000000	268.013940000000	281.401310000000	305.593110000000
	5.02E-4	230.561430000000	230.889920000000	230.592200000000	230.794830000000	231.626240000000	231.346380000000	231.535160000000	232.548440000000	236.016680000000	240.866200000000	247.852260000000	256.094510000000	267.842610000000	281.119320000000	305.383900000000
	5.03E-4	231.011790000000	230.908140000000	230.810900000000	230.739170000000	231.323980000000	231.347080000000	231.662920000000	233.141790000000	236.157870000000	240.995070000000	247.588790000000	256.441320000000	267.792030000000	281.272830000000	305.511670000000
	5.04E-4	230.942390000000	230.916570000000	230.922190000000	231.408310000000	231.691460000000	231.841470000000	232.138950000000	233.427130000000	236.346410000000	241.294520000000	247.549920000000	256.095930000000	267.642410000000	281.519660000000	305.285200000000
	5.05E-4	231.185530000000	231.288520000000	230.824520000000	231.716590000000	231.403830000000	232.051640000000	232.529260000000	233.035800000000	236.389720000000	241.287170000000	247.697480000000	256.281050000000	267.890130000000	281.434190000000	305.520790000000
	5.06E-4	231.032950000000	231.125750000000	231.002450000000	231.347230000000	231.760270000000	231.878600000000	232.399950000000	233.643940000000	236.467880000000	241.316170000000	248.049700000000	256.490790000000	267.934040000000	281.938520000000	305.602780000000
	5.07E-4	231.325180000000	231.419800000000	231.432480000000	231.502320000000	231.978880000000	232.319010000000	232.744080000000	233.840160000000	236.299810000000	241.678740000000	248.098430000000	256.489860000000	268.229790000000	281.852010000000	305.404910000000
	5.08E-4	231.560110000000	231.555040000000	231.594330000000	231.615270000000	232.337850000000	232.284230000000	232.670440000000	233.598150000000	236.466900000000	241.594370000000	248.097070000000	256.663870000000	268.291520000000	281.478630000000	305.308800000000
	5.09E-4	231.425540000000	231.802260000000	231.808670000000	231.858830000000	232.334190000000	232.376290000000	232.628900000000	234.039710000000	236.822340000000	241.833470000000	248.336530000000	256.659470000000	268.506920000000	281.609480000000	305.089610000000
	5.1E-4	231.685240000000	232.260250000000	231.898110000000	231.990840000000	232.379870000000	232.346650000000	233.220340000000	233.906690000000	236.824620000000	241.991950000000	248.639860000000	256.993210000000	268.690070000000	281.329670000000	305.598370000000
	5.11E-4	231.856100000000	232.191540000000	232.067620000000	232.328720000000	232.228920000000	232.788660000000	233.511080000000	234.132170000000	237.043530000000	241.829550000000	248.631790000000	257.016860000000	268.760840000000	281.944890000000	305.725300000000
	5.12E-4	231.955580000000	232.565290000000	232.388630000000	232.504840000000	232.499370000000	233.321530000000	233.418350000000	234.400980000000	236.988730000000	242.372770000000	248.797430000000	257.045350000000	268.897550000000	281.970790000000	305.675460000000
	5.13E-4	231.931100000000	232.469570000000	232.593030000000	232.921820000000	232.562060000000	233.018170000000	233.634630000000	234.812330000000	237.290570000000	242.128360000000	248.689000000000	257.117540000000	268.953600000000	282.232430000000	305.749200000000
	5.14E-4	231.987470000000	232.044730000000	232.376170000000	232.808480000000	232.816680000000	233.071880000000	233.979840000000	234.707990000000	237.513830000000	242.390470000000	248.816370000000	257.154720000000	269.141860000000	281.978080000000	305.557940000000
	5.15E-4	232.488910000000	232.898550000000	232.684330000000	233.092610000000	233.035230000000	233.072070000000	234.032490000000	234.956970000000	237.432610000000	242.449280000000	248.972260000000	257.356590000000	269.217510000000	281.841160000000	305.165890000000
	5.16E-4	232.652380000000	232.861150000000	232.672750000000	233.251880000000	233.103250000000	233.439880000000	234.367970000000	234.809500000000	237.593420000000	242.741110000000	249.116670000000	257.199980000000	269.264210000000	282.340690000000	305.517210000000
	5.17E-4	232.841460000000	232.727510000000	233.047270000000	233.054360000000	233.413670000000	233.486540000000	234.456780000000	234.661370000000	237.690810000000	242.906670000000	249.164290000000	257.727790000000	269.140400000000	282.286440000000	305.862550000000
	5.18E-4	232.986610000000	232.738010000000	232.760000000000	233.392190000000	233.907870000000	233.605530000000	234.540640000000	235.555020000000	238.070120000000	242.587540000000	249.075580000000	257.337780000000	269.422260000000	282.407880000000	305.762040000000
	5.19E-4	232.886840000000	232.994790000000	233.021510000000	233.492360000000	233.677510000000	233.871580000000	234.613890000000	235.495530000000	238.501660000000	242.718770000000	248.973770000000	257.520370000000	269.163560000000	282.385300000000	305.858230000000
	5.2E-4	233.089560000000	233.216100000000	232.483310000000	233.674060000000	233.861250000000	234.020350000000	234.403990000000	235.407770000000	238.783220000000	243.010920000000	249.122200000000	257.556650000000	268.956520000000	282.256930000000	305.735810000000
	5.21E-4	233.432770000000	233.855300000000	233.313610000000	233.642240000000	234.444770000000	233.917620000000	234.712720000000	235.359600000000	238.891390000000	242.798920000000	249.066000000000	257.692330000000	269.183880000000	282.508310000000	305.861900000000
	5.22E-4	233.090660000000	233.813760000000	233.554510000000	233.544700000000	233.999920000000	234.127120000000	235.323720000000	235.380090000000	238.846360000000	243.125690000000	249.521210000000	257.936290000000	269.335520000000	282.620120000000	306.183620000000
	5.23E-4	233.166770000000	233.702040000000	233.864380000000	233.692150000000	234.280390000000	234.487710000000	234.928060000000	235.604810000000	239.049790000000	242.964200000000	249.725410000000	257.841680000000	269.580160000000	282.782780000000	306.290760000000
	5.24E-4	233.403120000000	233.900530000000	233.465020000000	233.984610000000	234.417920000000	234.641110000000	234.889350000000	235.810330000000	239.210980000000	243.326530000000	249.829710000000	258.019350000000	269.635910000000	282.782000000000	306.334260000000
	5.25E-4	233.156430000000	233.982700000000	233.623410000000	234.033180000000	234.784120000000	234.856600000000	235.179210000000	236.211410000000	238.925740000000	243.495550000000	249.738050000000	258.008810000000	269.712050000000	282.413070000000	306.360540000000
[truncated: 75 more rows]

## Sheet: Fig. 3 (d)
	Voltage (V)	T0=40.5 mK	T0=43.1 mK	T0= 60.5 mK	T0=81.7 mK	T0=104 mK	T0=126 mK	T0=146 mK	T0=167 mK	T0=185 mK	T0=205 mK	T0=222 mK	T0=240 mK	T0=257 mK	T0=274 mK	T0=292 mK
[truncated: 1,201 more rows]
