# Supplementary material for: Bolometric detection of Josephson radiation
Source: Nat Nanotechnol. 2024 Aug 22;19(11):1613–8. doi: 10.1038/s41565-024-01770-7 (PMC11567893; doi:10.1038/s41565-024-01770-7)
Supplement: Supplementary file 4 — Source data for Fig. 4. Panels separated in different sheets. [file 41565_2024_1770_MOESM4_ESM.xlsx]

## Sheet: Fig. 4 (a)
	Current, experiment	Voltage, experiment
	I (A)	V (V)
	-1.00E-07	-5.57222E-4
	-9.95E-8	-5.55025E-4
	-9.9E-8	-5.52686E-4
	-9.85E-8	-5.50551E-4
	-9.8E-8	-5.48323E-4
	-9.75E-8	-5.46215E-4
	-9.7E-8	-5.44017E-4
	-9.65E-8	-5.41756E-4
	-9.6E-8	-5.39502E-4
	-9.55E-8	-5.37294E-4
	-9.5E-8	-5.35122E-4
	-9.45E-8	-5.32982E-4
	-9.4E-8	-5.3076E-4
	-9.35E-8	-5.28684E-4
	-9.3E-8	-5.26397E-4
	-9.25E-8	-5.24271E-4
	-9.2E-8	-5.22057E-4
	-9.15E-8	-5.19811E-4
	-9.1E-8	-5.17502E-4
	-9.05E-8	-5.15428E-4
	-9.00E-08	-5.1323E-4
	-8.95E-8	-5.10961E-4
	-8.9E-8	-5.08908E-4
	-8.85E-8	-5.06736E-4
	-8.8E-8	-5.04435E-4
	-8.75E-8	-5.0223E-4
	-8.7E-8	-5.0014E-4
	-8.65E-8	-4.9799E-4
	-8.6E-8	-4.95843E-4
	-8.55E-8	-4.93704E-4
	-8.5E-8	-4.91567E-4
	-8.45E-8	-4.89435E-4
	-8.4E-8	-4.8737E-4
	-8.35E-8	-4.85295E-4
	-8.3E-8	-4.83111E-4
	-8.25E-8	-4.81033E-4
	-8.2E-8	-4.78931E-4
	-8.15E-8	-4.76779E-4
	-8.1E-8	-4.74681E-4
	-8.05E-8	-4.72491E-4
	-8.00E-08	-4.70414E-4
	-7.95E-8	-4.68503E-4
	-7.9E-8	-4.665E-4
	-7.85E-8	-4.64481E-4
	-7.8E-8	-4.62444E-4
	-7.75E-8	-4.60583E-4
	-7.7E-8	-4.58537E-4
	-7.65E-8	-4.56671E-4
	-7.6E-8	-4.54688E-4
	-7.55E-8	-4.52858E-4
	-7.5E-8	-4.50953E-4
	-7.45E-8	-4.49112E-4
	-7.4E-8	-4.47292E-4
	-7.35E-8	-4.45242E-4
	-7.3E-8	-4.42683E-4
	-7.25E-8	-4.40692E-4
	-7.2E-8	-4.39253E-4
	-7.15E-8	-4.37718E-4
	-7.1E-8	-4.35663E-4
	-7.05E-8	-4.33646E-4
	-7.00E-08	-4.31627E-4
	-6.95E-8	-4.2958E-4
	-6.9E-8	-4.27431E-4
	-6.85E-8	-4.25347E-4
	-6.8E-8	-4.23446E-4
	-6.75E-8	-4.21692E-4
	-6.7E-8	-4.19929E-4
	-6.65E-8	-4.18192E-4
	-6.6E-8	-4.16624E-4
	-6.55E-8	-4.15202E-4
	-6.5E-8	-4.13662E-4
	-6.45E-8	-4.1236E-4
	-6.4E-8	-4.10168E-4
	-6.35E-8	-4.0885E-4
	-6.3E-8	-4.07603E-4
	-6.25E-8	-4.07492E-4
	-6.2E-8	-4.06368E-4
	-6.15E-8	-4.05365E-4
	-6.1E-8	-4.04405E-4
	-6.05E-8	-4.03529E-4
	-6.00E-08	-4.02689E-4
	-5.95E-8	-4.01875E-4
	-5.9E-8	-4.01154E-4
	-5.85E-8	-4.00505E-4
	-5.8E-8	-3.99772E-4
	-5.75E-8	-3.988E-4
	-5.7E-8	-3.98619E-4
	-5.65E-8	-3.98013E-4
	-5.6E-8	-3.97547E-4
	-5.55E-8	-3.97008E-4
	-5.5E-8	-3.96516E-4
	-5.45E-8	-3.9611E-4
	-5.4E-8	-3.95647E-4
	-5.35E-8	-3.95214E-4
	-5.3E-8	-3.94927E-4
	-5.25E-8	-3.94491E-4
	-5.2E-8	-3.94151E-4
	-5.15E-8	-3.93783E-4
	-5.1E-8	-3.93378E-4
	-5.05E-8	-3.93144E-4
	-5.00E-08	-3.92896E-4
	-4.95E-8	-3.92643E-4
	-4.9E-8	-3.9239E-4
	-4.85E-8	-3.92101E-4
	-4.8E-8	-3.91837E-4
	-4.75E-8	-3.91691E-4
	-4.7E-8	-3.91422E-4
	-4.65E-8	-3.91249E-4
	-4.6E-8	-3.90935E-4
	-4.55E-8	-3.90873E-4
	-4.5E-8	-3.90612E-4
	-4.45E-8	-3.90427E-4
	-4.4E-8	-3.90318E-4
	-4.35E-8	-3.90292E-4
	-4.3E-8	-3.90057E-4
	-4.25E-8	-3.89069E-4
	-4.2E-8	-3.88987E-4
	-4.15E-8	-3.88922E-4
	-4.1E-8	-3.88918E-4
	-4.05E-8	-3.89624E-4
	-4.00E-08	-3.89891E-4
	-3.95E-8	-3.901E-4
	-3.9E-8	-3.90283E-4
	-3.85E-8	-3.90802E-4
	-3.8E-8	-3.91131E-4
	-3.75E-8	-3.91895E-4
	-3.7E-8	-3.92836E-4
	-3.65E-8	-3.93432E-4
	-3.6E-8	-3.93901E-4
	-3.55E-8	-3.94394E-4
	-3.5E-8	-3.94645E-4
	-3.45E-8	-3.94842E-4
	-3.4E-8	-3.94927E-4
	-3.35E-8	-3.95095E-4
	-3.3E-8	-3.95255E-4
	-3.25E-8	-3.95272E-4
	-3.2E-8	-3.95289E-4
	-3.15E-8	-3.95303E-4
	-3.1E-8	-3.95342E-4
	-3.05E-8	-3.95478E-4
	-3.00E-08	-3.95468E-4
	-2.95E-8	-3.95382E-4
	-2.9E-8	-3.95417E-4
	-2.85E-8	-3.95349E-4
	-2.8E-8	-3.95351E-4
	-2.75E-8	-3.95245E-4
	-2.7E-8	-3.95205E-4
	-2.65E-8	-3.94037E-4
	-2.6E-8	-3.9411E-4
	-2.55E-8	-3.93985E-4
	-2.5E-8	-3.94063E-4
	-2.45E-8	-3.94003E-4
	-2.4E-8	-3.94846E-4
	-2.35E-8	-3.94762E-4
	-2.3E-8	-3.9468E-4
	-2.25E-8	-3.9457E-4
	-2.2E-8	-3.94379E-4
	-2.15E-8	-3.94262E-4
	-2.1E-8	-3.94235E-4
	-2.05E-8	-3.94176E-4
	-2.00E-08	-3.94068E-4
	-1.95E-8	-3.94018E-4
	-1.9E-8	-3.93957E-4
	-1.85E-8	-3.93965E-4
	-1.8E-8	-3.9391E-4
	-1.75E-8	-3.93839E-4
	-1.7E-8	-3.93813E-4
	-1.65E-8	-3.93658E-4
	-1.6E-8	-3.93632E-4
	-1.55E-8	-3.93556E-4
	-1.5E-8	-3.93623E-4
	-1.45E-8	-3.93525E-4
	-1.4E-8	-3.93481E-4
	-1.35E-8	-3.93425E-4
	-1.3E-8	-3.93345E-4
	-1.25E-8	-3.92509E-4
	-1.2E-8	-3.92096E-4
	-1.15E-8	-3.9204E-4
	-1.1E-8	-3.91979E-4
	-1.05E-8	-3.91819E-4
	-1.00E-08	-3.9274E-4
	-9.5E-9	-3.92601E-4
	-9.00E-09	-3.92345E-4
	-8.5E-9	-3.92136E-4
	-8.00E-09	-3.92135E-4
	-7.5E-9	-3.92016E-4
	-7.00E-09	-3.91933E-4
	-6.5E-9	-3.91645E-4
	-6.00E-09	-3.91491E-4
	-5.5E-9	-3.91322E-4
	-5.00E-09	-3.91038E-4
	-4.5E-9	-3.90917E-4
	-4.00E-09	-3.90855E-4
	-3.5E-9	-3.90375E-4
	-3.00E-09	-3.89627E-4
	-2.5E-9	-3.88002E-4
	-2.00E-09	-3.84795E-4
	-1.5E-9	-3.79094E-4
	-1.00E-09	-3.61898E-4
	-5.00E-10	-1.33128E-5
	0.00E+00	-1.24436E-5
	5.00E-10	-1.19624E-5
	1.00E-09	-1.14984E-5
	1.5E-9	-1.10151E-5
	2.00E-09	-1.05826E-5
	2.5E-9	-1.01087E-5
	3.00E-09	-9.67169E-6
	3.5E-9	-9.16353E-6
	4.00E-09	-8.85128E-6
	4.5E-9	-8.33883E-6
	5.00E-09	-7.90338E-6
	5.5E-9	-7.46459E-6
	6.00E-09	-7.02246E-6
	6.5E-9	-6.5185E-6
	7.00E-09	-6.00522E-6
	7.5E-9	-5.66461E-6
	8.00E-09	-5.14154E-6
	8.5E-9	-4.69519E-6
	9.00E-09	-4.31804E-6
	9.5E-9	-3.7884E-6
	1.00E-08	-3.36878E-6
	1.05E-8	-2.84408E-6
	1.1E-8	-2.3504E-6
	1.15E-8	-1.94726E-6
	1.2E-8	-1.59283E-6
	1.25E-8	-1.10649E-6
	1.3E-8	-6.5045E-7
	1.35E-8	-1.42706E-7
	1.4E-8	1.00338E-6
	1.45E-8	1.55136E-6
	1.5E-8	2.24017E-6
	1.55E-8	1.75124E-6
	1.6E-8	2.23913E-6
	1.65E-8	2.61479E-6
	1.7E-8	3.0262E-6
	1.75E-8	3.88106E-6
	1.8E-8	4.56148E-6
	1.85E-8	5.39463E-6
	1.9E-8	3.69538E-4
	1.95E-8	3.6993E-4
	2.00E-08	3.69101E-4
	2.05E-8	3.69307E-4
	2.1E-8	3.69198E-4
	2.15E-8	3.69403E-4
	2.2E-8	3.69486E-4
	2.25E-8	3.69439E-4
	2.3E-8	3.69615E-4
	2.35E-8	3.69721E-4
	2.4E-8	3.69853E-4
	2.45E-8	3.70016E-4
	2.5E-8	3.70007E-4
	2.55E-8	3.70129E-4
	2.6E-8	3.70187E-4
	2.65E-8	3.70263E-4
	2.7E-8	3.70314E-4
	2.75E-8	3.70356E-4
	2.8E-8	3.70422E-4
	2.85E-8	3.70444E-4
	2.9E-8	3.70444E-4
	2.95E-8	3.71271E-4
	3.00E-08	3.71515E-4
	3.05E-8	3.70565E-4
	3.1E-8	3.70486E-4
	3.15E-8	3.70371E-4
	3.2E-8	3.70445E-4
	3.25E-8	3.7039E-4
	3.3E-8	3.70322E-4
	3.35E-8	3.7023E-4
	3.4E-8	3.70846E-4
	3.45E-8	3.70055E-4
	3.5E-8	3.69807E-4
	3.55E-8	3.69466E-4
	3.6E-8	3.69454E-4
	3.65E-8	3.69472E-4
	3.7E-8	3.68534E-4
	3.75E-8	3.67073E-4
	3.8E-8	3.66336E-4
	3.85E-8	3.65765E-4
	3.9E-8	3.65301E-4
	3.95E-8	3.64968E-4
	4.00E-08	3.64743E-4
	4.05E-8	3.64681E-4
	4.1E-8	3.64631E-4
	4.15E-8	3.64634E-4
	4.2E-8	3.64703E-4
	4.25E-8	3.64777E-4
	4.3E-8	3.64998E-4
	4.35E-8	3.65058E-4
	4.4E-8	3.65181E-4
	4.45E-8	3.65394E-4
	4.5E-8	3.65604E-4
	4.55E-8	3.65698E-4
	4.6E-8	3.65855E-4
	4.65E-8	3.66143E-4
	4.7E-8	3.66401E-4
	4.75E-8	3.66708E-4
	4.8E-8	3.66831E-4
	4.85E-8	3.67076E-4
	4.9E-8	3.67267E-4
	4.95E-8	3.67467E-4
	5.00E-08	3.67811E-4
	5.05E-8	3.68107E-4
	5.1E-8	3.6829E-4
	5.15E-8	3.68609E-4
	5.2E-8	3.68929E-4
	5.25E-8	3.69275E-4
	5.3E-8	3.69699E-4
	5.35E-8	3.70207E-4
	5.4E-8	3.70529E-4
	5.45E-8	3.71041E-4
	5.5E-8	3.71446E-4
	5.55E-8	3.71926E-4
	5.6E-8	3.72415E-4
	5.65E-8	3.72937E-4
	5.7E-8	3.73437E-4
	5.75E-8	3.73999E-4
	5.8E-8	3.74575E-4
	5.85E-8	3.75259E-4
	5.9E-8	3.75911E-4
	5.95E-8	3.76602E-4
	6.00E-08	3.77362E-4
	6.05E-8	3.7827E-4
	6.1E-8	3.79187E-4
	6.15E-8	3.80028E-4
	6.2E-8	3.81078E-4
	6.25E-8	3.82163E-4
	6.3E-8	3.83342E-4
	6.35E-8	3.84501E-4
	6.4E-8	3.85877E-4
	6.45E-8	3.87201E-4
	6.5E-8	3.88619E-4
	6.55E-8	3.9003E-4
	6.6E-8	3.91527E-4
	6.65E-8	3.93159E-4
	6.7E-8	3.94868E-4
	6.75E-8	3.96571E-4
	6.8E-8	3.98411E-4
	6.85E-8	4.01291E-4
	6.9E-8	4.03226E-4
	6.95E-8	4.05206E-4
	7.00E-08	4.07313E-4
	7.05E-8	4.09402E-4
	7.1E-8	4.11497E-4
	7.15E-8	4.12622E-4
	7.2E-8	4.15458E-4
	7.25E-8	4.17376E-4
	7.3E-8	4.18917E-4
	7.35E-8	4.20177E-4
	7.4E-8	4.22027E-4
	7.45E-8	4.23912E-4
	7.5E-8	4.25813E-4
	7.55E-8	4.28578E-4
	7.6E-8	4.30465E-4
	7.65E-8	4.31466E-4
	7.7E-8	4.3335E-4
	7.75E-8	4.35225E-4
	7.8E-8	4.37193E-4
	7.85E-8	4.39169E-4
	7.9E-8	4.41092E-4
	7.95E-8	4.43157E-4
	8.00E-08	4.45168E-4
	8.05E-8	4.47156E-4
	8.1E-8	4.4923E-4
	8.15E-8	4.51312E-4
	8.2E-8	4.53481E-4
	8.25E-8	4.55601E-4
	8.3E-8	4.57715E-4
	8.35E-8	4.59857E-4
	8.4E-8	4.62056E-4
	8.45E-8	4.64175E-4
	8.5E-8	4.6636E-4
	8.55E-8	4.68527E-4
	8.6E-8	4.70649E-4
	8.65E-8	4.7273E-4
	8.7E-8	4.74964E-4
	8.75E-8	4.77218E-4
	8.8E-8	4.79358E-4
	8.85E-8	4.81593E-4
	8.9E-8	4.83737E-4
	8.95E-8	4.85903E-4
	9.00E-08	4.88074E-4
	9.05E-8	4.90156E-4
	9.1E-8	4.92418E-4
	9.15E-8	4.94667E-4
	9.2E-8	4.96827E-4
	9.25E-8	4.99056E-4
	9.3E-8	5.01228E-4
	9.35E-8	5.03939E-4
	9.4E-8	5.06395E-4
	9.45E-8	5.08586E-4
	9.5E-8	5.10829E-4
	9.55E-8	5.12958E-4
	9.6E-8	5.15116E-4
	9.65E-8	5.17334E-4
	9.7E-8	5.19526E-4
	9.75E-8	5.21717E-4
	9.8E-8	5.23892E-4
	9.85E-8	5.25817E-4
	9.9E-8	5.27579E-4
	9.95E-8	5.29764E-4
	1.00E-07	5.31869E-4
	1.00E-07	5.31775E-4
	9.95E-8	5.29617E-4
	9.9E-8	5.27405E-4
	9.85E-8	5.2523E-4
	9.8E-8	5.22948E-4
	9.75E-8	5.20796E-4
	9.7E-8	5.18653E-4
	9.65E-8	5.16529E-4
	9.6E-8	5.14275E-4
	9.55E-8	5.12093E-4
	9.5E-8	5.09903E-4
	9.45E-8	5.07652E-4
	9.4E-8	5.05533E-4
	9.35E-8	5.03365E-4
	9.3E-8	5.01169E-4
	9.25E-8	4.98986E-4
	9.2E-8	4.96811E-4
	9.15E-8	4.94559E-4
	9.1E-8	4.92397E-4
	9.05E-8	4.90247E-4
	9.00E-08	4.88001E-4
	8.95E-8	4.86018E-4
	8.9E-8	4.84702E-4
	8.85E-8	4.81797E-4
	8.8E-8	4.79324E-4
	8.75E-8	4.77096E-4
	8.7E-8	4.74911E-4
	8.65E-8	4.7281E-4
	8.6E-8	4.707E-4
	8.55E-8	4.6852E-4
	8.5E-8	4.66281E-4
	8.45E-8	4.64247E-4
	8.4E-8	4.62075E-4
	8.35E-8	4.59936E-4
	8.3E-8	4.57738E-4
	8.25E-8	4.55696E-4
	8.2E-8	4.53589E-4
	8.15E-8	4.515E-4
	8.1E-8	4.49412E-4
	8.05E-8	4.47332E-4
	8.00E-08	4.45233E-4
	7.95E-8	4.43198E-4
	7.9E-8	4.41081E-4
	7.85E-8	4.39201E-4
	7.8E-8	4.37283E-4
	7.75E-8	4.35297E-4
	7.7E-8	4.33461E-4
	7.65E-8	4.31441E-4
	7.6E-8	4.29563E-4
	7.55E-8	4.27649E-4
	7.5E-8	4.25771E-4
	7.45E-8	4.23992E-4
	7.4E-8	4.22141E-4
	7.35E-8	4.20304E-4
	7.3E-8	4.18471E-4
	7.25E-8	4.16498E-4
	7.2E-8	4.14457E-4
	7.15E-8	4.12496E-4
	7.1E-8	4.10501E-4
	7.05E-8	4.08435E-4
	7.00E-08	4.06367E-4
	6.95E-8	4.0415E-4
	6.9E-8	4.02178E-4
	6.85E-8	4.00212E-4
	6.8E-8	3.98357E-4
	6.75E-8	3.96571E-4
	6.7E-8	3.94713E-4
	6.65E-8	3.9308E-4
	6.6E-8	3.9142E-4
	6.55E-8	3.89901E-4
	6.5E-8	3.88344E-4
	6.45E-8	3.87553E-4
	6.4E-8	3.85647E-4
	6.35E-8	3.84398E-4
	6.3E-8	3.83252E-4
	6.25E-8	3.82131E-4
	6.2E-8	3.81089E-4
	6.15E-8	3.80097E-4
	6.1E-8	3.79204E-4
	6.05E-8	3.78272E-4
	6.00E-08	3.7745E-4
	5.95E-8	3.76584E-4
	5.9E-8	3.75777E-4
	5.85E-8	3.75166E-4
	5.8E-8	3.74567E-4
	5.75E-8	3.73891E-4
	5.7E-8	3.73183E-4
	5.65E-8	3.72719E-4
	5.6E-8	3.72195E-4
	5.55E-8	3.71726E-4
	5.5E-8	3.71222E-4
	5.45E-8	3.709E-4
	5.4E-8	3.70472E-4
	5.35E-8	3.69994E-4
	5.3E-8	3.69513E-4
	5.25E-8	3.69115E-4
	5.2E-8	3.68721E-4
	5.15E-8	3.68406E-4
	5.1E-8	3.68078E-4
	5.05E-8	3.67823E-4
	5.00E-08	3.67618E-4
	4.95E-8	3.67358E-4
	4.9E-8	3.67078E-4
	4.85E-8	3.66746E-4
	4.8E-8	3.66496E-4
	4.75E-8	3.66219E-4
	4.7E-8	3.66013E-4
	4.65E-8	3.65873E-4
	4.6E-8	3.65593E-4
	4.55E-8	3.65487E-4
	4.5E-8	3.6539E-4
	4.45E-8	3.65217E-4
	4.4E-8	3.6503E-4
	4.35E-8	3.6493E-4
	4.3E-8	3.64721E-4
	4.25E-8	3.6455E-4
	4.2E-8	3.64656E-4
	4.15E-8	3.64464E-4
	4.1E-8	3.64469E-4
	4.05E-8	3.65343E-4
	4.00E-08	3.65471E-4
	3.95E-8	3.657E-4
	3.9E-8	3.65921E-4
	3.85E-8	3.66386E-4
	3.8E-8	3.66137E-4
	3.75E-8	3.66872E-4
	3.7E-8	3.67707E-4
	3.65E-8	3.68344E-4
	3.6E-8	3.68945E-4
	3.55E-8	3.69301E-4
	3.5E-8	3.69599E-4
	3.45E-8	3.69668E-4
	3.4E-8	3.69875E-4
	3.35E-8	3.69953E-4
	3.3E-8	3.70084E-4
	3.25E-8	3.70065E-4
	3.2E-8	3.70163E-4
	3.15E-8	3.70101E-4
	3.1E-8	3.70141E-4
	3.05E-8	3.70197E-4
	3.00E-08	3.70089E-4
	2.95E-8	3.70043E-4
	2.9E-8	3.70064E-4
	2.85E-8	3.69978E-4
	2.8E-8	3.69877E-4
	2.75E-8	3.69836E-4
	2.7E-8	3.69828E-4
	2.65E-8	3.69823E-4
	2.6E-8	3.69804E-4
	2.55E-8	3.69746E-4
	2.5E-8	3.69509E-4
	2.45E-8	3.69574E-4
	2.4E-8	3.6947E-4
	2.35E-8	3.69322E-4
	2.3E-8	3.6934E-4
	2.25E-8	3.69132E-4
	2.2E-8	3.69088E-4
	2.15E-8	3.69054E-4
	2.1E-8	3.68934E-4
	2.05E-8	3.68921E-4
	2.00E-08	3.69201E-4
	1.95E-8	3.68788E-4
	1.9E-8	3.68761E-4
	1.85E-8	3.68862E-4
	1.8E-8	3.68834E-4
	1.75E-8	3.68742E-4
	1.7E-8	3.6967E-4
	1.65E-8	3.69575E-4
	1.6E-8	3.69559E-4
	1.55E-8	3.69222E-4
	1.5E-8	3.68484E-4
	1.45E-8	3.6839E-4
	1.4E-8	3.6833E-4
	1.35E-8	3.68253E-4
	1.3E-8	3.68129E-4
	1.25E-8	3.68031E-4
	1.2E-8	3.67931E-4
	1.15E-8	3.67876E-4
	1.1E-8	3.67879E-4
	1.05E-8	3.67675E-4
	1.00E-08	3.67742E-4
	9.5E-9	3.67568E-4
	9.00E-09	3.67313E-4
	8.5E-9	3.67032E-4
	8.00E-09	3.66954E-4
	7.5E-9	3.66817E-4
	7.00E-09	3.66801E-4
	6.5E-9	3.66578E-4
	6.00E-09	3.6649E-4
	5.5E-9	3.66317E-4
	5.00E-09	3.66195E-4
	4.5E-9	3.65991E-4
	4.00E-09	3.65786E-4
	3.5E-9	3.65498E-4
	3.00E-09	3.64905E-4
	2.5E-9	3.63027E-4
	2.00E-09	3.59939E-4
	1.5E-9	3.53905E-4
	1.00E-09	3.36939E-4
	5.00E-10	-1.17425E-5
	0.00E+00	-1.25331E-5
	-5.00E-10	-1.30127E-5
	-1.00E-09	-1.35057E-5
	-1.5E-9	-1.38967E-5
	-2.00E-09	-1.44598E-5
	-2.5E-9	-1.48109E-5
	-3.00E-09	-1.51824E-5
	-3.5E-9	-1.57979E-5
	-4.00E-09	-1.62194E-5
	-4.5E-9	-1.66953E-5
	-5.00E-09	-1.71421E-5
	-5.5E-9	-1.75629E-5
	-6.00E-09	-1.79789E-5
	-6.5E-9	-1.84287E-5
	-7.00E-09	-1.89266E-5
	-7.5E-9	-1.93884E-5
	-8.00E-09	-1.99335E-5
	-8.5E-9	-2.03984E-5
	-9.00E-09	-2.07826E-5
	-9.5E-9	-2.11636E-5
	-1.00E-08	-2.16179E-5
	-1.05E-8	-2.21146E-5
	-1.1E-8	-2.2696E-5
	-1.15E-8	-2.32923E-5
	-1.2E-8	-2.37476E-5
	-1.25E-8	-2.41563E-5
	-1.3E-8	-2.46956E-5
	-1.35E-8	-2.50537E-5
	-1.4E-8	-2.54737E-5
	-1.45E-8	-2.58832E-5
	-1.5E-8	-2.62151E-5
	-1.55E-8	-2.67991E-5
	-1.6E-8	-2.73104E-5
	-1.65E-8	-2.78449E-5
	-1.7E-8	-3.935E-4
	-1.75E-8	-3.94194E-4
	-1.8E-8	-3.94208E-4
	-1.85E-8	-3.94112E-4
	-1.9E-8	-3.93367E-4
	-1.95E-8	-3.94192E-4
	-2.00E-08	-3.93878E-4
	-2.05E-8	-3.94576E-4
	-2.1E-8	-3.9451E-4
	-2.15E-8	-3.94607E-4
	-2.2E-8	-3.94763E-4
	-2.25E-8	-3.94725E-4
	-2.3E-8	-3.94835E-4
	-2.35E-8	-3.94911E-4
	-2.4E-8	-3.95029E-4
	-2.45E-8	-3.95103E-4
	-2.5E-8	-3.95186E-4
	-2.55E-8	-3.95246E-4
	-2.6E-8	-3.95327E-4
	-2.65E-8	-3.95397E-4
	-2.7E-8	-3.95428E-4
	-2.75E-8	-3.94649E-4
	-2.8E-8	-3.95621E-4
	-2.85E-8	-3.95644E-4
	-2.9E-8	-3.95657E-4
	-2.95E-8	-3.95643E-4
	-3.00E-08	-3.95635E-4
	-3.05E-8	-3.95612E-4
	-3.1E-8	-3.95617E-4
	-3.15E-8	-3.95645E-4
	-3.2E-8	-3.95593E-4
	-3.25E-8	-3.95563E-4
	-3.3E-8	-3.95509E-4
	-3.35E-8	-3.95363E-4
	-3.4E-8	-3.95327E-4
	-3.45E-8	-3.952E-4
	-3.5E-8	-3.94898E-4
	-3.55E-8	-3.94669E-4
	-3.6E-8	-3.94199E-4
	-3.65E-8	-3.9364E-4
	-3.7E-8	-3.92961E-4
	-3.75E-8	-3.92232E-4
	-3.8E-8	-3.91548E-4
	-3.85E-8	-3.90914E-4
	-3.9E-8	-3.90419E-4
	-3.95E-8	-3.90183E-4
	-4.00E-08	-3.90021E-4
	-4.05E-8	-3.89925E-4
	-4.1E-8	-3.89807E-4
	-4.15E-8	-3.89895E-4
	-4.2E-8	-3.90061E-4
	-4.25E-8	-3.90241E-4
	-4.3E-8	-3.90344E-4
	-4.35E-8	-3.9059E-4
	-4.4E-8	-3.9071E-4
	-4.45E-8	-3.90888E-4
	-4.5E-8	-3.91146E-4
	-4.55E-8	-3.91289E-4
	-4.6E-8	-3.91505E-4
	-4.65E-8	-3.9166E-4
	-4.7E-8	-3.9174E-4
	-4.75E-8	-3.9113E-4
	-4.8E-8	-3.92266E-4
	-4.85E-8	-3.91663E-4
	-4.9E-8	-3.91981E-4
	-4.95E-8	-3.92196E-4
	-5.00E-08	-3.92366E-4
	-5.05E-8	-3.92674E-4
	-5.1E-8	-3.92942E-4
	-5.15E-8	-3.93224E-4
	-5.2E-8	-3.93612E-4
	-5.25E-8	-3.93971E-4
	-5.3E-8	-3.94356E-4
	-5.35E-8	-3.95775E-4
	-5.4E-8	-3.96129E-4
	-5.45E-8	-3.96627E-4
	-5.5E-8	-3.97097E-4
	-5.55E-8	-3.97566E-4
	-5.6E-8	-3.9801E-4
	-5.65E-8	-3.98551E-4
	-5.7E-8	-3.99038E-4
	-5.75E-8	-3.9963E-4
	-5.8E-8	-4.00224E-4
	-5.85E-8	-4.00906E-4
	-5.9E-8	-4.01564E-4
	-5.95E-8	-4.02279E-4
	-6.00E-08	-4.03021E-4
	-6.05E-8	-4.03761E-4
	-6.1E-8	-4.04738E-4
	-6.15E-8	-4.05766E-4
	-6.2E-8	-4.06733E-4
	-6.25E-8	-4.07732E-4
	-6.3E-8	-4.08906E-4
	-6.35E-8	-4.10115E-4
	-6.4E-8	-4.11279E-4
	-6.45E-8	-4.12568E-4
	-6.5E-8	-4.13987E-4
	-6.55E-8	-4.15452E-4
	-6.6E-8	-4.17085E-4
	-6.65E-8	-4.1874E-4
	-6.7E-8	-4.20247E-4
	-6.75E-8	-4.2214E-4
	-6.8E-8	-4.23901E-4
	-6.85E-8	-4.25232E-4
	-6.9E-8	-4.27492E-4
	-6.95E-8	-4.2967E-4
	-7.00E-08	-4.31991E-4
	-7.05E-8	-4.33995E-4
	-7.1E-8	-4.36075E-4
	-7.15E-8	-4.38081E-4
	-7.2E-8	-4.39982E-4
	-7.25E-8	-4.41954E-4
	-7.3E-8	-4.43808E-4
	-7.35E-8	-4.45715E-4
	-7.4E-8	-4.47635E-4
	-7.45E-8	-4.49377E-4
	-7.5E-8	-4.51144E-4
	-7.55E-8	-4.53057E-4
	-7.6E-8	-4.54885E-4
	-7.65E-8	-4.56629E-4
	-7.7E-8	-4.58679E-4
	-7.75E-8	-4.60594E-4
	-7.8E-8	-4.62607E-4
	-7.85E-8	-4.64616E-4
	-7.9E-8	-4.66646E-4
	-7.95E-8	-4.68681E-4
	-8.00E-08	-4.707E-4
	-8.05E-8	-4.72736E-4
	-8.1E-8	-4.74915E-4
	-8.15E-8	-4.76925E-4
	-8.2E-8	-4.79106E-4
	-8.25E-8	-4.81208E-4
	-8.3E-8	-4.83347E-4
	-8.35E-8	-4.85441E-4
	-8.4E-8	-4.8763E-4
	-8.45E-8	-4.89819E-4
	-8.5E-8	-4.91911E-4
	-8.55E-8	-4.94107E-4
	-8.6E-8	-4.96285E-4
	-8.65E-8	-4.98366E-4
	-8.7E-8	-5.00551E-4
	-8.75E-8	-5.0274E-4
	-8.8E-8	-5.04889E-4
	-8.85E-8	-5.07115E-4
	-8.9E-8	-5.09245E-4
	-8.95E-8	-5.11523E-4
	-9.00E-08	-5.13674E-4
	-9.05E-8	-5.1588E-4
	-9.1E-8	-5.18035E-4
	-9.15E-8	-5.20311E-4
	-9.2E-8	-5.22465E-4
	-9.25E-8	-5.24587E-4
	-9.3E-8	-5.26834E-4
	-9.35E-8	-5.28991E-4
	-9.4E-8	-5.31172E-4
	-9.45E-8	-5.33404E-4
	-9.5E-8	-5.35485E-4
	-9.55E-8	-5.37408E-4
	-9.6E-8	-5.40071E-4
	-9.65E-8	-5.42212E-4
	-9.7E-8	-5.44373E-4
	-9.75E-8	-5.46615E-4
	-9.8E-8	-5.48796E-4
	-9.85E-8	-5.51055E-4
	-9.9E-8	-5.53225E-4
	-9.95E-8	-5.55457E-4
	-1.00E-07	-5.57659E-4

## Sheet: Fig. 4 (b)
	Current, experiment	T1, temperature
	I (A)	T1 (mK)
	-5.00E-08	218.95887
	-4.98E-8	219.0267
	-4.96E-8	218.70549
	-4.94E-8	218.43095
	-4.92E-8	218.2292
	-4.9E-8	217.85888
	-4.88E-8	218.04704
	-4.86E-8	217.89286
	-4.84E-8	217.69903
	-4.82E-8	217.4293
	-4.8E-8	217.08699
	-4.78E-8	217.12936
	-4.76E-8	217.12283
	-4.74E-8	217.14984
	-4.72E-8	216.91813
	-4.7E-8	216.69738
	-4.68E-8	216.62077
	-4.66E-8	216.36007
	-4.64E-8	216.18311
	-4.62E-8	215.98359
	-4.6E-8	215.75688
	-4.58E-8	215.62945
	-4.56E-8	215.64606
	-4.54E-8	215.35076
	-4.52E-8	214.99707
	-4.5E-8	214.62407
	-4.48E-8	214.85226
	-4.46E-8	214.18184
	-4.44E-8	213.69795
	-4.42E-8	213.68632
	-4.4E-8	213.73296
	-4.38E-8	213.33568
	-4.36E-8	213.43699
	-4.34E-8	213.46629
	-4.32E-8	213.33724
	-4.3E-8	212.98377
	-4.28E-8	212.72109
	-4.26E-8	212.83083
	-4.24E-8	212.59688
	-4.22E-8	212.87926
	-4.2E-8	212.28499
	-4.18E-8	212.85783
	-4.16E-8	212.28347
	-4.14E-8	211.89501
	-4.12E-8	211.45535
	-4.1E-8	211.53255
	-4.08E-8	211.85555
	-4.06E-8	211.72635
	-4.04E-8	212.53798
	-4.02E-8	212.59595
	-4.00E-08	211.43769
	-3.98E-8	210.65158
	-3.96E-8	210.59002
	-3.94E-8	210.68232
	-3.92E-8	210.51947
	-3.9E-8	210.78338
	-3.88E-8	210.61485
	-3.86E-8	210.60224
	-3.84E-8	210.45237
	-3.82E-8	210.24738
	-3.8E-8	209.87578
	-3.78E-8	210.53208
	-3.76E-8	211.48138
	-3.74E-8	211.7716
	-3.72E-8	212.79934
	-3.7E-8	213.80514
	-3.68E-8	215.13103
	-3.66E-8	215.63788
	-3.64E-8	216.13148
	-3.62E-8	215.68619
	-3.6E-8	215.83788
	-3.58E-8	215.60452
	-3.56E-8	216.21221
	-3.54E-8	215.8346
	-3.52E-8	215.93101
	-3.5E-8	215.89929
	-3.48E-8	215.34487
	-3.46E-8	215.4319
	-3.44E-8	215.39095
	-3.42E-8	215.27449
	-3.4E-8	215.26066
	-3.38E-8	215.20781
	-3.36E-8	215.01537
	-3.34E-8	215.2922
	-3.32E-8	214.94335
	-3.3E-8	214.97313
	-3.28E-8	214.97651
	-3.26E-8	214.82532
	-3.24E-8	214.9173
	-3.22E-8	215.12811
	-3.2E-8	214.57117
	-3.18E-8	214.16724
	-3.16E-8	214.13425
	-3.14E-8	213.737
	-3.12E-8	213.20852
	-3.1E-8	213.31506
	-3.08E-8	213.09543
	-3.06E-8	212.73179
	-3.04E-8	212.64338
	-3.02E-8	212.74141
	-3.00E-08	212.68532
	-2.98E-8	212.44088
	-2.96E-8	212.60177
	-2.94E-8	212.2705
	-2.92E-8	211.87999
	-2.9E-8	211.84996
	-2.88E-8	211.81882
	-2.86E-8	211.89043
	-2.84E-8	211.2796
	-2.82E-8	211.2942
	-2.8E-8	210.8941
	-2.78E-8	210.93736
	-2.76E-8	210.71348
	-2.74E-8	210.50685
	-2.72E-8	210.64184
	-2.7E-8	210.2624
	-2.68E-8	210.40907
	-2.66E-8	209.95215
	-2.64E-8	209.97691
	-2.62E-8	209.47739
	-2.6E-8	209.24404
	-2.58E-8	209.29001
	-2.56E-8	209.33573
	-2.54E-8	208.83541
	-2.52E-8	208.93867
	-2.5E-8	208.50831
	-2.48E-8	208.75238
	-2.46E-8	208.20837
	-2.44E-8	208.12791
	-2.42E-8	208.03329
	-2.4E-8	207.74023
	-2.38E-8	208.31533
	-2.36E-8	207.90994
	-2.34E-8	207.91072
	-2.32E-8	208.11456
	-2.3E-8	207.2266
	-2.28E-8	206.71302
	-2.26E-8	206.59897
	-2.24E-8	206.47602
	-2.22E-8	206.14941
	-2.2E-8	205.58031
	-2.18E-8	206.43048
	-2.16E-8	205.84945
	-2.14E-8	205.86056
	-2.12E-8	205.53166
	-2.1E-8	205.73263
	-2.08E-8	205.52317
	-2.06E-8	205.01423
	-2.04E-8	204.64482
	-2.02E-8	204.46815
	-2.00E-08	204.17046
	-1.98E-8	203.9944
	-1.96E-8	203.32322
	-1.94E-8	203.77028
	-1.92E-8	203.09558
	-1.9E-8	203.45079
	-1.88E-8	202.8576
	-1.86E-8	202.36571
	-1.84E-8	202.48667
	-1.82E-8	202.68658
	-1.8E-8	202.04822
	-1.78E-8	201.99453
	-1.76E-8	201.17605
	-1.74E-8	201.23242
	-1.72E-8	201.15093
	-1.7E-8	201.22259
	-1.68E-8	200.36703
	-1.66E-8	200.13968
	-1.64E-8	200.41533
	-1.62E-8	199.9256
	-1.6E-8	199.45332
	-1.58E-8	199.23426
	-1.56E-8	199.26632
	-1.54E-8	198.90597
	-1.52E-8	198.43386
	-1.5E-8	198.01181
	-1.48E-8	197.63598
	-1.46E-8	197.76425
	-1.44E-8	197.70859
	-1.42E-8	197.22257
	-1.4E-8	197.17658
	-1.38E-8	197.36754
	-1.36E-8	196.80475
	-1.34E-8	196.88621
	-1.32E-8	196.24761
	-1.3E-8	196.33044
	-1.28E-8	196.28093
	-1.26E-8	195.6107
	-1.24E-8	195.03124
	-1.22E-8	194.67726
	-1.2E-8	193.9535
	-1.18E-8	193.86129
	-1.16E-8	194.21275
	-1.14E-8	193.90949
	-1.12E-8	193.2751
	-1.1E-8	193.10041
	-1.08E-8	193.49084
	-1.06E-8	193.33628
	-1.04E-8	193.15043
	-1.02E-8	192.44586
	-1.00E-08	191.80837
	-9.8E-9	191.48541
	-9.6E-9	191.07176
	-9.4E-9	190.80274
	-9.2E-9	190.51026
	-9.00E-09	190.54562
	-8.8E-9	189.7601
	-8.6E-9	189.48579
	-8.4E-9	188.84661
	-8.2E-9	188.62865
	-8.00E-09	188.31745
	-7.8E-9	188.5429
	-7.6E-9	187.34743
	-7.4E-9	186.83801
	-7.2E-9	186.09523
	-7.00E-09	186.4521
	-6.8E-9	185.87495
	-6.6E-9	185.66154
	-6.4E-9	185.42743
	-6.2E-9	185.44738
	-6.00E-09	184.72394
	-5.8E-9	184.25079
	-5.6E-9	184.10742
	-5.4E-9	183.83306
	-5.2E-9	183.34603
	-5.00E-09	183.48515
	-4.8E-9	182.7001
	-4.6E-9	182.59255
	-4.4E-9	182.43751
	-4.2E-9	182.22582
	-4.00E-09	181.89549
	-3.8E-9	182.05812
	-3.6E-9	181.56731
	-3.4E-9	182.10107
	-3.2E-9	180.92353
	-3.00E-09	180.75432
	-2.8E-9	178.85079
	-2.6E-9	177.23821
	-2.4E-9	175.37223
	-2.2E-9	173.07073
	-2.00E-09	170.76796
	-1.8E-9	169.00891
	-1.6E-9	167.18303
	-1.4E-9	166.72341
	-1.2E-9	164.70879
	-1.00E-09	160.38959
	-8.00E-10	156.98304
	-6.00E-10	43.97106
	-4.00E-10	43.85948
	-2.00E-10	46.35894
	0.00E+00	45.16033
	2.00E-10	46.17189
	4.00E-10	47.26041
	6.00E-10	45.15334
	8.00E-10	44.07226
	1.00E-09	46.32465
	1.2E-9	46.9768
	1.4E-9	44.93547
	1.6E-9	47.38435
	1.8E-9	45.89427
	2.00E-09	47.90008
	2.2E-9	48.75234
	2.4E-9	51.01171
	2.6E-9	53.24032
	2.8E-9	55.87636
	3.00E-09	53.48012
	3.2E-9	57.43493
	3.4E-9	60.88093
	3.6E-9	59.78512
	3.8E-9	63.31046
	4.00E-09	64.74051
	4.2E-9	69.24398
	4.4E-9	68.44982
	4.6E-9	67.39863
	4.8E-9	70.42676
	5.00E-09	72.45024
	5.2E-9	74.22271
	5.4E-9	77.06274
	5.6E-9	80.93564
	5.8E-9	80.68469
	6.00E-09	83.20549
	6.2E-9	83.75808
	6.4E-9	86.74929
	6.6E-9	86.00056
	6.8E-9	89.3846
	7.00E-09	92.41861
	7.2E-9	93.6311
	7.4E-9	95.99977
	7.6E-9	97.5587
	7.8E-9	99.69698
	8.00E-09	101.334
	8.2E-9	101.55306
	8.4E-9	105.55991
	8.6E-9	106.82236
	8.8E-9	108.42084
	9.00E-09	109.06116
	9.2E-9	112.60824
	9.4E-9	114.40443
	9.6E-9	114.70652
	9.8E-9	116.8141
	1.00E-08	118.73738
	1.02E-8	119.6894
	1.04E-8	121.05893
	1.06E-8	122.30438
	1.08E-8	122.97726
	1.1E-8	126.64501
	1.12E-8	127.39653
	1.14E-8	128.79636
	1.16E-8	129.94298
	1.18E-8	130.5613
	1.2E-8	132.38944
	1.22E-8	133.8504
	1.24E-8	134.75683
	1.26E-8	136.22136
	1.28E-8	136.46187
	1.3E-8	138.19006
	1.32E-8	138.92886
	1.34E-8	140.55192
	1.36E-8	140.83205
	1.38E-8	141.63275
	1.4E-8	142.58877
	1.42E-8	142.68028
	1.44E-8	143.50039
	1.46E-8	144.13369
	1.48E-8	145.0746
	1.5E-8	145.66339
	1.52E-8	146.27119
	1.54E-8	147.49045
	1.56E-8	146.84428
	1.58E-8	148.17931
	1.6E-8	149.10238
	1.62E-8	149.19043
	1.64E-8	150.4545
	1.66E-8	150.64393
	1.68E-8	151.36614
	1.7E-8	152.34425
	1.72E-8	153.20379
	1.74E-8	153.46123
	1.76E-8	154.04289
	1.78E-8	153.82457
	1.8E-8	154.73169
	1.82E-8	155.98289
	1.84E-8	155.7068
	1.86E-8	156.14946
	1.88E-8	157.20867
	1.9E-8	157.34763
	1.92E-8	158.05534
	1.94E-8	158.36593
	1.96E-8	159.34166
	1.98E-8	159.71449
	2.00E-08	159.99208
	2.02E-8	161.43569
	2.04E-8	162.44172
	2.06E-8	161.38059
	2.08E-8	162.04493
	2.1E-8	162.44124
	2.12E-8	163.28594
	2.14E-8	163.83125
	2.16E-8	164.1484
	2.18E-8	164.6218
	2.2E-8	165.02435
	2.22E-8	165.60595
	2.24E-8	166.02132
	2.26E-8	166.58247
	2.28E-8	167.34503
	2.3E-8	167.78528
	2.32E-8	168.54665
	2.34E-8	168.78918
	2.36E-8	169.24593
	2.38E-8	169.27174
	2.4E-8	169.62671
	2.42E-8	170.16756
	2.44E-8	170.42569
	2.46E-8	170.57222
	2.48E-8	171.02424
	2.5E-8	171.4558
	2.52E-8	215.34789
	2.54E-8	215.91504
	2.56E-8	216.27982
	2.58E-8	215.85982
	2.6E-8	216.011
	2.62E-8	216.21938
	2.64E-8	216.4282
	2.66E-8	216.57669
	2.68E-8	216.64371
	2.7E-8	216.6295
	2.72E-8	216.97937
	2.74E-8	217.04898
	2.76E-8	217.22438
	2.78E-8	217.19968
	2.8E-8	217.00447
	2.82E-8	217.5584
	2.84E-8	217.42858
	2.86E-8	217.55082
	2.88E-8	217.89454
	2.9E-8	217.95158
	2.92E-8	217.71588
	2.94E-8	217.94643
	2.96E-8	218.18533
	2.98E-8	217.78516
	3.00E-08	218.12869
	3.02E-8	218.21286
	3.04E-8	217.89028
	3.06E-8	217.91978
	3.08E-8	217.76041
	3.1E-8	217.88546
	3.12E-8	218.44323
	3.14E-8	218.21933
	3.16E-8	218.52399
	3.18E-8	218.80909
	3.2E-8	219.00593
	3.22E-8	218.50239
	3.24E-8	218.65986
	3.26E-8	218.49024
	3.28E-8	218.39238
	3.3E-8	218.45432
	3.32E-8	219.05784
	3.34E-8	218.85419
	3.36E-8	219.48714
	3.38E-8	218.77292
	3.4E-8	218.79395
	3.42E-8	218.59739
	3.44E-8	218.59683
	3.46E-8	218.99363
	3.48E-8	218.93487
	3.5E-8	219.18214
	3.52E-8	218.82367
	3.54E-8	218.77654
	3.56E-8	218.48913
	3.58E-8	218.51789
	3.6E-8	217.94218
	3.62E-8	217.68385
	3.64E-8	216.91432
	3.66E-8	215.85405
	3.68E-8	215.57969
	3.7E-8	213.81781
	3.72E-8	211.7754
	3.74E-8	210.97463
	3.76E-8	210.06508
	3.78E-8	209.97457
	3.8E-8	209.4537
	3.82E-8	209.22965
	3.84E-8	209.16676
	3.86E-8	209.56087
	3.88E-8	209.33946
	3.9E-8	209.46559
	3.92E-8	209.65395
	3.94E-8	209.84228
	3.96E-8	209.74454
	3.98E-8	210.23865
	4.00E-08	210.13101
	4.02E-8	210.37529
	4.04E-8	210.21008
	4.06E-8	210.52696
	4.08E-8	210.75314
	4.1E-8	210.62246
	4.12E-8	210.64544
	4.14E-8	210.97051
	4.16E-8	211.19289
	4.18E-8	211.41728
	4.2E-8	211.56487
	4.22E-8	211.42145
	4.24E-8	211.61758
	4.26E-8	212.1636
	4.28E-8	212.05572
	4.3E-8	212.47526
	4.32E-8	212.34108
	4.34E-8	212.19558
	4.36E-8	212.19054
	4.38E-8	212.78093
	4.4E-8	212.36891
	4.42E-8	212.4896
	4.44E-8	212.84484
	4.46E-8	213.52232
	4.48E-8	213.42291
	4.5E-8	213.93683
	4.52E-8	213.74798
	4.54E-8	213.83066
	4.56E-8	214.08259
	4.58E-8	214.10992
	4.6E-8	214.75824
	4.62E-8	214.4613
	4.64E-8	214.45687
	4.66E-8	214.8852
	4.68E-8	214.63094
	4.7E-8	215.00749
	4.72E-8	215.01944
	4.74E-8	215.27992
	4.76E-8	215.67713
	4.78E-8	215.87605
	4.8E-8	215.82833
	4.82E-8	216.12237
	4.84E-8	216.2952
	4.86E-8	216.46192
	4.88E-8	216.52068
	4.9E-8	216.79034
	4.92E-8	216.60421
	4.94E-8	216.8388
	4.96E-8	217.47405
	4.98E-8	217.35571
	5.00E-08	217.05613
	5.00E-08	217.15343
	4.98E-8	217.48836
	4.96E-8	216.9274
	4.94E-8	216.94892
	4.92E-8	217.03156
	4.9E-8	216.70308
	4.88E-8	216.60514
	4.86E-8	216.29012
	4.84E-8	216.67546
	4.82E-8	216.41193
	4.8E-8	216.06403
	4.78E-8	215.90745
	4.76E-8	215.27669
	4.74E-8	215.45904
	4.72E-8	215.72712
	4.7E-8	215.56519
	4.68E-8	215.05379
	4.66E-8	214.98684
	4.64E-8	214.66215
	4.62E-8	214.40742
	4.6E-8	214.2441
	4.58E-8	214.28338
	4.56E-8	214.2745
	4.54E-8	213.86562
	4.52E-8	213.39982
	4.5E-8	213.44863
	4.48E-8	213.67528
	4.46E-8	213.01299
	4.44E-8	213.04664
	4.42E-8	212.87815
	4.4E-8	212.97567
	4.38E-8	212.75011
	4.36E-8	212.64518
	4.34E-8	212.38124
	4.32E-8	212.07502
	4.3E-8	212.03714
	4.28E-8	212.101
	4.26E-8	211.57354
	4.24E-8	211.01555
	4.22E-8	211.33633
	4.2E-8	211.176
	4.18E-8	210.89181
	4.16E-8	210.33772
	4.14E-8	210.79427
	4.12E-8	210.67304
	4.1E-8	210.34742
	4.08E-8	210.43876
	4.06E-8	210.3011
	4.04E-8	210.03627
	4.02E-8	209.98128
	4.00E-08	209.95311
	3.98E-8	209.23815
	3.96E-8	209.26655
	3.94E-8	209.32807
	3.92E-8	209.36363
	3.9E-8	209.45424
	3.88E-8	208.71004
	3.86E-8	208.59084
	3.84E-8	208.28077
	3.82E-8	208.51428
	3.8E-8	208.91118
	3.78E-8	209.55322
	3.76E-8	209.55051
	3.74E-8	210.45509
	3.72E-8	212.02888
	3.7E-8	212.90695
	3.68E-8	214.83024
	3.66E-8	216.1116
	3.64E-8	216.67443
	3.62E-8	217.86576
	3.6E-8	218.23849
	3.58E-8	218.72357
	3.56E-8	218.92488
	3.54E-8	218.96096
	3.52E-8	219.15786
	3.5E-8	218.76711
	3.48E-8	218.80304
	3.46E-8	219.05804
	3.44E-8	218.7865
	3.42E-8	219.41509
	3.4E-8	218.81152
	3.38E-8	218.61996
	3.36E-8	218.86558
	3.34E-8	218.85146
	3.32E-8	219.13845
	3.3E-8	219.09446
	3.28E-8	218.58593
	3.26E-8	218.43085
	3.24E-8	218.62542
	3.22E-8	218.65048
	3.2E-8	218.90685
	3.18E-8	218.29724
	3.16E-8	218.34874
	3.14E-8	218.24329
	3.12E-8	218.19435
	3.1E-8	217.74975
	3.08E-8	217.74812
	3.06E-8	217.93725
	3.04E-8	217.77827
	3.02E-8	218.37917
	3.00E-08	218.07165
	2.98E-8	218.07018
	2.96E-8	218.0818
	2.94E-8	217.52886
	2.92E-8	217.35132
	2.9E-8	217.56282
	2.88E-8	217.45217
	2.86E-8	217.16252
	2.84E-8	217.48203
	2.82E-8	216.88572
	2.8E-8	216.66442
	2.78E-8	216.85082
	2.76E-8	216.77743
	2.74E-8	216.95328
	2.72E-8	217.0931
	2.7E-8	216.72144
	2.68E-8	216.53934
	2.66E-8	216.23009
	2.64E-8	216.50828
	2.62E-8	216.3031
	2.6E-8	216.84146
	2.58E-8	216.27444
	2.56E-8	216.21366
	2.54E-8	215.89796
	2.52E-8	215.63656
	2.5E-8	215.49719
	2.48E-8	215.37538
	2.46E-8	215.31265
	2.44E-8	215.37499
	2.42E-8	215.33014
	2.4E-8	215.0793
	2.38E-8	215.27202
	2.36E-8	214.85603
	2.34E-8	214.68922
	2.32E-8	214.63714
	2.3E-8	214.20778
	2.28E-8	213.79286
	2.26E-8	213.94632
	2.24E-8	213.81171
	2.22E-8	214.10875
	2.2E-8	213.93119
	2.18E-8	214.18489
	2.16E-8	214.12695
	2.14E-8	213.67376
	2.12E-8	213.53813
	2.1E-8	212.83772
	2.08E-8	212.66958
	2.06E-8	212.57678
	2.04E-8	212.77049
	2.02E-8	211.98549
	2.00E-08	212.19021
	1.98E-8	211.76113
	1.96E-8	211.8046
	1.94E-8	211.78395
	1.92E-8	211.49268
	1.9E-8	211.60684
	1.88E-8	211.28944
	1.86E-8	210.7241
	1.84E-8	210.52569
	1.82E-8	210.04278
	1.8E-8	210.23129
	1.78E-8	210.26193
	1.76E-8	209.69849
	1.74E-8	209.56741
	1.72E-8	209.35616
	1.7E-8	209.03645
	1.68E-8	208.58777
	1.66E-8	208.73995
	1.64E-8	208.77362
	1.62E-8	208.31984
	1.6E-8	208.11076
	1.58E-8	207.78295
	1.56E-8	207.38243
	1.54E-8	207.12394
	1.52E-8	206.57648
	1.5E-8	206.38436
	1.48E-8	205.76891
	1.46E-8	205.79925
	1.44E-8	205.4957
	1.42E-8	205.32123
	1.4E-8	205.01425
	1.38E-8	204.53321
	1.36E-8	204.03972
	1.34E-8	204.59085
	1.32E-8	203.96597
	1.3E-8	203.51061
	1.28E-8	203.55057
	1.26E-8	203.28812
	1.24E-8	203.16654
	1.22E-8	202.53435
	1.2E-8	202.45704
	1.18E-8	202.39944
	1.16E-8	202.11395
	1.14E-8	201.84305
	1.12E-8	201.61657
	1.1E-8	201.48445
	1.08E-8	201.38572
	1.06E-8	200.73988
	1.04E-8	200.54956
	1.02E-8	200.02968
	1.00E-08	200.01561
	9.8E-9	199.9419
	9.6E-9	199.49021
	9.4E-9	199.31777
	9.2E-9	199.01592
	9.00E-09	198.15024
	8.8E-9	197.7304
	8.6E-9	197.41148
	8.4E-9	197.29762
	8.2E-9	196.50264
	8.00E-09	196.20755
	7.8E-9	196.10208
	7.6E-9	195.25739
	7.4E-9	194.90892
	7.2E-9	194.65504
	7.00E-09	194.02929
	6.8E-9	193.94037
	6.6E-9	193.39615
	6.4E-9	193.12362
	6.2E-9	192.74578
	6.00E-09	192.31152
	5.8E-9	191.38326
	5.6E-9	191.08737
	5.4E-9	190.70235
	5.2E-9	190.42678
	5.00E-09	189.92013
	4.8E-9	189.24221
	4.6E-9	189.13171
	4.4E-9	188.36293
	4.2E-9	188.39919
	4.00E-09	187.4604
	3.8E-9	187.15576
	3.6E-9	187.24723
	3.4E-9	187.14317
	3.2E-9	186.98328
	3.00E-09	185.95551
	2.8E-9	184.62763
	2.6E-9	182.70873
	2.4E-9	180.29469
	2.2E-9	176.86041
	2.00E-09	173.14162
	1.8E-9	170.60406
	1.6E-9	169.3174
	1.4E-9	168.16391
	1.2E-9	166.29649
	1.00E-09	161.92101
	8.00E-10	158.5607
	6.00E-10	54.22874
	4.00E-10	47.88342
	2.00E-10	49.39747
	0	48.12543
	-2.00E-10	49.40114
	-4.00E-10	49.24554
	-6.00E-10	49.72827
	-8.00E-10	46.85613
	-1.00E-09	50.24705
	-1.2E-9	51.01566
	-1.4E-9	52.25761
	-1.6E-9	54.29744
	-1.8E-9	52.06125
	-2.00E-09	53.83974
	-2.2E-9	54.48967
	-2.4E-9	56.26726
	-2.6E-9	57.89162
	-2.8E-9	60.64224
	-3.00E-09	61.83095
	-3.2E-9	64.94202
	-3.4E-9	65.63175
	-3.6E-9	66.24706
	-3.8E-9	67.50081
	-4.00E-09	69.14764
	-4.2E-9	72.00772
	-4.4E-9	72.96657
	-4.6E-9	73.58744
	-4.8E-9	75.34521
	-5.00E-09	77.38375
	-5.2E-9	77.83656
	-5.4E-9	80.49676
	-5.6E-9	81.53153
	-5.8E-9	85.83086
	-6.00E-09	85.31429
	-6.2E-9	85.8967
	-6.4E-9	90.01701
	-6.6E-9	91.19332
	-6.8E-9	93.90948
	-7.00E-09	94.79766
	-7.2E-9	97.95326
	-7.4E-9	100.0408
	-7.6E-9	102.17459
	-7.8E-9	103.36197
	-8.00E-09	104.43794
	-8.2E-9	106.80042
	-8.4E-9	108.82134
	-8.6E-9	111.16577
	-8.8E-9	112.10647
	-9.00E-09	113.51019
	-9.2E-9	115.47289
	-9.4E-9	116.39644
	-9.6E-9	118.2152
	-9.8E-9	118.8705
	-1.00E-08	120.18113
	-1.02E-8	121.47101
	-1.04E-8	121.99089
	-1.06E-8	125.3086
	-1.08E-8	126.43113
	-1.1E-8	128.39179
	-1.12E-8	129.32366
	-1.14E-8	128.3087
	-1.16E-8	130.34577
	-1.18E-8	133.22164
	-1.2E-8	134.11967
	-1.22E-8	136.16654
	-1.24E-8	137.11616
	-1.26E-8	137.55818
	-1.28E-8	139.90898
	-1.3E-8	140.51505
	-1.32E-8	140.8224
	-1.34E-8	141.7943
	-1.36E-8	142.12512
	-1.38E-8	142.86507
	-1.4E-8	143.66714
	-1.42E-8	144.26484
	-1.44E-8	144.76466
	-1.46E-8	145.64232
	-1.48E-8	145.58352
	-1.5E-8	146.99736
	-1.52E-8	146.7102
	-1.54E-8	147.9173
	-1.56E-8	148.68737
	-1.58E-8	148.75392
	-1.6E-8	149.82673
	-1.62E-8	150.1972
	-1.64E-8	150.35234
	-1.66E-8	151.55268
	-1.68E-8	151.8644
	-1.7E-8	152.68581
	-1.72E-8	152.74978
	-1.74E-8	153.5229
	-1.76E-8	154.63386
	-1.78E-8	155.77891
	-1.8E-8	156.05415
	-1.82E-8	156.41345
	-1.84E-8	157.09148
	-1.86E-8	157.48989
	-1.88E-8	157.92394
	-1.9E-8	157.72005
	-1.92E-8	158.11735
	-1.94E-8	158.24967
	-1.96E-8	159.86628
	-1.98E-8	159.47475
	-2.00E-08	160.30595
	-2.02E-8	160.92756
	-2.04E-8	161.56182
	-2.06E-8	161.81726
	-2.08E-8	162.24421
	-2.1E-8	162.62665
	-2.12E-8	163.40196
	-2.14E-8	163.44481
	-2.16E-8	164.08288
	-2.18E-8	164.9282
	-2.2E-8	165.17854
	-2.22E-8	165.86005
	-2.24E-8	165.92797
	-2.26E-8	166.72694
	-2.28E-8	167.0431
	-2.3E-8	167.5834
	-2.32E-8	168.19549
	-2.34E-8	168.14225
	-2.36E-8	168.80522
	-2.38E-8	169.61089
	-2.4E-8	169.7213
	-2.42E-8	170.4035
	-2.44E-8	171.39372
	-2.46E-8	171.90192
	-2.48E-8	172.04981
	-2.5E-8	172.29284
	-2.52E-8	209.48017
	-2.54E-8	209.31085
	-2.56E-8	209.86869
	-2.58E-8	209.81424
	-2.6E-8	209.87293
	-2.62E-8	210.63364
	-2.64E-8	210.33702
	-2.66E-8	210.41298
	-2.68E-8	210.53056
	-2.7E-8	210.96172
	-2.72E-8	210.84892
	-2.74E-8	211.11455
	-2.76E-8	211.29516
	-2.78E-8	211.46045
	-2.8E-8	211.42511
	-2.82E-8	211.65639
	-2.84E-8	212.12288
	-2.86E-8	212.1743
	-2.88E-8	212.19066
	-2.9E-8	212.14255
	-2.92E-8	212.72203
	-2.94E-8	212.31758
	-2.96E-8	213.04727
	-2.98E-8	212.82931
	-3.00E-08	213.04918
	-3.02E-8	213.48005
	-3.04E-8	213.57344
	-3.06E-8	213.51419
	-3.08E-8	213.65669
	-3.1E-8	214.02706
	-3.12E-8	214.34898
	-3.14E-8	214.22118
	-3.16E-8	214.41645
	-3.18E-8	214.91114
	-3.2E-8	214.59791
	-3.22E-8	214.83519
	-3.24E-8	214.33928
	-3.26E-8	214.7817
	-3.28E-8	215.0921
	-3.3E-8	215.20567
	-3.32E-8	215.2184
	-3.34E-8	215.31758
	-3.36E-8	215.68688
	-3.38E-8	215.6781
	-3.4E-8	216.27702
	-3.42E-8	215.98127
	-3.44E-8	216.10484
	-3.46E-8	216.26237
	-3.48E-8	216.51847
	-3.5E-8	216.19944
	-3.52E-8	216.65398
	-3.54E-8	216.84338
	-3.56E-8	216.71431
	-3.58E-8	216.85896
	-3.6E-8	216.70976
	-3.62E-8	216.48378
	-3.64E-8	216.04573
	-3.66E-8	215.98386
	-3.68E-8	214.69556
	-3.7E-8	213.99902
	-3.72E-8	212.75943
	-3.74E-8	212.49817
	-3.76E-8	211.82158
	-3.78E-8	210.92516
	-3.8E-8	210.51017
	-3.82E-8	209.8591
	-3.84E-8	209.81879
	-3.86E-8	209.90419
	-3.88E-8	210.23213
	-3.9E-8	210.27797
	-3.92E-8	209.99802
	-3.94E-8	210.28124
	-3.96E-8	210.61768
	-3.98E-8	210.89747
	-4.00E-08	211.04544
	-4.02E-8	211.32388
	-4.04E-8	211.6546
	-4.06E-8	211.37401
	-4.08E-8	211.57445
	-4.1E-8	211.81624
	-4.12E-8	212.03162
	-4.14E-8	211.99994
	-4.16E-8	212.21672
	-4.18E-8	212.35331
	-4.2E-8	212.4964
	-4.22E-8	212.96338
	-4.24E-8	213.19514
	-4.26E-8	213.19078
	-4.28E-8	213.30899
	-4.3E-8	213.64551
	-4.32E-8	213.55484
	-4.34E-8	213.54416
	-4.36E-8	213.79967
	-4.38E-8	213.95374
	-4.4E-8	214.30457
	-4.42E-8	213.84668
	-4.44E-8	213.91361
	-4.46E-8	214.47093
	-4.48E-8	214.2285
	-4.5E-8	215.04418
	-4.52E-8	215.02677
	-4.54E-8	215.0577
	-4.56E-8	215.0407
	-4.58E-8	215.17934
	-4.6E-8	215.7176
	-4.62E-8	215.8089
	-4.64E-8	216.20785
	-4.66E-8	216.03058
	-4.68E-8	216.34302
	-4.7E-8	216.14252
	-4.72E-8	216.52917
	-4.74E-8	216.68456
	-4.76E-8	216.92455
	-4.78E-8	216.75778
	-4.8E-8	216.77227
	-4.82E-8	216.99911
	-4.84E-8	217.74061
	-4.86E-8	217.46301
	-4.88E-8	217.73926
	-4.9E-8	217.74453
	-4.92E-8	217.94935
	-4.94E-8	218.27841
	-4.96E-8	218.28562
	-4.98E-8	218.50723
	-5.00E-08	218.37802

## Sheet: Fig. 4 (c)
	Current, experiment	T1, temperature		fitting line:
	I (A)	T1 (mK)		T1=106.32338+2.66636E9*I
	0.00E+00	45.16033		from I=1.8E-8 to 7E-8
	2.00E-10	46.17189
	4.00E-10	47.26041
	6.00E-10	45.15334
	8.00E-10	44.07226
	1.00E-09	46.32465
	1.2E-9	46.9768
	1.4E-9	44.93547
	1.6E-9	47.38435
	1.8E-9	45.89427
	2.00E-09	47.90008
	2.2E-9	48.75234
	2.4E-9	51.01171
	2.6E-9	53.24032
	2.8E-9	55.87636
	3.00E-09	53.48012
	3.2E-9	57.43493
	3.4E-9	60.88093
	3.6E-9	59.78512
	3.8E-9	63.31046
	4.00E-09	64.74051
	4.2E-9	69.24398
	4.4E-9	68.44982
	4.6E-9	67.39863
	4.8E-9	70.42676
	5.00E-09	72.45024
	5.2E-9	74.22271
	5.4E-9	77.06274
	5.6E-9	80.93564
	5.8E-9	80.68469
	6.00E-09	83.20549
	6.2E-9	83.75808
	6.4E-9	86.74929
	6.6E-9	86.00056
	6.8E-9	89.3846
	7.00E-09	92.41861
	7.2E-9	93.6311
	7.4E-9	95.99977
	7.6E-9	97.5587
	7.8E-9	99.69698
	8.00E-09	101.334
	8.2E-9	101.55306
	8.4E-9	105.55991
	8.6E-9	106.82236
	8.8E-9	108.42084
	9.00E-09	109.06116
	9.2E-9	112.60824
	9.4E-9	114.40443
	9.6E-9	114.70652
	9.8E-9	116.8141
	1.00E-08	118.73738
	1.02E-8	119.6894
	1.04E-8	121.05893
	1.06E-8	122.30438
	1.08E-8	122.97726
	1.1E-8	126.64501
	1.12E-8	127.39653
	1.14E-8	128.79636
	1.16E-8	129.94298
	1.18E-8	130.5613
	1.2E-8	132.38944
	1.22E-8	133.8504
	1.24E-8	134.75683
	1.26E-8	136.22136
	1.28E-8	136.46187
	1.3E-8	138.19006
	1.32E-8	138.92886
	1.34E-8	140.55192
	1.36E-8	140.83205
	1.38E-8	141.63275
	1.4E-8	142.58877
	1.42E-8	142.68028
	1.44E-8	143.50039
	1.46E-8	144.13369
	1.48E-8	145.0746
	1.5E-8	145.66339
	1.52E-8	146.27119
	1.54E-8	147.49045
	1.56E-8	146.84428
	1.58E-8	148.17931
	1.6E-8	149.10238
	1.62E-8	149.19043
	1.64E-8	150.4545
	1.66E-8	150.64393
	1.68E-8	151.36614
	1.7E-8	152.34425
	1.72E-8	153.20379
	1.74E-8	153.46123
	1.76E-8	154.04289
	1.78E-8	153.82457
	1.8E-8	154.73169
	1.82E-8	155.98289
	1.84E-8	155.7068
	1.86E-8	156.14946
	1.88E-8	157.20867
	1.9E-8	157.34763
	1.92E-8	158.05534
	1.94E-8	158.36593
	1.96E-8	159.34166
	1.98E-8	159.71449
	2.00E-08	159.99208
	2.02E-8	161.43569
	2.04E-8	162.44172
	2.06E-8	161.38059
	2.08E-8	162.04493
	2.1E-8	162.44124
	2.12E-8	163.28594
	2.14E-8	163.83125
	2.16E-8	164.1484
	2.18E-8	164.6218
	2.2E-8	165.02435
	2.22E-8	165.60595
	2.24E-8	166.02132
	2.26E-8	166.58247
	2.28E-8	167.34503
	2.3E-8	167.78528
	2.32E-8	168.54665
	2.34E-8	168.78918
	2.36E-8	169.24593
	2.38E-8	169.27174
	2.4E-8	169.62671
	2.42E-8	170.16756
	2.44E-8	170.42569
	2.46E-8	170.57222
	2.48E-8	171.02424
	2.5E-8	171.4558
