# Supplementary material for: Bolometric detection of Josephson radiation
Source: Nat Nanotechnol. 2024 Aug 22;19(11):1613–8. doi: 10.1038/s41565-024-01770-7 (PMC11567893; doi:10.1038/s41565-024-01770-7)
Supplement: Supplementary file 5 — Source data for Fig. 5. Panels separated in different sheets including the numerical values from theory. [file 41565_2024_1770_MOESM5_ESM.xlsx]

## Sheet: Fig. 5 (a)
	Voltage, experiment	Power (P1), experiment
	V (V)	P1 (W)
	-6.00E-04	3.93623E-14		Line:
	-5.99E-4	3.92369E-14		I_c^2*R1/2=(64.4e-9)^2*15.8/2
	-5.98E-4	3.91048E-14
	-5.97E-4	3.91778E-14
	-5.96E-4	3.91233E-14
	-5.95E-4	3.8973E-14
	-5.94E-4	3.87454E-14
	-5.93E-4	3.88177E-14
	-5.92E-4	3.85712E-14
	-5.91E-4	3.87251E-14
	-5.9E-4	3.85238E-14
	-5.89E-4	3.86465E-14
	-5.88E-4	3.86107E-14
	-5.87E-4	3.82703E-14
	-5.86E-4	3.83072E-14
	-5.85E-4	3.81257E-14
	-5.84E-4	3.81981E-14
	-5.83E-4	3.80469E-14
	-5.82E-4	3.79349E-14
	-5.81E-4	3.79315E-14
	-5.8E-4	3.79164E-14
	-5.79E-4	3.78457E-14
	-5.78E-4	3.77129E-14
	-5.77E-4	3.74929E-14
	-5.76E-4	3.75707E-14
	-5.75E-4	3.76022E-14
	-5.74E-4	3.75233E-14
	-5.73E-4	3.73094E-14
	-5.72E-4	3.72895E-14
	-5.71E-4	3.73046E-14
	-5.7E-4	3.7227E-14
	-5.69E-4	3.69632E-14
	-5.68E-4	3.70905E-14
	-5.67E-4	3.70485E-14
	-5.66E-4	3.68564E-14
	-5.65E-4	3.68743E-14
	-5.64E-4	3.68653E-14
	-5.63E-4	3.66223E-14
	-5.62E-4	3.66686E-14
	-5.61E-4	3.65309E-14
	-5.6E-4	3.6507E-14
	-5.59E-4	3.62977E-14
	-5.58E-4	3.63398E-14
	-5.57E-4	3.63614E-14
	-5.56E-4	3.65497E-14
	-5.55E-4	3.62996E-14
	-5.54E-4	3.61834E-14
	-5.53E-4	3.62373E-14
	-5.52E-4	3.62275E-14
	-5.51E-4	3.6073E-14
	-5.5E-4	3.59435E-14
	-5.49E-4	3.5827E-14
	-5.48E-4	3.57659E-14
	-5.47E-4	3.57121E-14
	-5.46E-4	3.56815E-14
	-5.45E-4	3.54297E-14
	-5.44E-4	3.53219E-14
	-5.43E-4	3.53376E-14
	-5.42E-4	3.51722E-14
	-5.41E-4	3.48904E-14
	-5.4E-4	3.50054E-14
	-5.39E-4	3.50218E-14
	-5.38E-4	3.49981E-14
	-5.37E-4	3.47741E-14
	-5.36E-4	3.48391E-14
	-5.35E-4	3.47075E-14
	-5.34E-4	3.46787E-14
	-5.33E-4	3.46041E-14
	-5.32E-4	3.46118E-14
	-5.31E-4	3.45194E-14
	-5.3E-4	3.45187E-14
	-5.29E-4	3.4435E-14
	-5.28E-4	3.43748E-14
	-5.27E-4	3.42471E-14
	-5.26E-4	3.40936E-14
	-5.25E-4	3.38038E-14
	-5.24E-4	3.3939E-14
	-5.23E-4	3.39948E-14
	-5.22E-4	3.36599E-14
	-5.21E-4	3.37412E-14
	-5.2E-4	3.34034E-14
	-5.19E-4	3.34355E-14
	-5.18E-4	3.33724E-14
	-5.17E-4	3.33582E-14
	-5.16E-4	3.33008E-14
	-5.15E-4	3.32377E-14
	-5.14E-4	3.31299E-14
	-5.13E-4	3.30132E-14
	-5.12E-4	3.30455E-14
	-5.11E-4	3.27275E-14
	-5.1E-4	3.27157E-14
	-5.09E-4	3.28329E-14
	-5.08E-4	3.26815E-14
	-5.07E-4	3.25997E-14
	-5.06E-4	3.24732E-14
	-5.05E-4	3.24094E-14
	-5.04E-4	3.26033E-14
	-5.03E-4	3.26643E-14
	-5.02E-4	3.24033E-14
	-5.01E-4	3.21197E-14
	-5.00E-04	3.21325E-14
	-4.99E-4	3.19629E-14
	-4.98E-4	3.20012E-14
	-4.97E-4	3.19392E-14
	-4.96E-4	3.19101E-14
	-4.95E-4	3.18159E-14
	-4.94E-4	3.18302E-14
	-4.93E-4	3.16365E-14
	-4.92E-4	3.14834E-14
	-4.91E-4	3.14772E-14
	-4.9E-4	3.1361E-14
	-4.89E-4	3.14171E-14
	-4.88E-4	3.13835E-14
	-4.87E-4	3.11926E-14
	-4.86E-4	3.11848E-14
	-4.85E-4	3.11199E-14
	-4.84E-4	3.10904E-14
	-4.83E-4	3.08963E-14
	-4.82E-4	3.09601E-14
	-4.81E-4	3.09451E-14
	-4.8E-4	3.08807E-14
	-4.79E-4	3.06332E-14
	-4.78E-4	3.07219E-14
	-4.77E-4	3.0667E-14
	-4.76E-4	3.05814E-14
	-4.75E-4	3.02994E-14
	-4.74E-4	3.01554E-14
	-4.73E-4	3.01883E-14
	-4.72E-4	3.00057E-14
	-4.71E-4	3.00999E-14
	-4.7E-4	2.99752E-14
	-4.69E-4	2.98224E-14
	-4.68E-4	2.9721E-14
	-4.67E-4	2.95276E-14
	-4.66E-4	2.95247E-14
	-4.65E-4	2.93182E-14
	-4.64E-4	2.92619E-14
	-4.63E-4	2.92195E-14
	-4.62E-4	2.90509E-14
	-4.61E-4	2.89492E-14
	-4.6E-4	2.87137E-14
	-4.59E-4	2.86284E-14
	-4.58E-4	2.85259E-14
	-4.57E-4	2.8492E-14
	-4.56E-4	2.81733E-14
	-4.55E-4	2.81416E-14
	-4.54E-4	2.79498E-14
	-4.53E-4	2.77592E-14
	-4.52E-4	2.77453E-14
	-4.51E-4	2.76409E-14
	-4.5E-4	2.75408E-14
	-4.49E-4	2.73856E-14
	-4.48E-4	2.71035E-14
	-4.47E-4	2.71302E-14
	-4.46E-4	2.68846E-14
	-4.45E-4	2.68099E-14
	-4.44E-4	2.65614E-14
	-4.43E-4	2.63257E-14
	-4.42E-4	2.61414E-14
	-4.41E-4	2.59834E-14
	-4.4E-4	2.60069E-14
	-4.39E-4	2.55676E-14
	-4.38E-4	2.53796E-14
	-4.37E-4	2.51632E-14
	-4.36E-4	2.51162E-14
	-4.35E-4	2.50127E-14
	-4.34E-4	2.48027E-14
	-4.33E-4	2.45232E-14
	-4.32E-4	2.43828E-14
	-4.31E-4	2.42048E-14
	-4.3E-4	2.38415E-14
	-4.29E-4	2.36722E-14
	-4.28E-4	2.34101E-14
	-4.27E-4	2.32057E-14
	-4.26E-4	2.30553E-14
	-4.25E-4	2.27651E-14
	-4.24E-4	2.25401E-14
	-4.23E-4	2.24281E-14
	-4.22E-4	2.22939E-14
	-4.21E-4	2.21671E-14
	-4.2E-4	2.19158E-14
	-4.19E-4	2.15556E-14
	-4.18E-4	2.12459E-14
	-4.17E-4	2.1107E-14
	-4.16E-4	2.08503E-14
	-4.15E-4	2.04255E-14
	-4.14E-4	2.02677E-14
	-4.13E-4	1.99516E-14
	-4.12E-4	1.95232E-14
	-4.11E-4	1.93173E-14
	-4.1E-4	1.90366E-14
	-4.09E-4	1.86937E-14
	-4.08E-4	1.83679E-14
	-4.07E-4	1.77581E-14
	-4.06E-4	1.75428E-14
	-4.05E-4	1.68865E-14
	-4.04E-4	1.64571E-14
	-4.03E-4	1.60297E-14
	-4.02E-4	1.5554E-14
	-4.01E-4	1.48647E-14
	-4.00E-04	1.41945E-14
	-3.99E-4	1.3706E-14
	-3.98E-4	1.28297E-14
	-3.97E-4	1.24057E-14
	-3.96E-4	1.17371E-14
	-3.95E-4	1.12065E-14
	-3.94E-4	1.0676E-14
	-3.93E-4	1.04069E-14
	-3.92E-4	9.95205E-15
	-3.91E-4	9.82423E-15
	-3.9E-4	9.44707E-15
	-3.89E-4	9.4391E-15
	-3.88E-4	9.31101E-15
	-3.87E-4	9.00327E-15
	-3.86E-4	8.85689E-15
	-3.85E-4	8.84894E-15
	-3.84E-4	8.68998E-15
	-3.83E-4	8.67903E-15
	-3.82E-4	8.56928E-15
	-3.81E-4	8.48827E-15
	-3.8E-4	8.47339E-15
	-3.79E-4	8.53104E-15
	-3.78E-4	8.5167E-15
	-3.77E-4	8.44326E-15
	-3.76E-4	8.29483E-15
	-3.75E-4	8.38762E-15
	-3.74E-4	8.20399E-15
	-3.73E-4	8.26887E-15
	-3.72E-4	7.95684E-15
	-3.71E-4	7.99536E-15
	-3.7E-4	7.85944E-15
	-3.69E-4	7.8787E-15
	-3.68E-4	7.76034E-15
	-3.67E-4	7.77387E-15
	-3.66E-4	7.69829E-15
	-3.65E-4	7.519E-15
	-3.64E-4	7.55176E-15
	-3.63E-4	7.47692E-15
	-3.62E-4	7.33198E-15
	-3.61E-4	7.17907E-15
	-3.6E-4	6.99918E-15
	-3.59E-4	6.90904E-15
	-3.58E-4	6.82796E-15
	-3.57E-4	6.76408E-15
	-3.56E-4	6.58415E-15
	-3.55E-4	6.62776E-15
	-3.54E-4	6.46115E-15
	-3.53E-4	6.38419E-15
	-3.52E-4	6.31749E-15
	-3.51E-4	6.31549E-15
	-3.5E-4	6.25707E-15
	-3.49E-4	6.18982E-15
	-3.48E-4	6.23065E-15
	-3.47E-4	6.12966E-15
	-3.46E-4	5.98057E-15
	-3.45E-4	5.88806E-15
	-3.44E-4	5.98438E-15
	-3.43E-4	5.97215E-15
	-3.42E-4	5.89774E-15
	-3.41E-4	5.82765E-15
	-3.4E-4	5.89156E-15
	-3.39E-4	5.75675E-15
	-3.38E-4	5.74588E-15
	-3.37E-4	5.86095E-15
	-3.36E-4	5.7235E-15
	-3.35E-4	5.68619E-15
	-3.34E-4	5.73606E-15
	-3.33E-4	5.79278E-15
	-3.32E-4	5.68947E-15
	-3.31E-4	5.69169E-15
	-3.3E-4	5.79494E-15
	-3.29E-4	5.7741E-15
	-3.28E-4	5.979E-15
	-3.27E-4	5.89973E-15
	-3.26E-4	5.8764E-15
	-3.25E-4	5.92901E-15
	-3.24E-4	5.95088E-15
	-3.23E-4	5.93332E-15
	-3.22E-4	6.06431E-15
	-3.21E-4	6.00116E-15
	-3.2E-4	6.16141E-15
	-3.19E-4	6.26683E-15
	-3.18E-4	6.23215E-15
	-3.17E-4	6.26513E-15
	-3.16E-4	6.28731E-15
	-3.15E-4	6.45257E-15
	-3.14E-4	6.46874E-15
	-3.13E-4	6.52157E-15
	-3.12E-4	6.57585E-15
	-3.11E-4	6.51634E-15
	-3.1E-4	6.6499E-15
	-3.09E-4	6.6535E-15
	-3.08E-4	6.80194E-15
	-3.07E-4	6.83107E-15
	-3.06E-4	6.84847E-15
	-3.05E-4	6.81958E-15
	-3.04E-4	7.05672E-15
	-3.03E-4	7.03321E-15
	-3.02E-4	7.10968E-15
	-3.01E-4	7.03891E-15
	-3.00E-04	7.19896E-15
	-2.99E-4	7.29135E-15
	-2.98E-4	7.25616E-15
	-2.97E-4	7.32361E-15
	-2.96E-4	7.35925E-15
	-2.95E-4	7.39019E-15
	-2.94E-4	7.23111E-15
	-2.93E-4	7.32015E-15
	-2.92E-4	7.3974E-15
	-2.91E-4	7.30644E-15
	-2.9E-4	7.33E-15
	-2.89E-4	7.46757E-15
	-2.88E-4	7.59608E-15
	-2.87E-4	7.6606E-15
	-2.86E-4	7.68726E-15
	-2.85E-4	7.75577E-15
	-2.84E-4	7.94506E-15
	-2.83E-4	7.95145E-15
	-2.82E-4	8.02355E-15
	-2.81E-4	8.1535E-15
	-2.8E-4	8.13533E-15
	-2.79E-4	8.36897E-15
	-2.78E-4	8.5176E-15
	-2.77E-4	8.44301E-15
	-2.76E-4	8.56566E-15
	-2.75E-4	8.73489E-15
	-2.74E-4	8.71508E-15
	-2.73E-4	8.88895E-15
	-2.72E-4	9.17086E-15
	-2.71E-4	9.3327E-15
	-2.7E-4	9.5979E-15
	-2.69E-4	9.72738E-15
	-2.68E-4	1.00559E-14
	-2.67E-4	1.03433E-14
	-2.66E-4	1.06561E-14
	-2.65E-4	1.07504E-14
	-2.64E-4	1.08441E-14
	-2.63E-4	1.09457E-14
	-2.62E-4	1.10648E-14
	-2.61E-4	1.11801E-14
	-2.6E-4	1.13442E-14
	-2.59E-4	1.1339E-14
	-2.58E-4	1.13129E-14
	-2.57E-4	1.14201E-14
	-2.56E-4	1.13949E-14
	-2.55E-4	1.14287E-14
	-2.54E-4	1.13438E-14
	-2.53E-4	1.13598E-14
	-2.52E-4	1.14112E-14
	-2.51E-4	1.12879E-14
	-2.5E-4	1.13276E-14
	-2.49E-4	1.12565E-14
	-2.48E-4	1.12199E-14
	-2.47E-4	1.11841E-14
	-2.46E-4	1.11692E-14
	-2.45E-4	1.12344E-14
	-2.44E-4	1.12785E-14
	-2.43E-4	1.11822E-14
	-2.42E-4	1.1255E-14
	-2.41E-4	1.13755E-14
	-2.4E-4	1.12134E-14
	-2.39E-4	1.14639E-14
	-2.38E-4	1.16028E-14
	-2.37E-4	1.19838E-14
	-2.36E-4	1.22372E-14
	-2.35E-4	1.24702E-14
	-2.34E-4	1.27917E-14
	-2.33E-4	1.31049E-14
	-2.32E-4	1.33087E-14
	-2.31E-4	1.3652E-14
	-2.3E-4	1.37918E-14
	-2.29E-4	1.44089E-14
	-2.28E-4	1.469E-14
	-2.27E-4	1.51387E-14
	-2.26E-4	1.54157E-14
	-2.25E-4	1.59453E-14
	-2.24E-4	1.63494E-14
	-2.23E-4	1.66242E-14
	-2.22E-4	1.705E-14
	-2.21E-4	1.73502E-14
	-2.2E-4	1.76825E-14
	-2.19E-4	1.79528E-14
	-2.18E-4	1.83572E-14
	-2.17E-4	1.85272E-14
	-2.16E-4	1.88131E-14
	-2.15E-4	1.90647E-14
	-2.14E-4	1.92262E-14
	-2.13E-4	1.95776E-14
	-2.12E-4	1.97326E-14
	-2.11E-4	2.00913E-14
	-2.1E-4	2.02439E-14
	-2.09E-4	2.05222E-14
	-2.08E-4	2.09534E-14
	-2.07E-4	2.10855E-14
	-2.06E-4	2.15689E-14
	-2.05E-4	2.1854E-14
	-2.04E-4	2.21239E-14
	-2.03E-4	2.25604E-14
	-2.02E-4	2.28696E-14
	-2.01E-4	2.32807E-14
	-2.00E-04	2.39096E-14
	-1.99E-4	2.44971E-14
	-1.98E-4	2.49228E-14
	-1.97E-4	2.53675E-14
	-1.96E-4	2.60342E-14
	-1.95E-4	2.661E-14
	-1.94E-4	2.70271E-14
	-1.93E-4	2.76865E-14
	-1.92E-4	2.82034E-14
	-1.91E-4	2.87772E-14
	-1.9E-4	2.90948E-14
	-1.89E-4	2.96825E-14
	-1.88E-4	3.00075E-14
	-1.87E-4	3.01667E-14
	-1.86E-4	3.07011E-14
	-1.85E-4	3.07604E-14
	-1.84E-4	3.10961E-14
	-1.83E-4	3.12131E-14
	-1.82E-4	3.15467E-14
	-1.81E-4	3.17634E-14
	-1.8E-4	3.1716E-14
	-1.79E-4	3.1466E-14
	-1.78E-4	3.15055E-14
	-1.77E-4	3.16388E-14
	-1.76E-4	3.14949E-14
	-1.75E-4	3.15262E-14
	-1.74E-4	3.14235E-14
	-1.73E-4	3.14281E-14
	-1.72E-4	3.13501E-14
	-1.71E-4	3.12673E-14
	-1.7E-4	3.12369E-14
	-1.69E-4	3.12169E-14
	-1.68E-4	3.10284E-14
	-1.67E-4	3.0996E-14
	-1.66E-4	3.09611E-14
	-1.65E-4	3.06699E-14
	-1.64E-4	3.09116E-14
	-1.63E-4	3.09576E-14
	-1.62E-4	3.08638E-14
	-1.61E-4	3.08904E-14
	-1.6E-4	3.11589E-14
	-1.59E-4	3.12614E-14
	-1.58E-4	3.14642E-14
	-1.57E-4	3.15165E-14
	-1.56E-4	3.1875E-14
	-1.55E-4	3.24021E-14
	-1.54E-4	3.27565E-14
	-1.53E-4	3.32342E-14
	-1.52E-4	3.34974E-14
	-1.51E-4	3.39634E-14
	-1.5E-4	3.41846E-14
	-1.49E-4	3.41868E-14
	-1.48E-4	3.41019E-14
	-1.47E-4	3.41374E-14
	-1.46E-4	3.39674E-14
	-1.45E-4	3.36986E-14
	-1.44E-4	3.34957E-14
	-1.43E-4	3.30229E-14
	-1.42E-4	3.24338E-14
	-1.41E-4	3.20505E-14
	-1.4E-4	3.17132E-14
	-1.39E-4	3.12427E-14
	-1.38E-4	3.08089E-14
	-1.37E-4	3.04637E-14
	-1.36E-4	2.99838E-14
	-1.35E-4	2.98444E-14
	-1.34E-4	2.98009E-14
	-1.33E-4	2.96021E-14
	-1.32E-4	2.93983E-14
	-1.31E-4	2.93868E-14
	-1.3E-4	2.95759E-14
	-1.29E-4	2.96256E-14
	-1.28E-4	2.95192E-14
	-1.27E-4	2.97741E-14
	-1.26E-4	2.99917E-14
	-1.25E-4	3.02007E-14
	-1.24E-4	3.04468E-14
	-1.23E-4	3.06849E-14
	-1.22E-4	3.10091E-14
	-1.21E-4	3.11281E-14
	-1.2E-4	3.14048E-14
	-1.19E-4	3.15369E-14
	-1.18E-4	3.1805E-14
	-1.17E-4	3.21206E-14
	-1.16E-4	3.24575E-14
	-1.15E-4	3.28745E-14
	-1.14E-4	3.33621E-14
	-1.13E-4	3.3948E-14
	-1.12E-4	3.45746E-14
	-1.11E-4	3.46689E-14
	-1.1E-4	3.51062E-14
	-1.09E-4	3.50787E-14
	-1.08E-4	3.51766E-14
	-1.07E-4	3.49781E-14
	-1.06E-4	3.47291E-14
	-1.05E-4	3.41528E-14
	-1.04E-4	3.38269E-14
	-1.03E-4	3.34289E-14
	-1.02E-4	3.27716E-14
	-1.01E-4	3.22911E-14
	-1.00E-04	3.19947E-14
	-9.9E-5	3.15168E-14
	-9.8E-5	3.1016E-14
	-9.7E-5	3.0617E-14
	-9.6E-5	3.01189E-14
	-9.5E-5	2.98369E-14
	-9.4E-5	2.94088E-14
	-9.3E-5	2.92597E-14
	-9.2E-5	2.9168E-14
	-9.1E-5	2.89825E-14
	-9.00E-05	2.90201E-14
	-8.9E-5	2.90301E-14
	-8.8E-5	2.90358E-14
	-8.7E-5	2.93081E-14
	-8.6E-5	2.95187E-14
	-8.5E-5	3.005E-14
	-8.4E-5	3.07284E-14
	-8.3E-5	3.13188E-14
	-8.2E-5	3.22621E-14
	-8.1E-5	3.29363E-14
	-8.00E-05	3.37276E-14
	-7.9E-5	3.42374E-14
	-7.8E-5	3.43108E-14
	-7.7E-5	3.47874E-14
	-7.6E-5	3.49939E-14
	-7.5E-5	3.50418E-14
	-7.4E-5	3.52598E-14
	-7.3E-5	3.51855E-14
	-7.2E-5	3.51187E-14
	-7.1E-5	3.50284E-14
	-7.00E-05	3.49454E-14
	-6.9E-5	3.47607E-14
	-6.8E-5	3.46364E-14
	-6.7E-5	3.44793E-14
	-6.6E-5	3.40301E-14
	-6.5E-5	3.38445E-14
	-6.4E-5	3.36434E-14
	-6.3E-5	3.33153E-14
	-6.2E-5	3.30593E-14
	-6.1E-5	3.26405E-14
	-6.00E-05	3.25843E-14
	-5.9E-5	3.1421E-14
	-5.8E-5	2.7525E-14
	-5.7E-5	1.90276E-14
	-5.6E-5	1.46156E-14
	-5.5E-5	1.31829E-14
	-5.4E-5	1.24725E-14
	-5.3E-5	1.21446E-14
	-5.2E-5	1.17543E-14
	-5.1E-5	1.14417E-14
	-5.00E-05	1.10873E-14
	-4.9E-5	1.0685E-14
	-4.8E-5	1.02792E-14
	-4.7E-5	1.00652E-14
	-4.6E-5	9.84034E-15
	-4.5E-5	9.4791E-15
	-4.4E-5	9.11491E-15
	-4.3E-5	8.93855E-15
	-4.2E-5	8.53855E-15
	-4.1E-5	8.20064E-15
	-4.00E-05	7.86474E-15
	-3.9E-5	7.45244E-15
	-3.8E-5	7.12464E-15
	-3.7E-5	6.96211E-15
	-3.6E-5	6.57524E-15
	-3.5E-5	6.26283E-15
	-3.4E-5	6.00078E-15
	-3.3E-5	5.69783E-15
	-3.2E-5	5.37551E-15
	-3.1E-5	5.0126E-15
	-3.00E-05
	-2.9E-5
	-2.8E-5
	-2.7E-5
	-2.6E-5
	-2.5E-5
	-2.4E-5
	-2.3E-5
	-2.2E-5
	-2.1E-5
	-2.00E-05
	-1.9E-5
	-1.8E-5
	-1.7E-5
	-1.6E-5
	-1.5E-5
	-1.4E-5
	-1.3E-5
	-1.2E-5
	-1.1E-5
	-1.00E-05
	-9.00E-06
	-8.00E-06
	-7.00E-06
	-6.00E-06
	-5.00E-06
	-4.00E-06
	-3.00E-06
	-2.00E-06
	-1.00E-06
	0.00E-06
	1.00E-06
	2.00E-06
	3.00E-06
	4.00E-06
	5.00E-06
	6.00E-06
	7.00E-06
	8.00E-06
	9.00E-06
	1.00E-05
	1.1E-5
	1.2E-5
	1.3E-5
	1.4E-5
	1.5E-5
	1.6E-5
	1.7E-5
	1.8E-5
	1.9E-5	1.21317E-15
	2.00E-05	1.44963E-15
	2.1E-5	1.99451E-15
	2.2E-5	2.50633E-15
	2.3E-5	2.77963E-15
	2.4E-5	3.14552E-15
	2.5E-5	3.50914E-15
	2.6E-5	3.79619E-15
	2.7E-5	3.88205E-15
	2.8E-5	4.16509E-15
	2.9E-5	4.39157E-15
	3.00E-05	4.7277E-15
	3.1E-5	5.09607E-15
	3.2E-5	5.41934E-15
	3.3E-5	5.63394E-15
	3.4E-5	5.86658E-15
	3.5E-5	6.10767E-15
	3.6E-5	6.45671E-15
	3.7E-5	6.75781E-15
	3.8E-5	7.12764E-15
	3.9E-5	7.54117E-15
	4.00E-05	7.89921E-15
	4.1E-5	8.07427E-15
	4.2E-5	8.46693E-15
	4.3E-5	8.54029E-15
	4.4E-5	8.93683E-15
	4.5E-5	9.05047E-15
	4.6E-5	9.51219E-15
	4.7E-5	9.85348E-15
	4.8E-5	1.00256E-14
	4.9E-5	1.0347E-14
	5.00E-05	1.05714E-14
	5.1E-5	1.09215E-14
	5.2E-5	1.13943E-14
	5.3E-5	1.18521E-14
	5.4E-5	1.21755E-14
	5.5E-5	1.28226E-14
	5.6E-5	1.47561E-14
	5.7E-5	2.18188E-14
	5.8E-5	2.96924E-14
	5.9E-5	3.22358E-14
	6.00E-05	3.30914E-14
	6.1E-5	3.35101E-14
	6.2E-5	3.3729E-14
	6.3E-5	3.40867E-14
	6.4E-5	3.45075E-14
	6.5E-5	3.489E-14
	6.6E-5	3.52193E-14
	6.7E-5	3.54415E-14
	6.8E-5	3.57605E-14
	6.9E-5	3.59291E-14
	7.00E-05	3.60259E-14
	7.1E-5	3.61041E-14
	7.2E-5	3.60931E-14
	7.3E-5	3.60196E-14
	7.4E-5	3.59898E-14
	7.5E-5	3.60516E-14
	7.6E-5	3.57395E-14
	7.7E-5	3.55598E-14
	7.8E-5	3.54955E-14
	7.9E-5	3.49831E-14
	8.00E-05	3.44705E-14
	8.1E-5	3.37531E-14
	8.2E-5	3.31042E-14
	8.3E-5	3.23995E-14
	8.4E-5	3.15632E-14
	8.5E-5	3.09552E-14
	8.6E-5	3.04414E-14
	8.7E-5	3.01361E-14
	8.8E-5	2.97239E-14
	8.9E-5	2.95571E-14
	9.00E-05	2.96061E-14
	9.1E-5	2.97757E-14
	9.2E-5	2.98915E-14
	9.3E-5	3.00985E-14
	9.4E-5	3.05035E-14
	9.5E-5	3.06148E-14
	9.6E-5	3.09035E-14
	9.7E-5	3.13845E-14
	9.8E-5	3.18572E-14
	9.9E-5	3.23276E-14
	1.00E-04	3.27368E-14
	1.01E-4	3.34346E-14
	1.02E-4	3.38273E-14
	1.03E-4	3.41913E-14
	1.04E-4	3.46487E-14
	1.05E-4	3.50312E-14
	1.06E-4	3.51736E-14
	1.07E-4	3.55353E-14
	1.08E-4	3.53782E-14
	1.09E-4	3.52597E-14
	1.1E-4	3.47735E-14
	1.11E-4	3.44588E-14
	1.12E-4	3.39402E-14
	1.13E-4	3.34434E-14
	1.14E-4	3.29706E-14
	1.15E-4	3.26362E-14
	1.16E-4	3.23233E-14
	1.17E-4	3.1843E-14
	1.18E-4	3.14623E-14
	1.19E-4	3.11864E-14
	1.2E-4	3.08688E-14
	1.21E-4	3.09109E-14
	1.22E-4	3.06246E-14
	1.23E-4	3.04701E-14
	1.24E-4	3.03081E-14
	1.25E-4	3.01678E-14
	1.26E-4	2.99974E-14
	1.27E-4	2.97042E-14
	1.28E-4	2.96229E-14
	1.29E-4	2.96047E-14
	1.3E-4	2.94726E-14
	1.31E-4	2.96947E-14
	1.32E-4	2.9729E-14
	1.33E-4	2.97576E-14
	1.34E-4	2.99867E-14
	1.35E-4	3.00407E-14
	1.36E-4	3.048E-14
	1.37E-4	3.08644E-14
	1.38E-4	3.13184E-14
	1.39E-4	3.16751E-14
	1.4E-4	3.2189E-14
	1.41E-4	3.26311E-14
	1.42E-4	3.29447E-14
	1.43E-4	3.34552E-14
	1.44E-4	3.36467E-14
	1.45E-4	3.39854E-14
	1.46E-4	3.41285E-14
	1.47E-4	3.41651E-14
	1.48E-4	3.42334E-14
	1.49E-4	3.38744E-14
	1.5E-4	3.37993E-14
	1.51E-4	3.354E-14
	1.52E-4	3.32163E-14
	1.53E-4	3.27819E-14
	1.54E-4	3.24906E-14
	1.55E-4	3.20129E-14
	1.56E-4	3.15402E-14
	1.57E-4	3.14108E-14
	1.58E-4	3.1252E-14
	1.59E-4	3.09182E-14
	1.6E-4	3.06937E-14
	1.61E-4	3.07564E-14
	1.62E-4	3.06565E-14
	1.63E-4	3.05171E-14
	1.64E-4	3.03983E-14
	1.65E-4	3.06673E-14
	1.66E-4	3.08051E-14
	1.67E-4	3.08686E-14
	1.68E-4	3.09848E-14
	1.69E-4	3.08741E-14
	1.7E-4	3.10178E-14
	1.71E-4	3.07603E-14
	1.72E-4	3.10313E-14
	1.73E-4	3.11487E-14
	1.74E-4	3.11138E-14
	1.75E-4	3.14209E-14
	1.76E-4	3.13793E-14
	1.77E-4	3.13504E-14
	1.78E-4	3.13432E-14
	1.79E-4	3.16391E-14
	1.8E-4	3.14909E-14
	1.81E-4	3.15942E-14
	1.82E-4	3.14835E-14
	1.83E-4	3.13514E-14
	1.84E-4	3.12134E-14
	1.85E-4	3.09604E-14
	1.86E-4	3.05357E-14
	1.87E-4	3.02667E-14
	1.88E-4	2.99934E-14
	1.89E-4	2.95301E-14
	1.9E-4	2.91753E-14
	1.91E-4	2.85727E-14
	1.92E-4	2.80787E-14
	1.93E-4	2.76745E-14
	1.94E-4	2.69111E-14
	1.95E-4	2.63607E-14
	1.96E-4	2.58287E-14
	1.97E-4	2.51342E-14
	1.98E-4	2.47869E-14
	1.99E-4	2.40046E-14
	2.00E-04	2.37124E-14
	2.01E-4	2.3343E-14
	2.02E-4	2.27049E-14
	2.03E-4	2.23483E-14
	2.04E-4	2.18336E-14
	2.05E-4	2.13817E-14
	2.06E-4	2.12748E-14
	2.07E-4	2.11282E-14
	2.08E-4	2.07082E-14
	2.09E-4	2.05117E-14
	2.1E-4	2.02084E-14
	2.11E-4	2.00187E-14
	2.12E-4	1.98603E-14
	2.13E-4	1.96021E-14
	2.14E-4	1.91078E-14
	2.15E-4	1.89713E-14
	2.16E-4	1.86093E-14
	2.17E-4	1.83874E-14
	2.18E-4	1.81563E-14
	2.19E-4	1.80761E-14
	2.2E-4	1.76849E-14
	2.21E-4	1.73215E-14
	2.22E-4	1.67321E-14
	2.23E-4	1.661E-14
	2.24E-4	1.62901E-14
	2.25E-4	1.60047E-14
	2.26E-4	1.55601E-14
	2.27E-4	1.51362E-14
	2.28E-4	1.48472E-14
	2.29E-4	1.42542E-14
	2.3E-4	1.36966E-14
	2.31E-4	1.32997E-14
	2.32E-4	1.31392E-14
	2.33E-4	1.2868E-14
	2.34E-4	1.24776E-14
	2.35E-4	1.20251E-14
	2.36E-4	1.19909E-14
	2.37E-4	1.17357E-14
	2.38E-4	1.16174E-14
	2.39E-4	1.1517E-14
	2.4E-4	1.13301E-14
	2.41E-4	1.13952E-14
	2.42E-4	1.12357E-14
	2.43E-4	1.12333E-14
	2.44E-4	1.1081E-14
	2.45E-4	1.12554E-14
	2.46E-4	1.11944E-14
	2.47E-4	1.11899E-14
	2.48E-4	1.11286E-14
	2.49E-4	1.12794E-14
	2.5E-4	1.1256E-14
	2.51E-4	1.13472E-14
	2.52E-4	1.14775E-14
	2.53E-4	1.13004E-14
	2.54E-4	1.14087E-14
	2.55E-4	1.13701E-14
	2.56E-4	1.13085E-14
	2.57E-4	1.1332E-14
	2.58E-4	1.13582E-14
	2.59E-4	1.10987E-14
	2.6E-4	1.11515E-14
	2.61E-4	1.10881E-14
	2.62E-4	1.09435E-14
	2.63E-4	1.07759E-14
	2.64E-4	1.05732E-14
	2.65E-4	1.03845E-14
	2.66E-4	1.02798E-14
	2.67E-4	1.00191E-14
	2.68E-4	9.81111E-15
	2.69E-4	9.59093E-15
	2.7E-4	9.3876E-15
	2.71E-4	9.25618E-15
	2.72E-4	9.02529E-15
	2.73E-4	9.00199E-15
	2.74E-4	8.7318E-15
	2.75E-4	8.72495E-15
	2.76E-4	8.45307E-15
	2.77E-4	8.36563E-15
	2.78E-4	8.21494E-15
	2.79E-4	8.16288E-15
	2.8E-4	8.19694E-15
	2.81E-4	8.0464E-15
	2.82E-4	8.01232E-15
	2.83E-4	7.85925E-15
	2.84E-4	7.75468E-15
	2.85E-4	7.71728E-15
	2.86E-4	7.61958E-15
	2.87E-4	7.5608E-15
	2.88E-4	7.49254E-15
	2.89E-4	7.71327E-15
	2.9E-4	7.51342E-15
	2.91E-4	7.35534E-15
	2.92E-4	7.42786E-15
	2.93E-4	7.48687E-15
	2.94E-4	7.356E-15
	2.95E-4	7.4362E-15
	2.96E-4	7.21811E-15
	2.97E-4	7.20177E-15
	2.98E-4	7.2215E-15
	2.99E-4	7.07385E-15
	3.00E-04	7.07373E-15
	3.01E-4	6.89448E-15
	3.02E-4	6.83939E-15
	3.03E-4	6.86204E-15
	3.04E-4	6.87941E-15
	3.05E-4	6.63326E-15
	3.06E-4	6.63136E-15
	3.07E-4	6.54369E-15
	3.08E-4	6.55698E-15
	3.09E-4	6.48151E-15
	3.1E-4	6.42078E-15
	3.11E-4	6.26988E-15
	3.12E-4	6.39005E-15
	3.13E-4	6.18444E-15
	3.14E-4	6.26763E-15
	3.15E-4	6.1344E-15
	3.16E-4	6.15004E-15
	3.17E-4	6.16894E-15
	3.18E-4	6.05856E-15
	3.19E-4	6.15085E-15
	3.2E-4	6.10639E-15
	3.21E-4	6.17503E-15
	3.22E-4	5.99956E-15
	3.23E-4	5.96414E-15
	3.24E-4	5.91139E-15
	3.25E-4	5.89092E-15
	3.26E-4	5.81252E-15
	3.27E-4	5.80979E-15
	3.28E-4	5.7285E-15
	3.29E-4	5.7987E-15
	3.3E-4	5.79402E-15
	3.31E-4	5.73318E-15
	3.32E-4	5.5991E-15
	3.33E-4	5.70417E-15
	3.34E-4	5.82877E-15
	3.35E-4	5.81131E-15
	3.36E-4	5.75645E-15
	3.37E-4	5.7859E-15
	3.38E-4	5.93744E-15
	3.39E-4	5.78648E-15
	3.4E-4	5.79335E-15
	3.41E-4	5.91182E-15
	3.42E-4	5.86567E-15
	3.43E-4	5.95682E-15
	3.44E-4	5.99691E-15
	3.45E-4	6.03184E-15
	3.46E-4	5.91283E-15
	3.47E-4	6.03814E-15
	3.48E-4	6.0869E-15
	3.49E-4	6.20921E-15
	3.5E-4	6.19867E-15
	3.51E-4	6.30228E-15
	3.52E-4	6.34557E-15
	3.53E-4	6.50577E-15
	3.54E-4	6.64286E-15
	3.55E-4	6.79505E-15
	3.56E-4	6.70832E-15
	3.57E-4	6.73824E-15
	3.58E-4	6.72842E-15
	3.59E-4	6.80241E-15
	3.6E-4	6.95973E-15
	3.61E-4	7.12312E-15
	3.62E-4	7.34801E-15
	3.63E-4	7.32507E-15
	3.64E-4	7.3679E-15
	3.65E-4	7.38438E-15
	3.66E-4	7.50405E-15
	3.67E-4	7.62184E-15
	3.68E-4	8.0198E-15
	3.69E-4	7.91517E-15
	3.7E-4	7.87785E-15
	3.71E-4	7.93383E-15
	3.72E-4	8.04617E-15
	3.73E-4	8.17527E-15
	3.74E-4	8.12063E-15
	3.75E-4	8.21517E-15
	3.76E-4	8.25501E-15
	3.77E-4	8.36058E-15
	3.78E-4	8.20734E-15
	3.79E-4	8.23059E-15
	3.8E-4	8.33924E-15
	3.81E-4	8.41894E-15
	3.82E-4	8.43965E-15
	3.83E-4	8.65565E-15
	3.84E-4	8.71352E-15
	3.85E-4	8.88391E-15
	3.86E-4	9.07447E-15
	3.87E-4	9.2727E-15
	3.88E-4	9.38933E-15
	3.89E-4	9.67524E-15
	3.9E-4	9.89115E-15
	3.91E-4	1.02941E-14
	3.92E-4	1.07882E-14
	3.93E-4	1.1099E-14
	3.94E-4	1.16281E-14
	3.95E-4	1.23801E-14
	3.96E-4	1.34293E-14
	3.97E-4	1.41106E-14
	3.98E-4	1.51864E-14
	3.99E-4	1.59784E-14
	4.00E-04	1.66617E-14
	4.01E-4	1.74463E-14
	4.02E-4	1.80011E-14
	4.03E-4	1.84735E-14
	4.04E-4	1.90228E-14
	4.05E-4	1.93406E-14
	4.06E-4	1.96966E-14
	4.07E-4	2.02842E-14
	4.08E-4	2.07604E-14
	4.09E-4	2.08755E-14
	4.1E-4	2.11679E-14
	4.11E-4	2.15436E-14
	4.12E-4	2.18694E-14
	4.13E-4	2.18836E-14
	4.14E-4	2.20548E-14
	4.15E-4	2.23359E-14
	4.16E-4	2.24866E-14
	4.17E-4	2.25976E-14
	4.18E-4	2.28103E-14
	4.19E-4	2.28249E-14
	4.2E-4	2.29682E-14
	4.21E-4	2.28847E-14
	4.22E-4	2.28375E-14
	4.23E-4	2.29582E-14
	4.24E-4	2.29758E-14
	4.25E-4	2.30767E-14
	4.26E-4	2.30981E-14
	4.27E-4	2.34698E-14
	4.28E-4	2.33524E-14
	4.29E-4	2.37278E-14
	4.3E-4	2.3688E-14
	4.31E-4	2.40214E-14
	4.32E-4	2.39382E-14
	4.33E-4	2.42277E-14
	4.34E-4	2.46831E-14
	4.35E-4	2.48018E-14
	4.36E-4	2.51151E-14
	4.37E-4	2.53866E-14
	4.38E-4	2.54747E-14
	4.39E-4	2.55858E-14
	4.4E-4	2.58941E-14
	4.41E-4	2.60675E-14
	4.42E-4	2.62781E-14
	4.43E-4	2.62586E-14
	4.44E-4	2.64095E-14
	4.45E-4	2.65998E-14
	4.46E-4	2.68794E-14
	4.47E-4	2.696E-14
	4.48E-4	2.71741E-14
	4.49E-4	2.73933E-14
	4.5E-4	2.76047E-14
	4.51E-4	2.77179E-14
	4.52E-4	2.78021E-14
	4.53E-4	2.78763E-14
	4.54E-4	2.79497E-14
	4.55E-4	2.79992E-14
	4.56E-4	2.81721E-14
	4.57E-4	2.81319E-14
	4.58E-4	2.82175E-14
	4.59E-4	2.83982E-14
	4.6E-4	2.85334E-14
	4.61E-4	2.86002E-14
	4.62E-4	2.86363E-14
	4.63E-4	2.87665E-14
	4.64E-4	2.90831E-14
	4.65E-4	2.90276E-14
	4.66E-4	2.92125E-14
	4.67E-4	2.92836E-14
	4.68E-4	2.93823E-14
	4.69E-4	2.95122E-14
	4.7E-4	2.9604E-14
	4.71E-4	2.99348E-14
	4.72E-4	2.9766E-14
	4.73E-4	2.97574E-14
	4.74E-4	2.9739E-14
	4.75E-4	2.98359E-14
	4.76E-4	2.99428E-14
	4.77E-4	3.00278E-14
	4.78E-4	3.01605E-14
	4.79E-4	3.01487E-14
	4.8E-4	3.02173E-14
	4.81E-4	3.03812E-14
	4.82E-4	3.03969E-14
	4.83E-4	3.05717E-14
	4.84E-4	3.07245E-14
	4.85E-4	3.08275E-14
	4.86E-4	3.07815E-14
	4.87E-4	3.08888E-14
	4.88E-4	3.08915E-14
	4.89E-4	3.08007E-14
	4.9E-4	3.085E-14
	4.91E-4	3.10043E-14
	4.92E-4	3.12856E-14
	4.93E-4	3.10853E-14
	4.94E-4	3.13754E-14
	4.95E-4	3.12929E-14
	4.96E-4	3.12158E-14
	4.97E-4	3.14845E-14
	4.98E-4	3.15379E-14
	4.99E-4	3.17278E-14
	5.00E-04	3.15644E-14
	5.01E-4	3.19245E-14
	5.02E-4	3.19659E-14
	5.03E-4	3.19752E-14
	5.04E-4	3.19795E-14
	5.05E-4	3.21689E-14
	5.06E-4	3.20859E-14
	5.07E-4	3.22359E-14
	5.08E-4	3.2305E-14
	5.09E-4	3.24314E-14
	5.1E-4	3.26664E-14
	5.11E-4	3.26311E-14
	5.12E-4	3.28233E-14
	5.13E-4	3.2774E-14
	5.14E-4	3.25557E-14
	5.15E-4	3.29952E-14
	5.16E-4	3.29759E-14
	5.17E-4	3.29069E-14
	5.18E-4	3.29124E-14
	5.19E-4	3.30449E-14
	5.2E-4	3.31594E-14
	5.21E-4	3.34912E-14
	5.22E-4	3.34696E-14
	5.23E-4	3.34115E-14
	5.24E-4	3.35148E-14
	5.25E-4	3.35576E-14
	5.26E-4	3.35457E-14
	5.27E-4	3.3614E-14
	5.28E-4	3.36254E-14
	5.29E-4	3.37312E-14
	5.3E-4	3.37662E-14
	5.31E-4	3.39796E-14
	5.32E-4	3.3948E-14
	5.33E-4	3.40535E-14
	5.34E-4	3.41607E-14
	5.35E-4	3.40896E-14
	5.36E-4	3.43678E-14
	5.37E-4	3.43361E-14
	5.38E-4	3.44243E-14
	5.39E-4	3.43788E-14
	5.4E-4	3.45226E-14
	5.41E-4	3.45529E-14
	5.42E-4	3.45871E-14
	5.43E-4	3.47832E-14
	5.44E-4	3.47665E-14
	5.45E-4	3.47163E-14
	5.46E-4	3.49151E-14
	5.47E-4	3.48278E-14
	5.48E-4	3.50421E-14
	5.49E-4	3.53357E-14
	5.5E-4	3.51058E-14
	5.51E-4	3.51567E-14
	5.52E-4	3.54762E-14
	5.53E-4	3.55081E-14
	5.54E-4	3.5555E-14
	5.55E-4	3.55987E-14
	5.56E-4	3.55749E-14
	5.57E-4	3.56763E-14
	5.58E-4	3.58612E-14
	5.59E-4	3.59385E-14
	5.6E-4	3.58751E-14
	5.61E-4	3.60235E-14
	5.62E-4	3.598E-14
	5.63E-4	3.59794E-14
	5.64E-4	3.61168E-14
	5.65E-4	3.63548E-14
	5.66E-4	3.62623E-14
	5.67E-4	3.65317E-14
	5.68E-4	3.65466E-14
	5.69E-4	3.67817E-14
	5.7E-4	3.64832E-14
	5.71E-4	3.66666E-14
	5.72E-4	3.67388E-14
	5.73E-4	3.66997E-14
	5.74E-4	3.6799E-14
	5.75E-4	3.70627E-14
	5.76E-4	3.70069E-14
	5.77E-4	3.71264E-14
	5.78E-4	3.7322E-14
	5.79E-4	3.72724E-14
	5.8E-4	3.71553E-14
	5.81E-4	3.7151E-14
	5.82E-4	3.74162E-14
	5.83E-4	3.74006E-14
	5.84E-4	3.74832E-14
	5.85E-4	3.75129E-14
	5.86E-4	3.75992E-14
	5.87E-4	3.76016E-14
	5.88E-4	3.78348E-14
	5.89E-4	3.80876E-14
	5.9E-4	3.79871E-14
	5.91E-4	3.78967E-14
	5.92E-4	3.79481E-14
	5.93E-4	3.81876E-14
	5.94E-4	3.82163E-14
	5.95E-4	3.84863E-14
	5.96E-4	3.84779E-14
	5.97E-4	3.84146E-14
	5.98E-4	3.86722E-14
	5.99E-4	3.85856E-14
	6.00E-04	3.86237E-14

## Sheet: Fig. 5 (b)
	Voltage, experiment	Power (P2), experiment
	V (V)	P2 (W)
	-6.00E-04	3.59748E-14		Line:
	-5.99E-4	3.59009E-14		I_c^2*R1/2=(64.4e-9)^2*14.9/2
	-5.98E-4	3.5942E-14
	-5.97E-4	3.5847E-14
	-5.96E-4	3.5868E-14
	-5.95E-4	3.59119E-14
	-5.94E-4	3.59689E-14
	-5.93E-4	3.57986E-14
	-5.92E-4	3.57761E-14
	-5.91E-4	3.56873E-14
	-5.9E-4	3.56661E-14
	-5.89E-4	3.55945E-14
	-5.88E-4	3.55147E-14
	-5.87E-4	3.5379E-14
	-5.86E-4	3.52922E-14
	-5.85E-4	3.525E-14
	-5.84E-4	3.52835E-14
	-5.83E-4	3.506E-14
	-5.82E-4	3.50291E-14
	-5.81E-4	3.49975E-14
	-5.8E-4	3.48859E-14
	-5.79E-4	3.47925E-14
	-5.78E-4	3.47374E-14
	-5.77E-4	3.46229E-14
	-5.76E-4	3.47067E-14
	-5.75E-4	3.45966E-14
	-5.74E-4	3.44628E-14
	-5.73E-4	3.43872E-14
	-5.72E-4	3.43776E-14
	-5.71E-4	3.43346E-14
	-5.7E-4	3.42391E-14
	-5.69E-4	3.42835E-14
	-5.68E-4	3.43305E-14
	-5.67E-4	3.40888E-14
	-5.66E-4	3.41388E-14
	-5.65E-4	3.39568E-14
	-5.64E-4	3.38946E-14
	-5.63E-4	3.37769E-14
	-5.62E-4	3.38363E-14
	-5.61E-4	3.37652E-14
	-5.6E-4	3.36727E-14
	-5.59E-4	3.36858E-14
	-5.58E-4	3.36E-14
	-5.57E-4	3.35204E-14
	-5.56E-4	3.34028E-14
	-5.55E-4	3.32865E-14
	-5.54E-4	3.32741E-14
	-5.53E-4	3.32136E-14
	-5.52E-4	3.31704E-14
	-5.51E-4	3.30122E-14
	-5.5E-4	3.29032E-14
	-5.49E-4	3.28462E-14
	-5.48E-4	3.28319E-14
	-5.47E-4	3.27437E-14
	-5.46E-4	3.27701E-14
	-5.45E-4	3.26404E-14
	-5.44E-4	3.25451E-14
	-5.43E-4	3.2413E-14
	-5.42E-4	3.22835E-14
	-5.41E-4	3.21793E-14
	-5.4E-4	3.21142E-14
	-5.39E-4	3.19057E-14
	-5.38E-4	3.19162E-14
	-5.37E-4	3.1735E-14
	-5.36E-4	3.16908E-14
	-5.35E-4	3.16382E-14
	-5.34E-4	3.16962E-14
	-5.33E-4	3.15376E-14
	-5.32E-4	3.15446E-14
	-5.31E-4	3.14239E-14
	-5.3E-4	3.14463E-14
	-5.29E-4	3.1429E-14
	-5.28E-4	3.13768E-14
	-5.27E-4	3.13369E-14
	-5.26E-4	3.11569E-14
	-5.25E-4	3.11196E-14
	-5.24E-4	3.09851E-14
	-5.23E-4	3.0924E-14
	-5.22E-4	3.08976E-14
	-5.21E-4	3.0838E-14
	-5.2E-4	3.06968E-14
	-5.19E-4	3.06987E-14
	-5.18E-4	3.04983E-14
	-5.17E-4	3.03517E-14
	-5.16E-4	3.03278E-14
	-5.15E-4	3.02545E-14
	-5.14E-4	3.03037E-14
	-5.13E-4	3.02637E-14
	-5.12E-4	3.01596E-14
	-5.11E-4	3.00685E-14
	-5.1E-4	2.99694E-14
	-5.09E-4	2.98207E-14
	-5.08E-4	2.99109E-14
	-5.07E-4	2.96825E-14
	-5.06E-4	2.95773E-14
	-5.05E-4	2.95636E-14
	-5.04E-4	2.96209E-14
	-5.03E-4	2.94705E-14
	-5.02E-4	2.93621E-14
	-5.01E-4	2.94019E-14
	-5.00E-04	2.91463E-14
	-4.99E-4	2.91216E-14
	-4.98E-4	2.91101E-14
	-4.97E-4	2.90705E-14
	-4.96E-4	2.88589E-14
	-4.95E-4	2.8859E-14
	-4.94E-4	2.86792E-14
	-4.93E-4	2.85882E-14
	-4.92E-4	2.85298E-14
	-4.91E-4	2.8505E-14
	-4.9E-4	2.83728E-14
	-4.89E-4	2.84179E-14
	-4.88E-4	2.82621E-14
	-4.87E-4	2.81685E-14
	-4.86E-4	2.80494E-14
	-4.85E-4	2.80635E-14
	-4.84E-4	2.78226E-14
	-4.83E-4	2.77368E-14
	-4.82E-4	2.77474E-14
	-4.81E-4	2.76902E-14
	-4.8E-4	2.75587E-14
	-4.79E-4	2.76687E-14
	-4.78E-4	2.73984E-14
	-4.77E-4	2.73639E-14
	-4.76E-4	2.73518E-14
	-4.75E-4	2.71016E-14
	-4.74E-4	2.70938E-14
	-4.73E-4	2.7116E-14
	-4.72E-4	2.69187E-14
	-4.71E-4	2.67473E-14
	-4.7E-4	2.66136E-14
	-4.69E-4	2.65855E-14
	-4.68E-4	2.64642E-14
	-4.67E-4	2.64151E-14
	-4.66E-4	2.63369E-14
	-4.65E-4	2.6317E-14
	-4.64E-4	2.61429E-14
	-4.63E-4	2.60993E-14
	-4.62E-4	2.58148E-14
	-4.61E-4	2.56628E-14
	-4.6E-4	2.54882E-14
	-4.59E-4	2.54755E-14
	-4.58E-4	2.5364E-14
	-4.57E-4	2.53228E-14
	-4.56E-4	2.50897E-14
	-4.55E-4	2.49991E-14
	-4.54E-4	2.48325E-14
	-4.53E-4	2.47683E-14
	-4.52E-4	2.48593E-14
	-4.51E-4	2.44753E-14
	-4.5E-4	2.43633E-14
	-4.49E-4	2.41558E-14
	-4.48E-4	2.42332E-14
	-4.47E-4	2.40284E-14
	-4.46E-4	2.40597E-14
	-4.45E-4	2.36737E-14
	-4.44E-4	2.34967E-14
	-4.43E-4	2.34183E-14
	-4.42E-4	2.32496E-14
	-4.41E-4	2.29051E-14
	-4.4E-4	2.27819E-14
	-4.39E-4	2.26555E-14
	-4.38E-4	2.23797E-14
	-4.37E-4	2.23177E-14
	-4.36E-4	2.2108E-14
	-4.35E-4	2.20053E-14
	-4.34E-4	2.17221E-14
	-4.33E-4	2.1632E-14
	-4.32E-4	2.14675E-14
	-4.31E-4	2.12316E-14
	-4.3E-4	2.12958E-14
	-4.29E-4	2.10744E-14
	-4.28E-4	2.10465E-14
	-4.27E-4	2.08711E-14
	-4.26E-4	2.07736E-14
	-4.25E-4	2.07266E-14
	-4.24E-4	2.08588E-14
	-4.23E-4	2.06487E-14
	-4.22E-4	2.06583E-14
	-4.21E-4	2.06717E-14
	-4.2E-4	2.07011E-14
	-4.19E-4	2.07083E-14
	-4.18E-4	2.0571E-14
	-4.17E-4	2.04868E-14
	-4.16E-4	2.0287E-14
	-4.15E-4	2.00725E-14
	-4.14E-4	1.98589E-14
	-4.13E-4	1.97902E-14
	-4.12E-4	1.96136E-14
	-4.11E-4	1.94608E-14
	-4.1E-4	1.90173E-14
	-4.09E-4	1.88757E-14
	-4.08E-4	1.84688E-14
	-4.07E-4	1.81673E-14
	-4.06E-4	1.77069E-14
	-4.05E-4	1.74764E-14
	-4.04E-4	1.69422E-14
	-4.03E-4	1.67865E-14
	-4.02E-4	1.65069E-14
	-4.01E-4	1.60828E-14
	-4.00E-04	1.54783E-14
	-3.99E-4	1.50193E-14
	-3.98E-4	1.44142E-14
	-3.97E-4	1.38358E-14
	-3.96E-4	1.32042E-14
	-3.95E-4	1.2429E-14
	-3.94E-4	1.18387E-14
	-3.93E-4	1.12357E-14
	-3.92E-4	1.05675E-14
	-3.91E-4	9.91792E-15
	-3.9E-4	9.48457E-15
	-3.89E-4	8.97022E-15
	-3.88E-4	8.53576E-15
	-3.87E-4	8.20925E-15
	-3.86E-4	7.85828E-15
	-3.85E-4	7.48826E-15
	-3.84E-4	7.26776E-15
	-3.83E-4	6.90846E-15
	-3.82E-4	6.82602E-15
	-3.81E-4	6.57136E-15
	-3.8E-4	6.36979E-15
	-3.79E-4	6.19614E-15
	-3.78E-4	6.16357E-15
	-3.77E-4	6.00531E-15
	-3.76E-4	5.7992E-15
	-3.75E-4	5.73257E-15
	-3.74E-4	5.64512E-15
	-3.73E-4	5.48158E-15
	-3.72E-4	5.43438E-15
	-3.71E-4	5.37841E-15
	-3.7E-4	5.05944E-15
	-3.69E-4	5.14372E-15
	-3.68E-4	4.99323E-15
	-3.67E-4	4.92831E-15
	-3.66E-4	4.81584E-15
	-3.65E-4	4.7425E-15
	-3.64E-4	4.74112E-15
	-3.63E-4	4.58657E-15
	-3.62E-4	4.4431E-15
	-3.61E-4	4.49329E-15
	-3.6E-4	4.31392E-15
	-3.59E-4	4.13711E-15
	-3.58E-4	4.13918E-15
	-3.57E-4	4.12361E-15
	-3.56E-4	4.08798E-15
	-3.55E-4	4.03518E-15
	-3.54E-4	4.05686E-15
	-3.53E-4	3.93207E-15
	-3.52E-4	3.83242E-15
	-3.51E-4	3.92787E-15
	-3.5E-4	3.90264E-15
	-3.49E-4	3.70404E-15
	-3.48E-4	3.62957E-15
	-3.47E-4	3.48311E-15
	-3.46E-4	3.55034E-15
	-3.45E-4	3.48363E-15
	-3.44E-4	3.4217E-15
	-3.43E-4	3.42438E-15
	-3.42E-4	3.41097E-15
	-3.41E-4	3.35154E-15
	-3.4E-4	3.43059E-15
	-3.39E-4	3.35186E-15
	-3.38E-4	3.45328E-15
	-3.37E-4	3.24005E-15
	-3.36E-4	3.35959E-15
	-3.35E-4	3.24838E-15
	-3.34E-4	3.1411E-15
	-3.33E-4	3.17078E-15
	-3.32E-4	3.17029E-15
	-3.31E-4	3.13973E-15
	-3.3E-4	3.15542E-15
	-3.29E-4	3.08073E-15
	-3.28E-4	3.21189E-15
	-3.27E-4	3.27384E-15
	-3.26E-4	3.16245E-15
	-3.25E-4	3.14778E-15
	-3.24E-4	3.21503E-15
	-3.23E-4	3.20974E-15
	-3.22E-4	3.21689E-15
	-3.21E-4	3.34175E-15
	-3.2E-4	3.29685E-15
	-3.19E-4	3.36934E-15
	-3.18E-4	3.46086E-15
	-3.17E-4	3.49063E-15
	-3.16E-4	3.54414E-15
	-3.15E-4	3.55657E-15
	-3.14E-4	3.5426E-15
	-3.13E-4	3.62056E-15
	-3.12E-4	3.78446E-15
	-3.11E-4	3.63099E-15
	-3.1E-4	3.86479E-15
	-3.09E-4	3.86917E-15
	-3.08E-4	3.90123E-15
	-3.07E-4	3.92938E-15
	-3.06E-4	4.07251E-15
	-3.05E-4	4.14104E-15
	-3.04E-4	4.28384E-15
	-3.03E-4	4.22276E-15
	-3.02E-4	4.22127E-15
	-3.01E-4	4.44402E-15
	-3.00E-04	4.55626E-15
	-2.99E-4	4.74062E-15
	-2.98E-4	4.68473E-15
	-2.97E-4	4.71586E-15
	-2.96E-4	4.79452E-15
	-2.95E-4	4.82704E-15
	-2.94E-4	5.07667E-15
	-2.93E-4	5.06684E-15
	-2.92E-4	5.05493E-15
	-2.91E-4	5.22637E-15
	-2.9E-4	5.40234E-15
	-2.89E-4	5.40104E-15
	-2.88E-4	5.55353E-15
	-2.87E-4	5.64059E-15
	-2.86E-4	5.75029E-15
	-2.85E-4	5.93495E-15
	-2.84E-4	6.12502E-15
	-2.83E-4	6.17071E-15
	-2.82E-4	6.28421E-15
	-2.81E-4	6.37694E-15
	-2.8E-4	6.54406E-15
	-2.79E-4	6.54837E-15
	-2.78E-4	6.68818E-15
	-2.77E-4	6.8819E-15
	-2.76E-4	6.94686E-15
	-2.75E-4	7.11392E-15
	-2.74E-4	7.25592E-15
	-2.73E-4	7.45081E-15
	-2.72E-4	7.5659E-15
	-2.71E-4	7.69001E-15
	-2.7E-4	7.92305E-15
	-2.69E-4	8.0434E-15
	-2.68E-4	8.25085E-15
	-2.67E-4	8.33682E-15
	-2.66E-4	8.41858E-15
	-2.65E-4	8.52112E-15
	-2.64E-4	8.65315E-15
	-2.63E-4	8.7447E-15
	-2.62E-4	8.9303E-15
	-2.61E-4	9.02038E-15
	-2.6E-4	9.01159E-15
	-2.59E-4	9.1026E-15
	-2.58E-4	9.30839E-15
	-2.57E-4	9.26103E-15
	-2.56E-4	9.23601E-15
	-2.55E-4	9.42682E-15
	-2.54E-4	9.65817E-15
	-2.53E-4	9.61032E-15
	-2.52E-4	9.80968E-15
	-2.51E-4	9.83574E-15
	-2.5E-4	9.87661E-15
	-2.49E-4	1.01804E-14
	-2.48E-4	1.02574E-14
	-2.47E-4	1.05115E-14
	-2.46E-4	1.05433E-14
	-2.45E-4	1.07084E-14
	-2.44E-4	1.08403E-14
	-2.43E-4	1.09816E-14
	-2.42E-4	1.09593E-14
	-2.41E-4	1.10032E-14
	-2.4E-4	1.11462E-14
	-2.39E-4	1.12829E-14
	-2.38E-4	1.13368E-14
	-2.37E-4	1.15502E-14
	-2.36E-4	1.16913E-14
	-2.35E-4	1.17626E-14
	-2.34E-4	1.18846E-14
	-2.33E-4	1.20151E-14
	-2.32E-4	1.22883E-14
	-2.31E-4	1.2461E-14
	-2.3E-4	1.26246E-14
	-2.29E-4	1.25903E-14
	-2.28E-4	1.29768E-14
	-2.27E-4	1.33041E-14
	-2.26E-4	1.35093E-14
	-2.25E-4	1.37888E-14
	-2.24E-4	1.40105E-14
	-2.23E-4	1.4278E-14
	-2.22E-4	1.45159E-14
	-2.21E-4	1.47491E-14
	-2.2E-4	1.51247E-14
	-2.19E-4	1.5518E-14
	-2.18E-4	1.58326E-14
	-2.17E-4	1.61434E-14
	-2.16E-4	1.6463E-14
	-2.15E-4	1.67585E-14
	-2.14E-4	1.72072E-14
	-2.13E-4	1.72982E-14
	-2.12E-4	1.78096E-14
	-2.11E-4	1.80197E-14
	-2.1E-4	1.82283E-14
	-2.09E-4	1.84325E-14
	-2.08E-4	1.87959E-14
	-2.07E-4	1.90493E-14
	-2.06E-4	1.93743E-14
	-2.05E-4	1.96575E-14
	-2.04E-4	1.99238E-14
	-2.03E-4	2.02735E-14
	-2.02E-4	2.05769E-14
	-2.01E-4	2.09466E-14
	-2.00E-04	2.10316E-14
	-1.99E-4	2.15327E-14
	-1.98E-4	2.1685E-14
	-1.97E-4	2.19836E-14
	-1.96E-4	2.23093E-14
	-1.95E-4	2.26259E-14
	-1.94E-4	2.28863E-14
	-1.93E-4	2.32742E-14
	-1.92E-4	2.35826E-14
	-1.91E-4	2.38461E-14
	-1.9E-4	2.42459E-14
	-1.89E-4	2.45693E-14
	-1.88E-4	2.47091E-14
	-1.87E-4	2.49584E-14
	-1.86E-4	2.50843E-14
	-1.85E-4	2.52237E-14
	-1.84E-4	2.53744E-14
	-1.83E-4	2.56788E-14
	-1.82E-4	2.58284E-14
	-1.81E-4	2.58681E-14
	-1.8E-4	2.60026E-14
	-1.79E-4	2.59237E-14
	-1.78E-4	2.60829E-14
	-1.77E-4	2.62671E-14
	-1.76E-4	2.63251E-14
	-1.75E-4	2.63786E-14
	-1.74E-4	2.6248E-14
	-1.73E-4	2.63217E-14
	-1.72E-4	2.62056E-14
	-1.71E-4	2.62613E-14
	-1.7E-4	2.6165E-14
	-1.69E-4	2.61394E-14
	-1.68E-4	2.62038E-14
	-1.67E-4	2.62407E-14
	-1.66E-4	2.62098E-14
	-1.65E-4	2.62507E-14
	-1.64E-4	2.62615E-14
	-1.63E-4	2.62603E-14
	-1.62E-4	2.60778E-14
	-1.61E-4	2.62254E-14
	-1.6E-4	2.64201E-14
	-1.59E-4	2.64313E-14
	-1.58E-4	2.65506E-14
	-1.57E-4	2.65908E-14
	-1.56E-4	2.6603E-14
	-1.55E-4	2.67872E-14
	-1.54E-4	2.68304E-14
	-1.53E-4	2.68075E-14
	-1.52E-4	2.68457E-14
	-1.51E-4	2.70294E-14
	-1.5E-4	2.70537E-14
	-1.49E-4	2.69885E-14
	-1.48E-4	2.71772E-14
	-1.47E-4	2.7204E-14
	-1.46E-4	2.72725E-14
	-1.45E-4	2.72447E-14
	-1.44E-4	2.68792E-14
	-1.43E-4	2.70221E-14
	-1.42E-4	2.71519E-14
	-1.41E-4	2.69023E-14
	-1.4E-4	2.70299E-14
	-1.39E-4	2.69384E-14
	-1.38E-4	2.68981E-14
	-1.37E-4	2.68218E-14
	-1.36E-4	2.67655E-14
	-1.35E-4	2.69352E-14
	-1.34E-4	2.68573E-14
	-1.33E-4	2.68106E-14
	-1.32E-4	2.69979E-14
	-1.31E-4	2.70479E-14
	-1.3E-4	2.71767E-14
	-1.29E-4	2.74011E-14
	-1.28E-4	2.72392E-14
	-1.27E-4	2.73158E-14
	-1.26E-4	2.73289E-14
	-1.25E-4	2.73877E-14
	-1.24E-4	2.7453E-14
	-1.23E-4	2.76509E-14
	-1.22E-4	2.7898E-14
	-1.21E-4	2.79432E-14
	-1.2E-4	2.81058E-14
	-1.19E-4	2.81838E-14
	-1.18E-4	2.8195E-14
	-1.17E-4	2.84855E-14
	-1.16E-4	2.86029E-14
	-1.15E-4	2.86215E-14
	-1.14E-4	2.87849E-14
	-1.13E-4	2.88165E-14
	-1.12E-4	2.89359E-14
	-1.11E-4	2.8987E-14
	-1.1E-4	2.90496E-14
	-1.09E-4	2.90953E-14
	-1.08E-4	2.89388E-14
	-1.07E-4	2.89177E-14
	-1.06E-4	2.87112E-14
	-1.05E-4	2.87228E-14
	-1.04E-4	2.84558E-14
	-1.03E-4	2.83338E-14
	-1.02E-4	2.82355E-14
	-1.01E-4	2.81666E-14
	-1.00E-04	2.80925E-14
	-9.9E-5	2.78212E-14
	-9.8E-5	2.76398E-14
	-9.7E-5	2.75652E-14
	-9.6E-5	2.75095E-14
	-9.5E-5	2.74572E-14
	-9.4E-5	2.75449E-14
	-9.3E-5	2.75363E-14
	-9.2E-5	2.75646E-14
	-9.1E-5	2.78966E-14
	-9.00E-05	2.79814E-14
	-8.9E-5	2.81423E-14
	-8.8E-5	2.84769E-14
	-8.7E-5	2.89538E-14
	-8.6E-5	2.93955E-14
	-8.5E-5	2.98086E-14
	-8.4E-5	3.01519E-14
	-8.3E-5	3.07818E-14
	-8.2E-5	3.13034E-14
	-8.1E-5	3.16839E-14
	-8.00E-05	3.20733E-14
	-7.9E-5	3.24292E-14
	-7.8E-5	3.2786E-14
	-7.7E-5	3.29827E-14
	-7.6E-5	3.29654E-14
	-7.5E-5	3.29989E-14
	-7.4E-5	3.29847E-14
	-7.3E-5	3.3192E-14
	-7.2E-5	3.29303E-14
	-7.1E-5	3.27559E-14
	-7.00E-05	3.25834E-14
	-6.9E-5	3.23679E-14
	-6.8E-5	3.21574E-14
	-6.7E-5	3.19296E-14
	-6.6E-5	3.15347E-14
	-6.5E-5	3.12022E-14
	-6.4E-5	3.07197E-14
	-6.3E-5	3.01134E-14
	-6.2E-5	2.95787E-14
	-6.1E-5	2.87844E-14
	-6.00E-05	2.75889E-14
	-5.9E-5	2.51911E-14
	-5.8E-5	2.15851E-14
	-5.7E-5	1.78017E-14
	-5.6E-5	1.53294E-14
	-5.5E-5	1.34347E-14
	-5.4E-5	1.23934E-14
	-5.3E-5	1.16513E-14
	-5.2E-5	1.0927E-14
	-5.1E-5	1.03251E-14
	-5.00E-05	9.87577E-15
	-4.9E-5	9.63095E-15
	-4.8E-5	8.99482E-15
	-4.7E-5	8.73106E-15
	-4.6E-5	8.25846E-15
	-4.5E-5	7.99101E-15
	-4.4E-5	7.44399E-15
	-4.3E-5	7.24378E-15
	-4.2E-5	7.05949E-15
	-4.1E-5	6.62849E-15
	-4.00E-05	6.43646E-15
	-3.9E-5	6.05431E-15
	-3.8E-5	5.83943E-15
	-3.7E-5	5.63142E-15
	-3.6E-5	5.24337E-15
	-3.5E-5	4.87688E-15
	-3.4E-5	4.53835E-15
	-3.3E-5	4.40269E-15
	-3.2E-5	4.15918E-15
	-3.1E-5	3.95975E-15
	-3.00E-05	3.85986E-15
	-2.9E-5	3.53432E-15
	-2.8E-5	3.16857E-15
	-2.7E-5	2.73426E-15
	-2.6E-5	2.34289E-15
	-2.5E-5	1.86021E-15
	-2.4E-5	1.7959E-15
	-2.3E-5	1.26373E-15
	-2.2E-5	9.01901E-16
	-2.1E-5	8.19071E-16
	-2.00E-05	5.24294E-16
	-1.9E-5	4.38429E-16
	-1.8E-5	1.57154E-16
	-1.7E-5	1.41038E-17
	-1.6E-5	2.93508E-19
	-1.5E-5	3.00827E-17
	-1.4E-5	1.48424E-16
	-1.3E-5	2.66281E-16
	-1.2E-5	7.33809E-16
	-1.1E-5	8.84956E-16
	-1.00E-05
	-9.00E-06
	-8.00E-06
	-7.00E-06
	-6.00E-06
	-5.00E-06
	-4.00E-06
	-3.00E-06
	-2.00E-06
	-1.00E-06
	0.00E-06
	1.00E-06
	2.00E-06
	3.00E-06
	4.00E-06
	5.00E-06
	6.00E-06
	7.00E-06
	8.00E-06
	9.00E-06	9.4707E-16
	1.00E-05	5.09375E-16
	1.1E-5	1.78381E-16
	1.2E-5	9.28394E-17
	1.3E-5	1.21823E-17
	1.4E-5	4.42975E-17
	1.5E-5	1.22395E-16
	1.6E-5	3.13765E-16
	1.7E-5	6.14161E-16
	1.8E-5	9.18611E-16
	1.9E-5	1.27206E-15
	2.00E-05	1.36392E-15
	2.1E-5	1.80888E-15
	2.2E-5	2.27856E-15
	2.3E-5	2.48496E-15
	2.4E-5	2.91064E-15
	2.5E-5	3.35767E-15
	2.6E-5	3.6472E-15
	2.7E-5	3.93433E-15
	2.8E-5	4.09816E-15
	2.9E-5	4.19451E-15
	3.00E-05	4.44149E-15
	3.1E-5	4.83679E-15
	3.2E-5	4.97827E-15
	3.3E-5	5.19606E-15
	3.4E-5	5.44136E-15
	3.5E-5	5.9019E-15
	3.6E-5	6.13609E-15
	3.7E-5	6.46185E-15
	3.8E-5	6.88158E-15
	3.9E-5	7.26764E-15
	4.00E-05	7.64732E-15
	4.1E-5	7.97159E-15
	4.2E-5	8.21679E-15
	4.3E-5	8.6504E-15
	4.4E-5	9.09632E-15
	4.5E-5	9.37338E-15
	4.6E-5	9.91308E-15
	4.7E-5	1.06587E-14
	4.8E-5	1.10217E-14
	4.9E-5	1.18226E-14
	5.00E-05	1.25025E-14
	5.1E-5	1.33794E-14
	5.2E-5	1.43601E-14
	5.3E-5	1.58252E-14
	5.4E-5	1.71963E-14
	5.5E-5	1.90319E-14
	5.6E-5	2.13314E-14
	5.7E-5	2.45444E-14
	5.8E-5	2.72763E-14
	5.9E-5	2.83575E-14
	6.00E-05	2.92332E-14
	6.1E-5	2.97239E-14
	6.2E-5	2.99944E-14
	6.3E-5	3.02962E-14
	6.4E-5	3.086E-14
	6.5E-5	3.12447E-14
	6.6E-5	3.14539E-14
	6.7E-5	3.18721E-14
	6.8E-5	3.21798E-14
	6.9E-5	3.22269E-14
	7.00E-05	3.2402E-14
	7.1E-5	3.25722E-14
	7.2E-5	3.25732E-14
	7.3E-5	3.25383E-14
	7.4E-5	3.24508E-14
	7.5E-5	3.2371E-14
	7.6E-5	3.20731E-14
	7.7E-5	3.18345E-14
	7.8E-5	3.13688E-14
	7.9E-5	3.11089E-14
	8.00E-05	3.06403E-14
	8.1E-5	3.00309E-14
	8.2E-5	2.95738E-14
	8.3E-5	2.90187E-14
	8.4E-5	2.87233E-14
	8.5E-5	2.84612E-14
	8.6E-5	2.78311E-14
	8.7E-5	2.74269E-14
	8.8E-5	2.7151E-14
	8.9E-5	2.70467E-14
	9.00E-05	2.68813E-14
	9.1E-5	2.68001E-14
	9.2E-5	2.66988E-14
	9.3E-5	2.67023E-14
	9.4E-5	2.67614E-14
	9.5E-5	2.68706E-14
	9.6E-5	2.70718E-14
	9.7E-5	2.70945E-14
	9.8E-5	2.73847E-14
	9.9E-5	2.7572E-14
	1.00E-04	2.77244E-14
	1.01E-4	2.79256E-14
	1.02E-4	2.79256E-14
	1.03E-4	2.82234E-14
	1.04E-4	2.82885E-14
	1.05E-4	2.84052E-14
	1.06E-4	2.87544E-14
	1.07E-4	2.86875E-14
	1.08E-4	2.87648E-14
	1.09E-4	2.87371E-14
	1.1E-4	2.88183E-14
	1.11E-4	2.87855E-14
	1.12E-4	2.87897E-14
	1.13E-4	2.8871E-14
	1.14E-4	2.86422E-14
	1.15E-4	2.86107E-14
	1.16E-4	2.83199E-14
	1.17E-4	2.82849E-14
	1.18E-4	2.82248E-14
	1.19E-4	2.801E-14
	1.2E-4	2.7849E-14
	1.21E-4	2.76516E-14
	1.22E-4	2.76151E-14
	1.23E-4	2.7524E-14
	1.24E-4	2.73487E-14
	1.25E-4	2.71567E-14
	1.26E-4	2.73576E-14
	1.27E-4	2.71218E-14
	1.28E-4	2.7025E-14
	1.29E-4	2.69861E-14
	1.3E-4	2.67831E-14
	1.31E-4	2.67818E-14
	1.32E-4	2.68305E-14
	1.33E-4	2.68245E-14
	1.34E-4	2.68503E-14
	1.35E-4	2.66936E-14
	1.36E-4	2.66749E-14
	1.37E-4	2.6769E-14
	1.38E-4	2.69941E-14
	1.39E-4	2.69381E-14
	1.4E-4	2.68888E-14
	1.41E-4	2.69716E-14
	1.42E-4	2.69456E-14
	1.43E-4	2.68989E-14
	1.44E-4	2.69176E-14
	1.45E-4	2.71608E-14
	1.46E-4	2.70802E-14
	1.47E-4	2.70565E-14
	1.48E-4	2.71251E-14
	1.49E-4	2.71098E-14
	1.5E-4	2.70784E-14
	1.51E-4	2.6872E-14
	1.52E-4	2.69008E-14
	1.53E-4	2.67458E-14
	1.54E-4	2.68595E-14
	1.55E-4	2.66955E-14
	1.56E-4	2.66817E-14
	1.57E-4	2.67628E-14
	1.58E-4	2.66712E-14
	1.59E-4	2.65401E-14
	1.6E-4	2.64428E-14
	1.61E-4	2.64445E-14
	1.62E-4	2.64146E-14
	1.63E-4	2.64519E-14
	1.64E-4	2.66022E-14
	1.65E-4	2.65173E-14
	1.66E-4	2.63849E-14
	1.67E-4	2.64117E-14
	1.68E-4	2.64705E-14
	1.69E-4	2.64791E-14
	1.7E-4	2.64721E-14
	1.71E-4	2.64765E-14
	1.72E-4	2.64321E-14
	1.73E-4	2.63867E-14
	1.74E-4	2.6617E-14
	1.75E-4	2.65941E-14
	1.76E-4	2.65602E-14
	1.77E-4	2.63481E-14
	1.78E-4	2.62314E-14
	1.79E-4	2.62579E-14
	1.8E-4	2.61314E-14
	1.81E-4	2.60923E-14
	1.82E-4	2.59193E-14
	1.83E-4	2.55866E-14
	1.84E-4	2.53402E-14
	1.85E-4	2.52823E-14
	1.86E-4	2.49179E-14
	1.87E-4	2.47139E-14
	1.88E-4	2.46597E-14
	1.89E-4	2.42548E-14
	1.9E-4	2.41789E-14
	1.91E-4	2.3694E-14
	1.92E-4	2.34771E-14
	1.93E-4	2.30937E-14
	1.94E-4	2.25924E-14
	1.95E-4	2.24431E-14
	1.96E-4	2.21642E-14
	1.97E-4	2.18126E-14
	1.98E-4	2.15226E-14
	1.99E-4	2.12611E-14
	2.00E-04	2.0916E-14
	2.01E-4	2.0562E-14
	2.02E-4	2.02356E-14
	2.03E-4	1.99057E-14
	2.04E-4	1.96648E-14
	2.05E-4	1.93745E-14
	2.06E-4	1.90222E-14
	2.07E-4	1.86574E-14
	2.08E-4	1.84375E-14
	2.09E-4	1.82094E-14
	2.1E-4	1.78376E-14
	2.11E-4	1.75675E-14
	2.12E-4	1.7299E-14
	2.13E-4	1.71588E-14
	2.14E-4	1.66645E-14
	2.15E-4	1.62262E-14
	2.16E-4	1.60736E-14
	2.17E-4	1.57144E-14
	2.18E-4	1.54668E-14
	2.19E-4	1.51824E-14
	2.2E-4	1.48257E-14
	2.21E-4	1.4539E-14
	2.22E-4	1.43329E-14
	2.23E-4	1.38712E-14
	2.24E-4	1.38251E-14
	2.25E-4	1.35462E-14
	2.26E-4	1.32082E-14
	2.27E-4	1.29702E-14
	2.28E-4	1.26742E-14
	2.29E-4	1.26038E-14
	2.3E-4	1.2199E-14
	2.31E-4	1.21966E-14
	2.32E-4	1.20818E-14
	2.33E-4	1.18988E-14
	2.34E-4	1.16958E-14
	2.35E-4	1.15895E-14
	2.36E-4	1.13502E-14
	2.37E-4	1.11086E-14
	2.38E-4	1.10036E-14
	2.39E-4	1.08552E-14
	2.4E-4	1.08623E-14
	2.41E-4	1.07395E-14
	2.42E-4	1.06961E-14
	2.43E-4	1.05658E-14
	2.44E-4	1.04714E-14
	2.45E-4	1.03965E-14
	2.46E-4	1.0109E-14
	2.47E-4	9.90107E-15
	2.48E-4	9.93969E-15
	2.49E-4	9.48681E-15
	2.5E-4	9.68917E-15
	2.51E-4	9.48615E-15
	2.52E-4	9.61503E-15
	2.53E-4	9.57944E-15
	2.54E-4	9.40437E-15
	2.55E-4	9.2756E-15
	2.56E-4	9.15589E-15
	2.57E-4	9.12724E-15
	2.58E-4	9.08964E-15
	2.59E-4	8.90335E-15
	2.6E-4	8.80768E-15
	2.61E-4	8.64821E-15
	2.62E-4	8.55903E-15
	2.63E-4	8.43568E-15
	2.64E-4	8.24801E-15
	2.65E-4	8.26741E-15
	2.66E-4	8.04559E-15
	2.67E-4	8.09809E-15
	2.68E-4	7.93213E-15
	2.69E-4	7.64123E-15
	2.7E-4	7.68969E-15
	2.71E-4	7.5476E-15
	2.72E-4	7.45183E-15
	2.73E-4	7.36971E-15
	2.74E-4	7.17625E-15
	2.75E-4	7.00262E-15
	2.76E-4	6.94441E-15
	2.77E-4	6.79018E-15
	2.78E-4	6.39503E-15
	2.79E-4	6.43209E-15
	2.8E-4	6.21599E-15
	2.81E-4	6.26396E-15
	2.82E-4	5.96488E-15
	2.83E-4	5.86372E-15
	2.84E-4	5.82342E-15
	2.85E-4	5.75091E-15
	2.86E-4	5.45851E-15
	2.87E-4	5.57908E-15
	2.88E-4	5.31062E-15
	2.89E-4	5.19055E-15
	2.9E-4	5.12227E-15
	2.91E-4	5.10189E-15
	2.92E-4	4.88563E-15
	2.93E-4	4.68289E-15
	2.94E-4	4.67332E-15
	2.95E-4	4.5103E-15
	2.96E-4	4.61674E-15
	2.97E-4	4.52514E-15
	2.98E-4	4.55746E-15
	2.99E-4	4.20937E-15
	3.00E-04	4.28262E-15
	3.01E-4	4.15685E-15
	3.02E-4	4.03927E-15
	3.03E-4	3.90842E-15
	3.04E-4	3.87066E-15
	3.05E-4	3.8336E-15
	3.06E-4	3.85631E-15
	3.07E-4	3.68847E-15
	3.08E-4	3.7455E-15
	3.09E-4	3.64099E-15
	3.1E-4	3.58989E-15
	3.11E-4	3.53722E-15
	3.12E-4	3.51376E-15
	3.13E-4	3.54482E-15
	3.14E-4	3.30198E-15
	3.15E-4	3.37441E-15
	3.16E-4	3.3218E-15
	3.17E-4	3.20515E-15
	3.18E-4	3.25369E-15
	3.19E-4	3.24795E-15
	3.2E-4	3.15819E-15
	3.21E-4	3.11257E-15
	3.22E-4	3.06723E-15
	3.23E-4	3.02506E-15
	3.24E-4	3.00387E-15
	3.25E-4	3.04893E-15
	3.26E-4	3.0033E-15
	3.27E-4	3.02584E-15
	3.28E-4	2.94465E-15
	3.29E-4	3.00431E-15
	3.3E-4	2.87246E-15
	3.31E-4	2.90038E-15
	3.32E-4	2.88069E-15
	3.33E-4	2.84757E-15
	3.34E-4	2.87675E-15
	3.35E-4	2.93968E-15
	3.36E-4	3.00774E-15
	3.37E-4	2.95973E-15
	3.38E-4	2.99391E-15
	3.39E-4	2.93079E-15
	3.4E-4	2.97299E-15
	3.41E-4	2.94149E-15
	3.42E-4	3.03286E-15
	3.43E-4	2.99845E-15
	3.44E-4	3.05079E-15
	3.45E-4	3.04698E-15
	3.46E-4	3.12419E-15
	3.47E-4	3.19174E-15
	3.48E-4	3.30869E-15
	3.49E-4	3.24854E-15
	3.5E-4	3.24342E-15
	3.51E-4	3.28533E-15
	3.52E-4	3.36177E-15
	3.53E-4	3.47322E-15
	3.54E-4	3.52281E-15
	3.55E-4	3.59342E-15
	3.56E-4	3.60869E-15
	3.57E-4	3.66785E-15
	3.58E-4	3.66625E-15
	3.59E-4	3.78162E-15
	3.6E-4	3.94947E-15
	3.61E-4	4.05216E-15
	3.62E-4	3.99606E-15
	3.63E-4	4.02063E-15
	3.64E-4	4.06083E-15
	3.65E-4	4.1398E-15
	3.66E-4	4.18285E-15
	3.67E-4	4.26816E-15
	3.68E-4	4.23156E-15
	3.69E-4	4.33604E-15
	3.7E-4	4.42407E-15
	3.71E-4	4.52422E-15
	3.72E-4	4.48449E-15
	3.73E-4	4.62637E-15
	3.74E-4	4.60512E-15
	3.75E-4	4.62024E-15
	3.76E-4	4.90696E-15
	3.77E-4	4.9208E-15
	3.78E-4	4.98667E-15
	3.79E-4	5.03868E-15
	3.8E-4	5.22088E-15
	3.81E-4	5.23638E-15
	3.82E-4	5.44495E-15
	3.83E-4	5.51843E-15
	3.84E-4	5.71463E-15
	3.85E-4	6.05785E-15
	3.86E-4	6.20332E-15
	3.87E-4	6.58684E-15
	3.88E-4	6.95038E-15
	3.89E-4	7.28835E-15
	3.9E-4	7.73921E-15
	3.91E-4	8.29233E-15
	3.92E-4	8.88836E-15
	3.93E-4	9.49707E-15
	3.94E-4	1.01408E-14
	3.95E-4	1.07944E-14
	3.96E-4	1.13306E-14
	3.97E-4	1.18734E-14
	3.98E-4	1.23202E-14
	3.99E-4	1.31038E-14
	4.00E-04	1.34326E-14
	4.01E-4	1.40399E-14
	4.02E-4	1.429E-14
	4.03E-4	1.48476E-14
	4.04E-4	1.53075E-14
	4.05E-4	1.57534E-14
	4.06E-4	1.60821E-14
	4.07E-4	1.63641E-14
	4.08E-4	1.67081E-14
	4.09E-4	1.70549E-14
	4.1E-4	1.74882E-14
	4.11E-4	1.771E-14
	4.12E-4	1.80702E-14
	4.13E-4	1.83445E-14
	4.14E-4	1.8568E-14
	4.15E-4	1.88632E-14
	4.16E-4	1.91574E-14
	4.17E-4	1.9382E-14
	4.18E-4	1.95145E-14
	4.19E-4	1.95148E-14
	4.2E-4	1.98112E-14
	4.21E-4	1.98446E-14
	4.22E-4	1.99229E-14
	4.23E-4	2.00833E-14
	4.24E-4	2.02274E-14
	4.25E-4	2.03964E-14
	4.26E-4	2.03278E-14
	4.27E-4	2.03881E-14
	4.28E-4	2.0407E-14
	4.29E-4	2.07261E-14
	4.3E-4	2.09137E-14
	4.31E-4	2.09571E-14
	4.32E-4	2.11026E-14
	4.33E-4	2.14464E-14
	4.34E-4	2.16602E-14
	4.35E-4	2.17028E-14
	4.36E-4	2.20381E-14
	4.37E-4	2.24214E-14
	4.38E-4	2.24113E-14
	4.39E-4	2.27325E-14
	4.4E-4	2.28407E-14
	4.41E-4	2.30163E-14
	4.42E-4	2.33202E-14
	4.43E-4	2.33629E-14
	4.44E-4	2.33953E-14
	4.45E-4	2.35317E-14
	4.46E-4	2.37007E-14
	4.47E-4	2.3914E-14
	4.48E-4	2.40203E-14
	4.49E-4	2.40477E-14
	4.5E-4	2.42128E-14
	4.51E-4	2.45008E-14
	4.52E-4	2.4669E-14
	4.53E-4	2.48373E-14
	4.54E-4	2.48845E-14
	4.55E-4	2.50659E-14
	4.56E-4	2.51923E-14
	4.57E-4	2.52942E-14
	4.58E-4	2.5375E-14
	4.59E-4	2.54847E-14
	4.6E-4	2.55902E-14
	4.61E-4	2.58272E-14
	4.62E-4	2.58735E-14
	4.63E-4	2.58387E-14
	4.64E-4	2.59224E-14
	4.65E-4	2.62767E-14
	4.66E-4	2.62869E-14
	4.67E-4	2.64165E-14
	4.68E-4	2.64988E-14
	4.69E-4	2.67961E-14
	4.7E-4	2.66437E-14
	4.71E-4	2.68068E-14
	4.72E-4	2.69318E-14
	4.73E-4	2.69821E-14
	4.74E-4	2.71177E-14
	4.75E-4	2.71084E-14
	4.76E-4	2.72875E-14
	4.77E-4	2.74306E-14
	4.78E-4	2.7498E-14
	4.79E-4	2.75425E-14
	4.8E-4	2.76756E-14
	4.81E-4	2.76148E-14
	4.82E-4	2.76442E-14
	4.83E-4	2.77486E-14
	4.84E-4	2.7832E-14
	4.85E-4	2.80044E-14
	4.86E-4	2.80092E-14
	4.87E-4	2.81656E-14
	4.88E-4	2.81882E-14
	4.89E-4	2.83389E-14
	4.9E-4	2.84873E-14
	4.91E-4	2.85549E-14
	4.92E-4	2.85584E-14
	4.93E-4	2.86395E-14
	4.94E-4	2.88157E-14
	4.95E-4	2.89181E-14
	4.96E-4	2.88743E-14
	4.97E-4	2.8878E-14
	4.98E-4	2.89283E-14
	4.99E-4	2.90009E-14
	5.00E-04	2.90942E-14
	5.01E-4	2.91897E-14
	5.02E-4	2.93239E-14
	5.03E-4	2.93363E-14
	5.04E-4	2.94153E-14
	5.05E-4	2.95338E-14
	5.06E-4	2.97762E-14
	5.07E-4	2.97033E-14
	5.08E-4	2.9801E-14
	5.09E-4	3.00068E-14
	5.1E-4	2.99629E-14
	5.11E-4	3.01455E-14
	5.12E-4	3.01365E-14
	5.13E-4	3.02017E-14
	5.14E-4	3.02118E-14
	5.15E-4	3.02746E-14
	5.16E-4	3.03474E-14
	5.17E-4	3.04225E-14
	5.18E-4	3.05261E-14
	5.19E-4	3.0561E-14
	5.2E-4	3.0676E-14
	5.21E-4	3.06623E-14
	5.22E-4	3.07682E-14
	5.23E-4	3.08394E-14
	5.24E-4	3.07481E-14
	5.25E-4	3.10811E-14
	5.26E-4	3.11316E-14
	5.27E-4	3.12848E-14
	5.28E-4	3.13665E-14
	5.29E-4	3.12662E-14
	5.3E-4	3.13883E-14
	5.31E-4	3.13678E-14
	5.32E-4	3.1455E-14
	5.33E-4	3.15405E-14
	5.34E-4	3.17781E-14
	5.35E-4	3.17366E-14
	5.36E-4	3.16496E-14
	5.37E-4	3.16801E-14
	5.38E-4	3.17055E-14
	5.39E-4	3.17328E-14
	5.4E-4	3.19347E-14
	5.41E-4	3.18986E-14
	5.42E-4	3.19463E-14
	5.43E-4	3.20204E-14
	5.44E-4	3.22077E-14
	5.45E-4	3.23595E-14
	5.46E-4	3.2327E-14
	5.47E-4	3.24737E-14
	5.48E-4	3.26546E-14
	5.49E-4	3.2619E-14
	5.5E-4	3.26432E-14
	5.51E-4	3.26988E-14
	5.52E-4	3.26196E-14
	5.53E-4	3.27526E-14
	5.54E-4	3.28232E-14
	5.55E-4	3.30253E-14
	5.56E-4	3.30088E-14
	5.57E-4	3.29482E-14
	5.58E-4	3.29073E-14
	5.59E-4	3.32103E-14
	5.6E-4	3.3199E-14
	5.61E-4	3.32127E-14
	5.62E-4	3.3421E-14
	5.63E-4	3.33201E-14
	5.64E-4	3.34035E-14
	5.65E-4	3.33606E-14
	5.66E-4	3.33338E-14
	5.67E-4	3.36164E-14
	5.68E-4	3.37664E-14
	5.69E-4	3.37339E-14
	5.7E-4	3.38185E-14
	5.71E-4	3.38322E-14
	5.72E-4	3.36534E-14
	5.73E-4	3.38251E-14
	5.74E-4	3.37622E-14
	5.75E-4	3.40926E-14
	5.76E-4	3.4027E-14
	5.77E-4	3.42724E-14
	5.78E-4	3.41798E-14
	5.79E-4	3.42846E-14
	5.8E-4	3.43828E-14
	5.81E-4	3.44277E-14
	5.82E-4	3.44742E-14
	5.83E-4	3.46922E-14
	5.84E-4	3.48496E-14
	5.85E-4	3.46734E-14
	5.86E-4	3.49375E-14
	5.87E-4	3.49034E-14
	5.88E-4	3.49121E-14
	5.89E-4	3.50248E-14
	5.9E-4	3.50959E-14
	5.91E-4	3.51705E-14
	5.92E-4	3.5201E-14
	5.93E-4	3.52255E-14
	5.94E-4	3.54588E-14
	5.95E-4	3.5411E-14
	5.96E-4	3.53757E-14
	5.97E-4	3.54149E-14
	5.98E-4	3.54792E-14
	5.99E-4	3.54446E-14
	6.00E-04	3.55436E-14

## Sheet: Fig. 5 (c)
	Voltage, experiment	Power (P1), experiment	Voltage, theory	Power (P1), theory
	V (V)	P1 (W)	V (V)	P1 (W)
	0.00E-06		0.00E-06	0.00E-06
	1.00E-06		1.248E-6	6.144E-18		Blue line:
	2.00E-06		2.496E-6	2.4576E-17		I_c^2*R1/2=(64.4e-9)^2*15.8/2
	3.00E-06		3.744E-6	5.5296E-17
	4.00E-06		4.992E-6	9.8304E-17
	5.00E-06		6.24E-6	1.536E-16
	6.00E-06		7.488E-6	2.2118E-16
	7.00E-06		8.736E-6	3.0106E-16
	8.00E-06		9.984E-6	3.9322E-16
	9.00E-06		1.1232E-5	4.9766E-16
	1.00E-05		1.248E-5	6.144E-16
	1.1E-5		1.3728E-5	7.4342E-16
	1.2E-5		1.4976E-5	8.8474E-16
	1.3E-5		1.6224E-5	1.0383E-15
	1.4E-5		1.7472E-5	1.2042E-15
	1.5E-5		1.872E-5	1.3824E-15
	1.6E-5		1.9968E-5	1.5729E-15
	1.7E-5		2.1216E-5	1.7756E-15
	1.8E-5		2.2464E-5	1.9907E-15
	1.9E-5	1.21317E-15	2.3712E-5	2.218E-15
	2.00E-05	1.44963E-15	2.496E-5	2.4576E-15
	2.1E-5	1.99451E-15	2.6208E-5	2.7095E-15
	2.2E-5	2.50633E-15	2.7456E-5	2.9737E-15
	2.3E-5	2.77963E-15	2.8704E-5	3.2502E-15
	2.4E-5	3.14552E-15	2.9952E-5	3.5389E-15
	2.5E-5	3.50914E-15	3.12E-5	3.84E-15
	2.6E-5	3.79619E-15	3.2448E-5	4.1533E-15
	2.7E-5	3.88205E-15	3.3696E-5	4.479E-15
	2.8E-5	4.16509E-15	3.4944E-5	4.8169E-15
	2.9E-5	4.39157E-15	3.6192E-5	5.1671E-15
	3.00E-05	4.7277E-15	3.744E-5	5.5296E-15
	3.1E-5	5.09607E-15	3.8688E-5	5.9044E-15
	3.2E-5	5.41934E-15	3.9936E-5	6.2915E-15
	3.3E-5	5.63394E-15	4.1184E-5	6.6908E-15
	3.4E-5	5.86658E-15	4.2432E-5	7.1025E-15
	3.5E-5	6.10767E-15	4.368E-5	7.5264E-15
	3.6E-5	6.45671E-15	4.4928E-5	7.9626E-15
	3.7E-5	6.75781E-15	4.6176E-5	8.4111E-15
	3.8E-5	7.12764E-15	4.7424E-5	8.8719E-15
	3.9E-5	7.54117E-15	4.8672E-5	9.345E-15
	4.00E-05	7.89921E-15	4.992E-5	9.8304E-15
	4.1E-5	8.07427E-15	5.1168E-5	1.0328E-14
	4.2E-5	8.46693E-15	5.2416E-5	1.0838E-14
	4.3E-5	8.54029E-15	5.3664E-5	1.136E-14
	4.4E-5	8.93683E-15	5.4912E-5	1.1895E-14
	4.5E-5	9.05047E-15	5.616E-5	1.2442E-14
	4.6E-5	9.51219E-15	5.742E-5	3.2116E-14
	4.7E-5	9.85348E-15	5.7436E-5	3.2116E-14
	4.8E-5	1.00256E-14	5.7451E-5	3.2116E-14
	4.9E-5	1.0347E-14	5.7467E-5	3.2116E-14
	5.00E-05	1.05714E-14	5.7483E-5	3.2117E-14
	5.1E-5	1.09215E-14	5.7499E-5	3.2117E-14
	5.2E-5	1.13943E-14	5.7514E-5	3.2117E-14
	5.3E-5	1.18521E-14	5.753E-5	3.2117E-14
	5.4E-5	1.21755E-14	5.7546E-5	3.2117E-14
	5.5E-5	1.28226E-14	5.7561E-5	3.2117E-14
	5.6E-5	1.47561E-14	5.7577E-5	3.2117E-14
	5.7E-5	2.18188E-14	5.7593E-5	3.2117E-14
	5.8E-5	2.96924E-14	5.7609E-5	3.2117E-14
	5.9E-5	3.22358E-14	5.7624E-5	3.2117E-14
	6.00E-05	3.30914E-14	5.764E-5	3.2117E-14
	6.1E-5	3.35101E-14	5.7656E-5	3.2117E-14
	6.2E-5	3.3729E-14	5.7672E-5	3.2117E-14
	6.3E-5	3.40867E-14	5.7688E-5	3.2117E-14
	6.4E-5	3.45075E-14	5.7703E-5	3.2117E-14
	6.5E-5	3.489E-14	5.7719E-5	3.2117E-14
	6.6E-5	3.52193E-14	5.7735E-5	3.2117E-14
	6.7E-5	3.54415E-14	5.7751E-5	3.2117E-14
	6.8E-5	3.57605E-14	5.7766E-5	3.2117E-14
	6.9E-5	3.59291E-14	5.7782E-5	3.2117E-14
	7.00E-05	3.60259E-14	5.7798E-5	3.2117E-14
	7.1E-5	3.61041E-14	5.7814E-5	3.2117E-14
	7.2E-5	3.60931E-14	5.783E-5	3.2117E-14
	7.3E-5	3.60196E-14	5.7846E-5	3.2117E-14
	7.4E-5	3.59898E-14	5.7861E-5	3.2117E-14
	7.5E-5	3.60516E-14	5.7877E-5	3.2117E-14
	7.6E-5	3.57395E-14	5.7893E-5	3.2117E-14
	7.7E-5	3.55598E-14	5.7909E-5	3.2117E-14
	7.8E-5	3.54955E-14	5.7925E-5	3.2118E-14
	7.9E-5	3.49831E-14	5.7941E-5	3.2118E-14
	8.00E-05	3.44705E-14	5.7957E-5	3.2118E-14
	8.1E-5	3.37531E-14	5.7972E-5	3.2118E-14
	8.2E-5	3.31042E-14	5.7988E-5	3.2118E-14
	8.3E-5	3.23995E-14	5.8004E-5	3.2118E-14
	8.4E-5	3.15632E-14	5.802E-5	3.2118E-14
	8.5E-5	3.09552E-14	5.8036E-5	3.2118E-14
	8.6E-5	3.04414E-14	5.8052E-5	3.2118E-14
	8.7E-5	3.01361E-14	5.8068E-5	3.2118E-14
	8.8E-5	2.97239E-14	5.8084E-5	3.2118E-14
	8.9E-5	2.95571E-14	5.81E-5	3.2118E-14
	9.00E-05	2.96061E-14	5.8115E-5	3.2118E-14
	9.1E-5	2.97757E-14	5.8131E-5	3.2118E-14
	9.2E-5	2.98915E-14	5.8147E-5	3.2118E-14
	9.3E-5	3.00985E-14	5.8163E-5	3.2118E-14
	9.4E-5	3.05035E-14	5.8179E-5	3.2118E-14
	9.5E-5	3.06148E-14	5.8195E-5	3.2119E-14
	9.6E-5	3.09035E-14	5.8211E-5	3.2119E-14
	9.7E-5	3.13845E-14	5.8227E-5	3.2119E-14
	9.8E-5	3.18572E-14	5.8243E-5	3.2119E-14
	9.9E-5	3.23276E-14	5.8259E-5	3.2119E-14
	1.00E-04	3.27368E-14	5.8275E-5	3.2119E-14
	1.01E-4	3.34346E-14	5.8291E-5	3.2119E-14
	1.02E-4	3.38273E-14	5.8307E-5	3.2119E-14
	1.03E-4	3.41913E-14	5.8323E-5	3.2119E-14
	1.04E-4	3.46487E-14	5.8339E-5	3.2119E-14
	1.05E-4	3.50312E-14	5.8355E-5	3.2119E-14
	1.06E-4	3.51736E-14	5.8371E-5	3.2119E-14
	1.07E-4	3.55353E-14	5.8387E-5	3.2119E-14
	1.08E-4	3.53782E-14	5.8403E-5	3.212E-14
	1.09E-4	3.52597E-14	5.8419E-5	3.212E-14
	1.1E-4	3.47735E-14	5.8435E-5	3.212E-14
	1.11E-4	3.44588E-14	5.8451E-5	3.212E-14
	1.12E-4	3.39402E-14	5.8467E-5	3.212E-14
	1.13E-4	3.34434E-14	5.8483E-5	3.212E-14
	1.14E-4	3.29706E-14	5.8499E-5	3.212E-14
	1.15E-4	3.26362E-14	5.8515E-5	3.212E-14
	1.16E-4	3.23233E-14	5.8531E-5	3.212E-14
	1.17E-4	3.1843E-14	5.8547E-5	3.212E-14
	1.18E-4	3.14623E-14	5.8563E-5	3.212E-14
	1.19E-4	3.11864E-14	5.8579E-5	3.2121E-14
	1.2E-4	3.08688E-14	5.8595E-5	3.2121E-14
	1.21E-4	3.09109E-14	5.8611E-5	3.2121E-14
	1.22E-4	3.06246E-14	5.8627E-5	3.2121E-14
	1.23E-4	3.04701E-14	5.8643E-5	3.2121E-14
	1.24E-4	3.03081E-14	5.8659E-5	3.2121E-14
	1.25E-4	3.01678E-14	5.8675E-5	3.2121E-14
	1.26E-4	2.99974E-14	5.8692E-5	3.2121E-14
	1.27E-4	2.97042E-14	5.8708E-5	3.2121E-14
	1.28E-4	2.96229E-14	5.8724E-5	3.2121E-14
	1.29E-4	2.96047E-14	5.874E-5	3.2122E-14
	1.3E-4	2.94726E-14	5.8756E-5	3.2122E-14
	1.31E-4	2.96947E-14	5.8772E-5	3.2122E-14
	1.32E-4	2.9729E-14	5.8788E-5	3.2122E-14
	1.33E-4	2.97576E-14	5.8804E-5	3.2122E-14
	1.34E-4	2.99867E-14	5.882E-5	3.2122E-14
	1.35E-4	3.00407E-14	5.8837E-5	3.2122E-14
	1.36E-4	3.048E-14	5.8853E-5	3.2122E-14
	1.37E-4	3.08644E-14	5.8869E-5	3.2122E-14
	1.38E-4	3.13184E-14	5.8885E-5	3.2123E-14
	1.39E-4	3.16751E-14	5.8901E-5	3.2123E-14
	1.4E-4	3.2189E-14	5.8917E-5	3.2123E-14
	1.41E-4	3.26311E-14	5.8933E-5	3.2123E-14
	1.42E-4	3.29447E-14	5.895E-5	3.2123E-14
	1.43E-4	3.34552E-14	5.8966E-5	3.2123E-14
	1.44E-4	3.36467E-14	5.8982E-5	3.2123E-14
	1.45E-4	3.39854E-14	5.8998E-5	3.2123E-14
	1.46E-4	3.41285E-14	5.9014E-5	3.2124E-14
	1.47E-4	3.41651E-14	5.903E-5	3.2124E-14
	1.48E-4	3.42334E-14	5.9047E-5	3.2124E-14
	1.49E-4	3.38744E-14	5.9063E-5	3.2124E-14
	1.5E-4	3.37993E-14	5.9079E-5	3.2124E-14
	1.51E-4	3.354E-14	5.9095E-5	3.2124E-14
	1.52E-4	3.32163E-14	5.9111E-5	3.2124E-14
	1.53E-4	3.27819E-14	5.9128E-5	3.2124E-14
	1.54E-4	3.24906E-14	5.9144E-5	3.2125E-14
	1.55E-4	3.20129E-14	5.916E-5	3.2125E-14
	1.56E-4	3.15402E-14	5.9176E-5	3.2125E-14
	1.57E-4	3.14108E-14	5.9192E-5	3.2125E-14
	1.58E-4	3.1252E-14	5.9209E-5	3.2125E-14
	1.59E-4	3.09182E-14	5.9225E-5	3.2125E-14
	1.6E-4	3.06937E-14	5.9241E-5	3.2125E-14
	1.61E-4	3.07564E-14	5.9257E-5	3.2125E-14
	1.62E-4	3.06565E-14	5.9274E-5	3.2126E-14
	1.63E-4	3.05171E-14	5.929E-5	3.2126E-14
	1.64E-4	3.03983E-14	5.9306E-5	3.2126E-14
	1.65E-4	3.06673E-14	5.9322E-5	3.2126E-14
	1.66E-4	3.08051E-14	5.9339E-5	3.2126E-14
	1.67E-4	3.08686E-14	5.9355E-5	3.2126E-14
	1.68E-4	3.09848E-14	5.9371E-5	3.2126E-14
	1.69E-4	3.08741E-14	5.9388E-5	3.2127E-14
	1.7E-4	3.10178E-14	5.9404E-5	3.2127E-14
	1.71E-4	3.07603E-14	5.942E-5	3.2127E-14
	1.72E-4	3.10313E-14	5.9436E-5	3.2127E-14
	1.73E-4	3.11487E-14	5.9453E-5	3.2127E-14
	1.74E-4	3.11138E-14	5.9469E-5	3.2127E-14
	1.75E-4	3.14209E-14	5.9485E-5	3.2127E-14
	1.76E-4	3.13793E-14	5.9502E-5	3.2128E-14
	1.77E-4	3.13504E-14	5.9518E-5	3.2128E-14
	1.78E-4	3.13432E-14	5.9534E-5	3.2128E-14
	1.79E-4	3.16391E-14	5.9551E-5	3.2128E-14
	1.8E-4	3.14909E-14	5.9567E-5	3.2128E-14
	1.81E-4	3.15942E-14	5.9583E-5	3.2128E-14
	1.82E-4	3.14835E-14	5.96E-5	3.2129E-14
	1.83E-4	3.13514E-14	5.9616E-5	3.2129E-14
	1.84E-4	3.12134E-14	5.9632E-5	3.2129E-14
	1.85E-4	3.09604E-14	5.9649E-5	3.2129E-14
	1.86E-4	3.05357E-14	5.9665E-5	3.2129E-14
	1.87E-4	3.02667E-14	5.9681E-5	3.2129E-14
	1.88E-4	2.99934E-14	5.9698E-5	3.213E-14
	1.89E-4	2.95301E-14	5.9714E-5	3.213E-14
	1.9E-4	2.91753E-14	5.973E-5	3.213E-14
	1.91E-4	2.85727E-14	5.9747E-5	3.213E-14
	1.92E-4	2.80787E-14	5.9763E-5	3.213E-14
	1.93E-4	2.76745E-14	5.978E-5	3.213E-14
	1.94E-4	2.69111E-14	5.9796E-5	3.2131E-14
	1.95E-4	2.63607E-14	5.9812E-5	3.2131E-14
	1.96E-4	2.58287E-14	5.9829E-5	3.2131E-14
	1.97E-4	2.51342E-14	5.9845E-5	3.2131E-14
	1.98E-4	2.47869E-14	5.9862E-5	3.2131E-14
	1.99E-4	2.40046E-14	5.9878E-5	3.2131E-14
	2.00E-04	2.37124E-14	5.9894E-5	3.2132E-14
	2.01E-4	2.3343E-14	5.9911E-5	3.2132E-14
	2.02E-4	2.27049E-14	5.9927E-5	3.2132E-14
	2.03E-4	2.23483E-14	5.9944E-5	3.2132E-14
	2.04E-4	2.18336E-14	5.996E-5	3.2132E-14
	2.05E-4	2.13817E-14	5.9977E-5	3.2132E-14
	2.06E-4	2.12748E-14	5.9993E-5	3.2133E-14
	2.07E-4	2.11282E-14	6.0009E-5	3.2133E-14
	2.08E-4	2.07082E-14	6.0026E-5	3.2133E-14
	2.09E-4	2.05117E-14	6.0042E-5	3.2133E-14
	2.1E-4	2.02084E-14	6.0059E-5	3.2133E-14
	2.11E-4	2.00187E-14	6.0075E-5	3.2134E-14
	2.12E-4	1.98603E-14	6.0092E-5	3.2134E-14
	2.13E-4	1.96021E-14	6.0108E-5	3.2134E-14
	2.14E-4	1.91078E-14	6.0125E-5	3.2134E-14
	2.15E-4	1.89713E-14	6.0141E-5	3.2134E-14
	2.16E-4	1.86093E-14	6.0158E-5	3.2135E-14
	2.17E-4	1.83874E-14	6.0174E-5	3.2135E-14
	2.18E-4	1.81563E-14	6.0191E-5	3.2135E-14
	2.19E-4	1.80761E-14	6.0207E-5	3.2135E-14
	2.2E-4	1.76849E-14	6.0224E-5	3.2135E-14
	2.21E-4	1.73215E-14	6.024E-5	3.2135E-14
	2.22E-4	1.67321E-14	6.0257E-5	3.2136E-14
	2.23E-4	1.661E-14	6.0273E-5	3.2136E-14
	2.24E-4	1.62901E-14	6.029E-5	3.2136E-14
	2.25E-4	1.60047E-14	6.0306E-5	3.2136E-14
	2.26E-4	1.55601E-14	6.0323E-5	3.2136E-14
	2.27E-4	1.51362E-14	6.0339E-5	3.2137E-14
	2.28E-4	1.48472E-14	6.0356E-5	3.2137E-14
	2.29E-4	1.42542E-14	6.0372E-5	3.2137E-14
	2.3E-4	1.36966E-14	6.0389E-5	3.2137E-14
	2.31E-4	1.32997E-14	6.0405E-5	3.2137E-14
	2.32E-4	1.31392E-14	6.0422E-5	3.2138E-14
	2.33E-4	1.2868E-14	6.0438E-5	3.2138E-14
	2.34E-4	1.24776E-14	6.0455E-5	3.2138E-14
	2.35E-4	1.20251E-14	6.0472E-5	3.2138E-14
	2.36E-4	1.19909E-14	6.0488E-5	3.2139E-14
	2.37E-4	1.17357E-14	6.0505E-5	3.2139E-14
	2.38E-4	1.16174E-14	6.0521E-5	3.2139E-14
	2.39E-4	1.1517E-14	6.0538E-5	3.2139E-14
	2.4E-4	1.13301E-14	6.0554E-5	3.2139E-14
	2.41E-4	1.13952E-14	6.0571E-5	3.214E-14
	2.42E-4	1.12357E-14	6.0588E-5	3.214E-14
	2.43E-4	1.12333E-14	6.0604E-5	3.214E-14
	2.44E-4	1.1081E-14	6.0621E-5	3.214E-14
	2.45E-4	1.12554E-14	6.0637E-5	3.214E-14
	2.46E-4	1.11944E-14	6.0654E-5	3.2141E-14
	2.47E-4	1.11899E-14	6.0671E-5	3.2141E-14
	2.48E-4	1.11286E-14	6.0687E-5	3.2141E-14
	2.49E-4	1.12794E-14	6.0704E-5	3.2141E-14
	2.5E-4	1.1256E-14	6.072E-5	3.2142E-14
	2.51E-4	1.13472E-14	6.0737E-5	3.2142E-14
	2.52E-4	1.14775E-14	6.0754E-5	3.2142E-14
	2.53E-4	1.13004E-14	6.077E-5	3.2142E-14
	2.54E-4	1.14087E-14	6.0787E-5	3.2142E-14
	2.55E-4	1.13701E-14	6.0804E-5	3.2143E-14
	2.56E-4	1.13085E-14	6.082E-5	3.2143E-14
	2.57E-4	1.1332E-14	6.0837E-5	3.2143E-14
	2.58E-4	1.13582E-14	6.0853E-5	3.2143E-14
	2.59E-4	1.10987E-14	6.087E-5	3.2144E-14
	2.6E-4	1.11515E-14	6.0887E-5	3.2144E-14
	2.61E-4	1.10881E-14	6.0903E-5	3.2144E-14
	2.62E-4	1.09435E-14	6.092E-5	3.2144E-14
	2.63E-4	1.07759E-14	6.0937E-5	3.2145E-14
	2.64E-4	1.05732E-14	6.0953E-5	3.2145E-14
	2.65E-4	1.03845E-14	6.097E-5	3.2145E-14
	2.66E-4	1.02798E-14	6.0987E-5	3.2145E-14
	2.67E-4	1.00191E-14	6.1004E-5	3.2145E-14
	2.68E-4	9.81111E-15	6.102E-5	3.2146E-14
	2.69E-4	9.59093E-15	6.1037E-5	3.2146E-14
	2.7E-4	9.3876E-15	6.1054E-5	3.2146E-14
	2.71E-4	9.25618E-15	6.107E-5	3.2146E-14
	2.72E-4	9.02529E-15	6.1087E-5	3.2147E-14
	2.73E-4	9.00199E-15	6.1104E-5	3.2147E-14
	2.74E-4	8.7318E-15	6.112E-5	3.2147E-14
	2.75E-4	8.72495E-15	6.1137E-5	3.2147E-14
	2.76E-4	8.45307E-15	6.1154E-5	3.2148E-14
	2.77E-4	8.36563E-15	6.1171E-5	3.2148E-14
	2.78E-4	8.21494E-15	6.1187E-5	3.2148E-14
	2.79E-4	8.16288E-15	6.1204E-5	3.2148E-14
	2.8E-4	8.19694E-15	6.1221E-5	3.2149E-14
	2.81E-4	8.0464E-15	6.1238E-5	3.2149E-14
	2.82E-4	8.01232E-15	6.1254E-5	3.2149E-14
	2.83E-4	7.85925E-15	6.1271E-5	3.2149E-14
	2.84E-4	7.75468E-15	6.1288E-5	3.215E-14
	2.85E-4	7.71728E-15	6.1305E-5	3.215E-14
	2.86E-4	7.61958E-15	6.1321E-5	3.215E-14
	2.87E-4	7.5608E-15	6.1338E-5	3.215E-14
	2.88E-4	7.49254E-15	6.1355E-5	3.2151E-14
	2.89E-4	7.71327E-15	6.1372E-5	3.2151E-14
	2.9E-4	7.51342E-15	6.1388E-5	3.2151E-14
	2.91E-4	7.35534E-15	6.1405E-5	3.2151E-14
	2.92E-4	7.42786E-15	6.1422E-5	3.2152E-14
	2.93E-4	7.48687E-15	6.1439E-5	3.2152E-14
	2.94E-4	7.356E-15	6.1456E-5	3.2152E-14
	2.95E-4	7.4362E-15	6.1472E-5	3.2152E-14
	2.96E-4	7.21811E-15	6.1489E-5	3.2153E-14
	2.97E-4	7.20177E-15	6.1506E-5	3.2153E-14
	2.98E-4	7.2215E-15	6.1523E-5	3.2153E-14
	2.99E-4	7.07385E-15	6.154E-5	3.2153E-14
	3.00E-04	7.07373E-15	6.1556E-5	3.2154E-14
	3.01E-4	6.89448E-15	6.1573E-5	3.2154E-14
	3.02E-4	6.83939E-15	6.159E-5	3.2154E-14
	3.03E-4	6.86204E-15	6.1607E-5	3.2155E-14
	3.04E-4	6.87941E-15	6.1624E-5	3.2155E-14
	3.05E-4	6.63326E-15	6.164E-5	3.2155E-14
	3.06E-4	6.63136E-15	6.1657E-5	3.2155E-14
	3.07E-4	6.54369E-15	6.1674E-5	3.2156E-14
	3.08E-4	6.55698E-15	6.1691E-5	3.2156E-14
	3.09E-4	6.48151E-15	6.1708E-5	3.2156E-14
	3.1E-4	6.42078E-15	6.1725E-5	3.2156E-14
	3.11E-4	6.26988E-15	6.1742E-5	3.2157E-14
	3.12E-4	6.39005E-15	6.1758E-5	3.2157E-14
	3.13E-4	6.18444E-15	6.1775E-5	3.2157E-14
	3.14E-4	6.26763E-15	6.1792E-5	3.2158E-14
	3.15E-4	6.1344E-15	6.1809E-5	3.2158E-14
	3.16E-4	6.15004E-15	6.1826E-5	3.2158E-14
	3.17E-4	6.16894E-15	6.1843E-5	3.2158E-14
	3.18E-4	6.05856E-15	6.186E-5	3.2159E-14
	3.19E-4	6.15085E-15	6.1876E-5	3.2159E-14
	3.2E-4	6.10639E-15	6.1893E-5	3.2159E-14
	3.21E-4	6.17503E-15	6.191E-5	3.2159E-14
	3.22E-4	5.99956E-15	6.1927E-5	3.216E-14
	3.23E-4	5.96414E-15	6.1944E-5	3.216E-14
	3.24E-4	5.91139E-15	6.1961E-5	3.216E-14
	3.25E-4	5.89092E-15	6.1978E-5	3.2161E-14
	3.26E-4	5.81252E-15	6.1995E-5	3.2161E-14
	3.27E-4	5.80979E-15	6.2012E-5	3.2161E-14
	3.28E-4	5.7285E-15	6.2029E-5	3.2161E-14
	3.29E-4	5.7987E-15	6.2046E-5	3.2162E-14
	3.3E-4	5.79402E-15	6.2062E-5	3.2162E-14
	3.31E-4	5.73318E-15	6.2079E-5	3.2162E-14
	3.32E-4	5.5991E-15	6.2096E-5	3.2163E-14
	3.33E-4	5.70417E-15	6.2113E-5	3.2163E-14
	3.34E-4	5.82877E-15	6.213E-5	3.2163E-14
	3.35E-4	5.81131E-15	6.2147E-5	3.2164E-14
	3.36E-4	5.75645E-15	6.2164E-5	3.2164E-14
	3.37E-4	5.7859E-15	6.2181E-5	3.2164E-14
	3.38E-4	5.93744E-15	6.2198E-5	3.2164E-14
	3.39E-4	5.78648E-15	6.2215E-5	3.2165E-14
	3.4E-4	5.79335E-15	6.2232E-5	3.2165E-14
	3.41E-4	5.91182E-15	6.2249E-5	3.2165E-14
	3.42E-4	5.86567E-15	6.2266E-5	3.2166E-14
	3.43E-4	5.95682E-15	6.2283E-5	3.2166E-14
	3.44E-4	5.99691E-15	6.23E-5	3.2166E-14
	3.45E-4	6.03184E-15	6.2317E-5	3.2167E-14
	3.46E-4	5.91283E-15	6.2334E-5	3.2167E-14
	3.47E-4	6.03814E-15	6.2351E-5	3.2167E-14
	3.48E-4	6.0869E-15	6.2368E-5	3.2167E-14
	3.49E-4	6.20921E-15	6.2385E-5	3.2168E-14
	3.5E-4	6.19867E-15	6.2402E-5	3.2168E-14
	3.51E-4	6.30228E-15	6.2419E-5	3.2168E-14
	3.52E-4	6.34557E-15	6.2436E-5	3.2169E-14
	3.53E-4	6.50577E-15	6.2453E-5	3.2169E-14
	3.54E-4	6.64286E-15	6.247E-5	3.2169E-14
	3.55E-4	6.79505E-15	6.2487E-5	3.217E-14
	3.56E-4	6.70832E-15	6.2504E-5	3.217E-14
	3.57E-4	6.73824E-15	6.2521E-5	3.217E-14
	3.58E-4	6.72842E-15	6.2538E-5	3.2171E-14
	3.59E-4	6.80241E-15	6.2555E-5	3.2171E-14
	3.6E-4	6.95973E-15	6.2572E-5	3.2171E-14
	3.61E-4	7.12312E-15	6.2589E-5	3.2171E-14
	3.62E-4	7.34801E-15	6.2606E-5	3.2172E-14
	3.63E-4	7.32507E-15	6.2623E-5	3.2172E-14
	3.64E-4	7.3679E-15	6.264E-5	3.2172E-14
	3.65E-4	7.38438E-15	6.2657E-5	3.2173E-14
	3.66E-4	7.50405E-15	6.2674E-5	3.2173E-14
	3.67E-4	7.62184E-15	6.2691E-5	3.2173E-14
	3.68E-4	8.0198E-15	6.2708E-5	3.2174E-14
	3.69E-4	7.91517E-15	6.2725E-5	3.2174E-14
	3.7E-4	7.87785E-15	6.2742E-5	3.2174E-14
	3.71E-4	7.93383E-15	6.2759E-5	3.2175E-14
	3.72E-4	8.04617E-15	6.2776E-5	3.2175E-14
	3.73E-4	8.17527E-15	6.2794E-5	3.2175E-14
	3.74E-4	8.12063E-15	6.2811E-5	3.2176E-14
	3.75E-4	8.21517E-15	6.2828E-5	3.2176E-14
	3.76E-4	8.25501E-15	6.2845E-5	3.2176E-14
	3.77E-4	8.36058E-15	6.2862E-5	3.2177E-14
	3.78E-4	8.20734E-15	6.2879E-5	3.2177E-14
	3.79E-4	8.23059E-15	6.2896E-5	3.2177E-14
	3.8E-4	8.33924E-15	6.2913E-5	3.2178E-14
	3.81E-4	8.41894E-15	6.293E-5	3.2178E-14
	3.82E-4	8.43965E-15	6.2947E-5	3.2178E-14
	3.83E-4	8.65565E-15	6.2964E-5	3.2179E-14
	3.84E-4	8.71352E-15	6.2982E-5	3.2179E-14
	3.85E-4	8.88391E-15	6.2999E-5	3.2179E-14
	3.86E-4	9.07447E-15	6.3016E-5	3.218E-14
	3.87E-4	9.2727E-15	6.3033E-5	3.218E-14
	3.88E-4	9.38933E-15	6.305E-5	3.218E-14
	3.89E-4	9.67524E-15	6.3067E-5	3.2181E-14
	3.9E-4	9.89115E-15	6.3084E-5	3.2181E-14
	3.91E-4	1.02941E-14	6.3101E-5	3.2181E-14
	3.92E-4	1.07882E-14	6.3119E-5	3.2182E-14
	3.93E-4	1.1099E-14	6.3136E-5	3.2182E-14
	3.94E-4	1.16281E-14	6.3153E-5	3.2182E-14
	3.95E-4	1.23801E-14	6.317E-5	3.2183E-14
	3.96E-4	1.34293E-14	6.3187E-5	3.2183E-14
	3.97E-4	1.41106E-14	6.3204E-5	3.2183E-14
	3.98E-4	1.51864E-14	6.3221E-5	3.2184E-14
	3.99E-4	1.59784E-14	6.3239E-5	3.2184E-14
	4.00E-04	1.66617E-14	6.3256E-5	3.2184E-14
	4.01E-4	1.74463E-14	6.3273E-5	3.2185E-14
	4.02E-4	1.80011E-14	6.329E-5	3.2185E-14
	4.03E-4	1.84735E-14	6.3307E-5	3.2185E-14
	4.04E-4	1.90228E-14	6.3325E-5	3.2186E-14
	4.05E-4	1.93406E-14	6.3342E-5	3.2186E-14
	4.06E-4	1.96966E-14	6.3359E-5	3.2186E-14
	4.07E-4	2.02842E-14	6.3376E-5	3.2187E-14
	4.08E-4	2.07604E-14	6.3393E-5	3.2187E-14
	4.09E-4	2.08755E-14	6.341E-5	3.2187E-14
	4.1E-4	2.11679E-14	6.3428E-5	3.2188E-14
	4.11E-4	2.15436E-14	6.3445E-5	3.2188E-14
	4.12E-4	2.18694E-14	6.3462E-5	3.2189E-14
	4.13E-4	2.18836E-14	6.3479E-5	3.2189E-14
	4.14E-4	2.20548E-14	6.3497E-5	3.2189E-14
	4.15E-4	2.23359E-14	6.3514E-5	3.219E-14
	4.16E-4	2.24866E-14	6.3531E-5	3.219E-14
	4.17E-4	2.25976E-14	6.3548E-5	3.219E-14
	4.18E-4	2.28103E-14	6.3565E-5	3.2191E-14
	4.19E-4	2.28249E-14	6.3583E-5	3.2191E-14
	4.2E-4	2.29682E-14	6.36E-5	3.2191E-14
	4.21E-4	2.28847E-14	6.3617E-5	3.2192E-14
	4.22E-4	2.28375E-14	6.3634E-5	3.2192E-14
	4.23E-4	2.29582E-14	6.3652E-5	3.2192E-14
	4.24E-4	2.29758E-14	6.3669E-5	3.2193E-14
	4.25E-4	2.30767E-14	6.3686E-5	3.2193E-14
	4.26E-4	2.30981E-14	6.3703E-5	3.2194E-14
	4.27E-4	2.34698E-14	6.3721E-5	3.2194E-14
	4.28E-4	2.33524E-14	6.3738E-5	3.2194E-14
	4.29E-4	2.37278E-14	6.3755E-5	3.2195E-14
	4.3E-4	2.3688E-14	6.3772E-5	3.2195E-14
	4.31E-4	2.40214E-14	6.379E-5	3.2195E-14
	4.32E-4	2.39382E-14	6.3807E-5	3.2196E-14
	4.33E-4	2.42277E-14	6.3824E-5	3.2196E-14
	4.34E-4	2.46831E-14	6.3841E-5	3.2197E-14
	4.35E-4	2.48018E-14	6.3859E-5	3.2197E-14
	4.36E-4	2.51151E-14	6.3876E-5	3.2197E-14
	4.37E-4	2.53866E-14	6.3893E-5	3.2198E-14
	4.38E-4	2.54747E-14	6.3911E-5	3.2198E-14
	4.39E-4	2.55858E-14	6.3928E-5	3.2198E-14
	4.4E-4	2.58941E-14	6.3945E-5	3.2199E-14
	4.41E-4	2.60675E-14	6.3962E-5	3.2199E-14
	4.42E-4	2.62781E-14	6.398E-5	3.22E-14
	4.43E-4	2.62586E-14	6.3997E-5	3.22E-14
	4.44E-4	2.64095E-14	6.4014E-5	3.22E-14
	4.45E-4	2.65998E-14	6.4032E-5	3.2201E-14
	4.46E-4	2.68794E-14	6.4049E-5	3.2201E-14
	4.47E-4	2.696E-14	6.4066E-5	3.2201E-14
	4.48E-4	2.71741E-14	6.4084E-5	3.2202E-14
	4.49E-4	2.73933E-14	6.4101E-5	3.2202E-14
	4.5E-4	2.76047E-14	6.4118E-5	3.2203E-14
	4.51E-4	2.77179E-14	6.4136E-5	3.2203E-14
	4.52E-4	2.78021E-14	6.4153E-5	3.2203E-14
	4.53E-4	2.78763E-14	6.417E-5	3.2204E-14
	4.54E-4	2.79497E-14	6.4188E-5	3.2204E-14
	4.55E-4	2.79992E-14	6.4205E-5	3.2204E-14
	4.56E-4	2.81721E-14	6.4222E-5	3.2205E-14
	4.57E-4	2.81319E-14	6.424E-5	3.2205E-14
	4.58E-4	2.82175E-14	6.4257E-5	3.2206E-14
	4.59E-4	2.83982E-14	6.4274E-5	3.2206E-14
	4.6E-4	2.85334E-14	6.4292E-5	3.2206E-14
	4.61E-4	2.86002E-14	6.4309E-5	3.2207E-14
	4.62E-4	2.86363E-14	6.4326E-5	3.2207E-14
	4.63E-4	2.87665E-14	6.4344E-5	3.2208E-14
	4.64E-4	2.90831E-14	6.4361E-5	3.2208E-14
	4.65E-4	2.90276E-14	6.4379E-5	3.2208E-14
	4.66E-4	2.92125E-14	6.4396E-5	3.2209E-14
	4.67E-4	2.92836E-14	6.4413E-5	3.2209E-14
	4.68E-4	2.93823E-14	6.4431E-5	3.221E-14
	4.69E-4	2.95122E-14	6.4448E-5	3.221E-14
	4.7E-4	2.9604E-14	6.4466E-5	3.221E-14
	4.71E-4	2.99348E-14	6.4483E-5	3.2211E-14
	4.72E-4	2.9766E-14	6.45E-5	3.2211E-14
	4.73E-4	2.97574E-14	6.4518E-5	3.2212E-14
	4.74E-4	2.9739E-14	6.4535E-5	3.2212E-14
	4.75E-4	2.98359E-14	6.4553E-5	3.2212E-14
	4.76E-4	2.99428E-14	6.457E-5	3.2213E-14
	4.77E-4	3.00278E-14	6.4587E-5	3.2213E-14
	4.78E-4	3.01605E-14	6.4605E-5	3.2214E-14
	4.79E-4	3.01487E-14	6.4622E-5	3.2214E-14
	4.8E-4	3.02173E-14	6.464E-5	3.2214E-14
	4.81E-4	3.03812E-14	6.4657E-5	3.2215E-14
	4.82E-4	3.03969E-14	6.4674E-5	3.2215E-14
	4.83E-4	3.05717E-14	6.4692E-5	3.2216E-14
	4.84E-4	3.07245E-14	6.4709E-5	3.2216E-14
	4.85E-4	3.08275E-14	6.4727E-5	3.2216E-14
	4.86E-4	3.07815E-14	6.4744E-5	3.2217E-14
	4.87E-4	3.08888E-14	6.4762E-5	3.2217E-14
	4.88E-4	3.08915E-14	6.4779E-5	3.2218E-14
	4.89E-4	3.08007E-14	6.4797E-5	3.2218E-14
	4.9E-4	3.085E-14	6.4814E-5	3.2218E-14
	4.91E-4	3.10043E-14	6.4831E-5	3.2219E-14
	4.92E-4	3.12856E-14	6.4849E-5	3.2219E-14
	4.93E-4	3.10853E-14	6.4866E-5	3.222E-14
	4.94E-4	3.13754E-14	6.4884E-5	3.222E-14
	4.95E-4	3.12929E-14	6.4901E-5	3.2221E-14
	4.96E-4	3.12158E-14	6.4919E-5	3.2221E-14
	4.97E-4	3.14845E-14	6.4936E-5	3.2221E-14
	4.98E-4	3.15379E-14	6.4954E-5	3.2222E-14
	4.99E-4	3.17278E-14	6.4971E-5	3.2222E-14
	5.00E-04	3.15644E-14	6.4989E-5	3.2223E-14
	5.01E-4	3.19245E-14	6.5006E-5	3.2223E-14
	5.02E-4	3.19659E-14	6.5024E-5	3.2223E-14
	5.03E-4	3.19752E-14	6.5041E-5	3.2224E-14
	5.04E-4	3.19795E-14	6.5059E-5	3.2224E-14
	5.05E-4	3.21689E-14	6.5076E-5	3.2225E-14
	5.06E-4	3.20859E-14	6.5094E-5	3.2225E-14
	5.07E-4	3.22359E-14	6.5111E-5	3.2226E-14
	5.08E-4	3.2305E-14	6.5129E-5	3.2226E-14
	5.09E-4	3.24314E-14	6.5146E-5	3.2226E-14
	5.1E-4	3.26664E-14	6.5164E-5	3.2227E-14
	5.11E-4	3.26311E-14	6.5181E-5	3.2227E-14
	5.12E-4	3.28233E-14	6.5199E-5	3.2228E-14
	5.13E-4	3.2774E-14	6.5216E-5	3.2228E-14
	5.14E-4	3.25557E-14	6.5234E-5	3.2229E-14
	5.15E-4	3.29952E-14	6.5251E-5	3.2229E-14
	5.16E-4	3.29759E-14	6.5269E-5	3.2229E-14
	5.17E-4	3.29069E-14	6.5286E-5	3.223E-14
	5.18E-4	3.29124E-14	6.5304E-5	3.223E-14
	5.19E-4	3.30449E-14	6.5321E-5	3.2231E-14
	5.2E-4	3.31594E-14	6.5339E-5	3.2231E-14
	5.21E-4	3.34912E-14	6.5356E-5	3.2232E-14
	5.22E-4	3.34696E-14	6.5374E-5	3.2232E-14
	5.23E-4	3.34115E-14	6.5392E-5	3.2232E-14
	5.24E-4	3.35148E-14	6.5409E-5	3.2233E-14
	5.25E-4	3.35576E-14	6.5427E-5	3.2233E-14
	5.26E-4	3.35457E-14	6.5444E-5	3.2234E-14
	5.27E-4	3.3614E-14	6.5462E-5	3.2234E-14
	5.28E-4	3.36254E-14	6.5479E-5	3.2235E-14
	5.29E-4	3.37312E-14	6.5497E-5	3.2235E-14
	5.3E-4	3.37662E-14	6.5514E-5	3.2236E-14
	5.31E-4	3.39796E-14	6.5532E-5	3.2236E-14
	5.32E-4	3.3948E-14	6.555E-5	3.2236E-14
	5.33E-4	3.40535E-14	6.5567E-5	3.2237E-14
	5.34E-4	3.41607E-14	6.5585E-5	3.2237E-14
	5.35E-4	3.40896E-14	6.5602E-5	3.2238E-14
	5.36E-4	3.43678E-14	6.562E-5	3.2238E-14
	5.37E-4	3.43361E-14	6.5638E-5	3.2239E-14
	5.38E-4	3.44243E-14	6.5655E-5	3.2239E-14
	5.39E-4	3.43788E-14	6.5673E-5	3.224E-14
	5.4E-4	3.45226E-14	6.569E-5	3.224E-14
	5.41E-4	3.45529E-14	6.5708E-5	3.224E-14
	5.42E-4	3.45871E-14	6.5726E-5	3.2241E-14
	5.43E-4	3.47832E-14	6.5743E-5	3.2241E-14
	5.44E-4	3.47665E-14	6.5761E-5	3.2242E-14
	5.45E-4	3.47163E-14	6.5778E-5	3.2242E-14
	5.46E-4	3.49151E-14	6.5796E-5	3.2243E-14
	5.47E-4	3.48278E-14	6.5814E-5	3.2243E-14
	5.48E-4	3.50421E-14	6.5831E-5	3.2244E-14
	5.49E-4	3.53357E-14	6.5849E-5	3.2244E-14
	5.5E-4	3.51058E-14	6.5866E-5	3.2244E-14
	5.51E-4	3.51567E-14	6.5884E-5	3.2245E-14
	5.52E-4	3.54762E-14	6.5902E-5	3.2245E-14
	5.53E-4	3.55081E-14	6.5919E-5	3.2246E-14
	5.54E-4	3.5555E-14	6.5937E-5	3.2246E-14
	5.55E-4	3.55987E-14	6.5955E-5	3.2247E-14
	5.56E-4	3.55749E-14	6.5972E-5	3.2247E-14
	5.57E-4	3.56763E-14	6.599E-5	3.2248E-14
	5.58E-4	3.58612E-14	6.6008E-5	3.2248E-14
	5.59E-4	3.59385E-14	6.6025E-5	3.2249E-14
	5.6E-4	3.58751E-14	6.6043E-5	3.2249E-14
	5.61E-4	3.60235E-14	6.6061E-5	3.225E-14
	5.62E-4	3.598E-14	6.6078E-5	3.225E-14
	5.63E-4	3.59794E-14	6.6096E-5	3.225E-14
	5.64E-4	3.61168E-14	6.6113E-5	3.2251E-14
	5.65E-4	3.63548E-14	6.6131E-5	3.2251E-14
	5.66E-4	3.62623E-14	6.6149E-5	3.2252E-14
	5.67E-4	3.65317E-14	6.6167E-5	3.2252E-14
	5.68E-4	3.65466E-14	6.6184E-5	3.2253E-14
	5.69E-4	3.67817E-14	6.6202E-5	3.2253E-14
	5.7E-4	3.64832E-14	6.622E-5	3.2254E-14
	5.71E-4	3.66666E-14	6.6237E-5	3.2254E-14
	5.72E-4	3.67388E-14	6.6255E-5	3.2255E-14
	5.73E-4	3.66997E-14	6.6273E-5	3.2255E-14
	5.74E-4	3.6799E-14	6.629E-5	3.2256E-14
	5.75E-4	3.70627E-14	6.6308E-5	3.2256E-14
	5.76E-4	3.70069E-14	6.6326E-5	3.2257E-14
	5.77E-4	3.71264E-14	6.6343E-5	3.2257E-14
	5.78E-4	3.7322E-14	6.6361E-5	3.2257E-14
	5.79E-4	3.72724E-14	6.6379E-5	3.2258E-14
	5.8E-4	3.71553E-14	6.6397E-5	3.2258E-14
	5.81E-4	3.7151E-14	6.6414E-5	3.2259E-14
	5.82E-4	3.74162E-14	6.6432E-5	3.2259E-14
	5.83E-4	3.74006E-14	6.645E-5	3.226E-14
	5.84E-4	3.74832E-14	6.6467E-5	3.226E-14
	5.85E-4	3.75129E-14	6.6485E-5	3.2261E-14
	5.86E-4	3.75992E-14	6.6503E-5	3.2261E-14
	5.87E-4	3.76016E-14	6.6521E-5	3.2262E-14
	5.88E-4	3.78348E-14	6.6538E-5	3.2262E-14
	5.89E-4	3.80876E-14	6.6556E-5	3.2263E-14
	5.9E-4	3.79871E-14	6.6574E-5	3.2263E-14
	5.91E-4	3.78967E-14	6.6591E-5	3.2264E-14
	5.92E-4	3.79481E-14	6.6609E-5	3.2264E-14
	5.93E-4	3.81876E-14	6.6627E-5	3.2265E-14
	5.94E-4	3.82163E-14	6.6645E-5	3.2265E-14
	5.95E-4	3.84863E-14	6.6662E-5	3.2266E-14
	5.96E-4	3.84779E-14	6.668E-5	3.2266E-14
	5.97E-4	3.84146E-14	6.6698E-5	3.2267E-14
	5.98E-4	3.86722E-14	6.6716E-5	3.2267E-14
	5.99E-4	3.85856E-14	6.6733E-5	3.2268E-14
	6.00E-04	3.86237E-14	6.6751E-5	3.2268E-14
			6.6769E-5	3.2268E-14
			6.6787E-5	3.2269E-14
			6.6805E-5	3.2269E-14
			6.6822E-5	3.227E-14
			6.684E-5	3.227E-14
			6.6858E-5	3.2271E-14
			6.6876E-5	3.2271E-14
			6.6893E-5	3.2272E-14
			6.6911E-5	3.2272E-14
			6.6929E-5	3.2273E-14
			6.6947E-5	3.2273E-14
			6.6965E-5	3.2274E-14
			6.6982E-5	3.2274E-14
			6.7E-5	3.2275E-14
			6.7018E-5	3.2275E-14
			6.7036E-5	3.2276E-14
			6.7054E-5	3.2276E-14
			6.7071E-5	3.2277E-14
			6.7089E-5	3.2277E-14
			6.7107E-5	3.2278E-14
			6.7125E-5	3.2278E-14
			6.7143E-5	3.2279E-14
			6.7161E-5	3.2279E-14
			6.7178E-5	3.228E-14
			6.7196E-5	3.228E-14
			6.7214E-5	3.2281E-14
			6.7232E-5	3.2281E-14
			6.725E-5	3.2282E-14
			6.7268E-5	3.2282E-14
			6.7285E-5	3.2283E-14
			6.7303E-5	3.2283E-14
			6.7321E-5	3.2284E-14
			6.7339E-5	3.2284E-14
			6.7357E-5	3.2285E-14
			6.7375E-5	3.2285E-14
			6.7392E-5	3.2286E-14
			6.741E-5	3.2286E-14
			6.7428E-5	3.2287E-14
			6.7446E-5	3.2287E-14
			6.7464E-5	3.2288E-14
			6.7482E-5	3.2289E-14
			6.75E-5	3.2289E-14
			6.7518E-5	3.229E-14
			6.7535E-5	3.229E-14
			6.7553E-5	3.2291E-14
			6.7571E-5	3.2291E-14
			6.7589E-5	3.2292E-14
			6.7607E-5	3.2292E-14
			6.7625E-5	3.2293E-14
			6.7643E-5	3.2293E-14
			6.7661E-5	3.2294E-14
			6.7679E-5	3.2294E-14
			6.7696E-5	3.2295E-14
			6.7714E-5	3.2295E-14
			6.7732E-5	3.2296E-14
			6.775E-5	3.2296E-14
			6.7768E-5	3.2297E-14
			6.7786E-5	3.2297E-14
			6.7804E-5	3.2298E-14
			6.7822E-5	3.2298E-14
			6.784E-5	3.2299E-14
			6.7858E-5	3.2299E-14
			6.7876E-5	3.23E-14
			6.7894E-5	3.23E-14
			6.7911E-5	3.2301E-14
			6.7929E-5	3.2302E-14
			6.7947E-5	3.2302E-14
			6.7965E-5	3.2303E-14
			6.7983E-5	3.2303E-14
			6.8001E-5	3.2304E-14
			6.8019E-5	3.2304E-14
			6.8037E-5	3.2305E-14
			6.8055E-5	3.2305E-14
			6.8073E-5	3.2306E-14
			6.8091E-5	3.2306E-14
			6.8109E-5	3.2307E-14
			6.8127E-5	3.2307E-14
			6.8145E-5	3.2308E-14
			6.8163E-5	3.2308E-14
			6.8181E-5	3.2309E-14
			6.8199E-5	3.231E-14
			6.8217E-5	3.231E-14
			6.8235E-5	3.2311E-14
			6.8253E-5	3.2311E-14
			6.8271E-5	3.2312E-14
			6.8289E-5	3.2312E-14
			6.8307E-5	3.2313E-14
			6.8325E-5	3.2313E-14
			6.8343E-5	3.2314E-14
			6.8361E-5	3.2314E-14
			6.8379E-5	3.2315E-14
			6.8397E-5	3.2316E-14
			6.8415E-5	3.2316E-14
			6.8433E-5	3.2317E-14
			6.8451E-5	3.2317E-14
			6.8469E-5	3.2318E-14
			6.8487E-5	3.2318E-14
			6.8505E-5	3.2319E-14
			6.8523E-5	3.2319E-14
			6.8541E-5	3.232E-14
			6.8559E-5	3.232E-14
			6.8577E-5	3.2321E-14
			6.8595E-5	3.2322E-14
			6.8613E-5	3.2322E-14
			6.8631E-5	3.2323E-14
			6.8649E-5	3.2323E-14
			6.8667E-5	3.2324E-14
			6.8685E-5	3.2324E-14
			6.8703E-5	3.2325E-14
			6.8721E-5	3.2325E-14
			6.8739E-5	3.2326E-14
			6.8757E-5	3.2327E-14
			6.8775E-5	3.2327E-14
			6.8793E-5	3.2328E-14
			6.8811E-5	3.2328E-14
			6.8829E-5	3.2329E-14
			6.8847E-5	3.2329E-14
			6.8865E-5	3.233E-14
			6.8883E-5	3.233E-14
			6.8901E-5	3.2331E-14
			6.892E-5	3.2332E-14
			6.8938E-5	3.2332E-14
			6.8956E-5	3.2333E-14
			6.8974E-5	3.2333E-14
			6.8992E-5	3.2334E-14
			6.901E-5	3.2334E-14
			6.9028E-5	3.2335E-14
			6.9046E-5	3.2336E-14
			6.9064E-5	3.2336E-14
			6.9082E-5	3.2337E-14
			6.91E-5	3.2337E-14
			6.9118E-5	3.2338E-14
			6.9137E-5	3.2338E-14
			6.9155E-5	3.2339E-14
			6.9173E-5	3.2339E-14
			6.9191E-5	3.234E-14
			6.9209E-5	3.2341E-14
			6.9227E-5	3.2341E-14
			6.9245E-5	3.2342E-14
			6.9263E-5	3.2342E-14
			6.9281E-5	3.2343E-14
			6.93E-5	3.2344E-14
			6.9318E-5	3.2344E-14
			6.9336E-5	3.2345E-14
			6.9354E-5	3.2345E-14
			6.9372E-5	3.2346E-14
			6.939E-5	3.2346E-14
			6.9408E-5	3.2347E-14
			6.9426E-5	3.2348E-14
			6.9445E-5	3.2348E-14
			6.9463E-5	3.2349E-14
			6.9481E-5	3.2349E-14
			6.9499E-5	3.235E-14
			6.9517E-5	3.235E-14
			6.9535E-5	3.2351E-14
			6.9553E-5	3.2352E-14
			6.9572E-5	3.2352E-14
			6.959E-5	3.2353E-14
			6.9608E-5	3.2353E-14
			6.9626E-5	3.2354E-14
			6.9644E-5	3.2355E-14
			6.9662E-5	3.2355E-14
			6.968E-5	3.2356E-14
			6.9699E-5	3.2356E-14
			6.9717E-5	3.2357E-14
			6.9735E-5	3.2357E-14
			6.9753E-5	3.2358E-14
			6.9771E-5	3.2359E-14
			6.979E-5	3.2359E-14
			6.9808E-5	3.236E-14
			6.9826E-5	3.236E-14
			6.9844E-5	3.2361E-14
			6.9862E-5	3.2362E-14
			6.988E-5	3.2362E-14
			6.9899E-5	3.2363E-14
			6.9917E-5	3.2363E-14
			6.9935E-5	3.2364E-14
			6.9953E-5	3.2365E-14
			6.9971E-5	3.2365E-14
			6.999E-5	3.2366E-14
			7.0008E-5	3.2366E-14
			7.0026E-5	3.2367E-14
			7.0044E-5	3.2368E-14
			7.0062E-5	3.2368E-14
			7.0081E-5	3.2369E-14
			7.0099E-5	3.2369E-14
			7.0117E-5	3.237E-14
			7.0135E-5	3.2371E-14
			7.0154E-5	3.2371E-14
			7.0172E-5	3.2372E-14
			7.019E-5	3.2372E-14
			7.0208E-5	3.2373E-14
			7.0226E-5	3.2374E-14
			7.0245E-5	3.2374E-14
			7.0263E-5	3.2375E-14
			7.0281E-5	3.2375E-14
			7.0299E-5	3.2376E-14
			7.0318E-5	3.2377E-14
			7.0336E-5	3.2377E-14
			7.0354E-5	3.2378E-14
			7.0372E-5	3.2378E-14
			7.0391E-5	3.2379E-14
			7.0409E-5	3.238E-14
			7.0427E-5	3.238E-14
			7.0445E-5	3.2381E-14
			7.0464E-5	3.2382E-14
			7.0482E-5	3.2382E-14
			7.05E-5	3.2383E-14
			7.0518E-5	3.2383E-14
			7.0537E-5	3.2384E-14
			7.0555E-5	3.2385E-14
			7.0573E-5	3.2385E-14
			7.0592E-5	3.2386E-14
			7.061E-5	3.2386E-14
			7.0628E-5	3.2387E-14
			7.0646E-5	3.2388E-14
			7.0665E-5	3.2388E-14
			7.0683E-5	3.2389E-14
			7.0701E-5	3.239E-14
			7.072E-5	3.239E-14
			7.0738E-5	3.2391E-14
			7.0756E-5	3.2391E-14
			7.0774E-5	3.2392E-14
			7.0793E-5	3.2393E-14
			7.0811E-5	3.2393E-14
			7.0829E-5	3.2394E-14
			7.0848E-5	3.2394E-14
			7.0866E-5	3.2395E-14
			7.0884E-5	3.2396E-14
			7.0903E-5	3.2396E-14
			7.0921E-5	3.2397E-14
			7.0939E-5	3.2398E-14
			7.0958E-5	3.2398E-14
			7.0976E-5	3.2399E-14
			7.0994E-5	3.2399E-14
			7.1012E-5	3.24E-14
			7.1031E-5	3.2401E-14
			7.1049E-5	3.2401E-14
			7.1067E-5	3.2402E-14
			7.1086E-5	3.2403E-14
			7.1104E-5	3.2403E-14
			7.1122E-5	3.2404E-14
			7.1141E-5	3.2405E-14
			7.1159E-5	3.2405E-14
			7.1177E-5	3.2406E-14
			7.1196E-5	3.2406E-14
			7.1214E-5	3.2407E-14
			7.1233E-5	3.2408E-14
			7.1251E-5	3.2408E-14
			7.1269E-5	3.2409E-14
			7.1288E-5	3.241E-14
			7.1306E-5	3.241E-14
			7.1324E-5	3.2411E-14
			7.1343E-5	3.2412E-14
			7.1361E-5	3.2412E-14
			7.1379E-5	3.2413E-14
			7.1398E-5	3.2413E-14
			7.1416E-5	3.2414E-14
			7.1435E-5	3.2415E-14
			7.1453E-5	3.2415E-14
			7.1471E-5	3.2416E-14
			7.149E-5	3.2417E-14
			7.1508E-5	3.2417E-14
			7.1526E-5	3.2418E-14
			7.1545E-5	3.2419E-14
			7.1563E-5	3.2419E-14
			7.1582E-5	3.242E-14
			7.16E-5	3.2421E-14
			7.1618E-5	3.2421E-14
			7.1637E-5	3.2422E-14
			7.1655E-5	3.2422E-14
			7.1674E-5	3.2423E-14
			7.1692E-5	3.2424E-14
			7.171E-5	3.2424E-14
			7.1729E-5	3.2425E-14
			7.1747E-5	3.2426E-14
			7.1766E-5	3.2426E-14
			7.1784E-5	3.2427E-14
			7.1802E-5	3.2428E-14
			7.1821E-5	3.2428E-14
			7.1839E-5	3.2429E-14
			7.1858E-5	3.243E-14
			7.1876E-5	3.243E-14
			7.1895E-5	3.2431E-14
			7.1913E-5	3.2432E-14
			7.1931E-5	3.2432E-14
			7.195E-5	3.2433E-14
			7.1968E-5	3.2434E-14
			7.1987E-5	3.2434E-14
			7.2005E-5	3.2435E-14
			7.2024E-5	3.2436E-14
			7.2042E-5	3.2436E-14
			7.206E-5	3.2437E-14
			7.2079E-5	3.2438E-14
			7.2097E-5	3.2438E-14
			7.2116E-5	3.2439E-14
			7.2134E-5	3.244E-14
			7.2153E-5	3.244E-14
			7.2171E-5	3.2441E-14
			7.219E-5	3.2442E-14
			7.2208E-5	3.2442E-14
			7.2226E-5	3.2443E-14
			7.2245E-5	3.2444E-14
			7.2263E-5	3.2444E-14
			7.2282E-5	3.2445E-14
			7.23E-5	3.2446E-14
			7.2319E-5	3.2446E-14
			7.2337E-5	3.2447E-14
			7.2356E-5	3.2448E-14
			7.2374E-5	3.2448E-14
			7.2393E-5	3.2449E-14
			7.2411E-5	3.245E-14
			7.243E-5	3.245E-14
			7.2448E-5	3.2451E-14
			7.2467E-5	3.2452E-14
			7.2485E-5	3.2452E-14
			7.2504E-5	3.2453E-14
			7.2522E-5	3.2454E-14
			7.2541E-5	3.2454E-14
			7.2559E-5	3.2455E-14
			7.2578E-5	3.2456E-14
			7.2596E-5	3.2456E-14
			7.2615E-5	3.2457E-14
			7.2633E-5	3.2458E-14
			7.2652E-5	3.2458E-14
			7.267E-5	3.2459E-14
			7.2689E-5	3.246E-14
			7.2707E-5	3.246E-14
			7.2726E-5	3.2461E-14
			7.2744E-5	3.2462E-14
			7.2763E-5	3.2462E-14
			7.2781E-5	3.2463E-14
			7.28E-5	3.2464E-14
			7.2818E-5	3.2464E-14
			7.2837E-5	3.2465E-14
			7.2855E-5	3.2466E-14
			7.2874E-5	3.2466E-14
			7.2892E-5	3.2467E-14
			7.2911E-5	3.2468E-14
			7.2929E-5	3.2469E-14
			7.2948E-5	3.2469E-14
			7.2966E-5	3.247E-14
			7.2985E-5	3.2471E-14
			7.3004E-5	3.2471E-14
			7.3022E-5	3.2472E-14
			7.3041E-5	3.2473E-14
			7.3059E-5	3.2473E-14
			7.3078E-5	3.2474E-14
			7.3096E-5	3.2475E-14
			7.3115E-5	3.2475E-14
			7.3133E-5	3.2476E-14
			7.3152E-5	3.2477E-14
			7.3171E-5	3.2477E-14
			7.3189E-5	3.2478E-14
			7.3208E-5	3.2479E-14
			7.3226E-5	3.248E-14
			7.3245E-5	3.248E-14
			7.3263E-5	3.2481E-14
			7.3282E-5	3.2482E-14
			7.33E-5	3.2482E-14
			7.3319E-5	3.2483E-14
			7.3338E-5	3.2484E-14
			7.3356E-5	3.2484E-14
			7.3375E-5	3.2485E-14
			7.3393E-5	3.2486E-14
			7.3412E-5	3.2487E-14
			7.3431E-5	3.2487E-14
			7.3449E-5	3.2488E-14
			7.3468E-5	3.2489E-14
			7.3486E-5	3.2489E-14
			7.3505E-5	3.249E-14
			7.3523E-5	3.2491E-14
			7.3542E-5	3.2491E-14
			7.3561E-5	3.2492E-14
			7.3579E-5	3.2493E-14
			7.3598E-5	3.2494E-14
			7.3616E-5	3.2494E-14
			7.3635E-5	3.2495E-14
			7.3654E-5	3.2496E-14
			7.3672E-5	3.2496E-14
			7.3691E-5	3.2497E-14
			7.371E-5	3.2498E-14
			7.3728E-5	3.2498E-14
			7.3747E-5	3.2499E-14
			7.3765E-5	3.25E-14
			7.3784E-5	3.2501E-14
			7.3803E-5	3.2501E-14
			7.3821E-5	3.2502E-14
			7.384E-5	3.2503E-14
			7.3859E-5	3.2503E-14
			7.3877E-5	3.2504E-14
			7.3896E-5	3.2505E-14
			7.3914E-5	3.2506E-14
			7.3933E-5	3.2506E-14
			7.3952E-5	3.2507E-14
			7.397E-5	3.2508E-14
			7.3989E-5	3.2508E-14
			7.4008E-5	3.2509E-14
			7.4026E-5	3.251E-14
			7.4045E-5	3.2511E-14
			7.4064E-5	3.2511E-14
			7.4082E-5	3.2512E-14
			7.4101E-5	3.2513E-14
			7.412E-5	3.2513E-14
			7.4138E-5	3.2514E-14
			7.4157E-5	3.2515E-14
			7.4175E-5	3.2516E-14
			7.4194E-5	3.2516E-14
			7.4213E-5	3.2517E-14
			7.4231E-5	3.2518E-14
			7.425E-5	3.2518E-14
			7.4269E-5	3.2519E-14
			7.4287E-5	3.252E-14
			7.4306E-5	3.2521E-14
			7.4325E-5	3.2521E-14
			7.4343E-5	3.2522E-14
			7.4362E-5	3.2523E-14
			7.4381E-5	3.2524E-14
			7.44E-5	3.2524E-14
			7.4418E-5	3.2525E-14
			7.4437E-5	3.2526E-14
			7.4456E-5	3.2526E-14
			7.4474E-5	3.2527E-14
			7.4493E-5	3.2528E-14
			7.4512E-5	3.2529E-14
			7.453E-5	3.2529E-14
			7.4549E-5	3.253E-14
			7.4568E-5	3.2531E-14
			7.4586E-5	3.2532E-14
			7.4605E-5	3.2532E-14
			7.4624E-5	3.2533E-14
			7.4643E-5	3.2534E-14
			7.4661E-5	3.2535E-14
			7.468E-5	3.2535E-14
			7.4699E-5	3.2536E-14
			7.4717E-5	3.2537E-14
			7.4736E-5	3.2537E-14
			7.4755E-5	3.2538E-14
			7.4774E-5	3.2539E-14
			7.4792E-5	3.254E-14
			7.4811E-5	3.254E-14
			7.483E-5	3.2541E-14
			7.4848E-5	3.2542E-14
			7.4867E-5	3.2543E-14
			7.4886E-5	3.2543E-14
			7.4905E-5	3.2544E-14
			7.4923E-5	3.2545E-14
			7.4942E-5	3.2546E-14
			7.4961E-5	3.2546E-14
			7.498E-5	3.2547E-14
			7.4998E-5	3.2548E-14
			7.5017E-5	3.2549E-14
			7.5036E-5	3.2549E-14
			7.5054E-5	3.255E-14
			7.5073E-5	3.2551E-14
			7.5092E-5	3.2552E-14
			7.5111E-5	3.2552E-14
			7.5129E-5	3.2553E-14
			7.5148E-5	3.2554E-14
			7.5167E-5	3.2554E-14
			7.5186E-5	3.2555E-14
			7.5204E-5	3.2556E-14
			7.5223E-5	3.2557E-14
			7.5242E-5	3.2557E-14
			7.5261E-5	3.2558E-14
			7.528E-5	3.2559E-14
			7.5298E-5	3.256E-14
			7.5317E-5	3.256E-14
			7.5336E-5	3.2561E-14
			7.5355E-5	3.2562E-14
			7.5373E-5	3.2563E-14
			7.5392E-5	3.2563E-14
			7.5411E-5	3.2564E-14
			7.543E-5	3.2565E-14
			7.5448E-5	3.2566E-14
			7.5467E-5	3.2567E-14
			7.5486E-5	3.2567E-14
			7.5505E-5	3.2568E-14
			7.5524E-5	3.2569E-14
			7.5542E-5	3.257E-14
			7.5561E-5	3.257E-14
			7.558E-5	3.2571E-14
			7.5599E-5	3.2572E-14
			7.5618E-5	3.2573E-14
			7.5636E-5	3.2573E-14
			7.5655E-5	3.2574E-14
			7.5674E-5	3.2575E-14
			7.5693E-5	3.2576E-14
			7.5712E-5	3.2576E-14
			7.573E-5	3.2577E-14
			7.5749E-5	3.2578E-14
			7.5768E-5	3.2579E-14
			7.5787E-5	3.2579E-14
			7.5806E-5	3.258E-14
			7.5824E-5	3.2581E-14
			7.5843E-5	3.2582E-14
			7.5862E-5	3.2582E-14
			7.5881E-5	3.2583E-14
			7.59E-5	3.2584E-14
			7.5918E-5	3.2585E-14
			7.5937E-5	3.2586E-14
			7.5956E-5	3.2586E-14
			7.5975E-5	3.2587E-14
			7.5994E-5	3.2588E-14
			7.6013E-5	3.2589E-14
			7.6031E-5	3.2589E-14
			7.605E-5	3.259E-14
			7.6069E-5	3.2591E-14
			7.6088E-5	3.2592E-14
			7.6107E-5	3.2592E-14
			7.6126E-5	3.2593E-14
			7.6144E-5	3.2594E-14
			7.6163E-5	3.2595E-14
			7.6182E-5	3.2596E-14
			7.6201E-5	3.2596E-14
			7.622E-5	3.2597E-14
			7.6239E-5	3.2598E-14
			7.6258E-5	3.2599E-14
			7.6276E-5	3.2599E-14
			7.6295E-5	3.26E-14
			7.6314E-5	3.2601E-14
			7.6333E-5	3.2602E-14
			7.6352E-5	3.2603E-14
			7.6371E-5	3.2603E-14
			7.639E-5	3.2604E-14
			7.6408E-5	3.2605E-14
			7.6427E-5	3.2606E-14
			7.6446E-5	3.2606E-14
			7.6465E-5	3.2607E-14
			7.6484E-5	3.2608E-14
			7.6503E-5	3.2609E-14
			7.6522E-5	3.261E-14
			7.654E-5	3.261E-14
			7.6559E-5	3.2611E-14
			7.6578E-5	3.2612E-14
			7.6597E-5	3.2613E-14
			7.6616E-5	3.2613E-14
			7.6635E-5	3.2614E-14
			7.6654E-5	3.2615E-14
			7.6673E-5	3.2616E-14
			7.6692E-5	3.2617E-14
			7.671E-5	3.2617E-14
			7.6729E-5	3.2618E-14
			7.6748E-5	3.2619E-14
			7.6767E-5	3.262E-14
			7.6786E-5	3.2621E-14
			7.6805E-5	3.2621E-14
			7.6824E-5	3.2622E-14
			7.6843E-5	3.2623E-14
			7.6862E-5	3.2624E-14
			7.6881E-5	3.2624E-14
			7.6899E-5	3.2625E-14
			7.6918E-5	3.2626E-14
			7.6937E-5	3.2627E-14
			7.6956E-5	3.2628E-14
			7.6975E-5	3.2628E-14
			7.6994E-5	3.2629E-14
			7.7013E-5	3.263E-14
			7.7032E-5	3.2631E-14
			7.7051E-5	3.2632E-14
			7.707E-5	3.2632E-14
			7.7089E-5	3.2633E-14
			7.7107E-5	3.2634E-14
			7.7126E-5	3.2635E-14
			7.7145E-5	3.2636E-14
			7.7164E-5	3.2636E-14
			7.7183E-5	3.2637E-14
			7.7202E-5	3.2638E-14
			7.7221E-5	3.2639E-14
			7.724E-5	3.264E-14
			7.7259E-5	3.264E-14
			7.7278E-5	3.2641E-14
			7.7297E-5	3.2642E-14
			7.7316E-5	3.2643E-14
			7.7335E-5	3.2644E-14
			7.7354E-5	3.2644E-14
			7.7373E-5	3.2645E-14
			7.7392E-5	3.2646E-14
			7.741E-5	3.2647E-14
			7.7429E-5	3.2648E-14
			7.7448E-5	3.2648E-14
			7.7467E-5	3.2649E-14
			7.7486E-5	3.265E-14
			7.7505E-5	3.2651E-14
			7.7524E-5	3.2652E-14
			7.7543E-5	3.2652E-14
			7.7562E-5	3.2653E-14
			7.7581E-5	3.2654E-14
			7.76E-5	3.2655E-14
			7.7619E-5	3.2656E-14
			7.7638E-5	3.2657E-14
			7.7657E-5	3.2657E-14
			7.7676E-5	3.2658E-14
			7.7695E-5	3.2659E-14
			7.7714E-5	3.266E-14
			7.7733E-5	3.2661E-14
			7.7752E-5	3.2661E-14
			7.7771E-5	3.2662E-14
			7.779E-5	3.2663E-14
			7.7809E-5	3.2664E-14
			7.7828E-5	3.2665E-14
			7.7847E-5	3.2665E-14
			7.7866E-5	3.2666E-14
			7.7885E-5	3.2667E-14
			7.7904E-5	3.2668E-14
			7.7923E-5	3.2669E-14
			7.7942E-5	3.267E-14
			7.7961E-5	3.267E-14
			7.798E-5	3.2671E-14
			7.7999E-5	3.2672E-14
			7.8018E-5	3.2673E-14
			7.8037E-5	3.2674E-14
			7.8056E-5	3.2674E-14
			7.8075E-5	3.2675E-14
			7.8094E-5	3.2676E-14
			7.8113E-5	3.2677E-14
			7.8132E-5	3.2678E-14
			7.8151E-5	3.2679E-14
			7.817E-5	3.2679E-14
			7.8189E-5	3.268E-14
			7.8208E-5	3.2681E-14
			7.8227E-5	3.2682E-14
			7.8246E-5	3.2683E-14
			7.8265E-5	3.2684E-14
			7.8284E-5	3.2684E-14
			7.8303E-5	3.2685E-14
			7.8322E-5	3.2686E-14
			7.8341E-5	3.2687E-14
			7.836E-5	3.2688E-14
			7.8379E-5	3.2688E-14
			7.8398E-5	3.2689E-14
			7.8417E-5	3.269E-14
			7.8436E-5	3.2691E-14
			7.8455E-5	3.2692E-14
			7.8474E-5	3.2693E-14
			7.8493E-5	3.2693E-14
			7.8512E-5	3.2694E-14
			7.8531E-5	3.2695E-14
			7.855E-5	3.2696E-14
			7.8569E-5	3.2697E-14
			7.8588E-5	3.2698E-14
			7.8607E-5	3.2698E-14
			7.8626E-5	3.2699E-14
			7.8645E-5	3.27E-14
			7.8665E-5	3.2701E-14
			7.8684E-5	3.2702E-14
			7.8703E-5	3.2703E-14
			7.8722E-5	3.2703E-14
			7.8741E-5	3.2704E-14
			7.876E-5	3.2705E-14
			7.8779E-5	3.2706E-14
			7.8798E-5	3.2707E-14
			7.8817E-5	3.2708E-14
			7.8836E-5	3.2708E-14
			7.8855E-5	3.2709E-14
			7.8874E-5	3.271E-14
			7.8893E-5	3.2711E-14
			7.8912E-5	3.2712E-14
			7.8931E-5	3.2713E-14
			7.895E-5	3.2714E-14
			7.897E-5	3.2714E-14
			7.8989E-5	3.2715E-14
			7.9008E-5	3.2716E-14
			7.9027E-5	3.2717E-14
			7.9046E-5	3.2718E-14
			7.9065E-5	3.2719E-14
			7.9084E-5	3.2719E-14
			7.9103E-5	3.272E-14
			7.9122E-5	3.2721E-14
			7.9141E-5	3.2722E-14
			7.916E-5	3.2723E-14
			7.9179E-5	3.2724E-14
			7.9199E-5	3.2725E-14
			7.9218E-5	3.2725E-14
			7.9237E-5	3.2726E-14
			7.9256E-5	3.2727E-14
			7.9275E-5	3.2728E-14
			7.9294E-5	3.2729E-14
			7.9313E-5	3.273E-14
			7.9332E-5	3.273E-14
			7.9351E-5	3.2731E-14
			7.937E-5	3.2732E-14
			7.9389E-5	3.2733E-14
			7.9409E-5	3.2734E-14
			7.9428E-5	3.2735E-14
			7.9447E-5	3.2736E-14
			7.9466E-5	3.2736E-14
			7.9485E-5	3.2737E-14
			7.9504E-5	3.2738E-14
			7.9523E-5	3.2739E-14
			7.9542E-5	3.274E-14
			7.9562E-5	3.2741E-14
			7.9581E-5	3.2742E-14
			7.96E-5	3.2742E-14
			7.9619E-5	3.2743E-14
			7.9638E-5	3.2744E-14
			7.9657E-5	3.2745E-14
			7.9676E-5	3.2746E-14
			7.9695E-5	3.2747E-14
			7.9715E-5	3.2748E-14
			7.9734E-5	3.2748E-14
			7.9753E-5	3.2749E-14
			7.9772E-5	3.275E-14
			7.9791E-5	3.2751E-14
			7.981E-5	3.2752E-14
			7.9829E-5	3.2753E-14
			7.9848E-5	3.2754E-14
			7.9868E-5	3.2754E-14
			7.9887E-5	3.2755E-14
			7.9906E-5	3.2756E-14
			7.9925E-5	3.2757E-14
			7.9944E-5	3.2758E-14
			7.9963E-5	3.2759E-14
			7.9982E-5	3.276E-14
			8.0002E-5	3.2761E-14
			8.0021E-5	3.2761E-14
			8.004E-5	3.2762E-14
			8.0059E-5	3.2763E-14
			8.0078E-5	3.2764E-14
			8.0097E-5	3.2765E-14
			8.0117E-5	3.2766E-14
			8.0136E-5	3.2767E-14
			8.0155E-5	3.2767E-14
			8.0174E-5	3.2768E-14
			8.0193E-5	3.2769E-14
			8.0212E-5	3.277E-14
			8.0232E-5	3.2771E-14
			8.0251E-5	3.2772E-14
			8.027E-5	3.2773E-14
			8.0289E-5	3.2774E-14
			8.0308E-5	3.2774E-14
			8.0327E-5	3.2775E-14
			8.0347E-5	3.2776E-14
			8.0366E-5	3.2777E-14
			8.0385E-5	3.2778E-14
			8.0404E-5	3.2779E-14
			8.0423E-5	3.278E-14
			8.0442E-5	3.2781E-14
			8.0462E-5	3.2781E-14
			8.0481E-5	3.2782E-14
			8.05E-5	3.2783E-14
			8.0519E-5	3.2784E-14
			8.0538E-5	3.2785E-14
			8.0558E-5	3.2786E-14
			8.0577E-5	3.2787E-14
			8.0596E-5	3.2788E-14
			8.0615E-5	3.2788E-14
			8.0634E-5	3.2789E-14
			8.0654E-5	3.279E-14
			8.0673E-5	3.2791E-14
			8.0692E-5	3.2792E-14
			8.0711E-5	3.2793E-14
			8.073E-5	3.2794E-14
			8.075E-5	3.2795E-14
			8.0769E-5	3.2796E-14
			8.0788E-5	3.2796E-14
			8.0807E-5	3.2797E-14
			8.0826E-5	3.2798E-14
			8.0846E-5	3.2799E-14
			8.0865E-5	3.28E-14
			8.0884E-5	3.2801E-14
			8.0903E-5	3.2802E-14
			8.0923E-5	3.2803E-14
			8.0942E-5	3.2804E-14
			8.0961E-5	3.2804E-14
			8.098E-5	3.2805E-14
			8.0999E-5	3.2806E-14
			8.1019E-5	3.2807E-14
			8.1038E-5	3.2808E-14
			8.1057E-5	3.2809E-14
			8.1076E-5	3.281E-14
			8.1096E-5	3.2811E-14
			8.1115E-5	3.2812E-14
			8.1134E-5	3.2812E-14
			8.1153E-5	3.2813E-14
			8.1172E-5	3.2814E-14
			8.1192E-5	3.2815E-14
			8.1211E-5	3.2816E-14
			8.123E-5	3.2817E-14
			8.1249E-5	3.2818E-14
			8.1269E-5	3.2819E-14
			8.1288E-5	3.282E-14
			8.1307E-5	3.282E-14
			8.1326E-5	3.2821E-14
			8.1346E-5	3.2822E-14
			8.1365E-5	3.2823E-14
			8.1384E-5	3.2824E-14
			8.1403E-5	3.2825E-14
			8.1423E-5	3.2826E-14
			8.1442E-5	3.2827E-14
			8.1461E-5	3.2828E-14
			8.148E-5	3.2829E-14
			8.15E-5	3.2829E-14
			8.1519E-5	3.283E-14
			8.1538E-5	3.2831E-14
			8.1557E-5	3.2832E-14
			8.1577E-5	3.2833E-14
			8.1596E-5	3.2834E-14
			8.1615E-5	3.2835E-14
			8.1635E-5	3.2836E-14
			8.1654E-5	3.2837E-14
			8.1673E-5	3.2838E-14
			8.1692E-5	3.2839E-14
			8.1712E-5	3.2839E-14
			8.1731E-5	3.284E-14
			8.175E-5	3.2841E-14
			8.1769E-5	3.2842E-14
			8.1789E-5	3.2843E-14
			8.1808E-5	3.2844E-14
			8.1827E-5	3.2845E-14
			8.1847E-5	3.2846E-14
			8.1866E-5	3.2847E-14
			8.1885E-5	3.2848E-14
			8.1904E-5	3.2848E-14
			8.1924E-5	3.2849E-14
			8.1943E-5	3.285E-14
			8.1962E-5	3.2851E-14
			8.1982E-5	3.2852E-14
			8.2001E-5	3.2853E-14
			8.202E-5	3.2854E-14
			8.2039E-5	3.2855E-14
			8.2059E-5	3.2856E-14
			8.2078E-5	3.2857E-14
			8.2097E-5	3.2858E-14
			8.2117E-5	3.2859E-14
			8.2136E-5	3.2859E-14
			8.2155E-5	3.286E-14
			8.2175E-5	3.2861E-14
			8.2194E-5	3.2862E-14
			8.2213E-5	3.2863E-14
			8.2232E-5	3.2864E-14
			8.2252E-5	3.2865E-14
			8.2271E-5	3.2866E-14
			8.229E-5	3.2867E-14
			8.231E-5	3.2868E-14
			8.2329E-5	3.2869E-14
			8.2348E-5	3.287E-14
			8.2368E-5	3.287E-14
			8.2387E-5	3.2871E-14
			8.2406E-5	3.2872E-14
			8.2426E-5	3.2873E-14
			8.2445E-5	3.2874E-14
			8.2464E-5	3.2875E-14
			8.2484E-5	3.2876E-14
			8.2503E-5	3.2877E-14
			8.2522E-5	3.2878E-14
			8.2542E-5	3.2879E-14
			8.2561E-5	3.288E-14
			8.258E-5	3.2881E-14
			8.26E-5	3.2882E-14
			8.2619E-5	3.2882E-14
			8.2638E-5	3.2883E-14
			8.2658E-5	3.2884E-14
			8.2677E-5	3.2885E-14
			8.2696E-5	3.2886E-14
			8.2716E-5	3.2887E-14
			8.2735E-5	3.2888E-14
			8.2754E-5	3.2889E-14
			8.2774E-5	3.289E-14
			8.2793E-5	3.2891E-14
			8.2812E-5	3.2892E-14
			8.2832E-5	3.2893E-14
			8.2851E-5	3.2894E-14
			8.287E-5	3.2895E-14
			8.289E-5	3.2895E-14
			8.2909E-5	3.2896E-14
			8.2928E-5	3.2897E-14
			8.2948E-5	3.2898E-14
			8.2967E-5	3.2899E-14
			8.2986E-5	3.29E-14
			8.3006E-5	3.2901E-14
			8.3025E-5	3.2902E-14
			8.3045E-5	3.2903E-14
			8.3064E-5	3.2904E-14
			8.3083E-5	3.2905E-14
			8.3103E-5	3.2906E-14
			8.3122E-5	3.2907E-14
			8.3141E-5	3.2908E-14
			8.3161E-5	3.2909E-14
			8.318E-5	3.2909E-14
			8.3199E-5	3.291E-14
			8.3219E-5	3.2911E-14
			8.3238E-5	3.2912E-14
			8.3258E-5	3.2913E-14
			8.3277E-5	3.2914E-14
			8.3296E-5	3.2915E-14
			8.3316E-5	3.2916E-14
			8.3335E-5	3.2917E-14
			8.3354E-5	3.2918E-14
			8.3374E-5	3.2919E-14
			8.3393E-5	3.292E-14
			8.3413E-5	3.2921E-14
			8.3432E-5	3.2922E-14
			8.3451E-5	3.2923E-14
			8.3471E-5	3.2924E-14
			8.349E-5	3.2925E-14
			8.351E-5	3.2925E-14
			8.3529E-5	3.2926E-14
			8.3548E-5	3.2927E-14
			8.3568E-5	3.2928E-14
			8.3587E-5	3.2929E-14
			8.3607E-5	3.293E-14
			8.3626E-5	3.2931E-14
			8.3645E-5	3.2932E-14
			8.3665E-5	3.2933E-14
			8.3684E-5	3.2934E-14
			8.3704E-5	3.2935E-14
			8.3723E-5	3.2936E-14
			8.3742E-5	3.2937E-14
			8.3762E-5	3.2938E-14
			8.3781E-5	3.2939E-14
			8.3801E-5	3.294E-14
			8.382E-5	3.2941E-14
			8.3839E-5	3.2942E-14
			8.3859E-5	3.2943E-14
			8.3878E-5	3.2944E-14
			8.3898E-5	3.2944E-14
			8.3917E-5	3.2945E-14
			8.3936E-5	3.2946E-14
			8.3956E-5	3.2947E-14
			8.3975E-5	3.2948E-14
			8.3995E-5	3.2949E-14
			8.4014E-5	3.295E-14
			8.4034E-5	3.2951E-14
			8.4053E-5	3.2952E-14
			8.4072E-5	3.2953E-14
			8.4092E-5	3.2954E-14
			8.4111E-5	3.2955E-14
			8.4131E-5	3.2956E-14
			8.415E-5	3.2957E-14
			8.417E-5	3.2958E-14
			8.4189E-5	3.2959E-14
			8.4208E-5	3.296E-14
			8.4228E-5	3.2961E-14
			8.4247E-5	3.2962E-14
			8.4267E-5	3.2963E-14
			8.4286E-5	3.2964E-14
			8.4306E-5	3.2965E-14
			8.4325E-5	3.2966E-14
			8.4345E-5	3.2966E-14
			8.4364E-5	3.2967E-14
			8.4383E-5	3.2968E-14
			8.4403E-5	3.2969E-14
			8.4422E-5	3.297E-14
			8.4442E-5	3.2971E-14
			8.4461E-5	3.2972E-14
			8.4481E-5	3.2973E-14
			8.45E-5	3.2974E-14
			8.452E-5	3.2975E-14
			8.4539E-5	3.2976E-14
			8.4559E-5	3.2977E-14
			8.4578E-5	3.2978E-14
			8.4597E-5	3.2979E-14
			8.4617E-5	3.298E-14
			8.4636E-5	3.2981E-14
			8.4656E-5	3.2982E-14
			8.4675E-5	3.2983E-14
			8.4695E-5	3.2984E-14
			8.4714E-5	3.2985E-14
			8.4734E-5	3.2986E-14
			8.4753E-5	3.2987E-14
			8.4773E-5	3.2988E-14
			8.4792E-5	3.2989E-14
			8.4812E-5	3.299E-14
			8.4831E-5	3.2991E-14
			8.4851E-5	3.2992E-14
			8.487E-5	3.2993E-14
			8.4889E-5	3.2994E-14
			8.4909E-5	3.2995E-14
			8.4928E-5	3.2996E-14
			8.4948E-5	3.2997E-14
			8.4967E-5	3.2998E-14
			8.4987E-5	3.2998E-14
			8.5006E-5	3.2999E-14
			8.5026E-5	3.3E-14
			8.5045E-5	3.3001E-14
			8.5065E-5	3.3002E-14
			8.5084E-5	3.3003E-14
			8.5104E-5	3.3004E-14
			8.5123E-5	3.3005E-14
			8.5143E-5	3.3006E-14
			8.5162E-5	3.3007E-14
			8.5182E-5	3.3008E-14
			8.5201E-5	3.3009E-14
			8.5221E-5	3.301E-14
			8.524E-5	3.3011E-14
			8.526E-5	3.3012E-14
			8.5279E-5	3.3013E-14
			8.5299E-5	3.3014E-14
			8.5318E-5	3.3015E-14
			8.5338E-5	3.3016E-14
			8.5357E-5	3.3017E-14
			8.5377E-5	3.3018E-14
			8.5396E-5	3.3019E-14
			8.5416E-5	3.302E-14
			8.5435E-5	3.3021E-14
			8.5455E-5	3.3022E-14
			8.5474E-5	3.3023E-14
			8.5494E-5	3.3024E-14
			8.5513E-5	3.3025E-14
			8.5533E-5	3.3026E-14
			8.5552E-5	3.3027E-14
			8.5572E-5	3.3028E-14
			8.5591E-5	3.3029E-14
			8.5611E-5	3.303E-14
			8.563E-5	3.3031E-14
			8.565E-5	3.3032E-14
			8.567E-5	3.3033E-14
			8.5689E-5	3.3034E-14
			8.5709E-5	3.3035E-14
			8.5728E-5	3.3036E-14
			8.5748E-5	3.3037E-14
			8.5767E-5	3.3038E-14
			8.5787E-5	3.3039E-14
			8.5806E-5	3.304E-14
			8.5826E-5	3.3041E-14
			8.5845E-5	3.3042E-14
			8.5865E-5	3.3043E-14
			8.5884E-5	3.3044E-14
			8.5904E-5	3.3045E-14
			8.5923E-5	3.3046E-14
			8.5943E-5	3.3047E-14
			8.5963E-5	3.3048E-14
			8.5982E-5	3.3049E-14
			8.6002E-5	3.305E-14
			8.6021E-5	3.3051E-14
			8.6041E-5	3.3052E-14
			8.606E-5	3.3053E-14
			8.608E-5	3.3054E-14
			8.6099E-5	3.3055E-14
			8.6119E-5	3.3056E-14
			8.6138E-5	3.3057E-14
			8.6158E-5	3.3058E-14
			8.6178E-5	3.3059E-14
			8.6197E-5	3.306E-14
			8.6217E-5	3.3061E-14
			8.6236E-5	3.3062E-14
			8.6256E-5	3.3063E-14
			8.6275E-5	3.3064E-14
			8.6295E-5	3.3065E-14
			8.6314E-5	3.3066E-14
			8.6334E-5	3.3067E-14
			8.6354E-5	3.3068E-14
			8.6373E-5	3.3069E-14
			8.6393E-5	3.307E-14
			8.6412E-5	3.3071E-14
			8.6432E-5	3.3072E-14
			8.6451E-5	3.3073E-14
			8.6471E-5	3.3074E-14
			8.6491E-5	3.3075E-14
			8.651E-5	3.3076E-14
			8.653E-5	3.3077E-14
			8.6549E-5	3.3078E-14
			8.6569E-5	3.3079E-14
			8.6588E-5	3.308E-14
			8.6608E-5	3.3081E-14
			8.6628E-5	3.3082E-14
			8.6647E-5	3.3083E-14
			8.6667E-5	3.3084E-14
			8.6686E-5	3.3085E-14
			8.6706E-5	3.3086E-14
			8.6725E-5	3.3087E-14
			8.6745E-5	3.3088E-14
			8.6765E-5	3.3089E-14
			8.6784E-5	3.309E-14
			8.6804E-5	3.3091E-14
			8.6823E-5	3.3092E-14
			8.6843E-5	3.3093E-14
			8.6863E-5	3.3094E-14
			8.6882E-5	3.3095E-14
			8.6902E-5	3.3096E-14
			8.6921E-5	3.3097E-14
			8.6941E-5	3.3098E-14
			8.6961E-5	3.3099E-14
			8.698E-5	3.31E-14
			8.7E-5	3.3101E-14
			8.7019E-5	3.3102E-14
			8.7039E-5	3.3103E-14
			8.7059E-5	3.3104E-14
			8.7078E-5	3.3105E-14
			8.7098E-5	3.3106E-14
			8.7117E-5	3.3107E-14
			8.7137E-5	3.3108E-14
			8.7157E-5	3.3109E-14
			8.7176E-5	3.311E-14
			8.7196E-5	3.3111E-14
			8.7215E-5	3.3112E-14
			8.7235E-5	3.3113E-14
			8.7255E-5	3.3114E-14
			8.7274E-5	3.3115E-14
			8.7294E-5	3.3116E-14
			8.7314E-5	3.3117E-14
			8.7333E-5	3.3118E-14
			8.7353E-5	3.3119E-14
			8.7372E-5	3.312E-14
			8.7392E-5	3.3121E-14
			8.7412E-5	3.3123E-14
			8.7431E-5	3.3124E-14
			8.7451E-5	3.3125E-14
			8.7471E-5	3.3126E-14
			8.749E-5	3.3127E-14
			8.751E-5	3.3128E-14
			8.7529E-5	3.3129E-14
			8.7549E-5	3.313E-14
			8.7569E-5	3.3131E-14
			8.7588E-5	3.3132E-14
			8.7608E-5	3.3133E-14
			8.7628E-5	3.3134E-14
			8.7647E-5	3.3135E-14
			8.7667E-5	3.3136E-14
			8.7686E-5	3.3137E-14
			8.7706E-5	3.3138E-14
			8.7726E-5	3.3139E-14
			8.7745E-5	3.314E-14
			8.7765E-5	3.3141E-14
			8.7785E-5	3.3142E-14
			8.7804E-5	3.3143E-14
			8.7824E-5	3.3144E-14
			8.7844E-5	3.3145E-14
			8.7863E-5	3.3146E-14
			8.7883E-5	3.3147E-14
			8.7903E-5	3.3148E-14
			8.7922E-5	3.3149E-14
			8.7942E-5	3.315E-14
			8.7962E-5	3.3151E-14
			8.7981E-5	3.3152E-14
			8.8001E-5	3.3153E-14
			8.802E-5	3.3154E-14
			8.804E-5	3.3155E-14
			8.806E-5	3.3157E-14
			8.8079E-5	3.3158E-14
			8.8099E-5	3.3159E-14
			8.8119E-5	3.316E-14
			8.8138E-5	3.3161E-14
			8.8158E-5	3.3162E-14
			8.8178E-5	3.3163E-14
			8.8197E-5	3.3164E-14
			8.8217E-5	3.3165E-14
			8.8237E-5	3.3166E-14
			8.8256E-5	3.3167E-14
			8.8276E-5	3.3168E-14
			8.8296E-5	3.3169E-14
			8.8315E-5	3.317E-14
			8.8335E-5	3.3171E-14
			8.8355E-5	3.3172E-14
			8.8374E-5	3.3173E-14
			8.8394E-5	3.3174E-14
			8.8414E-5	3.3175E-14
			8.8434E-5	3.3176E-14
			8.8453E-5	3.3177E-14
			8.8473E-5	3.3178E-14
			8.8493E-5	3.3179E-14
			8.8512E-5	3.318E-14
			8.8532E-5	3.3182E-14
			8.8552E-5	3.3183E-14
			8.8571E-5	3.3184E-14
			8.8591E-5	3.3185E-14
			8.8611E-5	3.3186E-14
			8.863E-5	3.3187E-14
			8.865E-5	3.3188E-14
			8.867E-5	3.3189E-14
			8.8689E-5	3.319E-14
			8.8709E-5	3.3191E-14
			8.8729E-5	3.3192E-14
			8.8749E-5	3.3193E-14
			8.8768E-5	3.3194E-14
			8.8788E-5	3.3195E-14
			8.8808E-5	3.3196E-14
			8.8827E-5	3.3197E-14
			8.8847E-5	3.3198E-14
			8.8867E-5	3.3199E-14
			8.8886E-5	3.32E-14
			8.8906E-5	3.3201E-14
			8.8926E-5	3.3203E-14
			8.8946E-5	3.3204E-14
			8.8965E-5	3.3205E-14
			8.8985E-5	3.3206E-14
			8.9005E-5	3.3207E-14
			8.9024E-5	3.3208E-14
			8.9044E-5	3.3209E-14
			8.9064E-5	3.321E-14
			8.9083E-5	3.3211E-14
			8.9103E-5	3.3212E-14
			8.9123E-5	3.3213E-14
			8.9143E-5	3.3214E-14
			8.9162E-5	3.3215E-14
			8.9182E-5	3.3216E-14
			8.9202E-5	3.3217E-14
			8.9222E-5	3.3218E-14
			8.9241E-5	3.3219E-14
			8.9261E-5	3.322E-14
			8.9281E-5	3.3222E-14
			8.93E-5	3.3223E-14
			8.932E-5	3.3224E-14
			8.934E-5	3.3225E-14
			8.936E-5	3.3226E-14
			8.9379E-5	3.3227E-14
			8.9399E-5	3.3228E-14
			8.9419E-5	3.3229E-14
			8.9438E-5	3.323E-14
			8.9458E-5	3.3231E-14
			8.9478E-5	3.3232E-14
			8.9498E-5	3.3233E-14
			8.9517E-5	3.3234E-14
			8.9537E-5	3.3235E-14
			8.9557E-5	3.3236E-14
			8.9577E-5	3.3237E-14
			8.9596E-5	3.3239E-14
			8.9616E-5	3.324E-14
			8.9636E-5	3.3241E-14
			8.9656E-5	3.3242E-14
			8.9675E-5	3.3243E-14
			8.9695E-5	3.3244E-14
			8.9715E-5	3.3245E-14
			8.9735E-5	3.3246E-14
			8.9754E-5	3.3247E-14
			8.9774E-5	3.3248E-14
			8.9794E-5	3.3249E-14
			8.9814E-5	3.325E-14
			8.9833E-5	3.3251E-14
			8.9853E-5	3.3252E-14
			8.9873E-5	3.3253E-14
			8.9893E-5	3.3255E-14
			8.9912E-5	3.3256E-14
			8.9932E-5	3.3257E-14
			8.9952E-5	3.3258E-14
			8.9972E-5	3.3259E-14
			8.9991E-5	3.326E-14
			9.0011E-5	3.3261E-14
			9.0031E-5	3.3262E-14
			9.0051E-5	3.3263E-14
			9.007E-5	3.3264E-14
			9.009E-5	3.3265E-14
			9.011E-5	3.3266E-14
			9.013E-5	3.3267E-14
			9.0149E-5	3.3268E-14
			9.0169E-5	3.327E-14
			9.0189E-5	3.3271E-14
			9.0209E-5	3.3272E-14
			9.0229E-5	3.3273E-14
			9.0248E-5	3.3274E-14
			9.0268E-5	3.3275E-14
			9.0288E-5	3.3276E-14
			9.0308E-5	3.3277E-14
			9.0327E-5	3.3278E-14
			9.0347E-5	3.3279E-14
			9.0367E-5	3.328E-14
			9.0387E-5	3.3281E-14
			9.0407E-5	3.3282E-14
			9.0426E-5	3.3284E-14
			9.0446E-5	3.3285E-14
			9.0466E-5	3.3286E-14
			9.0486E-5	3.3287E-14
			9.0505E-5	3.3288E-14
			9.0525E-5	3.3289E-14
			9.0545E-5	3.329E-14
			9.0565E-5	3.3291E-14
			9.0585E-5	3.3292E-14
			9.0604E-5	3.3293E-14
			9.0624E-5	3.3294E-14
			9.0644E-5	3.3295E-14
			9.0664E-5	3.3297E-14
			9.0684E-5	3.3298E-14
			9.0703E-5	3.3299E-14
			9.0723E-5	3.33E-14
			9.0743E-5	3.3301E-14
			9.0763E-5	3.3302E-14
			9.0783E-5	3.3303E-14
			9.0802E-5	3.3304E-14
			9.0822E-5	3.3305E-14
			9.0842E-5	3.3306E-14
			9.0862E-5	3.3307E-14
			9.0882E-5	3.3309E-14
			9.0901E-5	3.331E-14
			9.0921E-5	3.3311E-14
			9.0941E-5	3.3312E-14
			9.0961E-5	3.3313E-14
			9.0981E-5	3.3314E-14
			9.1E-5	3.3315E-14
			9.102E-5	3.3316E-14
			9.104E-5	3.3317E-14
			9.106E-5	3.3318E-14
			9.108E-5	3.3319E-14
			9.11E-5	3.3321E-14
			9.1119E-5	3.3322E-14
			9.1139E-5	3.3323E-14
			9.1159E-5	3.3324E-14
			9.1179E-5	3.3325E-14
			9.1199E-5	3.3326E-14
			9.1218E-5	3.3327E-14
			9.1238E-5	3.3328E-14
			9.1258E-5	3.3329E-14
			9.1278E-5	3.333E-14
			9.1298E-5	3.3331E-14
			9.1318E-5	3.3333E-14
			9.1337E-5	3.3334E-14
			9.1357E-5	3.3335E-14
			9.1377E-5	3.3336E-14
			9.1397E-5	3.3337E-14
			9.1417E-5	3.3338E-14
			9.1437E-5	3.3339E-14
			9.1456E-5	3.334E-14
			9.1476E-5	3.3341E-14
			9.1496E-5	3.3342E-14
			9.1516E-5	3.3344E-14
			9.1536E-5	3.3345E-14
			9.1556E-5	3.3346E-14
			9.1575E-5	3.3347E-14
			9.1595E-5	3.3348E-14
			9.1615E-5	3.3349E-14
			9.1635E-5	3.335E-14
			9.1655E-5	3.3351E-14
			9.1675E-5	3.3352E-14
			9.1694E-5	3.3353E-14
			9.1714E-5	3.3355E-14
			9.1734E-5	3.3356E-14
			9.1754E-5	3.3357E-14
			9.1774E-5	3.3358E-14
			9.1794E-5	3.3359E-14
			9.1813E-5	3.336E-14
			9.1833E-5	3.3361E-14
			9.1853E-5	3.3362E-14
			9.1873E-5	3.3363E-14
			9.1893E-5	3.3364E-14
			9.1913E-5	3.3366E-14
			9.1933E-5	3.3367E-14
			9.1952E-5	3.3368E-14
			9.1972E-5	3.3369E-14
			9.1992E-5	3.337E-14
			9.2012E-5	3.3371E-14
			9.2032E-5	3.3372E-14
			9.2052E-5	3.3373E-14
			9.2072E-5	3.3374E-14
			9.2091E-5	3.3376E-14
			9.2111E-5	3.3377E-14
			9.2131E-5	3.3378E-14
			9.2151E-5	3.3379E-14
			9.2171E-5	3.338E-14
			9.2191E-5	3.3381E-14
			9.2211E-5	3.3382E-14
			9.2231E-5	3.3383E-14
			9.225E-5	3.3384E-14
			9.227E-5	3.3386E-14
			9.229E-5	3.3387E-14
			9.231E-5	3.3388E-14
			9.233E-5	3.3389E-14
			9.235E-5	3.339E-14
			9.237E-5	3.3391E-14
			9.239E-5	3.3392E-14
			9.2409E-5	3.3393E-14
			9.2429E-5	3.3394E-14
			9.2449E-5	3.3396E-14
			9.2469E-5	3.3397E-14
			9.2489E-5	3.3398E-14
			9.2509E-5	3.3399E-14
			9.2529E-5	3.34E-14
			9.2549E-5	3.3401E-14
			9.2568E-5	3.3402E-14
			9.2588E-5	3.3403E-14
			9.2608E-5	3.3405E-14
			9.2628E-5	3.3406E-14
			9.2648E-5	3.3407E-14
			9.2668E-5	3.3408E-14
			9.2688E-5	3.3409E-14
			9.2708E-5	3.341E-14
			9.2728E-5	3.3411E-14
			9.2747E-5	3.3412E-14
			9.2767E-5	3.3413E-14
			9.2787E-5	3.3415E-14
			9.2807E-5	3.3416E-14
			9.2827E-5	3.3417E-14
			9.2847E-5	3.3418E-14
			9.2867E-5	3.3419E-14
			9.2887E-5	3.342E-14
			9.2907E-5	3.3421E-14
			9.2927E-5	3.3422E-14
			9.2946E-5	3.3424E-14
			9.2966E-5	3.3425E-14
			9.2986E-5	3.3426E-14
			9.3006E-5	3.3427E-14
			9.3026E-5	3.3428E-14
			9.3046E-5	3.3429E-14
			9.3066E-5	3.343E-14
			9.3086E-5	3.3431E-14
			9.3106E-5	3.3433E-14
			9.3126E-5	3.3434E-14
			9.3146E-5	3.3435E-14
			9.3165E-5	3.3436E-14
			9.3185E-5	3.3437E-14
			9.3205E-5	3.3438E-14
			9.3225E-5	3.3439E-14
			9.3245E-5	3.344E-14
			9.3265E-5	3.3442E-14
			9.3285E-5	3.3443E-14
			9.3305E-5	3.3444E-14
			9.3325E-5	3.3445E-14
			9.3345E-5	3.3446E-14
[truncated: 20,894 more rows]
