# Supplementary material for: Bolometric detection of Josephson radiation
Source: Nat Nanotechnol. 2024 Aug 22;19(11):1613–8. doi: 10.1038/s41565-024-01770-7 (PMC11567893; doi:10.1038/s41565-024-01770-7)
Supplement: Supplementary file 6 — Source data for Extended Data Fig. 1. Panels separated in different sheets including the numerical values from theory. [file 41565_2024_1770_MOESM6_ESM.xlsx]

## Sheet: panel (a)
	Voltage, experiment	Current, experiment	Current, experiment	Current, experiment	Current, experiment	Current, experiment	Current, experiment	Current, experiment	Current, experiment	Current, experiment
	V (V)	I (A)	I (A)	I (A)	I (A)	I (A)	I (A)	I (A)	I (A)	I (A)
		T0=40 mK	T0=42.8 mK	T0= 60.2 mK	T0=81.5 mK	T0=103.5 mK	T0=125.8 mK	T0=146.3 mK	T0=166.5 mK	T0=183.3 mK
	-0.001	-1.62097E-7	-1.62857E-7	-1.62576E-7	-1.62521E-7	-1.62691E-7	-1.62861E-7	-1.6259E-7	-1.62338E-7	-1.62603E-7
	-9.99E-4	-1.62009E-7	-1.62611E-7	-1.62463E-7	-1.62411E-7	-1.62273E-7	-1.62576E-7	-1.62572E-7	-1.62377E-7	-1.62555E-7
	-9.98E-4	-1.61879E-7	-1.62432E-7	-1.6228E-7	-1.62296E-7	-1.61988E-7	-1.62473E-7	-1.62333E-7	-1.62169E-7	-1.62499E-7
	-9.97E-4	-1.61766E-7	-1.62364E-7	-1.62206E-7	-1.62057E-7	-1.61977E-7	-1.62325E-7	-1.61978E-7	-1.62112E-7	-1.6237E-7
	-9.96E-4	-1.61375E-7	-1.62152E-7	-1.61978E-7	-1.62006E-7	-1.61853E-7	-1.61979E-7	-1.61849E-7	-1.61974E-7	-1.62298E-7
	-9.95E-4	-1.61304E-7	-1.61963E-7	-1.61879E-7	-1.619E-7	-1.61606E-7	-1.61938E-7	-1.61625E-7	-1.61679E-7	-1.61892E-7
	-9.94E-4	-1.61097E-7	-1.6163E-7	-1.61487E-7	-1.61652E-7	-1.61307E-7	-1.61575E-7	-1.61597E-7	-1.61349E-7	-1.61657E-7
	-9.93E-4	-1.60859E-7	-1.61473E-7	-1.61367E-7	-1.61429E-7	-1.61238E-7	-1.61449E-7	-1.61311E-7	-1.61224E-7	-1.6148E-7
	-9.92E-4	-1.60721E-7	-1.61261E-7	-1.61178E-7	-1.61258E-7	-1.61085E-7	-1.6145E-7	-1.61146E-7	-1.61109E-7	-1.61422E-7
	-9.91E-4	-1.60595E-7	-1.61301E-7	-1.60895E-7	-1.61065E-7	-1.60831E-7	-1.61146E-7	-1.60983E-7	-1.60831E-7	-1.61092E-7
	-9.9E-4	-1.60567E-7	-1.61077E-7	-1.60683E-7	-1.60985E-7	-1.60605E-7	-1.60932E-7	-1.60722E-7	-1.60597E-7	-1.60849E-7
	-9.89E-4	-1.60371E-7	-1.60974E-7	-1.60694E-7	-1.60883E-7	-1.60307E-7	-1.60958E-7	-1.60494E-7	-1.60429E-7	-1.60824E-7
	-9.88E-4	-1.6004E-7	-1.60795E-7	-1.60578E-7	-1.6061E-7	-1.60333E-7	-1.60709E-7	-1.60246E-7	-1.60312E-7	-1.6062E-7
	-9.87E-4	-1.59789E-7	-1.60649E-7	-1.60435E-7	-1.60387E-7	-1.60311E-7	-1.60484E-7	-1.6006E-7	-1.60144E-7	-1.60472E-7
	-9.86E-4	-1.5963E-7	-1.60621E-7	-1.60291E-7	-1.60194E-7	-1.60073E-7	-1.60299E-7	-1.59885E-7	-1.60077E-7	-1.60235E-7
	-9.85E-4	-1.59493E-7	-1.60364E-7	-1.60217E-7	-1.60057E-7	-1.59826E-7	-1.60042E-7	-1.59695E-7	-1.60001E-7	-1.60032E-7
	-9.84E-4	-1.59434E-7	-1.60007E-7	-1.59872E-7	-1.59818E-7	-1.59629E-7	-1.59906E-7	-1.59611E-7	-1.59789E-7	-1.59848E-7
	-9.83E-4	-1.59165E-7	-1.59916E-7	-1.59582E-7	-1.59785E-7	-1.59395E-7	-1.59907E-7	-1.59547E-7	-1.59594E-7	-1.59631E-7
	-9.82E-4	-1.58986E-7	-1.59639E-7	-1.59387E-7	-1.59504E-7	-1.5924E-7	-1.59708E-7	-1.59394E-7	-1.59586E-7	-1.59515E-7
	-9.81E-4	-1.58791E-7	-1.59411E-7	-1.59304E-7	-1.59074E-7	-1.59034E-7	-1.59454E-7	-1.59046E-7	-1.59329E-7	-1.59622E-7
	-9.8E-4	-1.58655E-7	-1.59311E-7	-1.59219E-7	-1.59152E-7	-1.58924E-7	-1.59157E-7	-1.58867E-7	-1.59112E-7	-1.59296E-7
	-9.79E-4	-1.58435E-7	-1.59156E-7	-1.59027E-7	-1.58832E-7	-1.58772E-7	-1.59165E-7	-1.58945E-7	-1.59052E-7	-1.5903E-7
	-9.78E-4	-1.58264E-7	-1.58845E-7	-1.58665E-7	-1.58598E-7	-1.58609E-7	-1.5899E-7	-1.58576E-7	-1.5887E-7	-1.58862E-7
	-9.77E-4	-1.58144E-7	-1.58643E-7	-1.58578E-7	-1.58321E-7	-1.58543E-7	-1.58651E-7	-1.58286E-7	-1.58723E-7	-1.58582E-7
	-9.76E-4	-1.57913E-7	-1.58597E-7	-1.58407E-7	-1.58205E-7	-1.58431E-7	-1.58558E-7	-1.58083E-7	-1.58322E-7	-1.58483E-7
	-9.75E-4	-1.57632E-7	-1.58272E-7	-1.58147E-7	-1.57979E-7	-1.58052E-7	-1.58454E-7	-1.58015E-7	-1.58189E-7	-1.58251E-7
	-9.74E-4	-1.57541E-7	-1.57927E-7	-1.57933E-7	-1.58067E-7	-1.58003E-7	-1.58286E-7	-1.57834E-7	-1.57982E-7	-1.58226E-7
	-9.73E-4	-1.57477E-7	-1.5792E-7	-1.57755E-7	-1.58007E-7	-1.58025E-7	-1.58128E-7	-1.57629E-7	-1.57875E-7	-1.57969E-7
	-9.72E-4	-1.57212E-7	-1.57624E-7	-1.57487E-7	-1.57748E-7	-1.57709E-7	-1.57847E-7	-1.57553E-7	-1.57736E-7	-1.57786E-7
	-9.71E-4	-1.57024E-7	-1.5756E-7	-1.57481E-7	-1.57486E-7	-1.57571E-7	-1.57507E-7	-1.57454E-7	-1.57678E-7	-1.5758E-7
	-9.7E-4	-1.56963E-7	-1.5742E-7	-1.57268E-7	-1.57283E-7	-1.57265E-7	-1.57392E-7	-1.57291E-7	-1.57406E-7	-1.57451E-7
	-9.69E-4	-1.56767E-7	-1.57175E-7	-1.57055E-7	-1.57062E-7	-1.57125E-7	-1.57097E-7	-1.56948E-7	-1.57102E-7	-1.57466E-7
	-9.68E-4	-1.56624E-7	-1.57139E-7	-1.56855E-7	-1.5696E-7	-1.56932E-7	-1.57096E-7	-1.56826E-7	-1.57002E-7	-1.57315E-7
	-9.67E-4	-1.56372E-7	-1.57151E-7	-1.5677E-7	-1.56682E-7	-1.56758E-7	-1.56914E-7	-1.56764E-7	-1.56912E-7	-1.57E-7
	-9.66E-4	-1.5616E-7	-1.56912E-7	-1.56473E-7	-1.5651E-7	-1.56479E-7	-1.56729E-7	-1.56598E-7	-1.56656E-7	-1.56677E-7
	-9.65E-4	-1.56068E-7	-1.56861E-7	-1.56169E-7	-1.56471E-7	-1.56217E-7	-1.5649E-7	-1.56411E-7	-1.56624E-7	-1.56576E-7
	-9.64E-4	-1.56059E-7	-1.56447E-7	-1.56175E-7	-1.56129E-7	-1.56127E-7	-1.56363E-7	-1.56206E-7	-1.56482E-7	-1.56386E-7
	-9.63E-4	-1.55625E-7	-1.56307E-7	-1.5592E-7	-1.56045E-7	-1.55937E-7	-1.5624E-7	-1.56109E-7	-1.5615E-7	-1.5622E-7
	-9.62E-4	-1.55513E-7	-1.56177E-7	-1.5605E-7	-1.55852E-7	-1.55901E-7	-1.56118E-7	-1.55936E-7	-1.56012E-7	-1.56111E-7
	-9.61E-4	-1.55314E-7	-1.55965E-7	-1.55849E-7	-1.55737E-7	-1.55793E-7	-1.55753E-7	-1.55827E-7	-1.55958E-7	-1.56029E-7
	-9.6E-4	-1.55494E-7	-1.55786E-7	-1.55691E-7	-1.5553E-7	-1.55527E-7	-1.55618E-7	-1.55496E-7	-1.55707E-7	-1.55617E-7
	-9.59E-4	-1.55071E-7	-1.55739E-7	-1.55277E-7	-1.55434E-7	-1.55261E-7	-1.55364E-7	-1.55267E-7	-1.55651E-7	-1.55539E-7
	-9.58E-4	-1.54857E-7	-1.55362E-7	-1.55139E-7	-1.55073E-7	-1.55123E-7	-1.55221E-7	-1.55169E-7	-1.55566E-7	-1.55293E-7
	-9.57E-4	-1.54952E-7	-1.55216E-7	-1.54909E-7	-1.54972E-7	-1.55042E-7	-1.55022E-7	-1.55134E-7	-1.55343E-7	-1.55247E-7
	-9.56E-4	-1.54753E-7	-1.55062E-7	-1.54681E-7	-1.54721E-7	-1.5482E-7	-1.54953E-7	-1.54894E-7	-1.54994E-7	-1.54986E-7
	-9.55E-4	-1.54553E-7	-1.54718E-7	-1.54566E-7	-1.54514E-7	-1.54713E-7	-1.54691E-7	-1.54693E-7	-1.54965E-7	-1.54824E-7
	-9.54E-4	-1.54088E-7	-1.54739E-7	-1.54274E-7	-1.54368E-7	-1.54435E-7	-1.54445E-7	-1.54596E-7	-1.54712E-7	-1.54675E-7
	-9.53E-4	-1.5394E-7	-1.54555E-7	-1.54104E-7	-1.54188E-7	-1.54287E-7	-1.54281E-7	-1.54311E-7	-1.54784E-7	-1.54664E-7
	-9.52E-4	-1.53767E-7	-1.54244E-7	-1.5386E-7	-1.54188E-7	-1.54344E-7	-1.54141E-7	-1.54102E-7	-1.54387E-7	-1.54157E-7
	-9.51E-4	-1.5361E-7	-1.5413E-7	-1.53639E-7	-1.5399E-7	-1.53957E-7	-1.54096E-7	-1.53952E-7	-1.54138E-7	-1.54013E-7
	-9.5E-4	-1.53421E-7	-1.53952E-7	-1.53435E-7	-1.53777E-7	-1.53794E-7	-1.53915E-7	-1.53763E-7	-1.54024E-7	-1.53893E-7
	-9.49E-4	-1.53323E-7	-1.53829E-7	-1.53372E-7	-1.53376E-7	-1.53512E-7	-1.53866E-7	-1.53464E-7	-1.53859E-7	-1.53696E-7
	-9.48E-4	-1.53216E-7	-1.53667E-7	-1.53232E-7	-1.53298E-7	-1.5334E-7	-1.53657E-7	-1.53259E-7	-1.53703E-7	-1.53506E-7
	-9.47E-4	-1.52947E-7	-1.53456E-7	-1.53062E-7	-1.53023E-7	-1.53211E-7	-1.53413E-7	-1.53189E-7	-1.53441E-7	-1.53305E-7
	-9.46E-4	-1.52747E-7	-1.53187E-7	-1.52834E-7	-1.52807E-7	-1.52919E-7	-1.53272E-7	-1.52977E-7	-1.53181E-7	-1.53157E-7
	-9.45E-4	-1.52403E-7	-1.53108E-7	-1.52444E-7	-1.5267E-7	-1.52831E-7	-1.53063E-7	-1.52857E-7	-1.52996E-7	-1.52905E-7
	-9.44E-4	-1.52273E-7	-1.5314E-7	-1.52496E-7	-1.52405E-7	-1.5282E-7	-1.5284E-7	-1.52579E-7	-1.52856E-7	-1.52785E-7
	-9.43E-4	-1.52111E-7	-1.52913E-7	-1.52161E-7	-1.52281E-7	-1.52626E-7	-1.52587E-7	-1.52414E-7	-1.52665E-7	-1.52693E-7
	-9.42E-4	-1.51895E-7	-1.52719E-7	-1.52095E-7	-1.52115E-7	-1.5225E-7	-1.52409E-7	-1.52238E-7	-1.52624E-7	-1.5266E-7
	-9.41E-4	-1.51885E-7	-1.524E-7	-1.51946E-7	-1.51774E-7	-1.52163E-7	-1.5228E-7	-1.52178E-7	-1.52499E-7	-1.52282E-7
	-9.4E-4	-1.51651E-7	-1.52304E-7	-1.51903E-7	-1.51738E-7	-1.52088E-7	-1.52045E-7	-1.51944E-7	-1.52075E-7	-1.52151E-7
	-9.39E-4	-1.51495E-7	-1.52006E-7	-1.51733E-7	-1.51468E-7	-1.51987E-7	-1.5172E-7	-1.51731E-7	-1.51944E-7	-1.52022E-7
	-9.38E-4	-1.51443E-7	-1.51921E-7	-1.51419E-7	-1.51374E-7	-1.51684E-7	-1.51659E-7	-1.51516E-7	-1.51743E-7	-1.51849E-7
	-9.37E-4	-1.5118E-7	-1.51635E-7	-1.5125E-7	-1.51263E-7	-1.51393E-7	-1.51497E-7	-1.51328E-7	-1.51508E-7	-1.51599E-7
	-9.36E-4	-1.50943E-7	-1.51425E-7	-1.51351E-7	-1.51089E-7	-1.5137E-7	-1.51282E-7	-1.51254E-7	-1.51288E-7	-1.5154E-7
	-9.35E-4	-1.50934E-7	-1.51249E-7	-1.50952E-7	-1.50847E-7	-1.51184E-7	-1.51199E-7	-1.51071E-7	-1.51292E-7	-1.51294E-7
	-9.34E-4	-1.50576E-7	-1.51089E-7	-1.50691E-7	-1.50688E-7	-1.5099E-7	-1.50944E-7	-1.50874E-7	-1.50958E-7	-1.5134E-7
	-9.33E-4	-1.50592E-7	-1.50881E-7	-1.506E-7	-1.50364E-7	-1.5089E-7	-1.51075E-7	-1.50703E-7	-1.50838E-7	-1.51122E-7
	-9.32E-4	-1.50268E-7	-1.50728E-7	-1.50312E-7	-1.50233E-7	-1.50683E-7	-1.50823E-7	-1.50469E-7	-1.50689E-7	-1.50791E-7
	-9.31E-4	-1.5022E-7	-1.50499E-7	-1.50146E-7	-1.50249E-7	-1.50412E-7	-1.50513E-7	-1.50382E-7	-1.50568E-7	-1.507E-7
	-9.3E-4	-1.49898E-7	-1.50274E-7	-1.49917E-7	-1.49933E-7	-1.50248E-7	-1.50324E-7	-1.50158E-7	-1.50309E-7	-1.50534E-7
	-9.29E-4	-1.49668E-7	-1.50105E-7	-1.49812E-7	-1.49695E-7	-1.50091E-7	-1.50101E-7	-1.50113E-7	-1.5017E-7	-1.50315E-7
	-9.28E-4	-1.49628E-7	-1.50042E-7	-1.49571E-7	-1.49535E-7	-1.49849E-7	-1.4979E-7	-1.49956E-7	-1.49968E-7	-1.50073E-7
	-9.27E-4	-1.49489E-7	-1.49811E-7	-1.49491E-7	-1.49171E-7	-1.49662E-7	-1.49695E-7	-1.49607E-7	-1.49701E-7	-1.49915E-7
	-9.26E-4	-1.49225E-7	-1.49517E-7	-1.49207E-7	-1.49107E-7	-1.49528E-7	-1.49439E-7	-1.49361E-7	-1.49554E-7	-1.4967E-7
	-9.25E-4	-1.49091E-7	-1.49392E-7	-1.49002E-7	-1.48745E-7	-1.49122E-7	-1.49202E-7	-1.49118E-7	-1.49327E-7	-1.49482E-7
	-9.24E-4	-1.48901E-7	-1.49121E-7	-1.48865E-7	-1.48717E-7	-1.49222E-7	-1.48872E-7	-1.48877E-7	-1.49152E-7	-1.49351E-7
	-9.23E-4	-1.48802E-7	-1.49034E-7	-1.48653E-7	-1.48614E-7	-1.49144E-7	-1.48769E-7	-1.48767E-7	-1.49008E-7	-1.49116E-7
	-9.22E-4	-1.48552E-7	-1.48976E-7	-1.48368E-7	-1.48405E-7	-1.48821E-7	-1.48599E-7	-1.48663E-7	-1.48903E-7	-1.489E-7
	-9.21E-4	-1.48185E-7	-1.4881E-7	-1.48316E-7	-1.48106E-7	-1.48529E-7	-1.48487E-7	-1.48419E-7	-1.48765E-7	-1.48776E-7
	-9.2E-4	-1.48201E-7	-1.48555E-7	-1.48173E-7	-1.47986E-7	-1.48376E-7	-1.48233E-7	-1.48299E-7	-1.4855E-7	-1.48488E-7
	-9.19E-4	-1.47979E-7	-1.48305E-7	-1.47867E-7	-1.47881E-7	-1.48282E-7	-1.48017E-7	-1.48133E-7	-1.4838E-7	-1.48436E-7
	-9.18E-4	-1.47781E-7	-1.48175E-7	-1.4778E-7	-1.47679E-7	-1.48024E-7	-1.47882E-7	-1.47934E-7	-1.48288E-7	-1.48084E-7
	-9.17E-4	-1.47657E-7	-1.4802E-7	-1.47465E-7	-1.47363E-7	-1.4778E-7	-1.47848E-7	-1.47724E-7	-1.48106E-7	-1.48018E-7
	-9.16E-4	-1.4736E-7	-1.47759E-7	-1.47364E-7	-1.47308E-7	-1.47735E-7	-1.47647E-7	-1.47611E-7	-1.47905E-7	-1.4785E-7
	-9.15E-4	-1.47239E-7	-1.47687E-7	-1.47203E-7	-1.47093E-7	-1.4756E-7	-1.4768E-7	-1.4749E-7	-1.47825E-7	-1.47523E-7
	-9.14E-4	-1.47063E-7	-1.47489E-7	-1.47322E-7	-1.46975E-7	-1.47433E-7	-1.47343E-7	-1.47152E-7	-1.47657E-7	-1.47503E-7
	-9.13E-4	-1.46917E-7	-1.47239E-7	-1.46873E-7	-1.46745E-7	-1.47357E-7	-1.47382E-7	-1.46912E-7	-1.47366E-7	-1.47241E-7
	-9.12E-4	-1.46559E-7	-1.47404E-7	-1.4672E-7	-1.46596E-7	-1.47178E-7	-1.46967E-7	-1.46683E-7	-1.47146E-7	-1.47233E-7
	-9.11E-4	-1.46352E-7	-1.47059E-7	-1.46684E-7	-1.46432E-7	-1.46983E-7	-1.46886E-7	-1.46651E-7	-1.46978E-7	-1.46929E-7
	-9.1E-4	-1.46266E-7	-1.46907E-7	-1.46448E-7	-1.46225E-7	-1.46819E-7	-1.46691E-7	-1.46394E-7	-1.469E-7	-1.46706E-7
	-9.09E-4	-1.459E-7	-1.46564E-7	-1.46206E-7	-1.45999E-7	-1.46725E-7	-1.46336E-7	-1.46254E-7	-1.46795E-7	-1.46517E-7
	-9.08E-4	-1.45912E-7	-1.46349E-7	-1.46073E-7	-1.45947E-7	-1.46352E-7	-1.46199E-7	-1.46106E-7	-1.46565E-7	-1.46294E-7
	-9.07E-4	-1.45786E-7	-1.46265E-7	-1.4583E-7	-1.45759E-7	-1.46266E-7	-1.46054E-7	-1.45974E-7	-1.46343E-7	-1.4615E-7
	-9.06E-4	-1.45433E-7	-1.46014E-7	-1.45665E-7	-1.45564E-7	-1.46102E-7	-1.45917E-7	-1.45692E-7	-1.46159E-7	-1.46059E-7
	-9.05E-4	-1.45473E-7	-1.45877E-7	-1.45665E-7	-1.45406E-7	-1.45913E-7	-1.45785E-7	-1.45676E-7	-1.4588E-7	-1.45694E-7
	-9.04E-4	-1.45178E-7	-1.45881E-7	-1.45525E-7	-1.45258E-7	-1.45679E-7	-1.45501E-7	-1.45621E-7	-1.45694E-7	-1.4556E-7
	-9.03E-4	-1.44826E-7	-1.45664E-7	-1.45215E-7	-1.45002E-7	-1.45384E-7	-1.45265E-7	-1.45241E-7	-1.45516E-7	-1.45362E-7
	-9.02E-4	-1.4476E-7	-1.45341E-7	-1.4496E-7	-1.44925E-7	-1.45368E-7	-1.45126E-7	-1.45181E-7	-1.45316E-7	-1.45205E-7
	-9.01E-4	-1.44618E-7	-1.45244E-7	-1.44982E-7	-1.44738E-7	-1.45165E-7	-1.44737E-7	-1.44926E-7	-1.45159E-7	-1.45134E-7
	-9.00E-04	-1.445E-7	-1.44806E-7	-1.44798E-7	-1.44445E-7	-1.45009E-7	-1.44639E-7	-1.44717E-7	-1.45009E-7	-1.44917E-7
	-8.99E-4	-1.44373E-7	-1.44745E-7	-1.44606E-7	-1.4438E-7	-1.44789E-7	-1.44561E-7	-1.44787E-7	-1.44887E-7	-1.44803E-7
	-8.98E-4	-1.44342E-7	-1.44657E-7	-1.44392E-7	-1.44103E-7	-1.44684E-7	-1.44277E-7	-1.4456E-7	-1.44455E-7	-1.4458E-7
	-8.97E-4	-1.44085E-7	-1.44542E-7	-1.44232E-7	-1.43975E-7	-1.44531E-7	-1.44074E-7	-1.44287E-7	-1.44409E-7	-1.44373E-7
	-8.96E-4	-1.43766E-7	-1.44437E-7	-1.44048E-7	-1.43848E-7	-1.44418E-7	-1.44001E-7	-1.44219E-7	-1.44308E-7	-1.44215E-7
	-8.95E-4	-1.43589E-7	-1.44193E-7	-1.43764E-7	-1.43693E-7	-1.44301E-7	-1.43902E-7	-1.44036E-7	-1.43923E-7	-1.44182E-7
	-8.94E-4	-1.43423E-7	-1.43981E-7	-1.43542E-7	-1.43541E-7	-1.44203E-7	-1.4362E-7	-1.43907E-7	-1.43816E-7	-1.4391E-7
	-8.93E-4	-1.43266E-7	-1.4388E-7	-1.43423E-7	-1.43256E-7	-1.43931E-7	-1.43423E-7	-1.43811E-7	-1.43651E-7	-1.43774E-7
	-8.92E-4	-1.43191E-7	-1.43651E-7	-1.43288E-7	-1.43062E-7	-1.43748E-7	-1.43238E-7	-1.4361E-7	-1.43617E-7	-1.43338E-7
	-8.91E-4	-1.42838E-7	-1.43489E-7	-1.43013E-7	-1.42977E-7	-1.43684E-7	-1.43198E-7	-1.43327E-7	-1.43454E-7	-1.43214E-7
	-8.9E-4	-1.42798E-7	-1.43225E-7	-1.42854E-7	-1.42852E-7	-1.43429E-7	-1.43166E-7	-1.43021E-7	-1.43238E-7	-1.4306E-7
	-8.89E-4	-1.42512E-7	-1.43108E-7	-1.42583E-7	-1.42643E-7	-1.43116E-7	-1.42749E-7	-1.43027E-7	-1.43046E-7	-1.42943E-7
	-8.88E-4	-1.42401E-7	-1.42853E-7	-1.42668E-7	-1.42485E-7	-1.42985E-7	-1.42499E-7	-1.42831E-7	-1.42969E-7	-1.42702E-7
	-8.87E-4	-1.42135E-7	-1.42634E-7	-1.42349E-7	-1.4254E-7	-1.4284E-7	-1.42294E-7	-1.42613E-7	-1.42677E-7	-1.42702E-7
	-8.86E-4	-1.41915E-7	-1.42448E-7	-1.42261E-7	-1.42071E-7	-1.4269E-7	-1.42242E-7	-1.42462E-7	-1.42649E-7	-1.42528E-7
	-8.85E-4	-1.41782E-7	-1.42306E-7	-1.42032E-7	-1.4199E-7	-1.42327E-7	-1.41985E-7	-1.42051E-7	-1.42482E-7	-1.42295E-7
	-8.84E-4	-1.41555E-7	-1.42106E-7	-1.41941E-7	-1.41835E-7	-1.42192E-7	-1.41829E-7	-1.41835E-7	-1.42245E-7	-1.42077E-7
	-8.83E-4	-1.4138E-7	-1.41807E-7	-1.41738E-7	-1.41555E-7	-1.41936E-7	-1.4154E-7	-1.41517E-7	-1.42007E-7	-1.41965E-7
	-8.82E-4	-1.41287E-7	-1.41616E-7	-1.41604E-7	-1.41403E-7	-1.41904E-7	-1.41416E-7	-1.41425E-7	-1.41812E-7	-1.41731E-7
	-8.81E-4	-1.4107E-7	-1.41693E-7	-1.41286E-7	-1.4119E-7	-1.41723E-7	-1.41259E-7	-1.41212E-7	-1.41626E-7	-1.41564E-7
	-8.8E-4	-1.40919E-7	-1.41555E-7	-1.41207E-7	-1.4109E-7	-1.41353E-7	-1.4094E-7	-1.41171E-7	-1.41333E-7	-1.41377E-7
	-8.79E-4	-1.40772E-7	-1.41172E-7	-1.40967E-7	-1.40971E-7	-1.41265E-7	-1.40768E-7	-1.41027E-7	-1.412E-7	-1.4115E-7
	-8.78E-4	-1.40668E-7	-1.41018E-7	-1.409E-7	-1.40864E-7	-1.41216E-7	-1.40687E-7	-1.40706E-7	-1.40893E-7	-1.40912E-7
	-8.77E-4	-1.40369E-7	-1.40814E-7	-1.40679E-7	-1.4054E-7	-1.40939E-7	-1.4057E-7	-1.40669E-7	-1.40663E-7	-1.40828E-7
	-8.76E-4	-1.40396E-7	-1.4064E-7	-1.40607E-7	-1.40455E-7	-1.40726E-7	-1.404E-7	-1.40468E-7	-1.40534E-7	-1.40637E-7
	-8.75E-4	-1.4007E-7	-1.40552E-7	-1.40394E-7	-1.40314E-7	-1.40527E-7	-1.40213E-7	-1.40158E-7	-1.40349E-7	-1.40363E-7
	-8.74E-4	-1.40087E-7	-1.40419E-7	-1.4022E-7	-1.40102E-7	-1.40282E-7	-1.39973E-7	-1.39987E-7	-1.40195E-7	-1.40287E-7
	-8.73E-4	-1.39881E-7	-1.40226E-7	-1.39981E-7	-1.39903E-7	-1.40019E-7	-1.39877E-7	-1.39815E-7	-1.40048E-7	-1.39935E-7
	-8.72E-4	-1.39736E-7	-1.40121E-7	-1.39886E-7	-1.39685E-7	-1.39932E-7	-1.39558E-7	-1.39691E-7	-1.3987E-7	-1.39788E-7
	-8.71E-4	-1.39387E-7	-1.40025E-7	-1.39668E-7	-1.39555E-7	-1.39805E-7	-1.39486E-7	-1.39652E-7	-1.39525E-7	-1.39467E-7
	-8.7E-4	-1.39202E-7	-1.39804E-7	-1.39363E-7	-1.39451E-7	-1.39591E-7	-1.39132E-7	-1.39355E-7	-1.39373E-7	-1.39393E-7
	-8.69E-4	-1.38892E-7	-1.39615E-7	-1.3931E-7	-1.39247E-7	-1.3946E-7	-1.38917E-7	-1.39335E-7	-1.39194E-7	-1.39203E-7
	-8.68E-4	-1.38708E-7	-1.39409E-7	-1.38958E-7	-1.38931E-7	-1.39253E-7	-1.38861E-7	-1.3914E-7	-1.39028E-7	-1.39123E-7
	-8.67E-4	-1.38516E-7	-1.392E-7	-1.38785E-7	-1.38671E-7	-1.3904E-7	-1.38575E-7	-1.38864E-7	-1.38889E-7	-1.38951E-7
	-8.66E-4	-1.38383E-7	-1.3903E-7	-1.38686E-7	-1.38622E-7	-1.38912E-7	-1.38369E-7	-1.38782E-7	-1.38638E-7	-1.38565E-7
	-8.65E-4	-1.38329E-7	-1.38814E-7	-1.38446E-7	-1.3853E-7	-1.38783E-7	-1.38371E-7	-1.38601E-7	-1.38673E-7	-1.38519E-7
	-8.64E-4	-1.38075E-7	-1.38675E-7	-1.38276E-7	-1.38267E-7	-1.38628E-7	-1.38307E-7	-1.38444E-7	-1.38419E-7	-1.38395E-7
	-8.63E-4	-1.37799E-7	-1.38475E-7	-1.38132E-7	-1.38134E-7	-1.38401E-7	-1.38066E-7	-1.38156E-7	-1.38282E-7	-1.38263E-7
	-8.62E-4	-1.37612E-7	-1.38439E-7	-1.37864E-7	-1.37893E-7	-1.38223E-7	-1.37751E-7	-1.3805E-7	-1.38105E-7	-1.38097E-7
	-8.61E-4	-1.37405E-7	-1.38168E-7	-1.37602E-7	-1.37622E-7	-1.37922E-7	-1.37739E-7	-1.37993E-7	-1.38026E-7	-1.37749E-7
	-8.6E-4	-1.37351E-7	-1.37986E-7	-1.37512E-7	-1.37477E-7	-1.37826E-7	-1.37462E-7	-1.3785E-7	-1.37852E-7	-1.37655E-7
	-8.59E-4	-1.37124E-7	-1.37917E-7	-1.3739E-7	-1.37367E-7	-1.37669E-7	-1.3736E-7	-1.37622E-7	-1.37598E-7	-1.37567E-7
	-8.58E-4	-1.37165E-7	-1.37684E-7	-1.37353E-7	-1.37202E-7	-1.37481E-7	-1.37281E-7	-1.37368E-7	-1.37485E-7	-1.37295E-7
	-8.57E-4	-1.36964E-7	-1.37534E-7	-1.37123E-7	-1.36912E-7	-1.37364E-7	-1.37121E-7	-1.37235E-7	-1.37364E-7	-1.37126E-7
	-8.56E-4	-1.3686E-7	-1.37282E-7	-1.36894E-7	-1.36713E-7	-1.3731E-7	-1.36935E-7	-1.37071E-7	-1.37091E-7	-1.36817E-7
	-8.55E-4	-1.36593E-7	-1.37205E-7	-1.36805E-7	-1.36472E-7	-1.3698E-7	-1.36793E-7	-1.36893E-7	-1.36931E-7	-1.36673E-7
	-8.54E-4	-1.36384E-7	-1.37186E-7	-1.36538E-7	-1.36336E-7	-1.3689E-7	-1.36566E-7	-1.3685E-7	-1.3672E-7	-1.3644E-7
	-8.53E-4	-1.36174E-7	-1.36837E-7	-1.36282E-7	-1.36078E-7	-1.36629E-7	-1.36444E-7	-1.36514E-7	-1.36525E-7	-1.36288E-7
	-8.52E-4	-1.36092E-7	-1.36577E-7	-1.36174E-7	-1.35827E-7	-1.36519E-7	-1.36184E-7	-1.36302E-7	-1.36381E-7	-1.36139E-7
	-8.51E-4	-1.35793E-7	-1.36498E-7	-1.35815E-7	-1.35808E-7	-1.36365E-7	-1.36093E-7	-1.36247E-7	-1.36075E-7	-1.35919E-7
	-8.5E-4	-1.35685E-7	-1.36194E-7	-1.35598E-7	-1.35635E-7	-1.36179E-7	-1.3597E-7	-1.35951E-7	-1.36073E-7	-1.35768E-7
	-8.49E-4	-1.35261E-7	-1.36098E-7	-1.35529E-7	-1.35507E-7	-1.35866E-7	-1.35701E-7	-1.3554E-7	-1.35861E-7	-1.35583E-7
	-8.48E-4	-1.35185E-7	-1.3583E-7	-1.35358E-7	-1.35306E-7	-1.35696E-7	-1.3566E-7	-1.35492E-7	-1.35649E-7	-1.3526E-7
	-8.47E-4	-1.34976E-7	-1.35774E-7	-1.35237E-7	-1.35251E-7	-1.35427E-7	-1.35482E-7	-1.35486E-7	-1.35509E-7	-1.35163E-7
	-8.46E-4	-1.34725E-7	-1.35444E-7	-1.35223E-7	-1.35103E-7	-1.35395E-7	-1.35317E-7	-1.35245E-7	-1.35175E-7	-1.34918E-7
	-8.45E-4	-1.34793E-7	-1.35324E-7	-1.34902E-7	-1.35047E-7	-1.35071E-7	-1.35144E-7	-1.35066E-7	-1.34958E-7	-1.34815E-7
	-8.44E-4	-1.34347E-7	-1.35109E-7	-1.34675E-7	-1.34696E-7	-1.34843E-7	-1.34954E-7	-1.34947E-7	-1.3488E-7	-1.34683E-7
	-8.43E-4	-1.34138E-7	-1.3495E-7	-1.34475E-7	-1.34383E-7	-1.34895E-7	-1.34754E-7	-1.34837E-7	-1.34666E-7	-1.345E-7
	-8.42E-4	-1.33958E-7	-1.34757E-7	-1.34397E-7	-1.34274E-7	-1.34571E-7	-1.34384E-7	-1.34441E-7	-1.34418E-7	-1.34364E-7
	-8.41E-4	-1.33964E-7	-1.34566E-7	-1.34283E-7	-1.3413E-7	-1.34476E-7	-1.34338E-7	-1.34279E-7	-1.34294E-7	-1.34214E-7
	-8.4E-4	-1.33813E-7	-1.34317E-7	-1.33843E-7	-1.34037E-7	-1.34348E-7	-1.34034E-7	-1.34175E-7	-1.34065E-7	-1.34125E-7
	-8.39E-4	-1.336E-7	-1.34066E-7	-1.33899E-7	-1.33993E-7	-1.34015E-7	-1.34106E-7	-1.34068E-7	-1.33967E-7	-1.33903E-7
	-8.38E-4	-1.33477E-7	-1.33841E-7	-1.33648E-7	-1.33642E-7	-1.3369E-7	-1.33683E-7	-1.33794E-7	-1.33911E-7	-1.33743E-7
	-8.37E-4	-1.33374E-7	-1.33674E-7	-1.33673E-7	-1.33477E-7	-1.33662E-7	-1.33501E-7	-1.3354E-7	-1.33538E-7	-1.33364E-7
	-8.36E-4	-1.32989E-7	-1.33468E-7	-1.33251E-7	-1.33351E-7	-1.33418E-7	-1.33326E-7	-1.33463E-7	-1.33437E-7	-1.33184E-7
	-8.35E-4	-1.3284E-7	-1.33209E-7	-1.33089E-7	-1.33138E-7	-1.33303E-7	-1.33074E-7	-1.33155E-7	-1.33112E-7	-1.32989E-7
	-8.34E-4	-1.32621E-7	-1.33046E-7	-1.33016E-7	-1.33092E-7	-1.33108E-7	-1.32949E-7	-1.33102E-7	-1.3314E-7	-1.3289E-7
	-8.33E-4	-1.32288E-7	-1.32809E-7	-1.32953E-7	-1.32642E-7	-1.33077E-7	-1.32861E-7	-1.32976E-7	-1.32876E-7	-1.32596E-7
	-8.32E-4	-1.32292E-7	-1.32567E-7	-1.32645E-7	-1.32526E-7	-1.33051E-7	-1.32727E-7	-1.32823E-7	-1.32565E-7	-1.32507E-7
	-8.31E-4	-1.32211E-7	-1.32424E-7	-1.32439E-7	-1.32251E-7	-1.32646E-7	-1.32721E-7	-1.32703E-7	-1.32507E-7	-1.32326E-7
	-8.3E-4	-1.32045E-7	-1.32498E-7	-1.32235E-7	-1.32096E-7	-1.32613E-7	-1.32415E-7	-1.32504E-7	-1.32283E-7	-1.32301E-7
	-8.29E-4	-1.31735E-7	-1.32238E-7	-1.32018E-7	-1.31947E-7	-1.32367E-7	-1.32206E-7	-1.32213E-7	-1.32085E-7	-1.31995E-7
	-8.28E-4	-1.31477E-7	-1.32046E-7	-1.3176E-7	-1.31741E-7	-1.32296E-7	-1.32056E-7	-1.3197E-7	-1.32008E-7	-1.31851E-7
	-8.27E-4	-1.31276E-7	-1.31919E-7	-1.31514E-7	-1.31695E-7	-1.32184E-7	-1.31811E-7	-1.31731E-7	-1.31786E-7	-1.31663E-7
	-8.26E-4	-1.31172E-7	-1.31661E-7	-1.31491E-7	-1.31531E-7	-1.32065E-7	-1.31764E-7	-1.31543E-7	-1.31655E-7	-1.31558E-7
	-8.25E-4	-1.30964E-7	-1.31468E-7	-1.31336E-7	-1.31357E-7	-1.31844E-7	-1.31517E-7	-1.31359E-7	-1.31459E-7	-1.31291E-7
	-8.24E-4	-1.3091E-7	-1.31476E-7	-1.31102E-7	-1.31041E-7	-1.31449E-7	-1.31444E-7	-1.31064E-7	-1.31092E-7	-1.31242E-7
	-8.23E-4	-1.3053E-7	-1.31168E-7	-1.30927E-7	-1.30993E-7	-1.3133E-7	-1.31125E-7	-1.30969E-7	-1.31144E-7	-1.30931E-7
	-8.22E-4	-1.30439E-7	-1.31107E-7	-1.30696E-7	-1.30539E-7	-1.31216E-7	-1.30938E-7	-1.30774E-7	-1.30856E-7	-1.3083E-7
	-8.21E-4	-1.30258E-7	-1.3087E-7	-1.30486E-7	-1.30498E-7	-1.31022E-7	-1.30747E-7	-1.30542E-7	-1.30565E-7	-1.30615E-7
	-8.2E-4	-1.30073E-7	-1.30817E-7	-1.30209E-7	-1.30106E-7	-1.30817E-7	-1.30449E-7	-1.30375E-7	-1.30434E-7	-1.30352E-7
	-8.19E-4	-1.29907E-7	-1.30691E-7	-1.30071E-7	-1.30086E-7	-1.30663E-7	-1.30413E-7	-1.3033E-7	-1.30152E-7	-1.3017E-7
	-8.18E-4	-1.29797E-7	-1.30441E-7	-1.29867E-7	-1.29761E-7	-1.3057E-7	-1.30177E-7	-1.30181E-7	-1.30062E-7	-1.30067E-7
	-8.17E-4	-1.2953E-7	-1.302E-7	-1.29741E-7	-1.29633E-7	-1.30336E-7	-1.30122E-7	-1.30033E-7	-1.29874E-7	-1.29801E-7
	-8.16E-4	-1.29448E-7	-1.30038E-7	-1.29484E-7	-1.29387E-7	-1.30124E-7	-1.29914E-7	-1.29834E-7	-1.29649E-7	-1.29661E-7
	-8.15E-4	-1.29111E-7	-1.29667E-7	-1.29316E-7	-1.2925E-7	-1.29805E-7	-1.29803E-7	-1.29622E-7	-1.29344E-7	-1.29593E-7
	-8.14E-4	-1.29036E-7	-1.29444E-7	-1.29352E-7	-1.29085E-7	-1.29728E-7	-1.29565E-7	-1.2941E-7	-1.29128E-7	-1.29491E-7
	-8.13E-4	-1.28673E-7	-1.29311E-7	-1.29201E-7	-1.28891E-7	-1.29528E-7	-1.2941E-7	-1.29319E-7	-1.29114E-7	-1.29174E-7
	-8.12E-4	-1.28434E-7	-1.29264E-7	-1.28951E-7	-1.28616E-7	-1.29447E-7	-1.2913E-7	-1.29034E-7	-1.28982E-7	-1.29101E-7
	-8.11E-4	-1.28379E-7	-1.29048E-7	-1.28921E-7	-1.28506E-7	-1.29187E-7	-1.29056E-7	-1.28962E-7	-1.28832E-7	-1.28784E-7
	-8.1E-4	-1.28237E-7	-1.28828E-7	-1.28634E-7	-1.28313E-7	-1.28995E-7	-1.28926E-7	-1.28794E-7	-1.28632E-7	-1.28703E-7
	-8.09E-4	-1.28047E-7	-1.28774E-7	-1.28497E-7	-1.28027E-7	-1.28918E-7	-1.28666E-7	-1.28566E-7	-1.28431E-7	-1.28689E-7
	-8.08E-4	-1.27982E-7	-1.28678E-7	-1.28341E-7	-1.27924E-7	-1.28762E-7	-1.28444E-7	-1.28452E-7	-1.28338E-7	-1.28484E-7
	-8.07E-4	-1.27744E-7	-1.28494E-7	-1.28131E-7	-1.27728E-7	-1.2838E-7	-1.28312E-7	-1.2841E-7	-1.28197E-7	-1.28277E-7
	-8.06E-4	-1.27695E-7	-1.28322E-7	-1.28049E-7	-1.27606E-7	-1.28235E-7	-1.28023E-7	-1.2815E-7	-1.28009E-7	-1.28002E-7
	-8.05E-4	-1.27675E-7	-1.28101E-7	-1.27844E-7	-1.27439E-7	-1.28042E-7	-1.2783E-7	-1.28E-7	-1.27798E-7	-1.27842E-7
	-8.04E-4	-1.27552E-7	-1.27882E-7	-1.27615E-7	-1.27333E-7	-1.2785E-7	-1.27774E-7	-1.28004E-7	-1.27632E-7	-1.27375E-7
	-8.03E-4	-1.27361E-7	-1.27629E-7	-1.27395E-7	-1.27193E-7	-1.27652E-7	-1.27578E-7	-1.27767E-7	-1.27191E-7	-1.27344E-7
	-8.02E-4	-1.27011E-7	-1.27468E-7	-1.27112E-7	-1.27078E-7	-1.27451E-7	-1.27283E-7	-1.27449E-7	-1.27111E-7	-1.2719E-7
	-8.01E-4	-1.26976E-7	-1.27264E-7	-1.26968E-7	-1.26778E-7	-1.27328E-7	-1.27211E-7	-1.27134E-7	-1.26982E-7	-1.27085E-7
	-8.00E-04	-1.26604E-7	-1.27111E-7	-1.26851E-7	-1.26663E-7	-1.27186E-7	-1.2692E-7	-1.27075E-7	-1.26805E-7	-1.26997E-7
	-7.99E-4	-1.26323E-7	-1.26914E-7	-1.26727E-7	-1.26434E-7	-1.2707E-7	-1.26697E-7	-1.26752E-7	-1.26711E-7	-1.26629E-7
	-7.98E-4	-1.26291E-7	-1.26684E-7	-1.26704E-7	-1.26183E-7	-1.26977E-7	-1.26667E-7	-1.26737E-7	-1.26537E-7	-1.26576E-7
	-7.97E-4	-1.26213E-7	-1.26585E-7	-1.26397E-7	-1.2624E-7	-1.26587E-7	-1.26478E-7	-1.26569E-7	-1.26285E-7	-1.26418E-7
	-7.96E-4	-1.26088E-7	-1.26264E-7	-1.2623E-7	-1.26016E-7	-1.26451E-7	-1.26402E-7	-1.26337E-7	-1.26085E-7	-1.26203E-7
	-7.95E-4	-1.25886E-7	-1.26202E-7	-1.25982E-7	-1.25785E-7	-1.26292E-7	-1.26118E-7	-1.26264E-7	-1.26093E-7	-1.26124E-7
	-7.94E-4	-1.25666E-7	-1.2578E-7	-1.25907E-7	-1.25627E-7	-1.26265E-7	-1.25859E-7	-1.2609E-7	-1.25909E-7	-1.25877E-7
	-7.93E-4	-1.25397E-7	-1.2573E-7	-1.25649E-7	-1.25494E-7	-1.25904E-7	-1.25872E-7	-1.25829E-7	-1.256E-7	-1.25618E-7
	-7.92E-4	-1.25224E-7	-1.25564E-7	-1.25408E-7	-1.25393E-7	-1.25628E-7	-1.25819E-7	-1.25647E-7	-1.25532E-7	-1.25488E-7
	-7.91E-4	-1.24965E-7	-1.2535E-7	-1.25207E-7	-1.25242E-7	-1.25776E-7	-1.25435E-7	-1.25351E-7	-1.25294E-7	-1.25209E-7
	-7.9E-4	-1.24834E-7	-1.25198E-7	-1.24959E-7	-1.25115E-7	-1.25479E-7	-1.25189E-7	-1.25293E-7	-1.25128E-7	-1.2519E-7
	-7.89E-4	-1.24557E-7	-1.2509E-7	-1.24873E-7	-1.24895E-7	-1.25141E-7	-1.25093E-7	-1.25189E-7	-1.24865E-7	-1.24858E-7
	-7.88E-4	-1.24459E-7	-1.24996E-7	-1.24673E-7	-1.24597E-7	-1.24961E-7	-1.24996E-7	-1.24893E-7	-1.24712E-7	-1.24691E-7
	-7.87E-4	-1.2429E-7	-1.24787E-7	-1.2459E-7	-1.24416E-7	-1.24634E-7	-1.24681E-7	-1.24775E-7	-1.24677E-7	-1.24455E-7
	-7.86E-4	-1.24075E-7	-1.24569E-7	-1.24406E-7	-1.2432E-7	-1.24502E-7	-1.24671E-7	-1.24459E-7	-1.24417E-7	-1.24424E-7
	-7.85E-4	-1.241E-7	-1.24302E-7	-1.2423E-7	-1.24179E-7	-1.24363E-7	-1.2439E-7	-1.2431E-7	-1.24315E-7	-1.24319E-7
	-7.84E-4	-1.2378E-7	-1.24032E-7	-1.24055E-7	-1.24022E-7	-1.24141E-7	-1.24291E-7	-1.24142E-7	-1.24154E-7	-1.23995E-7
	-7.83E-4	-1.23695E-7	-1.23937E-7	-1.23845E-7	-1.23771E-7	-1.24002E-7	-1.23913E-7	-1.24024E-7	-1.24117E-7	-1.23882E-7
	-7.82E-4	-1.23617E-7	-1.23754E-7	-1.23643E-7	-1.23658E-7	-1.23994E-7	-1.23734E-7	-1.23891E-7	-1.23726E-7	-1.23856E-7
	-7.81E-4	-1.23337E-7	-1.23595E-7	-1.23445E-7	-1.23535E-7	-1.23842E-7	-1.23647E-7	-1.23719E-7	-1.23494E-7	-1.23563E-7
	-7.8E-4	-1.23186E-7	-1.23416E-7	-1.23331E-7	-1.23445E-7	-1.23751E-7	-1.23544E-7	-1.23502E-7	-1.23267E-7	-1.23521E-7
	-7.79E-4	-1.22999E-7	-1.23194E-7	-1.23262E-7	-1.23277E-7	-1.23368E-7	-1.23326E-7	-1.23327E-7	-1.23183E-7	-1.2328E-7
	-7.78E-4	-1.22837E-7	-1.23101E-7	-1.23042E-7	-1.23017E-7	-1.23227E-7	-1.23155E-7	-1.23167E-7	-1.23014E-7	-1.23069E-7
	-7.77E-4	-1.22757E-7	-1.23106E-7	-1.22849E-7	-1.2279E-7	-1.23178E-7	-1.2286E-7	-1.22986E-7	-1.22823E-7	-1.2298E-7
	-7.76E-4	-1.22549E-7	-1.22891E-7	-1.22556E-7	-1.22626E-7	-1.22983E-7	-1.22724E-7	-1.22816E-7	-1.22669E-7	-1.22823E-7
	-7.75E-4	-1.22505E-7	-1.22652E-7	-1.22433E-7	-1.22457E-7	-1.22675E-7	-1.22752E-7	-1.22524E-7	-1.22456E-7	-1.22584E-7
	-7.74E-4	-1.22184E-7	-1.22421E-7	-1.22384E-7	-1.22274E-7	-1.22438E-7	-1.2254E-7	-1.22376E-7	-1.22255E-7	-1.22416E-7
	-7.73E-4	-1.22094E-7	-1.22325E-7	-1.22042E-7	-1.22124E-7	-1.22281E-7	-1.22319E-7	-1.22255E-7	-1.22276E-7	-1.22251E-7
	-7.72E-4	-1.21893E-7	-1.21947E-7	-1.21818E-7	-1.21881E-7	-1.22217E-7	-1.22149E-7	-1.22101E-7	-1.22006E-7	-1.22032E-7
	-7.71E-4	-1.21594E-7	-1.21966E-7	-1.21616E-7	-1.21623E-7	-1.21954E-7	-1.21877E-7	-1.21974E-7	-1.22021E-7	-1.2176E-7
	-7.7E-4	-1.21424E-7	-1.21733E-7	-1.21506E-7	-1.21535E-7	-1.2199E-7	-1.21817E-7	-1.2188E-7	-1.21479E-7	-1.21875E-7
	-7.69E-4	-1.21121E-7	-1.21501E-7	-1.21276E-7	-1.21295E-7	-1.21782E-7	-1.21576E-7	-1.21619E-7	-1.21332E-7	-1.21427E-7
	-7.68E-4	-1.20946E-7	-1.21388E-7	-1.21196E-7	-1.21204E-7	-1.21516E-7	-1.21465E-7	-1.2118E-7	-1.21249E-7	-1.21286E-7
	-7.67E-4	-1.20558E-7	-1.21107E-7	-1.20944E-7	-1.21028E-7	-1.21294E-7	-1.21225E-7	-1.2097E-7	-1.21016E-7	-1.20993E-7
	-7.66E-4	-1.20667E-7	-1.20953E-7	-1.20746E-7	-1.20802E-7	-1.21174E-7	-1.21103E-7	-1.20913E-7	-1.20967E-7	-1.20971E-7
	-7.65E-4	-1.20528E-7	-1.20821E-7	-1.20605E-7	-1.2059E-7	-1.2123E-7	-1.21065E-7	-1.20644E-7	-1.20799E-7	-1.2073E-7
	-7.64E-4	-1.20167E-7	-1.20625E-7	-1.20492E-7	-1.20321E-7	-1.20953E-7	-1.20898E-7	-1.20549E-7	-1.20553E-7	-1.20512E-7
	-7.63E-4	-1.19915E-7	-1.20399E-7	-1.2028E-7	-1.20059E-7	-1.20844E-7	-1.20682E-7	-1.20338E-7	-1.20455E-7	-1.20425E-7
	-7.62E-4	-1.19831E-7	-1.2024E-7	-1.20226E-7	-1.20105E-7	-1.20591E-7	-1.20454E-7	-1.20217E-7	-1.20237E-7	-1.20183E-7
	-7.61E-4	-1.19726E-7	-1.20092E-7	-1.19946E-7	-1.20013E-7	-1.20227E-7	-1.20247E-7	-1.20003E-7	-1.20055E-7	-1.1988E-7
	-7.6E-4	-1.19639E-7	-1.19799E-7	-1.1971E-7	-1.19603E-7	-1.20193E-7	-1.2004E-7	-1.19777E-7	-1.19888E-7	-1.19756E-7
	-7.59E-4	-1.19386E-7	-1.19666E-7	-1.19537E-7	-1.1949E-7	-1.20012E-7	-1.19846E-7	-1.19674E-7	-1.19626E-7	-1.19751E-7
	-7.58E-4	-1.19207E-7	-1.19607E-7	-1.19532E-7	-1.19449E-7	-1.19811E-7	-1.19618E-7	-1.19525E-7	-1.19513E-7	-1.19476E-7
	-7.57E-4	-1.19099E-7	-1.19391E-7	-1.19246E-7	-1.19394E-7	-1.19611E-7	-1.19333E-7	-1.19352E-7	-1.19379E-7	-1.19319E-7
	-7.56E-4	-1.18875E-7	-1.19296E-7	-1.1907E-7	-1.1915E-7	-1.19499E-7	-1.19278E-7	-1.19109E-7	-1.19194E-7	-1.19161E-7
	-7.55E-4	-1.18622E-7	-1.19063E-7	-1.1884E-7	-1.1904E-7	-1.19376E-7	-1.1909E-7	-1.18936E-7	-1.19119E-7	-1.18957E-7
	-7.54E-4	-1.18495E-7	-1.18928E-7	-1.18788E-7	-1.18743E-7	-1.19078E-7	-1.18816E-7	-1.18728E-7	-1.18803E-7	-1.1875E-7
	-7.53E-4	-1.18288E-7	-1.18583E-7	-1.18588E-7	-1.18637E-7	-1.18964E-7	-1.18735E-7	-1.1869E-7	-1.18698E-7	-1.18504E-7
	-7.52E-4	-1.1807E-7	-1.18372E-7	-1.18226E-7	-1.18365E-7	-1.1876E-7	-1.18623E-7	-1.18487E-7	-1.18497E-7	-1.18339E-7
	-7.51E-4	-1.17855E-7	-1.18327E-7	-1.17982E-7	-1.18245E-7	-1.18515E-7	-1.18353E-7	-1.18405E-7	-1.18311E-7	-1.18114E-7
	-7.5E-4	-1.17742E-7	-1.18342E-7	-1.17791E-7	-1.18059E-7	-1.18375E-7	-1.18205E-7	-1.18147E-7	-1.18111E-7	-1.17934E-7
	-7.49E-4	-1.17598E-7	-1.18141E-7	-1.17648E-7	-1.17707E-7	-1.18139E-7	-1.1791E-7	-1.18092E-7	-1.179E-7	-1.17764E-7
	-7.48E-4	-1.17426E-7	-1.17751E-7	-1.17503E-7	-1.17607E-7	-1.18041E-7	-1.17904E-7	-1.18037E-7	-1.17894E-7	-1.17391E-7
	-7.47E-4	-1.17264E-7	-1.17632E-7	-1.17256E-7	-1.17438E-7	-1.17918E-7	-1.17738E-7	-1.17638E-7	-1.17644E-7	-1.17193E-7
	-7.46E-4	-1.17058E-7	-1.17413E-7	-1.17021E-7	-1.17201E-7	-1.17732E-7	-1.17458E-7	-1.17552E-7	-1.17531E-7	-1.17178E-7
	-7.45E-4	-1.16807E-7	-1.17213E-7	-1.16978E-7	-1.17224E-7	-1.17603E-7	-1.17276E-7	-1.17254E-7	-1.17233E-7	-1.17215E-7
	-7.44E-4	-1.16724E-7	-1.17103E-7	-1.1694E-7	-1.16996E-7	-1.17513E-7	-1.17082E-7	-1.1705E-7	-1.17045E-7	-1.16967E-7
	-7.43E-4	-1.16576E-7	-1.16818E-7	-1.16712E-7	-1.16798E-7	-1.17251E-7	-1.16875E-7	-1.16881E-7	-1.16826E-7	-1.16712E-7
	-7.42E-4	-1.16345E-7	-1.16731E-7	-1.16533E-7	-1.16669E-7	-1.17149E-7	-1.16644E-7	-1.16749E-7	-1.16624E-7	-1.16412E-7
	-7.41E-4	-1.15984E-7	-1.16559E-7	-1.16463E-7	-1.16407E-7	-1.16901E-7	-1.16453E-7	-1.16459E-7	-1.16296E-7	-1.16345E-7
	-7.4E-4	-1.15914E-7	-1.16322E-7	-1.1645E-7	-1.16172E-7	-1.16758E-7	-1.16378E-7	-1.16459E-7	-1.15999E-7	-1.16221E-7
	-7.39E-4	-1.15832E-7	-1.16316E-7	-1.16162E-7	-1.16059E-7	-1.1652E-7	-1.1611E-7	-1.16151E-7	-1.15832E-7	-1.15896E-7
	-7.38E-4	-1.15527E-7	-1.16299E-7	-1.16032E-7	-1.15807E-7	-1.16151E-7	-1.15809E-7	-1.15858E-7	-1.15816E-7	-1.15805E-7
	-7.37E-4	-1.15313E-7	-1.15876E-7	-1.15728E-7	-1.15677E-7	-1.1598E-7	-1.15691E-7	-1.15617E-7	-1.15643E-7	-1.15683E-7
	-7.36E-4	-1.15297E-7	-1.15652E-7	-1.15541E-7	-1.15593E-7	-1.15848E-7	-1.15678E-7	-1.15391E-7	-1.15425E-7	-1.15536E-7
	-7.35E-4	-1.15137E-7	-1.15448E-7	-1.15392E-7	-1.15307E-7	-1.15716E-7	-1.15283E-7	-1.1528E-7	-1.15277E-7	-1.15336E-7
	-7.34E-4	-1.15058E-7	-1.15286E-7	-1.15213E-7	-1.15118E-7	-1.15385E-7	-1.15255E-7	-1.15007E-7	-1.15034E-7	-1.15181E-7
	-7.33E-4	-1.14744E-7	-1.1519E-7	-1.14995E-7	-1.14882E-7	-1.15099E-7	-1.15217E-7	-1.14827E-7	-1.14844E-7	-1.15047E-7
	-7.32E-4	-1.14446E-7	-1.15085E-7	-1.14575E-7	-1.14624E-7	-1.14822E-7	-1.14846E-7	-1.14629E-7	-1.14488E-7	-1.14816E-7
	-7.31E-4	-1.14309E-7	-1.14752E-7	-1.14392E-7	-1.14648E-7	-1.14703E-7	-1.14642E-7	-1.14629E-7	-1.14272E-7	-1.14604E-7
	-7.3E-4	-1.14151E-7	-1.14632E-7	-1.14297E-7	-1.14309E-7	-1.14621E-7	-1.14283E-7	-1.14143E-7	-1.14289E-7	-1.1422E-7
	-7.29E-4	-1.14052E-7	-1.14473E-7	-1.14184E-7	-1.14198E-7	-1.14337E-7	-1.14125E-7	-1.14077E-7	-1.14118E-7	-1.14103E-7
	-7.28E-4	-1.13862E-7	-1.14272E-7	-1.13812E-7	-1.13968E-7	-1.14281E-7	-1.1404E-7	-1.13938E-7	-1.13949E-7	-1.13987E-7
	-7.27E-4	-1.13715E-7	-1.14033E-7	-1.13615E-7	-1.1393E-7	-1.14083E-7	-1.1385E-7	-1.13782E-7	-1.13699E-7	-1.13681E-7
	-7.26E-4	-1.13545E-7	-1.13862E-7	-1.13422E-7	-1.13592E-7	-1.13952E-7	-1.13605E-7	-1.13468E-7	-1.13586E-7	-1.13492E-7
	-7.25E-4	-1.13385E-7	-1.13741E-7	-1.13466E-7	-1.1356E-7	-1.13827E-7	-1.13478E-7	-1.13219E-7	-1.13454E-7	-1.13473E-7
	-7.24E-4	-1.13253E-7	-1.1367E-7	-1.13252E-7	-1.13273E-7	-1.13653E-7	-1.13363E-7	-1.13059E-7	-1.13253E-7	-1.1312E-7
	-7.23E-4	-1.13178E-7	-1.13513E-7	-1.12928E-7	-1.13176E-7	-1.13307E-7	-1.13089E-7	-1.12969E-7	-1.13128E-7	-1.12994E-7
	-7.22E-4	-1.12965E-7	-1.13291E-7	-1.12823E-7	-1.12991E-7	-1.1327E-7	-1.1295E-7	-1.12659E-7	-1.12832E-7	-1.1301E-7
	-7.21E-4	-1.12767E-7	-1.12936E-7	-1.12583E-7	-1.12845E-7	-1.13245E-7	-1.1276E-7	-1.12604E-7	-1.1263E-7	-1.12646E-7
	-7.2E-4	-1.12624E-7	-1.12895E-7	-1.12237E-7	-1.12724E-7	-1.12948E-7	-1.12647E-7	-1.12504E-7	-1.12408E-7	-1.12435E-7
	-7.19E-4	-1.1237E-7	-1.12513E-7	-1.12141E-7	-1.12514E-7	-1.12673E-7	-1.12359E-7	-1.12548E-7	-1.12149E-7	-1.12337E-7
	-7.18E-4	-1.12259E-7	-1.12267E-7	-1.11879E-7	-1.12309E-7	-1.12322E-7	-1.12297E-7	-1.12211E-7	-1.11856E-7	-1.1217E-7
	-7.17E-4	-1.11959E-7	-1.12013E-7	-1.11766E-7	-1.11974E-7	-1.12143E-7	-1.12141E-7	-1.1213E-7	-1.11758E-7	-1.11885E-7
	-7.16E-4	-1.11794E-7	-1.11965E-7	-1.11578E-7	-1.11933E-7	-1.11925E-7	-1.11863E-7	-1.11956E-7	-1.11721E-7	-1.117E-7
	-7.15E-4	-1.11638E-7	-1.11887E-7	-1.1136E-7	-1.11722E-7	-1.11906E-7	-1.11706E-7	-1.11567E-7	-1.11605E-7	-1.11536E-7
	-7.14E-4	-1.11483E-7	-1.11711E-7	-1.11034E-7	-1.11779E-7	-1.11707E-7	-1.11535E-7	-1.11438E-7	-1.11338E-7	-1.11282E-7
	-7.13E-4	-1.11273E-7	-1.11362E-7	-1.10922E-7	-1.11379E-7	-1.11497E-7	-1.11453E-7	-1.11264E-7	-1.11052E-7	-1.1108E-7
	-7.12E-4	-1.10982E-7	-1.11246E-7	-1.10765E-7	-1.112E-7	-1.11343E-7	-1.11114E-7	-1.11084E-7	-1.10909E-7	-1.10956E-7
	-7.11E-4	-1.10918E-7	-1.11069E-7	-1.10644E-7	-1.10988E-7	-1.11098E-7	-1.11062E-7	-1.10916E-7	-1.10645E-7	-1.10887E-7
	-7.1E-4	-1.10699E-7	-1.10996E-7	-1.10595E-7	-1.10628E-7	-1.10968E-7	-1.10932E-7	-1.1069E-7	-1.1063E-7	-1.10668E-7
	-7.09E-4	-1.10595E-7	-1.10855E-7	-1.10361E-7	-1.10532E-7	-1.10776E-7	-1.10684E-7	-1.10506E-7	-1.1041E-7	-1.10491E-7
	-7.08E-4	-1.10333E-7	-1.10641E-7	-1.10313E-7	-1.10478E-7	-1.10505E-7	-1.105E-7	-1.10325E-7	-1.10307E-7	-1.10354E-7
	-7.07E-4	-1.10277E-7	-1.10393E-7	-1.1009E-7	-1.102E-7	-1.10473E-7	-1.10279E-7	-1.10248E-7	-1.10011E-7	-1.10075E-7
	-7.06E-4	-1.10079E-7	-1.10367E-7	-1.09959E-7	-1.10072E-7	-1.10133E-7	-1.1019E-7	-1.1002E-7	-1.09892E-7	-1.09992E-7
	-7.05E-4	-1.09793E-7	-1.10209E-7	-1.09676E-7	-1.09915E-7	-1.09955E-7	-1.09769E-7	-1.09728E-7	-1.09786E-7	-1.09789E-7
	-7.04E-4	-1.09613E-7	-1.09968E-7	-1.09576E-7	-1.09703E-7	-1.09815E-7	-1.0956E-7	-1.09656E-7	-1.09448E-7	-1.09538E-7
	-7.03E-4	-1.09383E-7	-1.09696E-7	-1.09361E-7	-1.09605E-7	-1.09538E-7	-1.09385E-7	-1.09397E-7	-1.09369E-7	-1.09413E-7
	-7.02E-4	-1.09253E-7	-1.09542E-7	-1.0926E-7	-1.0957E-7	-1.09343E-7	-1.09296E-7	-1.09382E-7	-1.09213E-7	-1.0925E-7
	-7.01E-4	-1.09095E-7	-1.09382E-7	-1.08902E-7	-1.09289E-7	-1.09146E-7	-1.09101E-7	-1.08888E-7	-1.08864E-7	-1.09008E-7
	-7.00E-04	-1.08891E-7	-1.09092E-7	-1.08706E-7	-1.09088E-7	-1.08912E-7	-1.08965E-7	-1.08914E-7	-1.08601E-7	-1.08827E-7
	-6.99E-4	-1.08564E-7	-1.08913E-7	-1.08602E-7	-1.0874E-7	-1.08923E-7	-1.08691E-7	-1.08737E-7	-1.08509E-7	-1.0868E-7
	-6.98E-4	-1.08311E-7	-1.08761E-7	-1.08319E-7	-1.08619E-7	-1.08664E-7	-1.08409E-7	-1.08526E-7	-1.08154E-7	-1.08583E-7
	-6.97E-4	-1.08124E-7	-1.08662E-7	-1.08115E-7	-1.08559E-7	-1.08543E-7	-1.08374E-7	-1.08504E-7	-1.08033E-7	-1.08229E-7
	-6.96E-4	-1.07883E-7	-1.08445E-7	-1.08011E-7	-1.08406E-7	-1.08337E-7	-1.08138E-7	-1.0815E-7	-1.07804E-7	-1.08028E-7
	-6.95E-4	-1.07832E-7	-1.08257E-7	-1.07898E-7	-1.08151E-7	-1.08249E-7	-1.08036E-7	-1.0797E-7	-1.07882E-7	-1.07914E-7
	-6.94E-4	-1.07725E-7	-1.08209E-7	-1.07694E-7	-1.07936E-7	-1.08131E-7	-1.0801E-7	-1.07938E-7	-1.07577E-7	-1.07894E-7
	-6.93E-4	-1.07394E-7	-1.08088E-7	-1.07465E-7	-1.0772E-7	-1.0789E-7	-1.07842E-7	-1.07709E-7	-1.07637E-7	-1.07524E-7
	-6.92E-4	-1.07388E-7	-1.07795E-7	-1.07565E-7	-1.0767E-7	-1.07748E-7	-1.07728E-7	-1.07496E-7	-1.07581E-7	-1.07416E-7
	-6.91E-4	-1.07121E-7	-1.07622E-7	-1.07377E-7	-1.07431E-7	-1.07569E-7	-1.07412E-7	-1.07303E-7	-1.07227E-7	-1.07242E-7
	-6.9E-4	-1.06966E-7	-1.07484E-7	-1.07078E-7	-1.07293E-7	-1.07414E-7	-1.07162E-7	-1.0722E-7	-1.06946E-7	-1.06973E-7
	-6.89E-4	-1.06729E-7	-1.07284E-7	-1.06869E-7	-1.07243E-7	-1.07242E-7	-1.07153E-7	-1.07159E-7	-1.06832E-7	-1.07026E-7
	-6.88E-4	-1.06683E-7	-1.07108E-7	-1.06553E-7	-1.06894E-7	-1.07055E-7	-1.06927E-7	-1.06774E-7	-1.06603E-7	-1.06716E-7
	-6.87E-4	-1.06383E-7	-1.06819E-7	-1.06363E-7	-1.06621E-7	-1.06819E-7	-1.068E-7	-1.06569E-7	-1.06424E-7	-1.06534E-7
	-6.86E-4	-1.0641E-7	-1.06725E-7	-1.0636E-7	-1.06637E-7	-1.06822E-7	-1.06501E-7	-1.06393E-7	-1.0614E-7	-1.0636E-7
	-6.85E-4	-1.06083E-7	-1.06462E-7	-1.06217E-7	-1.06368E-7	-1.06597E-7	-1.06448E-7	-1.06164E-7	-1.06027E-7	-1.06121E-7
	-6.84E-4	-1.06013E-7	-1.06371E-7	-1.05858E-7	-1.06259E-7	-1.06275E-7	-1.06166E-7	-1.05963E-7	-1.0582E-7	-1.05894E-7
	-6.83E-4	-1.05807E-7	-1.06211E-7	-1.05814E-7	-1.05986E-7	-1.06018E-7	-1.0618E-7	-1.05755E-7	-1.05582E-7	-1.05738E-7
	-6.82E-4	-1.0573E-7	-1.05934E-7	-1.05742E-7	-1.0572E-7	-1.05767E-7	-1.05794E-7	-1.0561E-7	-1.0529E-7	-1.05616E-7
	-6.81E-4	-1.05443E-7	-1.05882E-7	-1.05511E-7	-1.05658E-7	-1.0575E-7	-1.05884E-7	-1.0539E-7	-1.05348E-7	-1.05406E-7
	-6.8E-4	-1.05256E-7	-1.05646E-7	-1.05307E-7	-1.05389E-7	-1.05498E-7	-1.05624E-7	-1.05181E-7	-1.05172E-7	-1.05129E-7
	-6.79E-4	-1.05042E-7	-1.05598E-7	-1.05107E-7	-1.04978E-7	-1.05397E-7	-1.05345E-7	-1.04996E-7	-1.04989E-7	-1.04908E-7
	-6.78E-4	-1.04894E-7	-1.05282E-7	-1.04866E-7	-1.04888E-7	-1.05153E-7	-1.05271E-7	-1.04885E-7	-1.04756E-7	-1.04744E-7
	-6.77E-4	-1.0477E-7	-1.05199E-7	-1.04897E-7	-1.04829E-7	-1.05022E-7	-1.05256E-7	-1.04709E-7	-1.04637E-7	-1.04505E-7
	-6.76E-4	-1.04604E-7	-1.04954E-7	-1.04483E-7	-1.04606E-7	-1.0489E-7	-1.04861E-7	-1.04342E-7	-1.04452E-7	-1.0439E-7
	-6.75E-4	-1.04445E-7	-1.04811E-7	-1.04242E-7	-1.04538E-7	-1.04668E-7	-1.04699E-7	-1.04108E-7	-1.04252E-7	-1.04117E-7
	-6.74E-4	-1.04315E-7	-1.04566E-7	-1.0428E-7	-1.04313E-7	-1.04448E-7	-1.04495E-7	-1.04174E-7	-1.04147E-7	-1.04123E-7
	-6.73E-4	-1.04295E-7	-1.04439E-7	-1.04093E-7	-1.04101E-7	-1.04215E-7	-1.04284E-7	-1.03975E-7	-1.04136E-7	-1.03929E-7
	-6.72E-4	-1.04025E-7	-1.04113E-7	-1.03965E-7	-1.03896E-7	-1.04028E-7	-1.04047E-7	-1.03736E-7	-1.03666E-7	-1.03808E-7
	-6.71E-4	-1.03834E-7	-1.03936E-7	-1.03815E-7	-1.03838E-7	-1.03825E-7	-1.03926E-7	-1.0361E-7	-1.03489E-7	-1.03627E-7
	-6.7E-4	-1.03548E-7	-1.03864E-7	-1.03537E-7	-1.03544E-7	-1.0374E-7	-1.03581E-7	-1.03316E-7	-1.03404E-7	-1.03535E-7
	-6.69E-4	-1.03423E-7	-1.03545E-7	-1.0336E-7	-1.03489E-7	-1.03653E-7	-1.03389E-7	-1.03096E-7	-1.03084E-7	-1.03218E-7
	-6.68E-4	-1.03166E-7	-1.03481E-7	-1.03064E-7	-1.03261E-7	-1.03352E-7	-1.03433E-7	-1.03013E-7	-1.03036E-7	-1.03073E-7
	-6.67E-4	-1.0302E-7	-1.03564E-7	-1.02878E-7	-1.03064E-7	-1.03294E-7	-1.02925E-7	-1.02842E-7	-1.02753E-7	-1.02825E-7
	-6.66E-4	-1.02836E-7	-1.03177E-7	-1.02839E-7	-1.02877E-7	-1.03151E-7	-1.02835E-7	-1.02661E-7	-1.02626E-7	-1.02652E-7
	-6.65E-4	-1.02589E-7	-1.02931E-7	-1.02567E-7	-1.02859E-7	-1.02986E-7	-1.02647E-7	-1.02313E-7	-1.02435E-7	-1.02494E-7
	-6.64E-4	-1.02494E-7	-1.02646E-7	-1.02398E-7	-1.02819E-7	-1.02895E-7	-1.02464E-7	-1.02159E-7	-1.02244E-7	-1.02301E-7
	-6.63E-4	-1.0234E-7	-1.02389E-7	-1.02271E-7	-1.02672E-7	-1.02566E-7	-1.0226E-7	-1.01964E-7	-1.02028E-7	-1.01915E-7
	-6.62E-4	-1.01984E-7	-1.02075E-7	-1.02175E-7	-1.02313E-7	-1.0243E-7	-1.02252E-7	-1.01685E-7	-1.01856E-7	-1.01831E-7
	-6.61E-4	-1.01877E-7	-1.02086E-7	-1.01916E-7	-1.02095E-7	-1.0221E-7	-1.01824E-7	-1.01401E-7	-1.01721E-7	-1.01742E-7
	-6.6E-4	-1.01734E-7	-1.0182E-7	-1.0173E-7	-1.01796E-7	-1.02041E-7	-1.01617E-7	-1.01265E-7	-1.01793E-7	-1.01536E-7
	-6.59E-4	-1.01552E-7	-1.01811E-7	-1.01505E-7	-1.01628E-7	-1.01717E-7	-1.01507E-7	-1.01245E-7	-1.01421E-7	-1.01479E-7
	-6.58E-4	-1.01436E-7	-1.01717E-7	-1.01491E-7	-1.01415E-7	-1.01565E-7	-1.01451E-7	-1.01271E-7	-1.01226E-7	-1.01267E-7
	-6.57E-4	-1.01112E-7	-1.01353E-7	-1.01208E-7	-1.01299E-7	-1.01391E-7	-1.01279E-7	-1.00984E-7	-1.01021E-7	-1.01075E-7
	-6.56E-4	-1.01019E-7	-1.01286E-7	-1.01007E-7	-1.01262E-7	-1.01375E-7	-1.00922E-7	-1.01029E-7	-1.00974E-7	-1.00892E-7
	-6.55E-4	-1.008E-7	-1.0113E-7	-1.00894E-7	-1.00949E-7	-1.0116E-7	-1.00725E-7	-1.00777E-7	-1.00677E-7	-1.00703E-7
	-6.54E-4	-1.00574E-7	-1.00944E-7	-1.00646E-7	-1.00718E-7	-1.00971E-7	-1.00707E-7	-1.00643E-7	-1.00436E-7	-1.00518E-7
	-6.53E-4	-1.00388E-7	-1.0071E-7	-1.00522E-7	-1.00492E-7	-1.00796E-7	-1.00485E-7	-1.00203E-7	-1.00303E-7	-1.00351E-7
	-6.52E-4	-1.00248E-7	-1.00668E-7	-1.0031E-7	-1.00185E-7	-1.00643E-7	-1.00228E-7	-9.99665E-8	-1.00289E-7	-1.00062E-7
	-6.51E-4	-1.00131E-7	-1.00507E-7	-1.00004E-7	-1.00123E-7	-1.00406E-7	-1.00033E-7	-9.98509E-8	-9.98834E-8	-1.00008E-7
	-6.5E-4	-9.9949E-8	-1.00239E-7	-1.00026E-7	-9.98012E-8	-1.00301E-7	-9.9933E-8	-9.96875E-8	-9.98178E-8	-9.97833E-8
	-6.49E-4	-9.97528E-8	-9.98721E-8	-9.98475E-8	-9.96949E-8	-1.00038E-7	-9.97702E-8	-9.94347E-8	-9.95048E-8	-9.94726E-8
	-6.48E-4	-9.96577E-8	-9.9605E-8	-9.97174E-8	-9.94566E-8	-9.99231E-8	-9.9516E-8	-9.91941E-8	-9.94487E-8	-9.92703E-8
	-6.47E-4	-9.95567E-8	-9.95477E-8	-9.94222E-8	-9.91623E-8	-9.9784E-8	-9.93953E-8	-9.90342E-8	-9.91789E-8	-9.91637E-8
	-6.46E-4	-9.92158E-8	-9.93911E-8	-9.92112E-8	-9.91224E-8	-9.95059E-8	-9.92121E-8	-9.88406E-8	-9.9E-8	-9.88291E-8
	-6.45E-4	-9.8989E-8	-9.90422E-8	-9.89865E-8	-9.88969E-8	-9.93456E-8	-9.90619E-8	-9.87226E-8	-9.89603E-8	-9.8705E-8
	-6.44E-4	-9.88382E-8	-9.89767E-8	-9.86903E-8	-9.88467E-8	-9.92303E-8	-9.8943E-8	-9.84892E-8	-9.85494E-8	-9.856E-8
	-6.43E-4	-9.86149E-8	-9.89682E-8	-9.85994E-8	-9.84943E-8	-9.88335E-8	-9.87993E-8	-9.84473E-8	-9.85935E-8	-9.83154E-8
	-6.42E-4	-9.84445E-8	-9.86856E-8	-9.84682E-8	-9.82777E-8	-9.85643E-8	-9.86552E-8	-9.82131E-8	-9.8281E-8	-9.81727E-8
	-6.41E-4	-9.82957E-8	-9.84324E-8	-9.83058E-8	-9.80725E-8	-9.86E-8	-9.84303E-8	-9.80101E-8	-9.80404E-8	-9.78447E-8
	-6.4E-4	-9.80848E-8	-9.8351E-8	-9.81318E-8	-9.78795E-8	-9.83902E-8	-9.8238E-8	-9.80624E-8	-9.78173E-8	-9.7665E-8
	-6.39E-4	-9.79559E-8	-9.81768E-8	-9.78379E-8	-9.77547E-8	-9.82428E-8	-9.79647E-8	-9.76599E-8	-9.76814E-8	-9.75001E-8
	-6.38E-4	-9.78546E-8	-9.7896E-8	-9.78728E-8	-9.76461E-8	-9.80706E-8	-9.79282E-8	-9.757E-8	-9.75467E-8	-9.7338E-8
	-6.37E-4	-9.74755E-8	-9.78288E-8	-9.75557E-8	-9.73513E-8	-9.78015E-8	-9.75789E-8	-9.7351E-8	-9.74695E-8	-9.71972E-8
	-6.36E-4	-9.72757E-8	-9.75699E-8	-9.72573E-8	-9.72745E-8	-9.75727E-8	-9.74176E-8	-9.71999E-8	-9.70288E-8	-9.68315E-8
	-6.35E-4	-9.71925E-8	-9.74844E-8	-9.70457E-8	-9.73131E-8	-9.75879E-8	-9.725E-8	-9.70369E-8	-9.69679E-8	-9.67483E-8
	-6.34E-4	-9.71085E-8	-9.71629E-8	-9.70635E-8	-9.69501E-8	-9.73028E-8	-9.71429E-8	-9.68825E-8	-9.65766E-8	-9.64591E-8
	-6.33E-4	-9.68395E-8	-9.68486E-8	-9.70032E-8	-9.68146E-8	-9.71935E-8	-9.70258E-8	-9.67729E-8	-9.65019E-8	-9.63488E-8
	-6.32E-4	-9.66617E-8	-9.67405E-8	-9.67869E-8	-9.67359E-8	-9.70063E-8	-9.67112E-8	-9.66517E-8	-9.631E-8	-9.61425E-8
	-6.31E-4	-9.65169E-8	-9.66776E-8	-9.66436E-8	-9.63061E-8	-9.67424E-8	-9.64647E-8	-9.63648E-8	-9.60539E-8	-9.59783E-8
	-6.3E-4	-9.64467E-8	-9.65891E-8	-9.62545E-8	-9.6214E-8	-9.65371E-8	-9.62438E-8	-9.61675E-8	-9.59972E-8	-9.57815E-8
	-6.29E-4	-9.6274E-8	-9.65272E-8	-9.62305E-8	-9.59966E-8	-9.63913E-8	-9.60191E-8	-9.59945E-8	-9.56772E-8	-9.57183E-8
	-6.28E-4	-9.6016E-8	-9.63562E-8	-9.60959E-8	-9.57073E-8	-9.60568E-8	-9.60436E-8	-9.57186E-8	-9.54747E-8	-9.55447E-8
	-6.27E-4	-9.58456E-8	-9.61049E-8	-9.59915E-8	-9.54382E-8	-9.58899E-8	-9.57495E-8	-9.56072E-8	-9.50962E-8	-9.55361E-8
	-6.26E-4	-9.57807E-8	-9.5898E-8	-9.57147E-8	-9.53643E-8	-9.56216E-8	-9.53978E-8	-9.54266E-8	-9.51132E-8	-9.5009E-8
	-6.25E-4	-9.55406E-8	-9.55664E-8	-9.54289E-8	-9.52784E-8	-9.5542E-8	-9.54355E-8	-9.53104E-8	-9.48314E-8	-9.49823E-8
	-6.24E-4	-9.55238E-8	-9.5476E-8	-9.52335E-8	-9.50236E-8	-9.54104E-8	-9.5246E-8	-9.51954E-8	-9.46367E-8	-9.47859E-8
	-6.23E-4	-9.52943E-8	-9.53363E-8	-9.51026E-8	-9.50534E-8	-9.51779E-8	-9.49518E-8	-9.49222E-8	-9.45293E-8	-9.4591E-8
	-6.22E-4	-9.51245E-8	-9.51462E-8	-9.48935E-8	-9.47118E-8	-9.49822E-8	-9.48215E-8	-9.4496E-8	-9.4338E-8	-9.42741E-8
	-6.21E-4	-9.47918E-8	-9.49119E-8	-9.47198E-8	-9.46695E-8	-9.46733E-8	-9.45471E-8	-9.4436E-8	-9.41148E-8	-9.41161E-8
	-6.2E-4	-9.46099E-8	-9.47173E-8	-9.46429E-8	-9.43942E-8	-9.45366E-8	-9.43941E-8	-9.4106E-8	-9.39413E-8	-9.39866E-8
	-6.19E-4	-9.45262E-8	-9.46031E-8	-9.45204E-8	-9.43321E-8	-9.44461E-8	-9.42638E-8	-9.40427E-8	-9.38864E-8	-9.38279E-8
	-6.18E-4	-9.43231E-8	-9.42423E-8	-9.43231E-8	-9.41006E-8	-9.41062E-8	-9.39849E-8	-9.3933E-8	-9.34361E-8	-9.35334E-8
	-6.17E-4	-9.41471E-8	-9.40431E-8	-9.41159E-8	-9.38406E-8	-9.41745E-8	-9.39238E-8	-9.38448E-8	-9.33291E-8	-9.33968E-8
	-6.16E-4	-9.3871E-8	-9.38609E-8	-9.37527E-8	-9.36797E-8	-9.38651E-8	-9.36672E-8	-9.36756E-8	-9.31819E-8	-9.32204E-8
	-6.15E-4	-9.35611E-8	-9.36453E-8	-9.35997E-8	-9.34206E-8	-9.35083E-8	-9.34718E-8	-9.34064E-8	-9.29019E-8	-9.31004E-8
	-6.14E-4	-9.34187E-8	-9.3555E-8	-9.33777E-8	-9.32325E-8	-9.32818E-8	-9.33065E-8	-9.30643E-8	-9.26319E-8	-9.29648E-8
	-6.13E-4	-9.32971E-8	-9.33344E-8	-9.32796E-8	-9.30572E-8	-9.30529E-8	-9.29654E-8	-9.29507E-8	-9.24796E-8	-9.27176E-8
	-6.12E-4	-9.28751E-8	-9.31002E-8	-9.31254E-8	-9.27797E-8	-9.31499E-8	-9.28947E-8	-9.27768E-8	-9.24032E-8	-9.24385E-8
	-6.11E-4	-9.27388E-8	-9.31154E-8	-9.28833E-8	-9.27749E-8	-9.27778E-8	-9.27358E-8	-9.24548E-8	-9.23573E-8	-9.23369E-8
	-6.1E-4	-9.25321E-8	-9.27798E-8	-9.27872E-8	-9.25296E-8	-9.26494E-8	-9.26991E-8	-9.22846E-8	-9.22812E-8	-9.22896E-8
	-6.09E-4	-9.23471E-8	-9.26304E-8	-9.2505E-8	-9.25081E-8	-9.24696E-8	-9.23389E-8	-9.22094E-8	-9.21106E-8	-9.19509E-8
	-6.08E-4	-9.21029E-8	-9.24879E-8	-9.24448E-8	-9.20842E-8	-9.21207E-8	-9.23089E-8	-9.19842E-8	-9.18419E-8	-9.17887E-8
	-6.07E-4	-9.19753E-8	-9.21135E-8	-9.21096E-8	-9.18151E-8	-9.1906E-8	-9.20441E-8	-9.17387E-8	-9.15504E-8	-9.15244E-8
	-6.06E-4	-9.18331E-8	-9.1908E-8	-9.20591E-8	-9.17446E-8	-9.16933E-8	-9.1822E-8	-9.16103E-8	-9.14971E-8	-9.14132E-8
	-6.05E-4	-9.15871E-8	-9.17763E-8	-9.18003E-8	-9.15144E-8	-9.15416E-8	-9.16166E-8	-9.15233E-8	-9.12612E-8	-9.12681E-8
	-6.04E-4	-9.13931E-8	-9.16295E-8	-9.16208E-8	-9.13956E-8	-9.13646E-8	-9.15263E-8	-9.14156E-8	-9.10708E-8	-9.10428E-8
	-6.03E-4	-9.12031E-8	-9.14902E-8	-9.16991E-8	-9.11145E-8	-9.12132E-8	-9.12968E-8	-9.12088E-8	-9.09693E-8	-9.08098E-8
	-6.02E-4	-9.09668E-8	-9.13762E-8	-9.14106E-8	-9.09294E-8	-9.11002E-8	-9.12235E-8	-9.09173E-8	-9.07722E-8	-9.06979E-8
	-6.01E-4	-9.08626E-8	-9.12808E-8	-9.126E-8	-9.0675E-8	-9.0917E-8	-9.12111E-8	-9.08122E-8	-9.07754E-8	-9.0529E-8
	-6.00E-04	-9.0685E-8	-9.10807E-8	-9.10929E-8	-9.03556E-8	-9.06661E-8	-9.08354E-8	-9.06605E-8	-9.05449E-8	-9.01783E-8
	-5.99E-4	-9.06442E-8	-9.09032E-8	-9.09849E-8	-9.04017E-8	-9.05083E-8	-9.0667E-8	-9.04806E-8	-9.0354E-8	-9.00791E-8
	-5.98E-4	-9.04594E-8	-9.06147E-8	-9.06549E-8	-9.03443E-8	-9.03625E-8	-9.04199E-8	-9.0287E-8	-9.01213E-8	-9.0082E-8
	-5.97E-4	-9.03039E-8	-9.04214E-8	-9.03627E-8	-9.01009E-8	-9.01503E-8	-9.02E-8	-9.00281E-8	-8.99284E-8	-8.98264E-8
	-5.96E-4	-9.00916E-8	-9.04878E-8	-9.03146E-8	-8.98207E-8	-9.00532E-8	-8.99759E-8	-8.98619E-8	-8.9768E-8	-8.96022E-8
	-5.95E-4	-8.98717E-8	-9.01368E-8	-8.9999E-8	-8.96467E-8	-8.98745E-8	-8.99503E-8	-8.95965E-8	-8.9538E-8	-8.93477E-8
	-5.94E-4	-8.95669E-8	-9.00015E-8	-8.96661E-8	-8.9431E-8	-8.98752E-8	-8.98794E-8	-8.9425E-8	-8.93766E-8	-8.92409E-8
	-5.93E-4	-8.94549E-8	-8.97124E-8	-8.95407E-8	-8.91728E-8	-8.96988E-8	-8.9577E-8	-8.92113E-8	-8.90187E-8	-8.90454E-8
	-5.92E-4	-8.9133E-8	-8.94665E-8	-8.92539E-8	-8.89285E-8	-8.95696E-8	-8.93457E-8	-8.90472E-8	-8.90002E-8	-8.88949E-8
	-5.91E-4	-8.90381E-8	-8.92837E-8	-8.91091E-8	-8.86531E-8	-8.92578E-8	-8.91574E-8	-8.88653E-8	-8.89456E-8	-8.87667E-8
	-5.9E-4	-8.88216E-8	-8.9162E-8	-8.89107E-8	-8.85862E-8	-8.93389E-8	-8.89241E-8	-8.88193E-8	-8.86275E-8	-8.84779E-8
	-5.89E-4	-8.8695E-8	-8.90831E-8	-8.88272E-8	-8.82852E-8	-8.90393E-8	-8.8641E-8	-8.87008E-8	-8.84725E-8	-8.82331E-8
	-5.88E-4	-8.84742E-8	-8.87101E-8	-8.86004E-8	-8.81167E-8	-8.87715E-8	-8.85499E-8	-8.84447E-8	-8.82273E-8	-8.80102E-8
	-5.87E-4	-8.82408E-8	-8.85338E-8	-8.84909E-8	-8.78716E-8	-8.87058E-8	-8.84446E-8	-8.82982E-8	-8.79409E-8	-8.80295E-8
	-5.86E-4	-8.80856E-8	-8.84075E-8	-8.83377E-8	-8.77952E-8	-8.85516E-8	-8.81759E-8	-8.79294E-8	-8.76101E-8	-8.79481E-8
	-5.85E-4	-8.7908E-8	-8.82877E-8	-8.8169E-8	-8.7508E-8	-8.84713E-8	-8.79134E-8	-8.7819E-8	-8.75301E-8	-8.76647E-8
	-5.84E-4	-8.7827E-8	-8.80926E-8	-8.8152E-8	-8.75082E-8	-8.81426E-8	-8.77295E-8	-8.7466E-8	-8.73654E-8	-8.73697E-8
	-5.83E-4	-8.76198E-8	-8.77756E-8	-8.77952E-8	-8.71974E-8	-8.7848E-8	-8.75595E-8	-8.72373E-8	-8.72812E-8	-8.72326E-8
	-5.82E-4	-8.74417E-8	-8.76509E-8	-8.7581E-8	-8.71142E-8	-8.75572E-8	-8.72795E-8	-8.69889E-8	-8.71246E-8	-8.70544E-8
	-5.81E-4	-8.72605E-8	-8.75386E-8	-8.72953E-8	-8.68724E-8	-8.74781E-8	-8.71994E-8	-8.68753E-8	-8.69201E-8	-8.66006E-8
	-5.8E-4	-8.68959E-8	-8.73402E-8	-8.71805E-8	-8.67901E-8	-8.72683E-8	-8.69415E-8	-8.66596E-8	-8.67759E-8	-8.65068E-8
	-5.79E-4	-8.67672E-8	-8.72063E-8	-8.69486E-8	-8.64188E-8	-8.70683E-8	-8.67787E-8	-8.64777E-8	-8.65109E-8	-8.64996E-8
	-5.78E-4	-8.64964E-8	-8.6945E-8	-8.67921E-8	-8.63271E-8	-8.68363E-8	-8.65567E-8	-8.62951E-8	-8.6458E-8	-8.63866E-8
	-5.77E-4	-8.64591E-8	-8.68726E-8	-8.66419E-8	-8.62514E-8	-8.67289E-8	-8.62704E-8	-8.61207E-8	-8.61188E-8	-8.60549E-8
	-5.76E-4	-8.62435E-8	-8.65443E-8	-8.64167E-8	-8.60058E-8	-8.6425E-8	-8.6145E-8	-8.60711E-8	-8.59609E-8	-8.59707E-8
	-5.75E-4	-8.61235E-8	-8.63515E-8	-8.63954E-8	-8.57489E-8	-8.64724E-8	-8.56936E-8	-8.58149E-8	-8.58085E-8	-8.57398E-8
	-5.74E-4	-8.58928E-8	-8.60872E-8	-8.6055E-8	-8.55935E-8	-8.60726E-8	-8.58326E-8	-8.55919E-8	-8.56354E-8	-8.56843E-8
	-5.73E-4	-8.55415E-8	-8.5978E-8	-8.5937E-8	-8.55189E-8	-8.59441E-8	-8.55396E-8	-8.54705E-8	-8.54244E-8	-8.54677E-8
	-5.72E-4	-8.54404E-8	-8.57062E-8	-8.59207E-8	-8.54618E-8	-8.5664E-8	-8.5312E-8	-8.53227E-8	-8.54656E-8	-8.51953E-8
	-5.71E-4	-8.53984E-8	-8.57259E-8	-8.56784E-8	-8.54232E-8	-8.56405E-8	-8.52438E-8	-8.50974E-8	-8.52175E-8	-8.504E-8
	-5.7E-4	-8.51572E-8	-8.53651E-8	-8.53925E-8	-8.51656E-8	-8.54401E-8	-8.50308E-8	-8.50651E-8	-8.49813E-8	-8.4908E-8
	-5.69E-4	-8.4956E-8	-8.51322E-8	-8.52544E-8	-8.4952E-8	-8.52212E-8	-8.47535E-8	-8.47306E-8	-8.48676E-8	-8.47837E-8
	-5.68E-4	-8.47024E-8	-8.50185E-8	-8.50276E-8	-8.47306E-8	-8.50695E-8	-8.4607E-8	-8.43904E-8	-8.47621E-8	-8.44626E-8
	-5.67E-4	-8.45577E-8	-8.47691E-8	-8.48326E-8	-8.44057E-8	-8.49306E-8	-8.43791E-8	-8.44054E-8	-8.45839E-8	-8.42975E-8
	-5.66E-4	-8.435E-8	-8.46637E-8	-8.45058E-8	-8.43233E-8	-8.47297E-8	-8.4254E-8	-8.40737E-8	-8.44217E-8	-8.41034E-8
	-5.65E-4	-8.42189E-8	-8.43446E-8	-8.44385E-8	-8.41334E-8	-8.46444E-8	-8.39793E-8	-8.39115E-8	-8.41608E-8	-8.39989E-8
	-5.64E-4	-8.4109E-8	-8.42161E-8	-8.42768E-8	-8.39229E-8	-8.44521E-8	-8.39927E-8	-8.37741E-8	-8.40306E-8	-8.38789E-8
	-5.63E-4	-8.38699E-8	-8.41225E-8	-8.41409E-8	-8.37016E-8	-8.40639E-8	-8.37134E-8	-8.34168E-8	-8.37541E-8	-8.36914E-8
	-5.62E-4	-8.36853E-8	-8.39627E-8	-8.40001E-8	-8.34994E-8	-8.39102E-8	-8.34217E-8	-8.34155E-8	-8.37189E-8	-8.37022E-8
	-5.61E-4	-8.34568E-8	-8.37882E-8	-8.36621E-8	-8.32721E-8	-8.36976E-8	-8.32663E-8	-8.31762E-8	-8.35152E-8	-8.33196E-8
	-5.6E-4	-8.31633E-8	-8.34E-8	-8.34776E-8	-8.30838E-8	-8.36345E-8	-8.3105E-8	-8.2986E-8	-8.3356E-8	-8.3282E-8
	-5.59E-4	-8.29E-8	-8.33716E-8	-8.33009E-8	-8.27727E-8	-8.32816E-8	-8.29963E-8	-8.28279E-8	-8.3081E-8	-8.30224E-8
	-5.58E-4	-8.28194E-8	-8.3122E-8	-8.30185E-8	-8.27579E-8	-8.3177E-8	-8.29214E-8	-8.26735E-8	-8.29578E-8	-8.28638E-8
	-5.57E-4	-8.27038E-8	-8.29493E-8	-8.28156E-8	-8.2613E-8	-8.29457E-8	-8.26517E-8	-8.23494E-8	-8.2874E-8	-8.2573E-8
	-5.56E-4	-8.25181E-8	-8.2679E-8	-8.2732E-8	-8.24495E-8	-8.28656E-8	-8.2449E-8	-8.22948E-8	-8.26617E-8	-8.23487E-8
	-5.55E-4	-8.22252E-8	-8.26279E-8	-8.25072E-8	-8.2325E-8	-8.26253E-8	-8.23788E-8	-8.21164E-8	-8.23709E-8	-8.21973E-8
	-5.54E-4	-8.2153E-8	-8.25563E-8	-8.23144E-8	-8.18335E-8	-8.25503E-8	-8.22397E-8	-8.18616E-8	-8.21407E-8	-8.19972E-8
	-5.53E-4	-8.19276E-8	-8.22902E-8	-8.20291E-8	-8.18801E-8	-8.23164E-8	-8.2016E-8	-8.17941E-8	-8.18447E-8	-8.17775E-8
	-5.52E-4	-8.18778E-8	-8.19912E-8	-8.1866E-8	-8.16444E-8	-8.22517E-8	-8.1607E-8	-8.16866E-8	-8.1734E-8	-8.16371E-8
	-5.51E-4	-8.17069E-8	-8.18089E-8	-8.1757E-8	-8.15272E-8	-8.18338E-8	-8.15421E-8	-8.13919E-8	-8.16779E-8	-8.14414E-8
	-5.5E-4	-8.1414E-8	-8.15892E-8	-8.16639E-8	-8.13011E-8	-8.16636E-8	-8.13352E-8	-8.13358E-8	-8.14369E-8	-8.11196E-8
	-5.49E-4	-8.10773E-8	-8.12482E-8	-8.14008E-8	-8.11645E-8	-8.15309E-8	-8.11792E-8	-8.11106E-8	-8.12428E-8	-8.09563E-8
	-5.48E-4	-8.10014E-8	-8.10356E-8	-8.10755E-8	-8.08855E-8	-8.15399E-8	-8.09243E-8	-8.09574E-8	-8.12152E-8	-8.06735E-8
	-5.47E-4	-8.06919E-8	-8.09987E-8	-8.08993E-8	-8.05471E-8	-8.11209E-8	-8.07684E-8	-8.05039E-8	-8.09677E-8	-8.0486E-8
	-5.46E-4	-8.05027E-8	-8.07884E-8	-8.08299E-8	-8.05494E-8	-8.10781E-8	-8.07592E-8	-8.04248E-8	-8.08689E-8	-8.04709E-8
	-5.45E-4	-8.04008E-8	-8.04999E-8	-8.05014E-8	-8.05018E-8	-8.06193E-8	-8.07264E-8	-8.03114E-8	-8.06565E-8	-8.01982E-8
	-5.44E-4	-8.02687E-8	-8.03013E-8	-8.0318E-8	-8.02165E-8	-8.05491E-8	-8.03403E-8	-8.01082E-8	-8.05702E-8	-8.00113E-8
	-5.43E-4	-8.02876E-8	-8.00645E-8	-8.01405E-8	-8.00135E-8	-8.0302E-8	-8.00427E-8	-7.98517E-8	-8.02259E-8	-7.99235E-8
	-5.42E-4	-7.98925E-8	-7.98753E-8	-7.98147E-8	-8.0034E-8	-8.02657E-8	-7.98689E-8	-7.98549E-8	-8.00143E-8	-7.96105E-8
	-5.41E-4	-7.9777E-8	-7.97682E-8	-7.98017E-8	-7.97584E-8	-7.98153E-8	-7.97398E-8	-7.96205E-8	-7.9831E-8	-7.95374E-8
	-5.4E-4	-7.96313E-8	-7.94528E-8	-7.97695E-8	-7.95347E-8	-7.9598E-8	-7.95446E-8	-7.93652E-8	-7.96094E-8	-7.93456E-8
	-5.39E-4	-7.93018E-8	-7.92623E-8	-7.95633E-8	-7.9236E-8	-7.95239E-8	-7.94214E-8	-7.92315E-8	-7.94375E-8	-7.91376E-8
	-5.38E-4	-7.92481E-8	-7.90775E-8	-7.92531E-8	-7.89107E-8	-7.93166E-8	-7.92822E-8	-7.90755E-8	-7.91017E-8	-7.88979E-8
	-5.37E-4	-7.88326E-8	-7.87562E-8	-7.90299E-8	-7.88071E-8	-7.90661E-8	-7.90372E-8	-7.8921E-8	-7.8949E-8	-7.89014E-8
	-5.36E-4	-7.87038E-8	-7.86251E-8	-7.89078E-8	-7.85158E-8	-7.90008E-8	-7.88704E-8	-7.87286E-8	-7.89033E-8	-7.86707E-8
	-5.35E-4	-7.8486E-8	-7.84761E-8	-7.87629E-8	-7.83551E-8	-7.88151E-8	-7.86545E-8	-7.83208E-8	-7.86126E-8	-7.84183E-8
	-5.34E-4	-7.83164E-8	-7.81835E-8	-7.85273E-8	-7.8205E-8	-7.83743E-8	-7.8479E-8	-7.82979E-8	-7.84576E-8	-7.82165E-8
	-5.33E-4	-7.81368E-8	-7.79063E-8	-7.83657E-8	-7.81315E-8	-7.83641E-8	-7.81089E-8	-7.81933E-8	-7.81952E-8	-7.80117E-8
	-5.32E-4	-7.78952E-8	-7.77878E-8	-7.8185E-8	-7.78954E-8	-7.80077E-8	-7.79352E-8	-7.79748E-8	-7.79964E-8	-7.79101E-8
	-5.31E-4	-7.77459E-8	-7.7607E-8	-7.79798E-8	-7.77947E-8	-7.77422E-8	-7.77206E-8	-7.78582E-8	-7.75789E-8	-7.77213E-8
	-5.3E-4	-7.76306E-8	-7.73993E-8	-7.75136E-8	-7.73787E-8	-7.73833E-8	-7.75178E-8	-7.74811E-8	-7.738E-8	-7.75379E-8
	-5.29E-4	-7.73796E-8	-7.71597E-8	-7.72409E-8	-7.72177E-8	-7.72432E-8	-7.74092E-8	-7.73062E-8	-7.73535E-8	-7.71647E-8
	-5.28E-4	-7.71475E-8	-7.70877E-8	-7.71427E-8	-7.70179E-8	-7.7069E-8	-7.71073E-8	-7.70354E-8	-7.71318E-8	-7.69893E-8
	-5.27E-4	-7.69062E-8	-7.69933E-8	-7.69792E-8	-7.68059E-8	-7.68844E-8	-7.68747E-8	-7.69301E-8	-7.71095E-8	-7.68686E-8
	-5.26E-4	-7.68303E-8	-7.67301E-8	-7.6765E-8	-7.65388E-8	-7.66086E-8	-7.66764E-8	-7.67961E-8	-7.68318E-8	-7.66429E-8
	-5.25E-4	-7.66188E-8	-7.6465E-8	-7.6389E-8	-7.64419E-8	-7.64767E-8	-7.65687E-8	-7.64068E-8	-7.6429E-8	-7.63366E-8
	-5.24E-4	-7.64449E-8	-7.61908E-8	-7.62436E-8	-7.61712E-8	-7.63722E-8	-7.6357E-8	-7.63128E-8	-7.6414E-8	-7.62547E-8
	-5.23E-4	-7.61453E-8	-7.61211E-8	-7.6037E-8	-7.58399E-8	-7.61765E-8	-7.60449E-8	-7.60063E-8	-7.60993E-8	-7.60826E-8
	-5.22E-4	-7.59387E-8	-7.59059E-8	-7.57999E-8	-7.56541E-8	-7.57927E-8	-7.57985E-8	-7.57393E-8	-7.57818E-8	-7.56983E-8
	-5.21E-4	-7.567E-8	-7.57513E-8	-7.55518E-8	-7.55756E-8	-7.54808E-8	-7.55293E-8	-7.56854E-8	-7.55232E-8	-7.55623E-8
	-5.2E-4	-7.54668E-8	-7.55189E-8	-7.5324E-8	-7.51344E-8	-7.54019E-8	-7.532E-8	-7.54171E-8	-7.51608E-8	-7.53433E-8
	-5.19E-4	-7.51515E-8	-7.54114E-8	-7.50876E-8	-7.49946E-8	-7.52194E-8	-7.50405E-8	-7.52828E-8	-7.50618E-8	-7.51897E-8
	-5.18E-4	-7.51149E-8	-7.5109E-8	-7.49258E-8	-7.4857E-8	-7.50603E-8	-7.49731E-8	-7.4915E-8	-7.48613E-8	-7.49591E-8
	-5.17E-4	-7.48291E-8	-7.48391E-8	-7.46808E-8	-7.46053E-8	-7.4718E-8	-7.484E-8	-7.47721E-8	-7.47065E-8	-7.45554E-8
	-5.16E-4	-7.47831E-8	-7.45882E-8	-7.45723E-8	-7.4435E-8	-7.47174E-8	-7.45438E-8	-7.46818E-8	-7.46066E-8	-7.45063E-8
	-5.15E-4	-7.43703E-8	-7.45918E-8	-7.42264E-8	-7.42452E-8	-7.44049E-8	-7.43644E-8	-7.45344E-8	-7.44392E-8	-7.42879E-8
	-5.14E-4	-7.41197E-8	-7.42841E-8	-7.40975E-8	-7.4043E-8	-7.39911E-8	-7.4164E-8	-7.40539E-8	-7.42192E-8	-7.40809E-8
	-5.13E-4	-7.4035E-8	-7.40729E-8	-7.39971E-8	-7.39488E-8	-7.38902E-8	-7.38778E-8	-7.39143E-8	-7.39501E-8	-7.37875E-8
	-5.12E-4	-7.36723E-8	-7.37232E-8	-7.36909E-8	-7.37625E-8	-7.37084E-8	-7.37364E-8	-7.37479E-8	-7.3718E-8	-7.36848E-8
	-5.11E-4	-7.36408E-8	-7.36751E-8	-7.34355E-8	-7.3338E-8	-7.36215E-8	-7.34953E-8	-7.35582E-8	-7.35574E-8	-7.35044E-8
	-5.1E-4	-7.34941E-8	-7.34387E-8	-7.33149E-8	-7.30828E-8	-7.34406E-8	-7.3214E-8	-7.33177E-8	-7.3204E-8	-7.32728E-8
	-5.09E-4	-7.31983E-8	-7.33527E-8	-7.30916E-8	-7.29076E-8	-7.31359E-8	-7.31174E-8	-7.32554E-8	-7.29406E-8	-7.31564E-8
	-5.08E-4	-7.29312E-8	-7.31835E-8	-7.31184E-8	-7.27292E-8	-7.2998E-8	-7.28819E-8	-7.30211E-8	-7.29864E-8	-7.29759E-8
	-5.07E-4	-7.27374E-8	-7.28979E-8	-7.27236E-8	-7.24902E-8	-7.26116E-8	-7.26725E-8	-7.28099E-8	-7.27985E-8	-7.2763E-8
	-5.06E-4	-7.25043E-8	-7.25895E-8	-7.26372E-8	-7.23311E-8	-7.2525E-8	-7.25479E-8	-7.24435E-8	-7.26756E-8	-7.24953E-8
	-5.05E-4	-7.22551E-8	-7.2451E-8	-7.24379E-8	-7.20323E-8	-7.23118E-8	-7.24657E-8	-7.21666E-8	-7.23378E-8	-7.22764E-8
	-5.04E-4	-7.20797E-8	-7.23008E-8	-7.21172E-8	-7.18261E-8	-7.20127E-8	-7.21367E-8	-7.2022E-8	-7.19762E-8	-7.2153E-8
	-5.03E-4	-7.19093E-8	-7.20834E-8	-7.21539E-8	-7.16132E-8	-7.19088E-8	-7.18643E-8	-7.18259E-8	-7.19435E-8	-7.19151E-8
	-5.02E-4	-7.16991E-8	-7.18373E-8	-7.19378E-8	-7.15508E-8	-7.17426E-8	-7.16504E-8	-7.1769E-8	-7.17052E-8	-7.17995E-8
	-5.01E-4	-7.1557E-8	-7.16586E-8	-7.1553E-8	-7.13956E-8	-7.14732E-8	-7.15454E-8	-7.16275E-8	-7.14767E-8	-7.14991E-8
	-5.00E-04	-7.14177E-8	-7.14654E-8	-7.1081E-8	-7.12029E-8	-7.15127E-8	-7.14062E-8	-7.1339E-8	-7.12363E-8	-7.12438E-8
	-4.99E-4	-7.12147E-8	-7.12307E-8	-7.10928E-8	-7.08707E-8	-7.11639E-8	-7.12894E-8	-7.11288E-8	-7.10645E-8	-7.1114E-8
	-4.98E-4	-7.1026E-8	-7.10259E-8	-7.07408E-8	-7.06124E-8	-7.10066E-8	-7.10664E-8	-7.10549E-8	-7.09267E-8	-7.08916E-8
	-4.97E-4	-7.07883E-8	-7.07699E-8	-7.05933E-8	-7.03692E-8	-7.06958E-8	-7.07956E-8	-7.05139E-8	-7.0595E-8	-7.07621E-8
	-4.96E-4	-7.0688E-8	-7.05753E-8	-7.03571E-8	-7.01444E-8	-7.06197E-8	-7.05164E-8	-7.03344E-8	-7.06512E-8	-7.04888E-8
	-4.95E-4	-7.04555E-8	-7.04006E-8	-7.02264E-8	-6.99831E-8	-7.04E-8	-7.03459E-8	-7.02944E-8	-7.03474E-8	-7.03655E-8
	-4.94E-4	-7.01967E-8	-7.01043E-8	-7.0008E-8	-6.97959E-8	-7.00751E-8	-7.01881E-8	-7.01215E-8	-7.02952E-8	-7.01048E-8
	-4.93E-4	-6.99971E-8	-6.98742E-8	-6.99132E-8	-6.96854E-8	-6.98876E-8	-7.01623E-8	-6.99145E-8	-7.00791E-8	-6.98417E-8
	-4.92E-4	-6.99553E-8	-6.97624E-8	-6.95525E-8	-6.97231E-8	-6.97183E-8	-6.99078E-8	-6.95875E-8	-6.98534E-8	-6.96574E-8
	-4.91E-4	-6.96478E-8	-6.95095E-8	-6.92898E-8	-6.9506E-8	-6.95964E-8	-6.96875E-8	-6.92308E-8	-6.97141E-8	-6.94962E-8
	-4.9E-4	-6.94119E-8	-6.93599E-8	-6.92616E-8	-6.94517E-8	-6.93236E-8	-6.94381E-8	-6.90718E-8	-6.94436E-8	-6.92766E-8
	-4.89E-4	-6.92162E-8	-6.92111E-8	-6.90428E-8	-6.92018E-8	-6.92215E-8	-6.9274E-8	-6.89768E-8	-6.90982E-8	-6.89688E-8
	-4.88E-4	-6.90968E-8	-6.91038E-8	-6.88416E-8	-6.90198E-8	-6.89826E-8	-6.91359E-8	-6.87645E-8	-6.8915E-8	-6.88391E-8
	-4.87E-4	-6.88649E-8	-6.88569E-8	-6.85947E-8	-6.8748E-8	-6.89754E-8	-6.87151E-8	-6.84655E-8	-6.8656E-8	-6.86286E-8
	-4.86E-4	-6.85463E-8	-6.86826E-8	-6.83288E-8	-6.86691E-8	-6.86461E-8	-6.86608E-8	-6.83504E-8	-6.85972E-8	-6.8563E-8
	-4.85E-4	-6.8308E-8	-6.8583E-8	-6.81292E-8	-6.82462E-8	-6.83988E-8	-6.84963E-8	-6.83663E-8	-6.84233E-8	-6.83518E-8
	-4.84E-4	-6.80952E-8	-6.8349E-8	-6.79296E-8	-6.81091E-8	-6.83972E-8	-6.81804E-8	-6.79538E-8	-6.84052E-8	-6.80387E-8
	-4.83E-4	-6.80299E-8	-6.82573E-8	-6.77794E-8	-6.79929E-8	-6.80699E-8	-6.79094E-8	-6.77721E-8	-6.80907E-8	-6.78363E-8
	-4.82E-4	-6.78596E-8	-6.8083E-8	-6.76033E-8	-6.77506E-8	-6.78318E-8	-6.77275E-8	-6.75602E-8	-6.79229E-8	-6.75968E-8
	-4.81E-4	-6.745E-8	-6.78027E-8	-6.74067E-8	-6.75068E-8	-6.75143E-8	-6.75025E-8	-6.74346E-8	-6.78693E-8	-6.7481E-8
	-4.8E-4	-6.7278E-8	-6.74328E-8	-6.71435E-8	-6.71361E-8	-6.73524E-8	-6.74114E-8	-6.72399E-8	-6.76456E-8	-6.73133E-8
	-4.79E-4	-6.72557E-8	-6.7183E-8	-6.68149E-8	-6.69601E-8	-6.71392E-8	-6.71754E-8	-6.7038E-8	-6.73702E-8	-6.69315E-8
	-4.78E-4	-6.69416E-8	-6.69971E-8	-6.65444E-8	-6.6618E-8	-6.67494E-8	-6.69081E-8	-6.68357E-8	-6.70892E-8	-6.67166E-8
	-4.77E-4	-6.68466E-8	-6.68044E-8	-6.62627E-8	-6.63638E-8	-6.6658E-8	-6.67284E-8	-6.65063E-8	-6.68306E-8	-6.64149E-8
	-4.76E-4	-6.64032E-8	-6.65903E-8	-6.60678E-8	-6.62152E-8	-6.65141E-8	-6.63315E-8	-6.62482E-8	-6.65061E-8	-6.62655E-8
	-4.75E-4	-6.61456E-8	-6.61609E-8	-6.58644E-8	-6.57399E-8	-6.627E-8	-6.61287E-8	-6.60228E-8	-6.62594E-8	-6.59612E-8
	-4.74E-4	-6.6001E-8	-6.60646E-8	-6.56423E-8	-6.55757E-8	-6.59055E-8	-6.59485E-8	-6.5697E-8	-6.6111E-8	-6.58382E-8
	-4.73E-4	-6.57637E-8	-6.57457E-8	-6.54533E-8	-6.53517E-8	-6.58025E-8	-6.56318E-8	-6.5493E-8	-6.58054E-8	-6.53996E-8
	-4.72E-4	-6.53432E-8	-6.53776E-8	-6.51681E-8	-6.50874E-8	-6.56603E-8	-6.5424E-8	-6.5172E-8	-6.55264E-8	-6.51577E-8
	-4.71E-4	-6.52485E-8	-6.51854E-8	-6.49079E-8	-6.49777E-8	-6.52347E-8	-6.52214E-8	-6.49212E-8	-6.52798E-8	-6.48704E-8
	-4.7E-4	-6.50419E-8	-6.49779E-8	-6.47164E-8	-6.46503E-8	-6.50738E-8	-6.49091E-8	-6.4692E-8	-6.50742E-8	-6.45621E-8
	-4.69E-4	-6.48723E-8	-6.48381E-8	-6.4486E-8	-6.42906E-8	-6.48161E-8	-6.45342E-8	-6.43386E-8	-6.49424E-8	-6.42126E-8
	-4.68E-4	-6.45385E-8	-6.43552E-8	-6.41379E-8	-6.40496E-8	-6.43914E-8	-6.43375E-8	-6.42442E-8	-6.4627E-8	-6.40174E-8
	-4.67E-4	-6.39777E-8	-6.4184E-8	-6.38707E-8	-6.38316E-8	-6.41629E-8	-6.39252E-8	-6.3921E-8	-6.42698E-8	-6.37539E-8
	-4.66E-4	-6.38041E-8	-6.38977E-8	-6.35712E-8	-6.35041E-8	-6.39152E-8	-6.37463E-8	-6.36587E-8	-6.39734E-8	-6.35071E-8
	-4.65E-4	-6.35492E-8	-6.36491E-8	-6.33254E-8	-6.32862E-8	-6.3566E-8	-6.33346E-8	-6.32702E-8	-6.36404E-8	-6.32003E-8
	-4.64E-4	-6.32522E-8	-6.33815E-8	-6.30639E-8	-6.30539E-8	-6.32276E-8	-6.2983E-8	-6.3109E-8	-6.32947E-8	-6.299E-8
	-4.63E-4	-6.29468E-8	-6.28937E-8	-6.29339E-8	-6.27259E-8	-6.30001E-8	-6.26884E-8	-6.28238E-8	-6.30333E-8	-6.28515E-8
	-4.62E-4	-6.2631E-8	-6.28392E-8	-6.25244E-8	-6.23929E-8	-6.28629E-8	-6.24662E-8	-6.25665E-8	-6.27304E-8	-6.25441E-8
	-4.61E-4	-6.24749E-8	-6.23887E-8	-6.21895E-8	-6.20271E-8	-6.2573E-8	-6.20748E-8	-6.2207E-8	-6.22371E-8	-6.20849E-8
	-4.6E-4	-6.19815E-8	-6.21228E-8	-6.17805E-8	-6.16819E-8	-6.21036E-8	-6.18008E-8	-6.2008E-8	-6.19885E-8	-6.16075E-8
	-4.59E-4	-6.16292E-8	-6.16702E-8	-6.14822E-8	-6.12679E-8	-6.19223E-8	-6.14368E-8	-6.16243E-8	-6.17331E-8	-6.12776E-8
	-4.58E-4	-6.12785E-8	-6.14275E-8	-6.11582E-8	-6.08916E-8	-6.14049E-8	-6.10981E-8	-6.13582E-8	-6.12871E-8	-6.09624E-8
	-4.57E-4	-6.09915E-8	-6.11233E-8	-6.06843E-8	-6.0652E-8	-6.10383E-8	-6.07382E-8	-6.09749E-8	-6.092E-8	-6.06112E-8
	-4.56E-4	-6.06483E-8	-6.06571E-8	-6.04727E-8	-6.03943E-8	-6.0563E-8	-6.04117E-8	-6.05026E-8	-6.0654E-8	-6.00892E-8
	-4.55E-4	-6.03232E-8	-6.02757E-8	-6.00154E-8	-5.98704E-8	-6.02149E-8	-5.99185E-8	-6.02428E-8	-6.01905E-8	-5.98751E-8
	-4.54E-4	-5.98265E-8	-5.98347E-8	-5.95926E-8	-5.94999E-8	-5.98826E-8	-5.95885E-8	-5.97691E-8	-5.99275E-8	-5.93793E-8
	-4.53E-4	-5.94729E-8	-5.94565E-8	-5.91524E-8	-5.91981E-8	-5.96017E-8	-5.93927E-8	-5.92904E-8	-5.94414E-8	-5.90518E-8
	-4.52E-4	-5.90207E-8	-5.92217E-8	-5.87706E-8	-5.86873E-8	-5.89373E-8	-5.8761E-8	-5.89255E-8	-5.89676E-8	-5.87038E-8
	-4.51E-4	-5.85142E-8	-5.85786E-8	-5.83651E-8	-5.8352E-8	-5.85736E-8	-5.84438E-8	-5.84485E-8	-5.85491E-8	-5.81553E-8
	-4.5E-4	-5.80589E-8	-5.8097E-8	-5.80318E-8	-5.78817E-8	-5.82893E-8	-5.81639E-8	-5.81282E-8	-5.81456E-8	-5.77662E-8
	-4.49E-4	-5.75375E-8	-5.7667E-8	-5.75304E-8	-5.72901E-8	-5.76523E-8	-5.76104E-8	-5.77269E-8	-5.77887E-8	-5.72837E-8
	-4.48E-4	-5.71566E-8	-5.72283E-8	-5.7173E-8	-5.68951E-8	-5.74629E-8	-5.72109E-8	-5.73711E-8	-5.72891E-8	-5.67817E-8
	-4.47E-4	-5.67779E-8	-5.68908E-8	-5.68536E-8	-5.65186E-8	-5.69549E-8	-5.66674E-8	-5.66791E-8	-5.68129E-8	-5.64499E-8
	-4.46E-4	-5.61578E-8	-5.63519E-8	-5.62073E-8	-5.59946E-8	-5.64045E-8	-5.62182E-8	-5.63269E-8	-5.6287E-8	-5.59971E-8
	-4.45E-4	-5.55603E-8	-5.5802E-8	-5.56678E-8	-5.54608E-8	-5.59141E-8	-5.55368E-8	-5.5709E-8	-5.57354E-8	-5.54522E-8
	-4.44E-4	-5.51161E-8	-5.52194E-8	-5.52099E-8	-5.48966E-8	-5.54042E-8	-5.4945E-8	-5.5216E-8	-5.53026E-8	-5.49787E-8
	-4.43E-4	-5.46759E-8	-5.47085E-8	-5.46218E-8	-5.43728E-8	-5.49568E-8	-5.45543E-8	-5.46619E-8	-5.48328E-8	-5.43494E-8
	-4.42E-4	-5.41699E-8	-5.41904E-8	-5.41253E-8	-5.37442E-8	-5.44925E-8	-5.3901E-8	-5.42481E-8	-5.43051E-8	-5.39322E-8
	-4.41E-4	-5.36268E-8	-5.37867E-8	-5.35206E-8	-5.31557E-8	-5.39428E-8	-5.34964E-8	-5.36404E-8	-5.3656E-8	-5.33599E-8
	-4.4E-4	-5.30504E-8	-5.31756E-8	-5.29651E-8	-5.27483E-8	-5.33027E-8	-5.30487E-8	-5.3081E-8	-5.32994E-8	-5.28224E-8
	-4.39E-4	-5.25983E-8	-5.25852E-8	-5.22697E-8	-5.2208E-8	-5.24783E-8	-5.23278E-8	-5.2493E-8	-5.25195E-8	-5.21101E-8
	-4.38E-4	-5.1988E-8	-5.17194E-8	-5.18016E-8	-5.1464E-8	-5.20663E-8	-5.15972E-8	-5.21441E-8	-5.18395E-8	-5.16762E-8
	-4.37E-4	-5.12393E-8	-5.12058E-8	-5.12498E-8	-5.07894E-8	-5.1274E-8	-5.1077E-8	-5.12519E-8	-5.10624E-8	-5.082E-8
	-4.36E-4	-5.05671E-8	-5.04863E-8	-5.04697E-8	-5.03468E-8	-5.06369E-8	-5.03515E-8	-5.05233E-8	-5.04965E-8	-5.02049E-8
	-4.35E-4	-4.99922E-8	-4.98361E-8	-5.00612E-8	-4.96098E-8	-5.00045E-8	-4.98193E-8	-4.98659E-8	-4.99879E-8	-4.96212E-8
	-4.34E-4	-4.91059E-8	-4.93045E-8	-4.9362E-8	-4.89907E-8	-4.93548E-8	-4.92194E-8	-4.9184E-8	-4.92816E-8	-4.88698E-8
	-4.33E-4	-4.86014E-8	-4.85887E-8	-4.86866E-8	-4.82788E-8	-4.85403E-8	-4.85568E-8	-4.84684E-8	-4.8357E-8	-4.82618E-8
	-4.32E-4	-4.80037E-8	-4.78884E-8	-4.79798E-8	-4.76235E-8	-4.7864E-8	-4.79146E-8	-4.77586E-8	-4.7815E-8	-4.74954E-8
	-4.31E-4	-4.71046E-8	-4.71467E-8	-4.72174E-8	-4.67482E-8	-4.71352E-8	-4.70858E-8	-4.70794E-8	-4.68937E-8	-4.68746E-8
	-4.3E-4	-4.63408E-8	-4.63215E-8	-4.64498E-8	-4.60834E-8	-4.62669E-8	-4.63975E-8	-4.64153E-8	-4.60738E-8	-4.61856E-8
	-4.29E-4	-4.55174E-8	-4.53183E-8	-4.56334E-8	-4.52425E-8	-4.54131E-8	-4.55266E-8	-4.52484E-8	-4.52775E-8	-4.53532E-8
	-4.28E-4	-4.46248E-8	-4.45707E-8	-4.46219E-8	-4.42901E-8	-4.45651E-8	-4.46863E-8	-4.43934E-8	-4.42915E-8	-4.42599E-8
	-4.27E-4	-4.35843E-8	-4.37334E-8	-4.36246E-8	-4.32471E-8	-4.36111E-8	-4.36462E-8	-4.3395E-8	-4.34121E-8	-4.34384E-8
	-4.26E-4	-4.24996E-8	-4.26119E-8	-4.26764E-8	-4.22899E-8	-4.25515E-8	-4.27568E-8	-4.23829E-8	-4.2481E-8	-4.2469E-8
	-4.25E-4	-4.11103E-8	-4.15422E-8	-4.14846E-8	-4.11251E-8	-4.14593E-8	-4.1436E-8	-4.12762E-8	-4.14294E-8	-4.11701E-8
	-4.24E-4	-3.99094E-8	-4.02219E-8	-4.01821E-8	-3.98045E-8	-4.0129E-8	-4.01996E-8	-4.00595E-8	-4.01743E-8	-4.00806E-8
	-4.23E-4	-3.86896E-8	-3.89324E-8	-3.88632E-8	-3.83422E-8	-3.89998E-8	-3.88349E-8	-3.87663E-8	-3.88841E-8	-3.85787E-8
	-4.22E-4	-3.7005E-8	-3.73872E-8	-3.7442E-8	-3.68946E-8	-3.74255E-8	-3.73784E-8	-3.72408E-8	-3.73087E-8	-3.71908E-8
	-4.21E-4	-3.56925E-8	-3.59112E-8	-3.60508E-8	-3.54484E-8	-3.59372E-8	-3.59386E-8	-3.58291E-8	-3.59797E-8	-3.56714E-8
	-4.2E-4	-3.42817E-8	-3.4424E-8	-3.4598E-8	-3.41889E-8	-3.46253E-8	-3.4459E-8	-3.43487E-8	-3.46106E-8	-3.43678E-8
	-4.19E-4	-3.29225E-8	-3.30655E-8	-3.331E-8	-3.27607E-8	-3.32259E-8	-3.30595E-8	-3.29007E-8	-3.31048E-8	-3.28617E-8
	-4.18E-4	-3.17857E-8	-3.18415E-8	-3.18155E-8	-3.14041E-8	-3.20156E-8	-3.17183E-8	-3.1667E-8	-3.18356E-8	-3.16624E-8
	-4.17E-4	-3.0399E-8	-3.05096E-8	-3.04775E-8	-3.02374E-8	-3.06375E-8	-3.0624E-8	-3.03991E-8	-3.04555E-8	-3.03237E-8
	-4.16E-4	-2.9122E-8	-2.92515E-8	-2.92117E-8	-2.89078E-8	-2.94329E-8	-2.9342E-8	-2.92763E-8	-2.94082E-8	-2.89737E-8
	-4.15E-4	-2.80069E-8	-2.81471E-8	-2.81697E-8	-2.78903E-8	-2.82134E-8	-2.81637E-8	-2.80565E-8	-2.82471E-8	-2.79292E-8
	-4.14E-4	-2.66777E-8	-2.69708E-8	-2.70874E-8	-2.64659E-8	-2.68728E-8	-2.70455E-8	-2.681E-8	-2.69573E-8	-2.66689E-8
	-4.13E-4	-2.5515E-8	-2.58973E-8	-2.5923E-8	-2.55908E-8	-2.59063E-8	-2.59804E-8	-2.58554E-8	-2.59263E-8	-2.56916E-8
	-4.12E-4	-2.45097E-8	-2.48208E-8	-2.50309E-8	-2.45677E-8	-2.48508E-8	-2.49881E-8	-2.47466E-8	-2.47211E-8	-2.47595E-8
	-4.11E-4	-2.34563E-8	-2.38976E-8	-2.4004E-8	-2.35936E-8	-2.40688E-8	-2.39091E-8	-2.36628E-8	-2.37046E-8	-2.36079E-8
	-4.1E-4	-2.23487E-8	-2.26342E-8	-2.30304E-8	-2.2539E-8	-2.29851E-8	-2.29987E-8	-2.2747E-8	-2.25737E-8	-2.26052E-8
	-4.09E-4	-2.14162E-8	-2.17802E-8	-2.1999E-8	-2.16594E-8	-2.18914E-8	-2.19011E-8	-2.16512E-8	-2.17115E-8	-2.15504E-8
	-4.08E-4	-2.03809E-8	-2.08073E-8	-2.08937E-8	-2.07088E-8	-2.09443E-8	-2.10195E-8	-2.06999E-8	-2.06207E-8	-2.05574E-8
	-4.07E-4	-1.94585E-8	-1.99553E-8	-2.00957E-8	-1.97797E-8	-2.01061E-8	-2.00572E-8	-1.98043E-8	-1.94934E-8	-1.95415E-8
	-4.06E-4	-1.83392E-8	-1.86826E-8	-1.88704E-8	-1.83746E-8	-1.89628E-8	-1.88487E-8	-1.85415E-8	-1.84811E-8	-1.85747E-8
	-4.05E-4	-1.73033E-8	-1.7649E-8	-1.77434E-8	-1.74207E-8	-1.78643E-8	-1.78613E-8	-1.75697E-8	-1.74515E-8	-1.74643E-8
	-4.04E-4	-1.61339E-8	-1.65671E-8	-1.6612E-8	-1.63283E-8	-1.68147E-8	-1.65495E-8	-1.65334E-8	-1.65857E-8	-1.6561E-8
	-4.03E-4	-1.50845E-8	-1.55896E-8	-1.57111E-8	-1.53653E-8	-1.57448E-8	-1.55883E-8	-1.54806E-8	-1.54186E-8	-1.54675E-8
	-4.02E-4	-1.42124E-8	-1.45179E-8	-1.44998E-8	-1.42397E-8	-1.46702E-8	-1.45038E-8	-1.45219E-8	-1.44292E-8	-1.44211E-8
	-4.01E-4	-1.30646E-8	-1.34987E-8	-1.35073E-8	-1.31046E-8	-1.3601E-8	-1.34162E-8	-1.32987E-8	-1.34419E-8	-1.34225E-8
	-4.00E-04	-1.18614E-8	-1.22374E-8	-1.24363E-8	-1.20265E-8	-1.25843E-8	-1.24479E-8	-1.22645E-8	-1.24663E-8	-1.21776E-8
	-3.99E-4	-1.06967E-8	-1.11706E-8	-1.13558E-8	-1.1015E-8	-1.16867E-8	-1.12551E-8	-1.11317E-8	-1.13034E-8	-1.1086E-8
	-3.98E-4	-9.53839E-9	-9.82902E-9	-1.02186E-8	-9.94862E-9	-1.04477E-8	-1.00674E-8	-1.00153E-8	-9.97715E-9	-9.81941E-9
	-3.97E-4	-8.30005E-9	-8.5407E-9	-9.05988E-9	-8.71109E-9	-9.16351E-9	-8.8579E-9	-8.94059E-9	-8.71618E-9	-8.61149E-9
	-3.96E-4	-7.19272E-9	-7.70576E-9	-7.78663E-9	-7.6076E-9	-8.02394E-9	-7.7166E-9	-7.58907E-9	-7.62606E-9	-7.68289E-9
	-3.95E-4	-6.22234E-9	-6.53653E-9	-6.64745E-9	-6.35552E-9	-6.73856E-9	-6.76346E-9	-6.65213E-9	-6.43452E-9	-6.40362E-9
	-3.94E-4	-5.16641E-9	-5.52246E-9	-5.59213E-9	-5.408E-9	-5.61856E-9	-5.52686E-9	-5.52223E-9	-5.51208E-9	-5.33013E-9
	-3.93E-4	-4.39181E-9	-4.38543E-9	-4.65427E-9	-4.43805E-9	-4.77696E-9	-4.50754E-9	-4.58959E-9	-4.61334E-9	-4.4973E-9
	-3.92E-4	-3.68024E-9	-3.77801E-9	-4.00094E-9	-3.55513E-9	-4.09523E-9	-3.8146E-9	-3.80331E-9	-3.89447E-9	-3.93858E-9
	-3.91E-4	-3.208E-9	-3.16159E-9	-3.39531E-9	-3.02306E-9	-3.49598E-9	-3.12304E-9	-3.26884E-9	-3.24913E-9	-3.2164E-9
	-3.9E-4	-2.98851E-9	-2.86703E-9	-2.99296E-9	-2.49914E-9	-3.0938E-9	-2.62575E-9	-2.81078E-9	-2.78328E-9	-2.80582E-9
	-3.89E-4	-2.65497E-9	-2.48797E-9	-2.57262E-9	-2.2416E-9	-2.94216E-9	-2.34344E-9	-2.57453E-9	-2.53432E-9	-2.52284E-9
	-3.88E-4	-2.41822E-9	-2.32434E-9	-2.37677E-9	-2.10193E-9	-2.68014E-9	-2.37195E-9	-2.41604E-9	-2.33493E-9	-2.36559E-9
	-3.87E-4	-2.29278E-9	-2.06928E-9	-2.24281E-9	-1.88205E-9	-2.42342E-9	-2.14807E-9	-2.14428E-9	-2.14203E-9	-1.99297E-9
	-3.86E-4	-2.23114E-9	-1.96723E-9	-2.10101E-9	-1.74337E-9	-2.37327E-9	-1.96624E-9	-2.00568E-9	-2.14049E-9	-1.91265E-9
	-3.85E-4	-2.19254E-9	-1.93064E-9	-1.89986E-9	-1.67787E-9	-2.29551E-9	-1.93104E-9	-2.02292E-9	-1.95994E-9	-1.82885E-9
	-3.84E-4	-1.92617E-9	-1.79228E-9	-1.86404E-9	-1.60334E-9	-1.97711E-9	-1.84908E-9	-1.82682E-9	-1.75754E-9	-1.73413E-9
	-3.83E-4	-1.89594E-9	-1.62508E-9	-1.84124E-9	-1.4945E-9	-1.7858E-9	-1.75086E-9	-1.77449E-9	-1.57038E-9	-1.69703E-9
	-3.82E-4	-1.81066E-9	-1.69599E-9	-1.87828E-9	-1.39297E-9	-1.79346E-9	-1.72722E-9	-1.6725E-9	-1.64244E-9	-1.61086E-9
	-3.81E-4	-1.83846E-9	-1.56859E-9	-1.76349E-9	-1.37886E-9	-1.90859E-9	-1.80641E-9	-1.78383E-9	-1.63494E-9	-1.47418E-9
	-3.8E-4	-1.83998E-9	-1.64774E-9	-1.77838E-9	-1.26012E-9	-1.70559E-9	-1.63777E-9	-1.66922E-9	-1.46254E-9	-1.63423E-9
	-3.79E-4	-1.73064E-9	-1.53477E-9	-1.6442E-9	-1.44063E-9	-1.63445E-9	-1.64703E-9	-1.65273E-9	-1.26007E-9	-1.45736E-9
	-3.78E-4	-1.87965E-9	-1.45753E-9	-1.55556E-9	-1.53799E-9	-1.68807E-9	-1.75836E-9	-1.62275E-9	-1.19036E-9	-1.28763E-9
	-3.77E-4	-1.78061E-9	-1.5158E-9	-1.39195E-9	-1.35166E-9	-1.59505E-9	-1.61782E-9	-1.39282E-9	-1.20185E-9	-1.43321E-9
	-3.76E-4	-1.5912E-9	-1.63465E-9	-1.43031E-9	-1.31018E-9	-1.79673E-9	-1.52646E-9	-1.25693E-9	-1.12057E-9	-1.38226E-9
	-3.75E-4	-1.55406E-9	-1.4682E-9	-1.31446E-9	-1.33898E-9	-1.48851E-9	-1.51409E-9	-1.18522E-9	-9.69485E-10	-1.32504E-9
	-3.74E-4	-1.586E-9	-1.43817E-9	-1.18009E-9	-1.31488E-9	-1.50226E-9	-1.54496E-9	-1.34414E-9	-1.01027E-9	-1.36138E-9
	-3.73E-4	-1.54252E-9	-1.42411E-9	-1.12128E-9	-1.21021E-9	-1.40805E-9	-1.40963E-9	-1.31368E-9	-1.02144E-9	-1.35329E-9
	-3.72E-4	-1.44267E-9	-1.45668E-9	-1.08704E-9	-1.20318E-9	-1.42282E-9	-1.41602E-9	-1.22883E-9	-9.50705E-10	-1.14587E-9
	-3.71E-4	-1.47023E-9	-1.2051E-9	-1.10031E-9	-1.19405E-9	-1.41563E-9	-1.38637E-9	-1.13519E-9	-1.00846E-9	-1.04351E-9
	-3.7E-4	-1.40524E-9	-1.12721E-9	-1.04343E-9	-1.15565E-9	-1.47756E-9	-1.32787E-9	-1.04345E-9	-9.04015E-10	-9.49801E-10
	-3.69E-4	-1.44018E-9	-1.22572E-9	-1.15613E-9	-1.32054E-9	-1.39693E-9	-1.51292E-9	-1.13266E-9	-8.76164E-10	-9.85411E-10
	-3.68E-4	-1.45093E-9	-1.20039E-9	-1.15535E-9	-1.13472E-9	-1.31004E-9	-1.43058E-9	-1.06681E-9	-8.80205E-10	-9.67682E-10
	-3.67E-4	-1.38275E-9	-1.46817E-9	-1.07012E-9	-1.18345E-9	-1.36341E-9	-1.45637E-9	-1.22657E-9	-8.81631E-10	-1.02151E-9
	-3.66E-4	-1.431E-9	-1.34195E-9	-1.14594E-9	-1.06529E-9	-1.38486E-9	-1.48222E-9	-1.03103E-9	-1.0629E-9	-9.98983E-10
	-3.65E-4	-1.42839E-9	-1.3064E-9	-1.02892E-9	-1.06531E-9	-1.38104E-9	-1.40331E-9	-1.09246E-9	-9.80776E-10	-9.56209E-10
	-3.64E-4	-1.37582E-9	-1.19416E-9	-1.26844E-9	-1.26992E-9	-1.43728E-9	-1.34165E-9	-9.83929E-10	-8.35055E-10	-9.42473E-10
	-3.63E-4	-1.36264E-9	-1.08437E-9	-1.08341E-9	-1.29692E-9	-1.31579E-9	-1.29359E-9	-1.03595E-9	-8.87042E-10	-7.49164E-10
	-3.62E-4	-1.30381E-9	-1.1793E-9	-1.07906E-9	-1.26994E-9	-1.33786E-9	-1.31589E-9	-1.25524E-9	-9.71513E-10	-5.1589E-10
	-3.61E-4	-1.18757E-9	-1.16769E-9	-9.3622E-10	-1.07355E-9	-1.43587E-9	-1.33832E-9	-1.06239E-9	-8.53458E-10	-6.63402E-10
	-3.6E-4	-1.07715E-9	-1.2031E-9	-9.48764E-10	-9.215E-10	-1.20523E-9	-1.24821E-9	-1.19311E-9	-9.02338E-10	-7.9405E-10
	-3.59E-4	-1.25882E-9	-1.29263E-9	-9.99174E-10	-1.01109E-9	-1.23728E-9	-1.20545E-9	-1.12191E-9	-7.64433E-10	-7.18655E-10
	-3.58E-4	-1.20011E-9	-1.24766E-9	-8.71667E-10	-1.00258E-9	-1.19256E-9	-1.2566E-9	-1.08681E-9	-8.89568E-10	-7.11073E-10
	-3.57E-4	-1.31437E-9	-1.18019E-9	-8.27023E-10	-9.77639E-10	-1.14764E-9	-1.18211E-9	-1.12526E-9	-1.05605E-9	-6.1755E-10
	-3.56E-4	-1.25607E-9	-1.24185E-9	-8.31168E-10	-8.75247E-10	-1.14372E-9	-1.33594E-9	-1.00145E-9	-8.3812E-10	-6.61217E-10
	-3.55E-4	-1.00782E-9	-1.1876E-9	-7.61442E-10	-8.13E-10	-1.15309E-9	-1.36392E-9	-1.00016E-9	-8.42317E-10	-6.87235E-10
	-3.54E-4	-9.81353E-10	-1.10918E-9	-8.59026E-10	-7.59501E-10	-1.10685E-9	-1.24241E-9	-9.48788E-10	-7.13883E-10	-6.08668E-10
	-3.53E-4	-1.1489E-9	-1.21235E-9	-7.32009E-10	-8.83017E-10	-1.1279E-9	-1.25996E-9	-9.71456E-10	-7.67985E-10	-6.57039E-10
	-3.52E-4	-1.00305E-9	-1.18446E-9	-6.24689E-10	-7.35472E-10	-9.55624E-10	-1.23539E-9	-9.96373E-10	-6.91083E-10	-8.04181E-10
	-3.51E-4	-9.34605E-10	-1.19107E-9	-7.51809E-10	-6.78353E-10	-1.03178E-9	-1.16783E-9	-9.06279E-10	-7.44735E-10	-7.43779E-10
	-3.5E-4	-1.07602E-9	-1.13688E-9	-7.14284E-10	-7.55077E-10	-1.02471E-9	-1.10912E-9	-9.7612E-10	-1.0191E-9	-6.92821E-10
	-3.49E-4	-9.42215E-10	-1.04629E-9	-6.20693E-10	-8.57227E-10	-1.04935E-9	-9.78149E-10	-9.72972E-10	-7.81833E-10	-6.87479E-10
	-3.48E-4	-8.59444E-10	-9.64107E-10	-6.7127E-10	-7.76613E-10	-1.03165E-9	-1.00892E-9	-8.38001E-10	-7.75904E-10	-6.76564E-10
	-3.47E-4	-8.20781E-10	-9.25584E-10	-6.39652E-10	-1.01098E-9	-1.08503E-9	-9.97981E-10	-9.05654E-10	-6.30026E-10	-5.6623E-10
	-3.46E-4	-8.43672E-10	-8.18826E-10	-7.10456E-10	-9.48383E-10	-1.02097E-9	-9.32045E-10	-7.22761E-10	-7.49106E-10	-5.78037E-10
	-3.45E-4	-7.62688E-10	-7.99869E-10	-5.8379E-10	-8.32581E-10	-9.86773E-10	-1.14281E-9	-6.30917E-10	-6.69548E-10	-4.73563E-10
	-3.44E-4	-7.73309E-10	-7.63636E-10	-6.10315E-10	-7.00318E-10	-9.43049E-10	-9.3333E-10	-6.51949E-10	-6.82294E-10	-5.1442E-10
	-3.43E-4	-8.09737E-10	-7.05903E-10	-6.96017E-10	-8.28815E-10	-1.0558E-9	-9.86005E-10	-9.18023E-10	-8.30944E-10	-3.89927E-10
	-3.42E-4	-8.24835E-10	-1.00083E-9	-5.95562E-10	-5.73178E-10	-1.06687E-9	-9.59726E-10	-7.89521E-10	-7.86128E-10	-4.78881E-10
	-3.41E-4	-9.12637E-10	-9.44691E-10	-7.44406E-10	-7.06321E-10	-9.17066E-10	-9.4829E-10	-5.86295E-10	-6.99727E-10	-5.12868E-10
	-3.4E-4	-8.01493E-10	-7.38691E-10	-6.38738E-10	-8.36646E-10	-9.54511E-10	-8.79385E-10	-6.145E-10	-6.39208E-10	-4.90397E-10
	-3.39E-4	-8.61493E-10	-9.78838E-10	-6.79111E-10	-7.01896E-10	-9.85407E-10	-9.67961E-10	-6.56099E-10	-7.36976E-10	-4.35582E-10
	-3.38E-4	-8.29793E-10	-9.26564E-10	-4.21038E-10	-7.75902E-10	-1.03678E-9	-9.53918E-10	-5.89995E-10	-6.51619E-10	-3.96333E-10
	-3.37E-4	-9.02012E-10	-8.16105E-10	-3.77121E-10	-8.06923E-10	-9.79467E-10	-9.62442E-10	-7.9872E-10	-5.89399E-10	-4.95065E-10
	-3.36E-4	-8.51275E-10	-6.94669E-10	-4.50246E-10	-7.19077E-10	-9.65393E-10	-7.96786E-10	-6.60655E-10	-7.10109E-10	-3.2966E-10
	-3.35E-4	-8.6842E-10	-6.94706E-10	-4.01966E-10	-8.47766E-10	-9.41922E-10	-8.9289E-10	-7.02265E-10	-7.03737E-10	-3.68809E-10
	-3.34E-4	-7.82078E-10	-9.33211E-10	-4.50723E-10	-6.26978E-10	-8.65452E-10	-8.76474E-10	-7.67982E-10	-5.73917E-10	-3.85179E-10
	-3.33E-4	-8.79274E-10	-8.90505E-10	-3.30479E-10	-8.68294E-10	-8.92965E-10	-9.13259E-10	-6.94744E-10	-7.10707E-10	-5.15923E-10
	-3.32E-4	-8.79407E-10	-8.97202E-10	-4.76986E-10	-5.89095E-10	-8.89182E-10	-9.54078E-10	-5.92865E-10	-5.75036E-10	-4.79189E-10
	-3.31E-4	-7.31634E-10	-9.05028E-10	-4.88092E-10	-6.98213E-10	-8.18773E-10	-8.65957E-10	-6.03868E-10	-5.78769E-10	-5.75682E-10
	-3.3E-4	-8.0162E-10	-9.56736E-10	-5.0384E-10	-6.83627E-10	-9.30397E-10	-8.77011E-10	-8.2271E-10	-5.34031E-10	-5.62016E-10
	-3.29E-4	-7.997E-10	-9.43112E-10	-5.1316E-10	-6.44637E-10	-9.27869E-10	-9.55708E-10	-7.17085E-10	-5.83871E-10	-6.3464E-10
	-3.28E-4	-7.37991E-10	-1.07138E-9	-5.22134E-10	-6.34532E-10	-9.5124E-10	-1.0865E-9	-7.51937E-10	-6.44925E-10	-4.67191E-10
	-3.27E-4	-7.73688E-10	-9.38109E-10	-5.00794E-10	-7.16391E-10	-9.52983E-10	-1.19157E-9	-6.61457E-10	-6.21619E-10	-5.37693E-10
	-3.26E-4	-8.46185E-10	-9.77449E-10	-5.94867E-10	-8.841E-10	-9.91057E-10	-1.07655E-9	-7.14937E-10	-6.12618E-10	-6.17994E-10
	-3.25E-4	-8.17175E-10	-8.57716E-10	-6.37526E-10	-8.75485E-10	-9.27306E-10	-9.23421E-10	-7.00154E-10	-4.73264E-10	-5.54711E-10
	-3.24E-4	-8.92556E-10	-7.61763E-10	-5.15586E-10	-7.56978E-10	-9.12679E-10	-1.13646E-9	-5.79056E-10	-5.87225E-10	-5.10492E-10
	-3.23E-4	-8.59115E-10	-8.66662E-10	-5.09733E-10	-7.29674E-10	-9.39184E-10	-1.14017E-9	-6.37595E-10	-6.64558E-10	-5.44602E-10
	-3.22E-4	-8.77464E-10	-7.8452E-10	-5.03166E-10	-5.86535E-10	-1.07017E-9	-1.04943E-9	-7.00077E-10	-5.54239E-10	-7.38158E-10
	-3.21E-4	-8.67405E-10	-9.02001E-10	-4.03457E-10	-6.19538E-10	-9.55032E-10	-1.13312E-9	-6.22181E-10	-4.88266E-10	-6.44636E-10
	-3.2E-4	-8.62133E-10	-7.43493E-10	-4.69509E-10	-5.85414E-10	-8.60394E-10	-9.25818E-10	-6.73112E-10	-4.9565E-10	-7.01927E-10
	-3.19E-4	-8.33082E-10	-8.40841E-10	-5.58709E-10	-7.02473E-10	-9.01054E-10	-8.61018E-10	-6.27555E-10	-4.58626E-10	-6.01939E-10
	-3.18E-4	-8.67513E-10	-7.09588E-10	-6.19698E-10	-7.24834E-10	-1.07053E-9	-7.94954E-10	-7.39398E-10	-4.31925E-10	-4.09602E-10
	-3.17E-4	-8.83656E-10	-7.49889E-10	-4.71447E-10	-7.67135E-10	-8.95565E-10	-9.1572E-10	-8.27729E-10	-4.30772E-10	-4.9173E-10
	-3.16E-4	-8.99382E-10	-7.79258E-10	-4.39953E-10	-9.14888E-10	-9.32912E-10	-1.03143E-9	-9.10732E-10	-5.63024E-10	-5.35414E-10
	-3.15E-4	-9.63172E-10	-8.47792E-10	-4.59722E-10	-7.16116E-10	-1.00585E-9	-8.52062E-10	-6.68662E-10	-4.7379E-10	-6.99013E-10
	-3.14E-4	-9.31778E-10	-8.23393E-10	-2.4736E-10	-7.12533E-10	-1.17521E-9	-7.71312E-10	-5.47161E-10	-4.66846E-10	-7.0209E-10
	-3.13E-4	-9.26786E-10	-8.44318E-10	-3.46828E-10	-8.16638E-10	-9.98027E-10	-7.47938E-10	-5.24785E-10	-3.85138E-10	-7.59399E-10
	-3.12E-4	-8.94608E-10	-9.201E-10	-4.27207E-10	-9.122E-10	-1.12402E-9	-8.17058E-10	-6.01706E-10	-3.63105E-10	-6.05351E-10
	-3.11E-4	-7.82742E-10	-7.72262E-10	-5.13195E-10	-8.20939E-10	-1.09111E-9	-8.93822E-10	-6.76068E-10	-4.0804E-10	-5.68138E-10
	-3.1E-4	-7.2899E-10	-8.38448E-10	-4.05658E-10	-5.91951E-10	-1.1399E-9	-8.12842E-10	-6.35947E-10	-7.21985E-10	-6.05492E-10
	-3.09E-4	-8.55497E-10	-7.69667E-10	-5.01371E-10	-6.95865E-10	-1.1695E-9	-7.3271E-10	-6.55307E-10	-5.48982E-10	-7.48839E-10
	-3.08E-4	-7.44915E-10	-1.05346E-9	-4.68496E-10	-6.95844E-10	-1.06232E-9	-7.56347E-10	-7.40913E-10	-4.6225E-10	-4.10481E-10
	-3.07E-4	-7.88834E-10	-9.52307E-10	-4.72709E-10	-6.51823E-10	-1.02424E-9	-8.04038E-10	-7.12519E-10	-6.31128E-10	-5.05687E-10
	-3.06E-4	-8.32585E-10	-1.04498E-9	-5.12567E-10	-7.31004E-10	-1.03717E-9	-8.19528E-10	-7.553E-10	-6.49697E-10	-4.93009E-10
	-3.05E-4	-6.95315E-10	-8.54759E-10	-4.83668E-10	-6.28938E-10	-1.06049E-9	-7.83425E-10	-5.81423E-10	-5.26663E-10	-4.89608E-10
	-3.04E-4	-7.04257E-10	-8.85488E-10	-5.04844E-10	-9.32919E-10	-1.01552E-9	-6.9373E-10	-5.8371E-10	-4.56121E-10	-4.11837E-10
	-3.03E-4	-7.99099E-10	-8.22021E-10	-5.94073E-10	-7.87726E-10	-1.09924E-9	-7.84994E-10	-5.16944E-10	-5.63641E-10	-4.73405E-10
	-3.02E-4	-8.14192E-10	-9.47669E-10	-5.39959E-10	-7.37828E-10	-1.08565E-9	-8.20788E-10	-6.47567E-10	-4.48729E-10	-5.15806E-10
	-3.01E-4	-8.97375E-10	-1.00608E-9	-5.04378E-10	-7.65337E-10	-1.13594E-9	-8.07472E-10	-6.86959E-10	-3.74558E-10	-4.14388E-10
	-3.00E-04	-8.11645E-10	-8.71322E-10	-5.53046E-10	-8.61229E-10	-1.12846E-9	-7.21714E-10	-7.11316E-10	-3.27032E-10	-4.29549E-10
	-2.99E-4	-9.24115E-10	-8.38851E-10	-5.66748E-10	-7.15589E-10	-1.30855E-9	-8.16603E-10	-8.62182E-10	-3.07443E-10	-5.37132E-10
	-2.98E-4	-8.48687E-10	-1.01886E-9	-4.27689E-10	-7.49039E-10	-1.00715E-9	-7.74025E-10	-7.69567E-10	-2.99302E-10	-4.21469E-10
	-2.97E-4	-9.16373E-10	-8.94168E-10	-2.60081E-10	-6.9027E-10	-1.02649E-9	-7.01357E-10	-6.65824E-10	-4.34218E-10	-3.95197E-10
	-2.96E-4	-9.21123E-10	-9.13433E-10	-4.47784E-10	-7.76773E-10	-1.24959E-9	-8.12144E-10	-7.98486E-10	-2.96842E-10	-4.88121E-10
	-2.95E-4	-9.26202E-10	-9.96403E-10	-4.61853E-10	-7.17272E-10	-1.31787E-9	-6.78816E-10	-7.47062E-10	-1.10063E-10	-5.3244E-10
	-2.94E-4	-9.48957E-10	-1.02262E-9	-4.82506E-10	-7.65433E-10	-1.02102E-9	-7.8858E-10	-8.56192E-10	-4.09628E-10	-4.79089E-10
	-2.93E-4	-9.00555E-10	-8.61562E-10	-4.0215E-10	-8.80497E-10	-1.01213E-9	-9.09364E-10	-8.84257E-10	-3.43355E-10	-7.00262E-10
	-2.92E-4	-1.00483E-9	-9.23726E-10	-1.91127E-10	-9.79142E-10	-1.07165E-9	-9.43115E-10	-6.93645E-10	-3.08989E-10	-6.88579E-10
	-2.91E-4	-1.03291E-9	-1.02641E-9	-4.08734E-10	-8.88141E-10	-1.01175E-9	-7.17501E-10	-7.64913E-10	-2.06028E-10	-7.05751E-10
	-2.9E-4	-9.68022E-10	-9.78726E-10	-4.99817E-10	-7.8496E-10	-1.07786E-9	-7.13779E-10	-9.20273E-10	-2.30454E-10	-5.70009E-10
	-2.89E-4	-1.07274E-9	-1.04223E-9	-3.28403E-10	-8.0608E-10	-1.20734E-9	-7.46515E-10	-8.42183E-10	-1.59755E-10	-5.2036E-10
	-2.88E-4	-1.09007E-9	-1.06652E-9	-4.00904E-10	-8.15129E-10	-1.24762E-9	-7.74933E-10	-6.80555E-10	-3.20689E-10	-4.14117E-10
	-2.87E-4	-1.05229E-9	-1.11101E-9	-4.05287E-10	-7.75009E-10	-1.16759E-9	-7.00002E-10	-5.78637E-10	-3.1678E-10	-4.74599E-10
	-2.86E-4	-1.13537E-9	-1.00151E-9	-4.56574E-10	-9.95222E-10	-1.16873E-9	-6.92923E-10	-6.31546E-10	-3.58752E-10	-4.42433E-10
	-2.85E-4	-9.78611E-10	-1.06549E-9	-5.18879E-10	-1.00087E-9	-1.01553E-9	-7.37224E-10	-6.27375E-10	-4.02891E-10	-6.42509E-10
	-2.84E-4	-1.06084E-9	-1.05646E-9	-4.58064E-10	-1.00806E-9	-9.56254E-10	-7.54591E-10	-7.63427E-10	-4.40781E-10	-5.64881E-10
	-2.83E-4	-1.02868E-9	-1.10653E-9	-5.08482E-10	-1.01611E-9	-1.02042E-9	-8.43881E-10	-8.69903E-10	-5.70371E-10	-4.42986E-10
	-2.82E-4	-1.08549E-9	-1.00879E-9	-6.64922E-10	-1.00144E-9	-1.1045E-9	-8.23699E-10	-7.59666E-10	-5.65981E-10	-4.20404E-10
	-2.81E-4	-9.27401E-10	-9.03591E-10	-5.76062E-10	-9.59582E-10	-1.07809E-9	-8.54085E-10	-6.29227E-10	-6.76562E-10	-4.59375E-10
	-2.8E-4	-9.75768E-10	-9.35215E-10	-6.8731E-10	-1.03654E-9	-9.82949E-10	-7.88825E-10	-7.22503E-10	-6.20585E-10	-5.83212E-10
	-2.79E-4	-8.82206E-10	-9.69572E-10	-7.30197E-10	-9.30766E-10	-1.17371E-9	-8.97806E-10	-7.15141E-10	-6.72594E-10	-4.79234E-10
	-2.78E-4	-8.92943E-10	-7.79841E-10	-6.56168E-10	-9.1138E-10	-1.12374E-9	-1.00993E-9	-6.89825E-10	-5.87404E-10	-4.15633E-10
	-2.77E-4	-1.08416E-9	-8.30654E-10	-5.62713E-10	-9.49155E-10	-1.14605E-9	-1.04654E-9	-6.60527E-10	-5.46395E-10	-6.34529E-10
	-2.76E-4	-9.74129E-10	-9.76932E-10	-7.9149E-10	-7.8298E-10	-1.07291E-9	-1.23131E-9	-7.1996E-10	-5.25297E-10	-6.37849E-10
	-2.75E-4	-1.07842E-9	-9.77487E-10	-7.5602E-10	-8.7016E-10	-1.13164E-9	-1.11174E-9	-7.12489E-10	-5.47629E-10	-5.85314E-10
	-2.74E-4	-9.82589E-10	-9.68363E-10	-8.31857E-10	-9.16583E-10	-1.08333E-9	-1.00542E-9	-7.28486E-10	-7.04752E-10	-5.33028E-10
	-2.73E-4	-9.715E-10	-9.79129E-10	-7.16914E-10	-8.62662E-10	-1.11738E-9	-1.02119E-9	-1.00038E-9	-6.22976E-10	-5.89191E-10
	-2.72E-4	-1.11718E-9	-9.53748E-10	-8.95424E-10	-8.38864E-10	-1.07321E-9	-1.0564E-9	-7.50964E-10	-8.591E-10	-5.81993E-10
	-2.71E-4	-1.04412E-9	-1.108E-9	-8.28345E-10	-8.79177E-10	-1.14365E-9	-9.82246E-10	-8.97525E-10	-7.23891E-10	-5.48043E-10
	-2.7E-4	-9.48491E-10	-1.21281E-9	-8.06108E-10	-7.52204E-10	-1.1961E-9	-1.06688E-9	-1.05175E-9	-7.35645E-10	-6.97201E-10
	-2.69E-4	-9.5811E-10	-1.17307E-9	-8.57911E-10	-7.97491E-10	-1.30457E-9	-1.23503E-9	-9.77251E-10	-6.84839E-10	-6.09667E-10
	-2.68E-4	-8.68079E-10	-1.02284E-9	-8.65144E-10	-8.66807E-10	-1.17847E-9	-1.07641E-9	-9.30289E-10	-8.24016E-10	-6.70138E-10
	-2.67E-4	-8.57088E-10	-9.8088E-10	-9.77561E-10	-9.43927E-10	-1.28515E-9	-1.0945E-9	-9.90148E-10	-7.58162E-10	-6.49089E-10
	-2.66E-4	-9.19558E-10	-9.30083E-10	-9.96986E-10	-9.54258E-10	-1.36899E-9	-1.1732E-9	-1.1333E-9	-7.71883E-10	-7.59562E-10
	-2.65E-4	-8.6837E-10	-1.01254E-9	-1.04202E-9	-8.58425E-10	-1.43731E-9	-1.47716E-9	-1.01986E-9	-1.10023E-9	-7.74616E-10
	-2.64E-4	-9.80646E-10	-1.1395E-9	-1.05591E-9	-1.0514E-9	-1.55505E-9	-1.19931E-9	-1.05622E-9	-1.11807E-9	-6.81006E-10
	-2.63E-4	-9.80549E-10	-1.06016E-9	-1.0718E-9	-1.00903E-9	-1.31018E-9	-1.2527E-9	-1.08385E-9	-1.09171E-9	-6.72042E-10
	-2.62E-4	-1.11088E-9	-1.25559E-9	-1.30326E-9	-9.95455E-10	-1.44946E-9	-1.43547E-9	-1.07388E-9	-1.27569E-9	-9.02765E-10
	-2.61E-4	-1.19875E-9	-1.2798E-9	-1.08151E-9	-1.08466E-9	-1.48775E-9	-1.20058E-9	-1.03315E-9	-1.19969E-9	-8.3345E-10
	-2.6E-4	-1.00757E-9	-1.28536E-9	-1.21517E-9	-1.12535E-9	-1.51211E-9	-1.30219E-9	-1.29538E-9	-1.27036E-9	-7.04966E-10
	-2.59E-4	-1.05685E-9	-1.26695E-9	-1.22324E-9	-1.06003E-9	-1.38737E-9	-1.08097E-9	-1.18276E-9	-1.25468E-9	-8.87173E-10
	-2.58E-4	-1.19415E-9	-1.20238E-9	-1.11508E-9	-1.00365E-9	-1.3785E-9	-1.20421E-9	-1.28437E-9	-1.24329E-9	-8.64522E-10
	-2.57E-4	-1.3571E-9	-1.41027E-9	-1.1137E-9	-9.50848E-10	-1.42504E-9	-1.30472E-9	-1.12692E-9	-1.35149E-9	-8.02277E-10
	-2.56E-4	-1.24542E-9	-1.14949E-9	-1.02106E-9	-9.67643E-10	-1.48355E-9	-1.61496E-9	-1.16245E-9	-1.30402E-9	-8.60359E-10
	-2.55E-4	-1.18314E-9	-1.28062E-9	-1.05011E-9	-1.18525E-9	-1.53987E-9	-1.3482E-9	-1.1047E-9	-1.38028E-9	-9.50882E-10
	-2.54E-4	-1.15001E-9	-1.26959E-9	-1.26488E-9	-1.08573E-9	-1.50758E-9	-1.39314E-9	-9.91627E-10	-1.37663E-9	-9.66388E-10
	-2.53E-4	-1.22774E-9	-1.31342E-9	-1.1329E-9	-1.09725E-9	-1.64067E-9	-1.33246E-9	-9.76607E-10	-1.35297E-9	-1.13537E-9
	-2.52E-4	-1.25427E-9	-1.25318E-9	-1.22154E-9	-1.13375E-9	-1.52328E-9	-1.30331E-9	-9.65004E-10	-1.47097E-9	-1.09184E-9
	-2.51E-4	-1.25332E-9	-1.40054E-9	-1.10962E-9	-1.17503E-9	-1.4227E-9	-1.40832E-9	-9.62568E-10	-1.46854E-9	-1.09914E-9
	-2.5E-4	-1.16562E-9	-1.17103E-9	-1.08783E-9	-1.18571E-9	-1.76194E-9	-1.36297E-9	-1.0319E-9	-1.34477E-9	-9.85799E-10
	-2.49E-4	-1.23251E-9	-1.19118E-9	-1.13795E-9	-1.13235E-9	-1.68234E-9	-1.28064E-9	-9.93892E-10	-1.43304E-9	-1.0958E-9
	-2.48E-4	-1.21156E-9	-1.17733E-9	-9.20305E-10	-1.11675E-9	-1.71648E-9	-1.4189E-9	-1.00865E-9	-1.25138E-9	-1.06024E-9
	-2.47E-4	-1.2605E-9	-1.15757E-9	-1.18938E-9	-1.077E-9	-1.62653E-9	-1.58535E-9	-1.04713E-9	-1.13985E-9	-9.99288E-10
	-2.46E-4	-1.30668E-9	-1.21087E-9	-1.1373E-9	-1.03288E-9	-1.6669E-9	-1.52788E-9	-9.35043E-10	-1.3592E-9	-1.01593E-9
	-2.45E-4	-1.32603E-9	-1.25719E-9	-1.06205E-9	-1.01623E-9	-1.66896E-9	-1.46403E-9	-9.06799E-10	-1.32442E-9	-1.26797E-9
	-2.44E-4	-1.34418E-9	-1.39482E-9	-1.08073E-9	-1.2263E-9	-1.6384E-9	-1.46119E-9	-8.9491E-10	-1.42384E-9	-1.14711E-9
	-2.43E-4	-1.19177E-9	-1.24967E-9	-1.07445E-9	-1.24714E-9	-1.57117E-9	-1.32911E-9	-9.69536E-10	-1.32673E-9	-1.14179E-9
	-2.42E-4	-1.3619E-9	-1.34334E-9	-1.12776E-9	-1.16051E-9	-1.56023E-9	-1.48609E-9	-9.60836E-10	-1.34245E-9	-1.2191E-9
	-2.41E-4	-1.51205E-9	-1.25068E-9	-1.17268E-9	-1.14231E-9	-1.67645E-9	-1.53531E-9	-1.00931E-9	-1.41804E-9	-1.30129E-9
	-2.4E-4	-1.55357E-9	-1.49822E-9	-1.1731E-9	-1.17234E-9	-1.70834E-9	-1.28378E-9	-1.25886E-9	-1.33833E-9	-1.15922E-9
	-2.39E-4	-1.70496E-9	-1.28969E-9	-1.1651E-9	-1.19408E-9	-1.69182E-9	-1.2807E-9	-1.10674E-9	-1.40542E-9	-1.27072E-9
	-2.38E-4	-1.49412E-9	-1.58636E-9	-1.2239E-9	-1.2714E-9	-1.55706E-9	-1.42985E-9	-1.22834E-9	-1.36924E-9	-1.24372E-9
	-2.37E-4	-1.43743E-9	-1.49444E-9	-1.2165E-9	-1.34153E-9	-1.78013E-9	-1.42201E-9	-1.31472E-9	-1.42497E-9	-1.349E-9
	-2.36E-4	-1.53848E-9	-1.5143E-9	-1.40163E-9	-1.19423E-9	-1.75854E-9	-1.44329E-9	-1.24866E-9	-1.38741E-9	-1.32145E-9
	-2.35E-4	-1.58271E-9	-1.62197E-9	-1.26137E-9	-1.14358E-9	-1.81142E-9	-1.45857E-9	-1.33822E-9	-1.42063E-9	-1.32044E-9
	-2.34E-4	-1.5149E-9	-1.60406E-9	-1.38388E-9	-1.31745E-9	-1.82523E-9	-1.52476E-9	-1.41452E-9	-1.4772E-9	-1.49469E-9
	-2.33E-4	-1.5165E-9	-1.60681E-9	-1.33389E-9	-1.53789E-9	-1.8924E-9	-1.61079E-9	-1.33978E-9	-1.40306E-9	-1.34833E-9
	-2.32E-4	-1.66284E-9	-1.76204E-9	-1.4736E-9	-1.57665E-9	-1.97435E-9	-1.62321E-9	-1.52008E-9	-1.66852E-9	-1.55263E-9
	-2.31E-4	-1.63552E-9	-1.72448E-9	-1.53903E-9	-1.70434E-9	-2.08128E-9	-1.80241E-9	-1.3923E-9	-1.48526E-9	-1.63818E-9
	-2.3E-4	-1.58137E-9	-1.84221E-9	-1.38464E-9	-1.70971E-9	-2.05197E-9	-1.68222E-9	-1.41391E-9	-1.53906E-9	-1.55254E-9
	-2.29E-4	-1.507E-9	-1.7992E-9	-1.51889E-9	-1.52124E-9	-1.97337E-9	-1.5563E-9	-1.50988E-9	-1.51213E-9	-1.55183E-9
	-2.28E-4	-1.64789E-9	-1.76682E-9	-1.6103E-9	-1.6975E-9	-2.22061E-9	-1.64997E-9	-1.59287E-9	-1.48586E-9	-1.67279E-9
	-2.27E-4	-1.78717E-9	-1.86924E-9	-1.56854E-9	-1.68912E-9	-2.12202E-9	-1.77476E-9	-1.55804E-9	-1.61322E-9	-1.56291E-9
	-2.26E-4	-1.65332E-9	-1.82532E-9	-1.43381E-9	-1.5501E-9	-2.18675E-9	-1.8559E-9	-1.76322E-9	-1.5515E-9	-1.61059E-9
	-2.25E-4	-1.74918E-9	-1.9904E-9	-1.48207E-9	-1.67335E-9	-2.19537E-9	-1.92137E-9	-1.51735E-9	-1.42888E-9	-1.64789E-9
	-2.24E-4	-1.73968E-9	-1.98339E-9	-1.62594E-9	-1.69949E-9	-2.26395E-9	-1.82762E-9	-1.80145E-9	-1.66226E-9	-1.67719E-9
	-2.23E-4	-1.80991E-9	-2.20655E-9	-1.62962E-9	-1.85306E-9	-2.35886E-9	-2.07048E-9	-1.66162E-9	-1.74754E-9	-1.60908E-9
	-2.22E-4	-1.84811E-9	-2.15079E-9	-1.68464E-9	-1.7869E-9	-2.21609E-9	-2.25245E-9	-1.78825E-9	-1.98327E-9	-1.71316E-9
	-2.21E-4	-1.99522E-9	-2.13662E-9	-1.8595E-9	-1.95098E-9	-2.42195E-9	-2.24347E-9	-1.81516E-9	-1.89446E-9	-1.75008E-9
	-2.2E-4	-1.99739E-9	-2.19039E-9	-1.94369E-9	-2.04796E-9	-2.56471E-9	-2.16911E-9	-1.89013E-9	-2.01414E-9	-1.82377E-9
	-2.19E-4	-2.07068E-9	-2.12162E-9	-1.99772E-9	-2.21201E-9	-2.55329E-9	-2.25903E-9	-2.20992E-9	-2.10171E-9	-1.9127E-9
	-2.18E-4	-2.09177E-9	-2.18122E-9	-2.07661E-9	-2.25686E-9	-2.6076E-9	-2.24656E-9	-2.09725E-9	-2.02372E-9	-2.04098E-9
	-2.17E-4	-2.28892E-9	-2.44456E-9	-2.20287E-9	-2.40121E-9	-2.81948E-9	-2.36179E-9	-2.17034E-9	-2.03543E-9	-2.08991E-9
	-2.16E-4	-2.30749E-9	-2.48989E-9	-2.20311E-9	-2.2993E-9	-2.81783E-9	-2.46115E-9	-2.17074E-9	-2.19824E-9	-2.08674E-9
	-2.15E-4	-2.39698E-9	-2.5432E-9	-2.19701E-9	-2.33082E-9	-2.89603E-9	-2.51297E-9	-2.16436E-9	-2.21334E-9	-2.21368E-9
	-2.14E-4	-2.54933E-9	-2.83599E-9	-2.34996E-9	-2.36595E-9	-2.94189E-9	-2.54963E-9	-2.32163E-9	-2.33692E-9	-2.23952E-9
	-2.13E-4	-2.51437E-9	-2.80117E-9	-2.43298E-9	-2.45101E-9	-2.95784E-9	-2.67731E-9	-2.48674E-9	-2.23266E-9	-2.14099E-9
	-2.12E-4	-2.5729E-9	-2.75552E-9	-2.33302E-9	-2.45961E-9	-2.97332E-9	-2.82125E-9	-2.45853E-9	-2.28166E-9	-2.36841E-9
	-2.11E-4	-2.49483E-9	-2.88731E-9	-2.42862E-9	-2.50978E-9	-2.9794E-9	-2.92509E-9	-2.53997E-9	-2.4315E-9	-2.28939E-9
	-2.1E-4	-2.54021E-9	-2.87861E-9	-2.40035E-9	-2.58561E-9	-3.11149E-9	-2.88045E-9	-2.64729E-9	-2.5578E-9	-2.32058E-9
	-2.09E-4	-2.61828E-9	-2.98746E-9	-2.57324E-9	-2.69116E-9	-3.18664E-9	-2.99618E-9	-2.66029E-9	-2.70854E-9	-2.42574E-9
	-2.08E-4	-2.7223E-9	-2.9671E-9	-2.6492E-9	-2.73476E-9	-3.26676E-9	-3.02596E-9	-2.60964E-9	-2.69659E-9	-2.5863E-9
	-2.07E-4	-2.81061E-9	-3.177E-9	-2.67666E-9	-2.96281E-9	-3.249E-9	-3.12343E-9	-2.64075E-9	-2.92578E-9	-2.57943E-9
	-2.06E-4	-2.95854E-9	-3.25606E-9	-2.72886E-9	-3.13895E-9	-3.28828E-9	-3.1551E-9	-2.87452E-9	-2.88188E-9	-2.64242E-9
	-2.05E-4	-2.97326E-9	-3.18901E-9	-2.83286E-9	-3.26445E-9	-3.41392E-9	-3.34476E-9	-3.01042E-9	-2.74301E-9	-2.75498E-9
	-2.04E-4	-3.15266E-9	-3.33025E-9	-2.94092E-9	-3.18214E-9	-3.43872E-9	-3.25458E-9	-2.97103E-9	-2.97249E-9	-2.78942E-9
	-2.03E-4	-3.19787E-9	-3.43613E-9	-3.07487E-9	-3.24427E-9	-3.50095E-9	-3.31231E-9	-3.14015E-9	-2.97691E-9	-2.8476E-9
	-2.02E-4	-3.19425E-9	-3.49585E-9	-3.03896E-9	-3.36251E-9	-3.65081E-9	-3.53693E-9	-3.19024E-9	-3.08716E-9	-3.06721E-9
	-2.01E-4	-3.30692E-9	-3.54657E-9	-3.1419E-9	-3.32398E-9	-3.70001E-9	-3.66412E-9	-3.27241E-9	-3.16822E-9	-3.24373E-9
	-2.00E-04	-3.28648E-9	-3.71897E-9	-3.25935E-9	-3.61629E-9	-3.77305E-9	-3.64558E-9	-3.23743E-9	-3.27692E-9	-3.31092E-9
	-1.99E-4	-3.37753E-9	-3.79202E-9	-3.24861E-9	-3.43531E-9	-3.92626E-9	-3.79175E-9	-3.26322E-9	-3.3974E-9	-3.14801E-9
	-1.98E-4	-3.45217E-9	-3.92571E-9	-3.25561E-9	-3.56633E-9	-3.86289E-9	-3.7076E-9	-3.50767E-9	-3.41473E-9	-3.25156E-9
	-1.97E-4	-3.61911E-9	-3.92198E-9	-3.41531E-9	-3.51162E-9	-4.12014E-9	-3.79037E-9	-3.5904E-9	-3.39937E-9	-3.50727E-9
	-1.96E-4	-3.57736E-9	-4.0828E-9	-3.34957E-9	-3.64551E-9	-4.28026E-9	-3.99077E-9	-3.68138E-9	-3.50155E-9	-3.62139E-9
	-1.95E-4	-3.58553E-9	-4.30888E-9	-3.57204E-9	-3.66549E-9	-4.17067E-9	-3.91781E-9	-3.80268E-9	-3.69758E-9	-3.59943E-9
	-1.94E-4	-3.84177E-9	-4.28196E-9	-3.77408E-9	-3.7624E-9	-4.39966E-9	-4.145E-9	-3.87723E-9	-3.76362E-9	-3.75137E-9
	-1.93E-4	-3.85546E-9	-4.29064E-9	-3.71197E-9	-3.83222E-9	-4.53149E-9	-4.26814E-9	-3.92984E-9	-3.69688E-9	-3.77698E-9
	-1.92E-4	-3.99756E-9	-4.49969E-9	-3.88958E-9	-3.95624E-9	-4.60776E-9	-4.34196E-9	-4.01099E-9	-3.89269E-9	-3.80038E-9
	-1.91E-4	-4.17902E-9	-4.44642E-9	-3.91278E-9	-4.12086E-9	-4.63639E-9	-4.38887E-9	-4.20633E-9	-3.95078E-9	-3.77914E-9
	-1.9E-4	-4.23515E-9	-4.59776E-9	-4.07644E-9	-4.23798E-9	-4.81178E-9	-4.42042E-9	-4.16972E-9	-4.04964E-9	-3.97385E-9
	-1.89E-4	-4.21937E-9	-4.73737E-9	-4.12776E-9	-4.14107E-9	-4.93031E-9	-4.59894E-9	-4.4445E-9	-4.10682E-9	-4.09137E-9
	-1.88E-4	-4.39586E-9	-4.55801E-9	-4.41418E-9	-4.27249E-9	-4.90657E-9	-4.45594E-9	-4.45238E-9	-4.17139E-9	-3.85049E-9
	-1.87E-4	-4.32278E-9	-4.54293E-9	-4.44965E-9	-4.29989E-9	-5.09482E-9	-4.45302E-9	-4.5352E-9	-4.03166E-9	-3.94631E-9
	-1.86E-4	-4.68168E-9	-4.70095E-9	-4.43054E-9	-4.36083E-9	-5.09698E-9	-4.59773E-9	-4.48596E-9	-4.25287E-9	-4.11744E-9
	-1.85E-4	-4.5755E-9	-4.94478E-9	-4.4979E-9	-4.49562E-9	-5.19722E-9	-4.88317E-9	-4.61667E-9	-4.37848E-9	-4.26666E-9
	-1.84E-4	-4.75465E-9	-4.92237E-9	-4.49941E-9	-4.62503E-9	-5.16754E-9	-4.87635E-9	-4.55566E-9	-4.48354E-9	-4.36929E-9
	-1.83E-4	-4.83109E-9	-4.88176E-9	-4.53189E-9	-4.77276E-9	-5.23985E-9	-4.8726E-9	-4.60336E-9	-4.77305E-9	-4.49678E-9
	-1.82E-4	-4.84848E-9	-4.95712E-9	-4.5392E-9	-4.67052E-9	-5.32418E-9	-4.92784E-9	-4.502E-9	-4.83185E-9	-4.33482E-9
	-1.81E-4	-4.96639E-9	-4.87131E-9	-4.64534E-9	-4.63792E-9	-5.20138E-9	-4.88678E-9	-4.51126E-9	-4.70943E-9	-4.42111E-9
	-1.8E-4	-5.01555E-9	-4.8541E-9	-4.65015E-9	-4.58172E-9	-5.16549E-9	-4.94856E-9	-4.5024E-9	-4.78635E-9	-4.23952E-9
	-1.79E-4	-4.88621E-9	-4.81604E-9	-4.71127E-9	-4.73208E-9	-5.32939E-9	-4.96629E-9	-4.55297E-9	-4.74437E-9	-4.286E-9
	-1.78E-4	-4.9563E-9	-5.05256E-9	-4.75009E-9	-4.80496E-9	-5.3962E-9	-4.75953E-9	-4.52258E-9	-4.7729E-9	-4.34397E-9
	-1.77E-4	-4.89765E-9	-5.02244E-9	-4.82832E-9	-4.89101E-9	-5.27781E-9	-4.89657E-9	-4.60808E-9	-4.83647E-9	-4.27094E-9
	-1.76E-4	-4.68625E-9	-5.13901E-9	-4.79879E-9	-4.85147E-9	-5.4533E-9	-4.90086E-9	-4.45014E-9	-4.68979E-9	-4.32646E-9
	-1.75E-4	-4.8654E-9	-5.19775E-9	-4.81379E-9	-4.77894E-9	-5.23101E-9	-5.03218E-9	-4.55343E-9	-4.56312E-9	-4.46112E-9
	-1.74E-4	-4.7517E-9	-5.09948E-9	-4.66502E-9	-4.71065E-9	-5.27611E-9	-4.94518E-9	-4.54964E-9	-4.68484E-9	-4.44757E-9
	-1.73E-4	-4.70903E-9	-5.04721E-9	-4.70663E-9	-4.77316E-9	-5.13058E-9	-4.91747E-9	-4.52714E-9	-4.50367E-9	-4.42955E-9
	-1.72E-4	-4.8301E-9	-4.93213E-9	-4.7399E-9	-4.804E-9	-4.9976E-9	-4.85871E-9	-4.5025E-9	-4.53064E-9	-4.4454E-9
	-1.71E-4	-4.95419E-9	-5.04977E-9	-4.67835E-9	-4.59085E-9	-5.06873E-9	-4.78588E-9	-4.51441E-9	-4.66087E-9	-4.42313E-9
	-1.7E-4	-4.78534E-9	-4.95714E-9	-4.56746E-9	-4.51961E-9	-4.96637E-9	-4.67847E-9	-4.3941E-9	-4.4234E-9	-4.42785E-9
	-1.69E-4	-4.75954E-9	-4.71254E-9	-4.46396E-9	-4.63954E-9	-4.91849E-9	-4.70346E-9	-4.22427E-9	-4.53514E-9	-4.31738E-9
	-1.68E-4	-4.64129E-9	-4.69032E-9	-4.34859E-9	-4.65431E-9	-4.81145E-9	-4.66804E-9	-4.13437E-9	-4.69068E-9	-4.36557E-9
	-1.67E-4	-4.60721E-9	-4.7784E-9	-4.40978E-9	-4.59124E-9	-4.86014E-9	-4.70135E-9	-4.25075E-9	-4.35648E-9	-4.21742E-9
	-1.66E-4	-4.45712E-9	-4.6517E-9	-4.47411E-9	-4.46479E-9	-4.86158E-9	-4.5734E-9	-4.19127E-9	-4.39624E-9	-4.1819E-9
	-1.65E-4	-4.50657E-9	-4.72019E-9	-4.49234E-9	-4.49791E-9	-4.79064E-9	-4.53986E-9	-4.11001E-9	-4.45416E-9	-4.10529E-9
	-1.64E-4	-4.4843E-9	-4.74749E-9	-4.437E-9	-4.46196E-9	-4.66011E-9	-4.62714E-9	-4.10381E-9	-4.42117E-9	-4.2351E-9
	-1.63E-4	-4.34625E-9	-4.46327E-9	-4.31945E-9	-4.51208E-9	-4.50093E-9	-4.73788E-9	-4.25129E-9	-4.27961E-9	-4.1647E-9
	-1.62E-4	-4.31918E-9	-4.50755E-9	-4.18817E-9	-4.57686E-9	-4.4793E-9	-4.56951E-9	-4.18438E-9	-4.31702E-9	-4.13163E-9
	-1.61E-4	-4.34405E-9	-4.74184E-9	-4.26121E-9	-4.40232E-9	-4.51454E-9	-4.51509E-9	-4.16658E-9	-4.38879E-9	-4.13244E-9
	-1.6E-4	-4.41729E-9	-4.69746E-9	-4.25608E-9	-4.54512E-9	-4.61888E-9	-4.38645E-9	-4.18366E-9	-4.64417E-9	-3.90425E-9
	-1.59E-4	-4.43195E-9	-4.83796E-9	-4.27388E-9	-4.41257E-9	-4.55917E-9	-4.41329E-9	-4.20163E-9	-4.41064E-9	-4.03387E-9
	-1.58E-4	-4.39311E-9	-4.69913E-9	-4.17057E-9	-4.39709E-9	-4.58588E-9	-4.23712E-9	-4.11889E-9	-4.33501E-9	-4.02299E-9
	-1.57E-4	-4.39675E-9	-4.55872E-9	-4.23256E-9	-4.31719E-9	-4.56956E-9	-4.30612E-9	-4.27323E-9	-4.34453E-9	-4.15592E-9
	-1.56E-4	-4.43905E-9	-4.62933E-9	-4.18843E-9	-4.46254E-9	-4.49287E-9	-4.27267E-9	-4.09359E-9	-4.33668E-9	-4.19377E-9
	-1.55E-4	-4.43252E-9	-4.58574E-9	-4.27857E-9	-4.39545E-9	-4.66052E-9	-4.29758E-9	-4.24915E-9	-4.39916E-9	-4.05753E-9
	-1.54E-4	-4.54586E-9	-4.65863E-9	-4.29844E-9	-4.42877E-9	-4.5859E-9	-4.33531E-9	-4.29911E-9	-4.38103E-9	-4.23273E-9
	-1.53E-4	-4.62291E-9	-4.65295E-9	-4.31187E-9	-4.59921E-9	-4.51946E-9	-4.32191E-9	-4.2886E-9	-4.40732E-9	-4.52988E-9
	-1.52E-4	-4.57288E-9	-4.63875E-9	-4.35297E-9	-4.64321E-9	-4.55493E-9	-4.57146E-9	-4.30056E-9	-4.29118E-9	-4.37183E-9
	-1.51E-4	-4.47577E-9	-4.70827E-9	-4.4459E-9	-4.76977E-9	-4.81886E-9	-4.46315E-9	-4.35733E-9	-4.47081E-9	-4.15916E-9
	-1.5E-4	-4.54278E-9	-4.80498E-9	-4.4035E-9	-4.61085E-9	-4.72525E-9	-4.40006E-9	-4.28564E-9	-4.53105E-9	-4.25279E-9
	-1.49E-4	-4.61698E-9	-4.92864E-9	-4.46051E-9	-4.91725E-9	-4.63448E-9	-4.50071E-9	-4.53001E-9	-4.41356E-9	-4.2365E-9
	-1.48E-4	-4.63242E-9	-4.89113E-9	-4.55198E-9	-4.85228E-9	-4.72655E-9	-4.48716E-9	-4.4624E-9	-4.49342E-9	-4.39928E-9
	-1.47E-4	-4.71663E-9	-4.73E-9	-4.47828E-9	-4.68504E-9	-4.65544E-9	-4.54455E-9	-4.48859E-9	-4.43117E-9	-4.34557E-9
	-1.46E-4	-4.72081E-9	-4.75365E-9	-4.52811E-9	-4.71404E-9	-4.69705E-9	-4.3345E-9	-4.47419E-9	-4.55694E-9	-4.24869E-9
	-1.45E-4	-4.84484E-9	-4.68647E-9	-4.60038E-9	-4.78643E-9	-4.67043E-9	-4.52243E-9	-4.57534E-9	-4.36519E-9	-4.42679E-9
	-1.44E-4	-4.53664E-9	-4.84484E-9	-4.416E-9	-4.6117E-9	-4.70473E-9	-4.43832E-9	-4.48559E-9	-4.49404E-9	-4.57906E-9
	-1.43E-4	-4.53433E-9	-4.84866E-9	-4.40723E-9	-4.6145E-9	-4.76902E-9	-4.4312E-9	-4.38726E-9	-4.4909E-9	-4.57824E-9
	-1.42E-4	-4.69637E-9	-4.9777E-9	-4.42651E-9	-4.65377E-9	-4.83402E-9	-4.4154E-9	-4.31677E-9	-4.4629E-9	-4.33954E-9
	-1.41E-4	-4.76254E-9	-4.82305E-9	-4.30711E-9	-4.54889E-9	-4.67842E-9	-4.38701E-9	-4.13315E-9	-4.36184E-9	-4.53577E-9
	-1.4E-4	-4.73242E-9	-4.88909E-9	-4.56422E-9	-4.58285E-9	-4.57882E-9	-4.43147E-9	-4.37602E-9	-4.44384E-9	-4.24966E-9
	-1.39E-4	-4.726E-9	-4.8513E-9	-4.50501E-9	-4.50583E-9	-4.45307E-9	-4.31861E-9	-4.24585E-9	-4.44177E-9	-4.32763E-9
	-1.38E-4	-4.63802E-9	-4.88024E-9	-4.36587E-9	-4.41929E-9	-4.7231E-9	-4.25858E-9	-4.23426E-9	-4.36012E-9	-4.31367E-9
	-1.37E-4	-4.48776E-9	-4.88048E-9	-4.3028E-9	-4.27917E-9	-4.54043E-9	-4.08097E-9	-4.20195E-9	-4.4237E-9	-4.34007E-9
	-1.36E-4	-4.44737E-9	-4.88152E-9	-4.2264E-9	-4.33051E-9	-4.52098E-9	-4.11855E-9	-4.11336E-9	-4.30175E-9	-4.21666E-9
	-1.35E-4	-4.45974E-9	-4.86538E-9	-4.22039E-9	-4.24219E-9	-4.45311E-9	-4.1754E-9	-4.1734E-9	-4.27513E-9	-4.16187E-9
	-1.34E-4	-4.62789E-9	-4.72577E-9	-4.3776E-9	-4.32999E-9	-4.4591E-9	-3.87767E-9	-4.35339E-9	-4.25362E-9	-4.22039E-9
	-1.33E-4	-4.5817E-9	-4.70584E-9	-4.19938E-9	-4.10967E-9	-4.66745E-9	-4.18473E-9	-4.10239E-9	-4.19808E-9	-4.26801E-9
	-1.32E-4	-4.3579E-9	-4.66225E-9	-4.1522E-9	-4.10156E-9	-4.65681E-9	-3.91542E-9	-4.09479E-9	-4.40508E-9	-4.18087E-9
	-1.31E-4	-4.51592E-9	-4.68056E-9	-4.21195E-9	-4.21377E-9	-4.51409E-9	-4.01596E-9	-4.08675E-9	-4.39349E-9	-4.14858E-9
	-1.3E-4	-4.23626E-9	-4.60675E-9	-4.22813E-9	-4.21423E-9	-4.57936E-9	-3.98272E-9	-4.28978E-9	-4.26139E-9	-4.11866E-9
	-1.29E-4	-4.2384E-9	-4.6693E-9	-4.28561E-9	-4.13157E-9	-4.37428E-9	-3.99758E-9	-4.0448E-9	-4.30178E-9	-4.29265E-9
	-1.28E-4	-4.32038E-9	-4.53892E-9	-4.25681E-9	-4.15563E-9	-4.40076E-9	-4.01118E-9	-4.00727E-9	-4.31915E-9	-4.17443E-9
	-1.27E-4	-4.34607E-9	-4.56382E-9	-4.15137E-9	-4.35485E-9	-4.49615E-9	-4.00895E-9	-4.04688E-9	-4.27053E-9	-4.14616E-9
	-1.26E-4	-4.29447E-9	-4.60744E-9	-4.21045E-9	-4.17126E-9	-4.3651E-9	-4.20074E-9	-3.9689E-9	-4.28781E-9	-4.09465E-9
	-1.25E-4	-4.35859E-9	-4.7245E-9	-4.20801E-9	-4.24945E-9	-4.40341E-9	-4.09133E-9	-3.97839E-9	-4.374E-9	-4.13098E-9
	-1.24E-4	-4.29109E-9	-4.60118E-9	-4.12915E-9	-4.33072E-9	-4.35681E-9	-3.97497E-9	-3.94995E-9	-4.27723E-9	-4.17411E-9
	-1.23E-4	-4.27899E-9	-4.63384E-9	-4.38946E-9	-4.26116E-9	-4.25881E-9	-4.03162E-9	-3.93802E-9	-4.10707E-9	-4.26825E-9
	-1.22E-4	-4.16023E-9	-4.57779E-9	-4.22159E-9	-4.28145E-9	-4.37198E-9	-4.00817E-9	-3.93915E-9	-4.13379E-9	-4.22429E-9
	-1.21E-4	-4.23159E-9	-4.58478E-9	-4.46821E-9	-4.23757E-9	-4.39511E-9	-4.02732E-9	-4.04598E-9	-4.21462E-9	-4.11304E-9
	-1.2E-4	-4.19215E-9	-4.62576E-9	-4.45156E-9	-4.35521E-9	-4.29479E-9	-4.00282E-9	-4.01015E-9	-4.27872E-9	-4.02351E-9
	-1.19E-4	-4.27985E-9	-4.78152E-9	-4.43136E-9	-4.25153E-9	-4.30149E-9	-3.98355E-9	-4.1409E-9	-4.30642E-9	-4.08369E-9
	-1.18E-4	-4.20393E-9	-4.74257E-9	-4.43268E-9	-4.17476E-9	-4.35935E-9	-4.00661E-9	-4.07398E-9	-4.23225E-9	-4.26617E-9
	-1.17E-4	-4.31022E-9	-4.71394E-9	-4.30579E-9	-4.2764E-9	-4.56519E-9	-4.25937E-9	-4.06588E-9	-4.28998E-9	-4.21496E-9
	-1.16E-4	-4.40132E-9	-4.83112E-9	-4.4343E-9	-4.31546E-9	-4.56661E-9	-4.33868E-9	-4.13208E-9	-4.2835E-9	-4.19761E-9
	-1.15E-4	-4.47367E-9	-4.8581E-9	-4.34963E-9	-4.29977E-9	-4.65158E-9	-4.24654E-9	-4.03062E-9	-4.39228E-9	-4.15967E-9
	-1.14E-4	-4.55203E-9	-4.84873E-9	-4.48802E-9	-4.49528E-9	-4.71613E-9	-4.26534E-9	-4.02591E-9	-4.31951E-9	-4.29958E-9
	-1.13E-4	-4.65965E-9	-4.83784E-9	-4.59855E-9	-4.55794E-9	-4.75896E-9	-4.39333E-9	-4.25802E-9	-4.43351E-9	-4.37048E-9
	-1.12E-4	-4.65767E-9	-4.89932E-9	-4.65547E-9	-4.7242E-9	-4.83193E-9	-4.46951E-9	-4.31755E-9	-4.38569E-9	-4.35209E-9
	-1.11E-4	-4.64137E-9	-4.90902E-9	-4.64333E-9	-4.54915E-9	-4.65209E-9	-4.45863E-9	-4.2247E-9	-4.33635E-9	-4.43012E-9
	-1.1E-4	-4.67508E-9	-4.94631E-9	-4.69003E-9	-4.40837E-9	-4.78401E-9	-4.47612E-9	-4.30477E-9	-4.50036E-9	-4.46803E-9
	-1.09E-4	-4.68808E-9	-4.94613E-9	-4.76031E-9	-4.5071E-9	-4.86231E-9	-4.50445E-9	-4.25786E-9	-4.53015E-9	-4.38217E-9
	-1.08E-4	-4.72101E-9	-4.94786E-9	-4.66648E-9	-4.65149E-9	-4.85622E-9	-4.43211E-9	-4.2239E-9	-4.54447E-9	-4.30157E-9
	-1.07E-4	-4.80197E-9	-5.01074E-9	-4.61989E-9	-4.46867E-9	-4.8206E-9	-4.27484E-9	-4.33232E-9	-4.54536E-9	-4.26976E-9
	-1.06E-4	-4.79735E-9	-4.81879E-9	-4.65666E-9	-4.51006E-9	-4.83151E-9	-4.28128E-9	-4.24675E-9	-4.45194E-9	-4.22254E-9
	-1.05E-4	-4.90653E-9	-4.95718E-9	-4.71058E-9	-4.5887E-9	-4.69221E-9	-4.49172E-9	-4.24768E-9	-4.32434E-9	-4.19689E-9
	-1.04E-4	-4.74445E-9	-4.84713E-9	-4.45845E-9	-4.52446E-9	-4.50701E-9	-4.34248E-9	-4.21863E-9	-4.4693E-9	-4.26295E-9
	-1.03E-4	-4.54439E-9	-4.79941E-9	-4.42853E-9	-4.4459E-9	-4.64671E-9	-4.35857E-9	-4.1501E-9	-4.36823E-9	-4.14604E-9
	-1.02E-4	-4.4836E-9	-4.82095E-9	-4.47866E-9	-4.32883E-9	-4.53626E-9	-4.17971E-9	-4.10467E-9	-4.30759E-9	-4.12734E-9
	-1.01E-4	-4.43386E-9	-4.67731E-9	-4.41333E-9	-4.30034E-9	-4.41741E-9	-4.11197E-9	-3.96032E-9	-4.28029E-9	-4.31053E-9
	-1.00E-04	-4.34182E-9	-4.54606E-9	-4.31764E-9	-4.1833E-9	-4.28945E-9	-4.06472E-9	-4.02799E-9	-4.21033E-9	-4.27011E-9
	-9.9E-5	-4.24003E-9	-4.59082E-9	-4.2991E-9	-4.25614E-9	-4.40728E-9	-4.09227E-9	-3.83993E-9	-4.08601E-9	-4.10567E-9
	-9.8E-5	-4.26004E-9	-4.37127E-9	-4.17431E-9	-4.12568E-9	-4.22741E-9	-3.9835E-9	-3.83009E-9	-3.9965E-9	-4.12679E-9
	-9.7E-5	-4.14941E-9	-4.3768E-9	-4.0746E-9	-4.09816E-9	-4.16314E-9	-3.9987E-9	-3.82047E-9	-3.95885E-9	-4.10682E-9
	-9.6E-5	-4.13427E-9	-4.3534E-9	-3.88336E-9	-3.96608E-9	-3.98766E-9	-4.00071E-9	-3.70235E-9	-3.99466E-9	-3.93545E-9
	-9.5E-5	-3.88294E-9	-4.10047E-9	-3.96178E-9	-3.92582E-9	-3.98875E-9	-4.04255E-9	-3.69734E-9	-3.87563E-9	-3.89493E-9
	-9.4E-5	-3.78435E-9	-4.19936E-9	-3.79487E-9	-3.83709E-9	-4.20902E-9	-3.923E-9	-3.69051E-9	-3.87054E-9	-3.90713E-9
	-9.3E-5	-3.81216E-9	-4.24698E-9	-3.88678E-9	-3.83175E-9	-4.00451E-9	-3.79848E-9	-3.58855E-9	-3.8011E-9	-3.80184E-9
	-9.2E-5	-3.83926E-9	-4.22607E-9	-3.77911E-9	-3.95285E-9	-4.16716E-9	-3.82352E-9	-3.58304E-9	-3.87222E-9	-3.6487E-9
	-9.1E-5	-3.82121E-9	-4.21372E-9	-4.00145E-9	-3.75372E-9	-4.08178E-9	-3.77299E-9	-3.75798E-9	-3.97897E-9	-3.85587E-9
	-9.00E-05	-3.91197E-9	-4.24615E-9	-3.85628E-9	-3.9168E-9	-4.10269E-9	-3.95632E-9	-3.74612E-9	-3.90408E-9	-3.90397E-9
	-8.9E-5	-4.06082E-9	-4.31713E-9	-4.08099E-9	-4.0507E-9	-4.13998E-9	-3.94225E-9	-4.00695E-9	-3.89892E-9	-4.08289E-9
	-8.8E-5	-4.23936E-9	-4.62738E-9	-4.25762E-9	-4.04783E-9	-4.3475E-9	-4.26662E-9	-4.235E-9	-3.97153E-9	-4.23922E-9
	-8.7E-5	-4.4381E-9	-4.70003E-9	-4.41077E-9	-4.42538E-9	-4.62716E-9	-4.42598E-9	-4.34786E-9	-4.31625E-9	-4.40713E-9
	-8.6E-5	-4.61567E-9	-4.9538E-9	-4.65859E-9	-4.56428E-9	-4.82113E-9	-4.63727E-9	-4.65509E-9	-4.48158E-9	-4.66607E-9
	-8.5E-5	-5.05523E-9	-5.10737E-9	-5.0329E-9	-4.94073E-9	-5.14953E-9	-4.98097E-9	-5.10308E-9	-4.84666E-9	-4.91414E-9
	-8.4E-5	-5.53865E-9	-5.55108E-9	-5.10933E-9	-5.21807E-9	-5.44614E-9	-5.33948E-9	-5.31006E-9	-5.22572E-9	-5.25572E-9
	-8.3E-5	-5.93028E-9	-5.87923E-9	-5.69381E-9	-5.61312E-9	-5.91264E-9	-5.62883E-9	-5.67572E-9	-5.70147E-9	-5.58895E-9
	-8.2E-5	-6.26036E-9	-6.39216E-9	-6.32181E-9	-6.2495E-9	-6.23888E-9	-6.1005E-9	-6.21046E-9	-6.11721E-9	-6.08345E-9
	-8.1E-5	-6.86258E-9	-6.93909E-9	-6.80413E-9	-6.68345E-9	-6.73999E-9	-6.50708E-9	-6.54481E-9	-6.50079E-9	-6.51226E-9
	-8.00E-05	-7.23588E-9	-7.31992E-9	-7.22202E-9	-7.1228E-9	-7.24188E-9	-7.04972E-9	-6.90471E-9	-6.97178E-9	-7.00925E-9
	-7.9E-5	-7.68599E-9	-7.77106E-9	-7.51433E-9	-7.52052E-9	-7.48512E-9	-7.49039E-9	-7.47295E-9	-7.63895E-9	-7.40439E-9
	-7.8E-5	-8.10789E-9	-8.20575E-9	-8.02836E-9	-7.98805E-9	-8.13899E-9	-8.14317E-9	-8.05332E-9	-7.85707E-9	-7.81133E-9
	-7.7E-5	-8.63381E-9	-8.81975E-9	-8.44965E-9	-8.58359E-9	-8.43444E-9	-8.44428E-9	-8.50356E-9	-8.40056E-9	-8.17706E-9
	-7.6E-5	-9.03998E-9	-9.06527E-9	-8.77254E-9	-9.05133E-9	-8.91532E-9	-9.03096E-9	-8.84045E-9	-8.70444E-9	-8.77419E-9
	-7.5E-5	-9.49815E-9	-9.59043E-9	-9.37378E-9	-9.35239E-9	-9.40385E-9	-9.36026E-9	-9.38996E-9	-9.43605E-9	-9.1672E-9
	-7.4E-5	-9.66687E-9	-9.95479E-9	-9.58658E-9	-9.78978E-9	-9.82326E-9	-9.64078E-9	-9.45358E-9	-9.73094E-9	-9.50562E-9
	-7.3E-5	-1.00618E-8	-1.01882E-8	-9.97015E-9	-1.00383E-8	-1.0093E-8	-9.85216E-9	-9.74179E-9	-1.00282E-8	-9.66265E-9
	-7.2E-5	-1.05405E-8	-1.04255E-8	-1.02092E-8	-1.03381E-8	-1.02857E-8	-1.0131E-8	-9.92242E-9	-1.01423E-8	-9.91764E-9
	-7.1E-5	-1.06524E-8	-1.07753E-8	-1.05881E-8	-1.05947E-8	-1.04428E-8	-1.03792E-8	-1.02553E-8	-1.05114E-8	-1.01712E-8
	-7.00E-05	-1.0907E-8	-1.09949E-8	-1.08248E-8	-1.07282E-8	-1.0683E-8	-1.048E-8	-1.04365E-8	-1.08435E-8	-1.03627E-8
	-6.9E-5	-1.11186E-8	-1.11099E-8	-1.09033E-8	-1.09362E-8	-1.08274E-8	-1.06203E-8	-1.06264E-8	-1.09567E-8	-1.06202E-8
	-6.8E-5	-1.101E-8	-1.13383E-8	-1.09936E-8	-1.10997E-8	-1.1082E-8	-1.07729E-8	-1.08842E-8	-1.11128E-8	-1.07054E-8
	-6.7E-5	-1.1253E-8	-1.14345E-8	-1.11826E-8	-1.12448E-8	-1.1338E-8	-1.12042E-8	-1.09072E-8	-1.13162E-8	-1.07936E-8
	-6.6E-5	-1.14886E-8	-1.16221E-8	-1.13172E-8	-1.16169E-8	-1.12006E-8	-1.13551E-8	-1.09727E-8	-1.13135E-8	-1.08741E-8
	-6.5E-5	-1.14719E-8	-1.18338E-8	-1.15176E-8	-1.16171E-8	-1.14134E-8	-1.13933E-8	-1.12725E-8	-1.15214E-8	-1.11347E-8
	-6.4E-5	-1.15885E-8	-1.1954E-8	-1.17071E-8	-1.17101E-8	-1.17327E-8	-1.1505E-8	-1.16292E-8	-1.168E-8	-1.11954E-8
	-6.3E-5	-1.16966E-8	-1.224E-8	-1.18402E-8	-1.18509E-8	-1.17498E-8	-1.16352E-8	-1.19379E-8	-1.18634E-8	-1.13902E-8
	-6.2E-5	-1.19413E-8	-1.25168E-8	-1.19836E-8	-1.20661E-8	-1.20735E-8	-1.18189E-8	-1.19566E-8	-1.20441E-8	-1.14975E-8
	-6.1E-5	-1.23244E-8	-1.28692E-8	-1.22744E-8	-1.23476E-8	-1.22785E-8	-1.20361E-8	-1.20894E-8	-1.2091E-8	-1.16798E-8
	-6.00E-05	-1.36315E-8	-1.39147E-8	-1.29713E-8	-1.28238E-8	-1.26623E-8	-1.2245E-8	-1.23774E-8	-1.24568E-8	-1.20297E-8
	-5.9E-5	-1.85352E-8	-1.81287E-8	-1.53091E-8	-1.41809E-8	-1.31504E-8	-1.28137E-8	-1.27062E-8	-1.27559E-8	-1.21804E-8
	-5.8E-5	-2.47037E-8	-2.43186E-8	-2.13172E-8	-1.80991E-8	-1.53445E-8	-1.39035E-8	-1.33133E-8	-1.31309E-8	-1.26346E-8
	-5.7E-5	-2.73128E-8	-2.76794E-8	-2.59235E-8	-2.42796E-8	-2.07068E-8	-1.71571E-8	-1.51108E-8	-1.40809E-8	-1.32008E-8
	-5.6E-5	-2.79074E-8	-2.81492E-8	-2.74158E-8	-2.69245E-8	-2.51109E-8	-2.23749E-8	-1.93957E-8	-1.66734E-8	-1.482E-8
	-5.5E-5	-2.75294E-8	-2.80592E-8	-2.74105E-8	-2.71082E-8	-2.63597E-8	-2.53291E-8	-2.36817E-8	-2.13746E-8	-1.82725E-8
	-5.4E-5	-2.71059E-8	-2.7673E-8	-2.72137E-8	-2.69036E-8	-2.65045E-8	-2.5927E-8	-2.52829E-8	-2.4462E-8	-2.21707E-8
	-5.3E-5	-2.6657E-8	-2.70813E-8	-2.66898E-8	-2.66298E-8	-2.62511E-8	-2.58263E-8	-2.55778E-8	-2.52536E-8	-2.39591E-8
	-5.2E-5	-2.62723E-8	-2.66124E-8	-2.62304E-8	-2.61724E-8	-2.59619E-8	-2.55824E-8	-2.54521E-8	-2.53312E-8	-2.44433E-8
	-5.1E-5	-2.57868E-8	-2.61411E-8	-2.6015E-8	-2.57279E-8	-2.55672E-8	-2.53153E-8	-2.51525E-8	-2.51177E-8	-2.44027E-8
	-5.00E-05	-2.52971E-8	-2.57069E-8	-2.55191E-8	-2.53208E-8	-2.52328E-8	-2.48539E-8	-2.49324E-8	-2.47432E-8	-2.41163E-8
	-4.9E-5	-2.49328E-8	-2.52932E-8	-2.51272E-8	-2.48279E-8	-2.4848E-8	-2.4529E-8	-2.4421E-8	-2.45562E-8	-2.37886E-8
	-4.8E-5	-2.4405E-8	-2.47782E-8	-2.45387E-8	-2.44156E-8	-2.42258E-8	-2.39277E-8	-2.40093E-8	-2.41924E-8	-2.3306E-8
	-4.7E-5	-2.39548E-8	-2.45046E-8	-2.41609E-8	-2.41149E-8	-2.36495E-8	-2.32977E-8	-2.3525E-8	-2.38223E-8	-2.29914E-8
	-4.6E-5	-2.33882E-8	-2.39909E-8	-2.3394E-8	-2.35941E-8	-2.32845E-8	-2.29141E-8	-2.30789E-8	-2.34519E-8	-2.27172E-8
	-4.5E-5	-2.28038E-8	-2.34948E-8	-2.29951E-8	-2.29882E-8	-2.28204E-8	-2.2485E-8	-2.27777E-8	-2.28526E-8	-2.22212E-8
	-4.4E-5	-2.24394E-8	-2.29188E-8	-2.25391E-8	-2.24638E-8	-2.21285E-8	-2.20446E-8	-2.22906E-8	-2.24002E-8	-2.18084E-8
	-4.3E-5	-2.19256E-8	-2.2511E-8	-2.20106E-8	-2.19317E-8	-2.18001E-8	-2.1626E-8	-2.19531E-8	-2.18941E-8	-2.13319E-8
	-4.2E-5	-2.12652E-8	-2.19423E-8	-2.15201E-8	-2.1482E-8	-2.13574E-8	-2.12672E-8	-2.1344E-8	-2.14104E-8	-2.07263E-8
	-4.1E-5	-2.07927E-8	-2.1517E-8	-2.10469E-8	-2.11E-8	-2.08488E-8	-2.08344E-8	-2.08579E-8	-2.09837E-8	-2.02456E-8
	-4.00E-05	-2.02314E-8	-2.08969E-8	-2.03658E-8	-2.06637E-8	-2.04335E-8	-2.02329E-8	-2.04668E-8	-2.0422E-8	-1.9999E-8
	-3.9E-5	-1.97846E-8	-2.05087E-8	-2.00824E-8	-2.00127E-8	-1.98241E-8	-1.96769E-8	-1.99726E-8	-2.01092E-8	-1.94762E-8
	-3.8E-5	-1.93565E-8	-1.98581E-8	-1.9583E-8	-1.93847E-8	-1.94163E-8	-1.92609E-8	-1.93313E-8	-1.96801E-8	-1.90814E-8
	-3.7E-5	-1.87474E-8	-1.92274E-8	-1.90961E-8	-1.90165E-8	-1.88936E-8	-1.88373E-8	-1.88493E-8	-1.91722E-8	-1.85876E-8
	-3.6E-5	-1.81667E-8	-1.85617E-8	-1.84605E-8	-1.8327E-8	-1.83253E-8	-1.8278E-8	-1.82863E-8	-1.85232E-8	-1.80658E-8
	-3.5E-5	-1.76703E-8	-1.80416E-8	-1.79713E-8	-1.78001E-8	-1.7856E-8	-1.78711E-8	-1.78358E-8	-1.8022E-8	-1.77571E-8
	-3.4E-5	-1.71577E-8	-1.76229E-8	-1.74098E-8	-1.73126E-8	-1.72751E-8	-1.73165E-8	-1.74034E-8	-1.75917E-8	-1.7267E-8
	-3.3E-5	-1.66246E-8	-1.71003E-8	-1.68338E-8	-1.69686E-8	-1.68402E-8	-1.69076E-8	-1.67812E-8	-1.70053E-8	-1.65877E-8
	-3.2E-5	-1.63164E-8	-1.65896E-8	-1.62934E-8	-1.66432E-8	-1.6358E-8	-1.63734E-8	-1.62933E-8	-1.63871E-8	-1.62886E-8
	-3.1E-5	-1.57784E-8	-1.59057E-8	-1.58919E-8	-1.59873E-8	-1.57673E-8	-1.57904E-8	-1.57837E-8	-1.58636E-8	-1.59002E-8
	-3.00E-05	-1.52549E-8	-1.54685E-8	-1.53055E-8	-1.54425E-8	-1.51706E-8	-1.54382E-8	-1.53239E-8	-1.54359E-8	-1.51743E-8
	-2.9E-5	-1.47693E-8	-1.50677E-8	-1.47657E-8	-1.48192E-8	-1.47825E-8	-1.48685E-8	-1.48946E-8	-1.49651E-8	-1.46677E-8
	-2.8E-5	-1.42612E-8	-1.43893E-8	-1.42163E-8	-1.43965E-8	-1.42302E-8	-1.40174E-8	-1.43827E-8	-1.45784E-8	-1.40131E-8
	-2.7E-5	-1.35955E-8	-1.38884E-8	-1.37651E-8	-1.37605E-8	-1.37156E-8	-1.36406E-8	-1.37439E-8	-1.40586E-8	-1.3504E-8
	-2.6E-5	-1.31155E-8	-1.34498E-8	-1.31915E-8	-1.34166E-8	-1.30763E-8	-1.31351E-8	-1.3468E-8	-1.3306E-8	-1.30516E-8
	-2.5E-5	-1.26346E-8	-1.29173E-8	-1.25777E-8	-1.2838E-8	-1.25253E-8	-1.24634E-8	-1.30858E-8	-1.28173E-8	-1.26028E-8
	-2.4E-5	-1.21692E-8	-1.22762E-8	-1.19779E-8	-1.23549E-8	-1.21404E-8	-1.20122E-8	-1.22788E-8	-1.23108E-8	-1.21333E-8
	-2.3E-5	-1.17225E-8	-1.15709E-8	-1.14206E-8	-1.19465E-8	-1.1552E-8	-1.15816E-8	-1.18105E-8	-1.16995E-8	-1.14857E-8
	-2.2E-5	-1.12029E-8	-1.14015E-8	-1.0881E-8	-1.13925E-8	-1.09783E-8	-1.10285E-8	-1.12992E-8	-1.12371E-8	-1.10961E-8
	-2.1E-5	-1.06333E-8	-1.06796E-8	-1.02536E-8	-1.0687E-8	-1.05248E-8	-1.06282E-8	-1.06035E-8	-1.0725E-8	-1.04159E-8
	-2.00E-05	-1.01491E-8	-1.00392E-8	-9.86793E-9	-1.02695E-8	-9.98919E-9	-1.02697E-8	-1.02359E-8	-1.02058E-8	-9.9275E-9
	-1.9E-5	-9.59625E-9	-9.86094E-9	-9.23339E-9	-9.68925E-9	-9.26042E-9	-9.62052E-9	-9.6767E-9	-9.5403E-9	-9.28936E-9
	-1.8E-5	-9.00156E-9	-9.38061E-9	-8.79149E-9	-9.18738E-9	-8.7696E-9	-8.86024E-9	-9.13979E-9	-9.05095E-9	-8.92638E-9
	-1.7E-5	-8.51709E-9	-8.69466E-9	-8.27975E-9	-8.71512E-9	-8.44465E-9	-8.46031E-9	-8.60305E-9	-8.5751E-9	-8.29622E-9
	-1.6E-5	-7.96692E-9	-8.32812E-9	-7.79086E-9	-8.05437E-9	-7.89799E-9	-8.00944E-9	-8.10531E-9	-7.86307E-9	-7.92576E-9
	-1.5E-5	-7.4377E-9	-7.76688E-9	-7.13887E-9	-7.51472E-9	-7.19501E-9	-7.46815E-9	-7.64799E-9	-7.32194E-9	-7.30833E-9
	-1.4E-5	-7.10286E-9	-7.19357E-9	-6.74225E-9	-6.92958E-9	-6.67644E-9	-6.92936E-9	-7.09387E-9	-6.9184E-9	-6.86297E-9
	-1.3E-5	-6.383E-9	-6.70698E-9	-6.1666E-9	-6.30729E-9	-6.1316E-9	-6.42109E-9	-6.5131E-9	-6.35428E-9	-6.24445E-9
	-1.2E-5	-5.85899E-9	-6.28664E-9	-5.60446E-9	-5.80549E-9	-5.57328E-9	-5.93491E-9	-6.02166E-9	-5.78826E-9	-5.56568E-9
	-1.1E-5	-5.27505E-9	-5.68848E-9	-5.1782E-9	-5.35475E-9	-5.45291E-9	-5.36141E-9	-5.54272E-9	-5.31348E-9	-5.04318E-9
	-1.00E-05	-4.76667E-9	-5.15362E-9	-4.79079E-9	-4.97224E-9	-4.96688E-9	-4.7765E-9	-5.1127E-9	-4.8728E-9	-4.57925E-9
	-9.00E-06	-4.18251E-9	-4.53581E-9	-4.24235E-9	-4.36605E-9	-4.31501E-9	-4.22866E-9	-4.40022E-9	-4.46586E-9	-4.12298E-9
	-8.00E-06	-3.80911E-9	-4.23979E-9	-3.72334E-9	-3.89966E-9	-3.65825E-9	-3.75991E-9	-3.96182E-9	-3.95085E-9	-3.44939E-9
	-7.00E-06	-3.30718E-9	-3.68524E-9	-2.98703E-9	-3.14079E-9	-3.22356E-9	-3.22633E-9	-3.414E-9	-3.42091E-9	-3.09428E-9
	-6.00E-06	-2.82024E-9	-3.25462E-9	-2.50507E-9	-2.74524E-9	-2.62441E-9	-2.65948E-9	-2.97518E-9	-3.02028E-9	-2.71526E-9
	-5.00E-06	-2.33283E-9	-2.49534E-9	-1.84708E-9	-2.33151E-9	-2.24207E-9	-2.03045E-9	-2.32347E-9	-2.32414E-9	-2.05747E-9
	-4.00E-06	-1.83469E-9	-1.9652E-9	-1.39975E-9	-1.74904E-9	-1.57422E-9	-1.50566E-9	-1.96898E-9	-1.79938E-9	-1.61976E-9
	-3.00E-06	-1.23579E-9	-1.44567E-9	-8.19214E-10	-1.07754E-9	-1.13302E-9	-1.03919E-9	-1.48352E-9	-1.2043E-9	-1.16217E-9
	-2.00E-06	-6.48723E-10	-9.92564E-10	-4.10577E-10	-5.37064E-10	-6.4781E-10	-4.40306E-10	-1.0173E-9	-8.2485E-10	-3.8803E-10
	-1.00E-06	-1.72238E-10	-5.82834E-10	7.96921E-11	-7.59108E-11	-1.35935E-10	5.13294E-11	-4.77354E-10	-3.54997E-10	1.53903E-10
	0.00E-06	2.97704E-10	8.33785E-11	5.75092E-10	4.98255E-10	3.41267E-10	4.7355E-10	5.07967E-11	3.64967E-10	6.89177E-10
	1.00E-06	6.66862E-10	5.8991E-10	1.08793E-9	9.53985E-10	9.53169E-10	9.91941E-10	5.36947E-10	6.90272E-10	1.1343E-9
	2.00E-06	1.24894E-9	1.02841E-9	1.74373E-9	1.54166E-9	1.34157E-9	1.44858E-9	1.21519E-9	1.15637E-9	1.72182E-9
	3.00E-06	1.75278E-9	1.56448E-9	2.19694E-9	1.935E-9	1.84752E-9	1.97128E-9	1.81627E-9	1.87304E-9	2.21767E-9
	4.00E-06	2.19679E-9	1.96527E-9	2.60535E-9	2.28699E-9	2.51853E-9	2.4618E-9	2.3226E-9	2.47261E-9	2.75774E-9
	5.00E-06	2.63161E-9	2.6586E-9	3.23782E-9	2.86663E-9	2.97062E-9	3.07255E-9	2.81478E-9	2.87915E-9	3.05279E-9
	6.00E-06	3.41776E-9	3.0377E-9	3.69308E-9	3.50488E-9	3.5127E-9	3.74448E-9	3.45354E-9	3.50458E-9	3.57953E-9
	7.00E-06	3.72952E-9	3.43449E-9	4.285E-9	3.9947E-9	4.1237E-9	4.15911E-9	3.81865E-9	3.84634E-9	4.271E-9
	8.00E-06	4.29205E-9	4.19865E-9	4.84985E-9	4.52983E-9	4.62851E-9	4.61816E-9	4.2414E-9	4.36773E-9	4.76834E-9
	9.00E-06	4.97953E-9	4.61304E-9	5.33483E-9	4.99504E-9	5.22641E-9	5.25529E-9	4.78298E-9	5.02513E-9	5.17424E-9
	1.00E-05	5.41097E-9	4.9957E-9	5.74613E-9	5.5586E-9	5.69685E-9	5.76218E-9	5.25425E-9	5.40121E-9	5.79816E-9
	1.1E-5	5.93847E-9	5.81124E-9	6.31811E-9	6.08454E-9	6.18697E-9	6.23546E-9	5.73907E-9	6.03596E-9	6.39174E-9
	1.2E-5	6.44506E-9	6.19308E-9	6.6723E-9	6.63369E-9	6.68704E-9	6.69209E-9	6.34558E-9	6.42409E-9	6.68048E-9
	1.3E-5	6.94599E-9	6.84517E-9	7.26439E-9	7.17975E-9	7.1429E-9	7.32421E-9	6.84628E-9	6.88541E-9	7.30064E-9
	1.4E-5	7.5108E-9	7.23668E-9	7.82504E-9	7.77645E-9	7.68687E-9	7.98852E-9	7.44159E-9	7.47535E-9	7.82854E-9
	1.5E-5	8.24731E-9	7.80973E-9	8.37983E-9	8.29831E-9	8.1266E-9	8.33798E-9	7.94718E-9	8.04297E-9	8.33542E-9
	1.6E-5	8.54105E-9	8.36255E-9	9.0055E-9	8.82169E-9	8.79609E-9	8.86288E-9	8.57217E-9	8.69106E-9	8.95395E-9
	1.7E-5	9.13095E-9	8.70933E-9	9.53611E-9	9.14182E-9	9.31858E-9	9.57147E-9	9.094E-9	9.18884E-9	9.46932E-9
	1.8E-5	9.52059E-9	9.28487E-9	1.0097E-8	9.55509E-9	9.73986E-9	9.97945E-9	9.72973E-9	9.61541E-9	9.80775E-9
	1.9E-5	9.96417E-9	9.8165E-9	1.07297E-8	1.01154E-8	1.01005E-8	1.05044E-8	1.00365E-8	1.01832E-8	1.03715E-8
	2.00E-05	1.06013E-8	1.0434E-8	1.11832E-8	1.06265E-8	1.06059E-8	1.11167E-8	1.05083E-8	1.06854E-8	1.08776E-8
	2.1E-5	1.11538E-8	1.09258E-8	1.15232E-8	1.11722E-8	1.11125E-8	1.15955E-8	1.11362E-8	1.12781E-8	1.15587E-8
	2.2E-5	1.16306E-8	1.16406E-8	1.21011E-8	1.18601E-8	1.19057E-8	1.22534E-8	1.16938E-8	1.17931E-8	1.20761E-8
	2.3E-5	1.23281E-8	1.21179E-8	1.26532E-8	1.242E-8	1.22819E-8	1.26144E-8	1.22138E-8	1.22381E-8	1.24952E-8
	2.4E-5	1.29438E-8	1.26253E-8	1.30804E-8	1.27665E-8	1.2708E-8	1.30902E-8	1.26127E-8	1.26867E-8	1.30958E-8
	2.5E-5	1.33517E-8	1.29793E-8	1.35571E-8	1.31133E-8	1.34105E-8	1.35845E-8	1.31339E-8	1.31846E-8	1.34942E-8
	2.6E-5	1.37583E-8	1.36804E-8	1.40955E-8	1.37933E-8	1.38965E-8	1.40549E-8	1.35767E-8	1.36807E-8	1.40569E-8
	2.7E-5	1.44315E-8	1.42333E-8	1.46636E-8	1.42318E-8	1.43084E-8	1.45311E-8	1.40642E-8	1.44489E-8	1.466E-8
	2.8E-5	1.50148E-8	1.46403E-8	1.51847E-8	1.50758E-8	1.47532E-8	1.50482E-8	1.46612E-8	1.48267E-8	1.50841E-8
	2.9E-5	1.55608E-8	1.51678E-8	1.58152E-8	1.56695E-8	1.5406E-8	1.56881E-8	1.52426E-8	1.54489E-8	1.57957E-8
	3.00E-05	1.5943E-8	1.5869E-8	1.62792E-8	1.62164E-8	1.58238E-8	1.61642E-8	1.56502E-8	1.60441E-8	1.6195E-8
	3.1E-5	1.6542E-8	1.64247E-8	1.68288E-8	1.66907E-8	1.64127E-8	1.65848E-8	1.62923E-8	1.64808E-8	1.65584E-8
	3.2E-5	1.7038E-8	1.70043E-8	1.74221E-8	1.70513E-8	1.67671E-8	1.71609E-8	1.67322E-8	1.6928E-8	1.69992E-8
	3.3E-5	1.75126E-8	1.74407E-8	1.79987E-8	1.76437E-8	1.75273E-8	1.76903E-8	1.70544E-8	1.75794E-8	1.76603E-8
	3.4E-5	1.80629E-8	1.79519E-8	1.84479E-8	1.81481E-8	1.79772E-8	1.82145E-8	1.76143E-8	1.80379E-8	1.81861E-8
	3.5E-5	1.86432E-8	1.84472E-8	1.89889E-8	1.86129E-8	1.84427E-8	1.87745E-8	1.8011E-8	1.85865E-8	1.87024E-8
	3.6E-5	1.90319E-8	1.88425E-8	1.94744E-8	1.89943E-8	1.88756E-8	1.92013E-8	1.85655E-8	1.91855E-8	1.89383E-8
	3.7E-5	1.94518E-8	1.95192E-8	1.99297E-8	1.97044E-8	1.94922E-8	1.96911E-8	1.91312E-8	1.97477E-8	1.96076E-8
	3.8E-5	1.98655E-8	2.00497E-8	2.02969E-8	2.03199E-8	1.99701E-8	2.01711E-8	1.95026E-8	2.01374E-8	2.01832E-8
	3.9E-5	2.04448E-8	2.06229E-8	2.08135E-8	2.08191E-8	2.03521E-8	2.07246E-8	2.01477E-8	2.07135E-8	2.07206E-8
	4.00E-05	2.11578E-8	2.11254E-8	2.13455E-8	2.12756E-8	2.09566E-8	2.12821E-8	2.06786E-8	2.13868E-8	2.10967E-8
	4.1E-5	2.14179E-8	2.15816E-8	2.1791E-8	2.16126E-8	2.14703E-8	2.17124E-8	2.10088E-8	2.16962E-8	2.17316E-8
	4.2E-5	2.20127E-8	2.20128E-8	2.22881E-8	2.21775E-8	2.18881E-8	2.23732E-8	2.15319E-8	2.20949E-8	2.21355E-8
	4.3E-5	2.25914E-8	2.24709E-8	2.28805E-8	2.26195E-8	2.24333E-8	2.26584E-8	2.20571E-8	2.24954E-8	2.25306E-8
	4.4E-5	2.29535E-8	2.28902E-8	2.32474E-8	2.32373E-8	2.28438E-8	2.31579E-8	2.25391E-8	2.29499E-8	2.29519E-8
	4.5E-5	2.35788E-8	2.34449E-8	2.37984E-8	2.35935E-8	2.32163E-8	2.37213E-8	2.30594E-8	2.34921E-8	2.3314E-8
	4.6E-5	2.4064E-8	2.39278E-8	2.4334E-8	2.41175E-8	2.39282E-8	2.41669E-8	2.35942E-8	2.3886E-8	2.37747E-8
	4.7E-5	2.46021E-8	2.43442E-8	2.48086E-8	2.46529E-8	2.41883E-8	2.45371E-8	2.39999E-8	2.43775E-8	2.40814E-8
	4.8E-5	2.47754E-8	2.47336E-8	2.53083E-8	2.50247E-8	2.45445E-8	2.47579E-8	2.43656E-8	2.46787E-8	2.44396E-8
	4.9E-5	2.55269E-8	2.52377E-8	2.58267E-8	2.55493E-8	2.49944E-8	2.52914E-8	2.47525E-8	2.49396E-8	2.46543E-8
	5.00E-05	2.57888E-8	2.56908E-8	2.63085E-8	2.59754E-8	2.54193E-8	2.56899E-8	2.51415E-8	2.51866E-8	2.49362E-8
	5.1E-5	2.62792E-8	2.60225E-8	2.66372E-8	2.6347E-8	2.5904E-8	2.59995E-8	2.51089E-8	2.5187E-8	2.48499E-8
	5.2E-5	2.67464E-8	2.64393E-8	2.70248E-8	2.65336E-8	2.60016E-8	2.61528E-8	2.53773E-8	2.50516E-8	2.43584E-8
	5.3E-5	2.69898E-8	2.6873E-8	2.73691E-8	2.687E-8	2.61358E-8	2.62318E-8	2.50736E-8	2.391E-8	2.21561E-8
	5.4E-5	2.728E-8	2.72821E-8	2.77067E-8	2.67669E-8	2.59341E-8	2.52815E-8	2.30984E-8	2.07716E-8	1.81438E-8
	5.5E-5	2.71143E-8	2.70879E-8	2.71495E-8	2.61046E-8	2.43611E-8	2.20012E-8	1.87883E-8	1.6532E-8	1.49907E-8
	5.6E-5	2.55232E-8	2.57708E-8	2.50099E-8	2.26011E-8	1.91777E-8	1.67874E-8	1.47603E-8	1.41798E-8	1.37271E-8
	5.7E-5	2.08106E-8	2.08346E-8	1.93832E-8	1.65994E-8	1.4572E-8	1.40277E-8	1.3208E-8	1.33088E-8	1.30352E-8
	5.8E-5	1.53645E-8	1.51956E-8	1.45936E-8	1.36374E-8	1.2767E-8	1.30773E-8	1.25398E-8	1.27753E-8	1.27402E-8
	5.9E-5	1.28971E-8	1.2726E-8	1.28365E-8	1.2754E-8	1.22467E-8	1.27196E-8	1.21745E-8	1.24666E-8	1.25352E-8
	6.00E-05	1.2159E-8	1.18775E-8	1.25199E-8	1.22504E-8	1.18735E-8	1.24947E-8	1.18761E-8	1.23971E-8	1.23001E-8
	6.1E-5	1.18431E-8	1.15091E-8	1.22809E-8	1.21047E-8	1.17241E-8	1.22882E-8	1.18712E-8	1.22044E-8	1.21212E-8
	6.2E-5	1.16633E-8	1.15303E-8	1.22104E-8	1.19022E-8	1.14985E-8	1.20331E-8	1.16884E-8	1.19717E-8	1.19994E-8
	6.3E-5	1.14689E-8	1.13132E-8	1.20472E-8	1.18666E-8	1.12841E-8	1.18992E-8	1.13721E-8	1.17493E-8	1.18973E-8
	6.4E-5	1.12482E-8	1.11454E-8	1.19547E-8	1.17696E-8	1.12373E-8	1.17864E-8	1.1323E-8	1.17876E-8	1.17185E-8
	6.5E-5	1.1007E-8	1.09335E-8	1.17862E-8	1.13963E-8	1.11938E-8	1.16508E-8	1.12731E-8	1.14413E-8	1.15801E-8
	6.6E-5	1.09298E-8	1.08435E-8	1.15405E-8	1.1372E-8	1.115E-8	1.14839E-8	1.11683E-8	1.14486E-8	1.13912E-8
	6.7E-5	1.08003E-8	1.07395E-8	1.12442E-8	1.11759E-8	1.08789E-8	1.14278E-8	1.10497E-8	1.11523E-8	1.12614E-8
	6.8E-5	1.05011E-8	1.05347E-8	1.11377E-8	1.07345E-8	1.09053E-8	1.11237E-8	1.06753E-8	1.09116E-8	1.10289E-8
	6.9E-5	1.03756E-8	1.04214E-8	1.0836E-8	1.0854E-8	1.05929E-8	1.08108E-8	1.08236E-8	1.06629E-8	1.11207E-8
	7.00E-05	1.01777E-8	1.00518E-8	1.0554E-8	1.05829E-8	1.03298E-8	1.06972E-8	1.04723E-8	1.05311E-8	1.07991E-8
	7.1E-5	9.86779E-9	9.91729E-9	1.03186E-8	1.03308E-8	9.93407E-9	1.04718E-8	1.02996E-8	1.00539E-8	1.06605E-8
	7.2E-5	9.49355E-9	9.56979E-9	1.02022E-8	1.01803E-8	9.74768E-9	1.02381E-8	1.01018E-8	9.87734E-9	1.03042E-8
	7.3E-5	9.47798E-9	9.29853E-9	9.74088E-9	9.80241E-9	9.46064E-9	9.99981E-9	9.67603E-9	9.68175E-9	1.01063E-8
	7.4E-5	9.08044E-9	8.94819E-9	9.34387E-9	9.48926E-9	9.04491E-9	9.64338E-9	9.39306E-9	9.35952E-9	9.70965E-9
	7.5E-5	8.66673E-9	8.52014E-9	8.96371E-9	9.06156E-9	8.63881E-9	9.26723E-9	8.89552E-9	9.00774E-9	9.43869E-9
	7.6E-5	8.29012E-9	8.01387E-9	8.61184E-9	8.69309E-9	8.08339E-9	8.95385E-9	8.6627E-9	8.63579E-9	8.95242E-9
	7.7E-5	7.74015E-9	7.63245E-9	8.19958E-9	8.14212E-9	7.67535E-9	8.54278E-9	8.10827E-9	8.4812E-9	8.46713E-9
	7.8E-5	7.31985E-9	7.27843E-9	7.67273E-9	7.75011E-9	7.13439E-9	7.91264E-9	7.65729E-9	7.88067E-9	8.00236E-9
	7.9E-5	6.88768E-9	6.87511E-9	7.1877E-9	7.36096E-9	6.77813E-9	7.53701E-9	7.12713E-9	7.46864E-9	7.48776E-9
	8.00E-05	6.28263E-9	6.43005E-9	6.64439E-9	6.94154E-9	6.35534E-9	7.12118E-9	6.67603E-9	6.9453E-9	6.94471E-9
	8.1E-5	5.93501E-9	5.96733E-9	6.23164E-9	6.38893E-9	5.73441E-9	6.46271E-9	6.30204E-9	6.46555E-9	6.67082E-9
	8.2E-5	5.54772E-9	5.44484E-9	5.85532E-9	5.9716E-9	5.33697E-9	6.04921E-9	5.85842E-9	5.94512E-9	6.18539E-9
	8.3E-5	5.1499E-9	4.99778E-9	5.41312E-9	5.46951E-9	4.98532E-9	5.54513E-9	5.26986E-9	5.5569E-9	5.78604E-9
	8.4E-5	4.78214E-9	4.63774E-9	5.03741E-9	5.08599E-9	4.63437E-9	5.20874E-9	5.0165E-9	5.09734E-9	5.26929E-9
	8.5E-5	4.49661E-9	4.30816E-9	4.61599E-9	4.90552E-9	4.63659E-9	4.94625E-9	4.60041E-9	4.78356E-9	5.04567E-9
	8.6E-5	4.22448E-9	3.98762E-9	4.57154E-9	4.62471E-9	4.2918E-9	4.72949E-9	4.46468E-9	4.67817E-9	4.83805E-9
	8.7E-5	3.92479E-9	3.9314E-9	4.38062E-9	4.43261E-9	4.08322E-9	4.55241E-9	4.31856E-9	4.38176E-9	4.55169E-9
	8.8E-5	3.78021E-9	3.82573E-9	4.13E-9	4.35756E-9	3.94324E-9	4.50282E-9	4.11785E-9	4.31746E-9	4.41227E-9
	8.9E-5	3.71374E-9	3.46519E-9	3.9332E-9	4.2505E-9	3.75183E-9	4.41673E-9	4.01691E-9	4.12355E-9	4.2451E-9
	9.00E-05	3.59609E-9	3.55022E-9	3.76406E-9	4.22773E-9	3.83343E-9	4.37693E-9	3.92161E-9	4.02244E-9	4.29843E-9
	9.1E-5	3.55405E-9	3.60765E-9	3.79857E-9	4.10796E-9	3.65196E-9	4.31249E-9	3.96439E-9	3.94619E-9	4.31141E-9
	9.2E-5	3.84792E-9	3.64214E-9	4.06722E-9	4.18346E-9	3.84211E-9	4.1041E-9	3.89239E-9	4.03156E-9	4.14638E-9
	9.3E-5	3.78867E-9	3.58657E-9	4.13986E-9	4.11975E-9	3.7924E-9	4.15989E-9	3.80081E-9	3.92409E-9	4.22472E-9
	9.4E-5	3.87312E-9	3.67159E-9	4.10468E-9	4.12828E-9	3.81858E-9	4.22048E-9	3.92173E-9	3.99191E-9	4.15707E-9
	9.5E-5	3.91693E-9	3.79228E-9	3.9385E-9	4.27663E-9	3.8206E-9	4.21003E-9	4.06445E-9	4.18692E-9	4.35405E-9
	9.6E-5	3.82854E-9	3.71342E-9	3.95947E-9	4.21868E-9	3.95382E-9	4.30286E-9	3.99491E-9	4.04101E-9	4.45952E-9
	9.7E-5	3.85619E-9	3.88092E-9	4.10438E-9	4.4616E-9	4.10701E-9	4.42743E-9	3.95662E-9	4.16987E-9	4.38012E-9
	9.8E-5	3.83461E-9	3.82358E-9	4.14207E-9	4.53813E-9	4.13397E-9	4.62174E-9	4.03448E-9	4.37927E-9	4.43782E-9
	9.9E-5	3.89805E-9	3.99422E-9	4.157E-9	4.46745E-9	4.25491E-9	4.69436E-9	4.26512E-9	4.31602E-9	4.60428E-9
	1.00E-04	3.97448E-9	4.13286E-9	4.38684E-9	4.56927E-9	4.39416E-9	4.93665E-9	4.33365E-9	4.37299E-9	4.56094E-9
	1.01E-4	4.17817E-9	4.19459E-9	4.47429E-9	4.61382E-9	4.48729E-9	4.64648E-9	4.41853E-9	4.49878E-9	4.57279E-9
	1.02E-4	4.3556E-9	4.31008E-9	4.43485E-9	4.66723E-9	4.44584E-9	4.78998E-9	4.40492E-9	4.43689E-9	4.61865E-9
	1.03E-4	4.37449E-9	4.24671E-9	4.53198E-9	4.75902E-9	4.45724E-9	4.89788E-9	4.29655E-9	4.48866E-9	4.57886E-9
	1.04E-4	4.34482E-9	4.31195E-9	4.57897E-9	4.59751E-9	4.5709E-9	4.86483E-9	4.45906E-9	4.51313E-9	4.5898E-9
	1.05E-4	4.56527E-9	4.52465E-9	4.54341E-9	4.62981E-9	4.61978E-9	4.80965E-9	4.52977E-9	4.66109E-9	4.59627E-9
	1.06E-4	4.49938E-9	4.49822E-9	4.49421E-9	4.66856E-9	4.62603E-9	4.7366E-9	4.69035E-9	4.69433E-9	4.69802E-9
	1.07E-4	4.48341E-9	4.47344E-9	4.50161E-9	4.62934E-9	4.50599E-9	4.8706E-9	4.69107E-9	4.6121E-9	4.78418E-9
	1.08E-4	4.4223E-9	4.65573E-9	4.60034E-9	4.81665E-9	4.56973E-9	4.65756E-9	4.60593E-9	4.70688E-9	4.75075E-9
	1.09E-4	4.46956E-9	4.6018E-9	4.81257E-9	4.75335E-9	4.50219E-9	4.7909E-9	4.53033E-9	4.66865E-9	4.57472E-9
	1.1E-4	4.36931E-9	4.46814E-9	4.74743E-9	4.7303E-9	4.43749E-9	4.80197E-9	4.55952E-9	4.58918E-9	4.74584E-9
	1.11E-4	4.34873E-9	4.60411E-9	4.72754E-9	4.57018E-9	4.51585E-9	4.74513E-9	4.51508E-9	4.55472E-9	4.61641E-9
	1.12E-4	4.39486E-9	4.45348E-9	4.60639E-9	4.66262E-9	4.32621E-9	4.67375E-9	4.51929E-9	4.5276E-9	4.57867E-9
	1.13E-4	4.41987E-9	4.42651E-9	4.68201E-9	4.70341E-9	4.26956E-9	4.56654E-9	4.61914E-9	4.61284E-9	4.4916E-9
	1.14E-4	4.32647E-9	4.29104E-9	4.4074E-9	4.42042E-9	4.22994E-9	4.568E-9	4.54517E-9	4.50352E-9	4.45466E-9
	1.15E-4	4.22628E-9	4.44472E-9	4.30146E-9	4.42265E-9	4.03404E-9	4.71484E-9	4.64088E-9	4.54055E-9	4.52716E-9
	1.16E-4	4.20892E-9	4.15763E-9	4.28428E-9	4.28636E-9	4.1824E-9	4.6102E-9	4.48012E-9	4.50416E-9	4.41285E-9
	1.17E-4	3.98275E-9	4.28897E-9	4.29772E-9	4.31617E-9	4.0692E-9	4.42613E-9	4.45271E-9	4.30466E-9	4.43627E-9
	1.18E-4	4.04503E-9	4.24668E-9	4.39272E-9	4.22516E-9	4.06237E-9	4.52409E-9	4.50209E-9	4.2712E-9	4.43707E-9
	1.19E-4	3.93776E-9	4.22973E-9	4.36246E-9	4.2635E-9	4.07563E-9	4.3415E-9	4.3623E-9	4.37837E-9	4.47409E-9
	1.2E-4	4.04534E-9	4.05793E-9	4.34809E-9	4.23151E-9	3.95747E-9	4.42296E-9	4.54099E-9	4.37458E-9	4.24292E-9
	1.21E-4	4.07159E-9	4.1109E-9	4.2635E-9	4.24813E-9	3.9803E-9	4.27061E-9	4.48339E-9	4.37492E-9	4.29113E-9
	1.22E-4	4.00666E-9	4.21456E-9	4.19628E-9	4.11644E-9	4.13108E-9	4.47519E-9	4.31079E-9	4.31171E-9	4.41585E-9
	1.23E-4	3.86206E-9	4.23417E-9	4.36382E-9	4.25196E-9	4.1139E-9	4.3314E-9	4.19902E-9	4.25641E-9	4.44459E-9
	1.24E-4	3.91525E-9	4.11662E-9	4.36647E-9	4.29479E-9	4.18444E-9	4.61219E-9	4.22135E-9	4.33727E-9	4.33296E-9
	1.25E-4	3.87538E-9	4.16287E-9	4.31026E-9	4.36752E-9	4.18864E-9	4.46729E-9	4.30016E-9	4.32691E-9	4.35138E-9
	1.26E-4	3.93274E-9	4.18091E-9	4.32576E-9	4.39186E-9	4.33899E-9	4.58949E-9	4.39517E-9	4.22861E-9	4.26872E-9
	1.27E-4	3.91688E-9	4.23072E-9	4.27685E-9	4.22186E-9	4.09572E-9	4.55994E-9	4.31047E-9	4.28895E-9	4.38934E-9
	1.28E-4	3.85692E-9	4.36562E-9	4.36874E-9	4.24881E-9	4.09032E-9	4.70198E-9	4.3628E-9	4.1908E-9	4.40829E-9
	1.29E-4	4.0631E-9	4.27104E-9	4.38884E-9	4.27101E-9	4.16697E-9	4.47457E-9	4.34252E-9	4.37391E-9	4.34917E-9
	1.3E-4	4.03251E-9	4.19549E-9	4.42169E-9	4.40505E-9	4.19161E-9	4.50962E-9	4.39245E-9	4.54249E-9	4.356E-9
	1.31E-4	4.04042E-9	4.41935E-9	4.49584E-9	4.39912E-9	4.16717E-9	4.54404E-9	4.41021E-9	4.23927E-9	4.43583E-9
	1.32E-4	3.92372E-9	4.31014E-9	4.36932E-9	4.48151E-9	4.08698E-9	4.47097E-9	4.35505E-9	4.32117E-9	4.52015E-9
	1.33E-4	3.85227E-9	4.32059E-9	4.38709E-9	4.47681E-9	4.16164E-9	4.47792E-9	4.48171E-9	4.25296E-9	4.3778E-9
	1.34E-4	4.02186E-9	4.35639E-9	4.36061E-9	4.43312E-9	4.27051E-9	4.43112E-9	4.50015E-9	4.38396E-9	4.4951E-9
	1.35E-4	4.15729E-9	4.34096E-9	4.27013E-9	4.48392E-9	4.196E-9	4.60566E-9	4.59247E-9	4.45358E-9	4.53093E-9
	1.36E-4	4.32091E-9	4.32747E-9	4.19167E-9	4.41852E-9	4.18483E-9	4.68938E-9	4.64107E-9	4.46959E-9	4.60691E-9
	1.37E-4	4.30149E-9	4.40366E-9	4.16003E-9	4.53007E-9	4.2031E-9	4.69085E-9	4.58201E-9	4.56401E-9	4.65442E-9
	1.38E-4	4.3411E-9	4.5111E-9	4.3459E-9	4.57702E-9	4.27035E-9	4.62479E-9	4.53568E-9	4.3845E-9	4.57464E-9
	1.39E-4	4.34983E-9	4.68381E-9	4.49511E-9	4.56237E-9	4.3322E-9	4.73297E-9	4.64339E-9	4.55708E-9	4.6285E-9
	1.4E-4	4.30104E-9	4.66022E-9	4.39384E-9	4.60329E-9	4.25879E-9	4.82368E-9	4.77822E-9	4.43893E-9	4.70015E-9
	1.41E-4	4.26832E-9	4.59704E-9	4.55714E-9	4.69406E-9	4.2723E-9	4.72403E-9	4.51028E-9	4.54624E-9	4.78525E-9
	1.42E-4	4.3685E-9	4.60125E-9	4.39693E-9	4.69746E-9	4.3819E-9	4.75761E-9	4.54046E-9	4.59009E-9	4.7073E-9
	1.43E-4	4.29129E-9	4.56833E-9	4.44338E-9	4.72626E-9	4.08394E-9	4.52415E-9	4.55784E-9	4.4504E-9	4.78702E-9
	1.44E-4	4.49563E-9	4.45098E-9	4.44678E-9	4.71256E-9	4.32852E-9	4.71797E-9	4.6581E-9	4.56892E-9	4.66108E-9
	1.45E-4	4.52944E-9	4.59684E-9	4.45074E-9	4.69191E-9	4.20912E-9	4.63882E-9	4.57833E-9	4.54395E-9	4.64181E-9
	1.46E-4	4.32659E-9	4.54819E-9	4.46309E-9	4.72291E-9	4.23376E-9	4.63948E-9	4.6236E-9	4.5121E-9	4.507E-9
	1.47E-4	4.36241E-9	4.41705E-9	4.46968E-9	4.5912E-9	4.27559E-9	4.60762E-9	4.60319E-9	4.57293E-9	4.54265E-9
	1.48E-4	4.40838E-9	4.3867E-9	4.71971E-9	4.61337E-9	4.17007E-9	4.717E-9	4.54045E-9	4.60636E-9	4.4586E-9
	1.49E-4	4.42656E-9	4.36834E-9	4.52045E-9	4.6318E-9	4.08218E-9	4.65917E-9	4.38332E-9	4.49821E-9	4.38785E-9
	1.5E-4	4.44266E-9	4.27759E-9	4.42794E-9	4.6E-9	4.23692E-9	4.69898E-9	4.31418E-9	4.63561E-9	4.50923E-9
	1.51E-4	4.29583E-9	4.37708E-9	4.40555E-9	4.62226E-9	4.41219E-9	4.64068E-9	4.31985E-9	4.72801E-9	4.63368E-9
	1.52E-4	4.21878E-9	4.30839E-9	4.31305E-9	4.63291E-9	4.24444E-9	4.50469E-9	4.19463E-9	4.53804E-9	4.43824E-9
	1.53E-4	4.25611E-9	4.31727E-9	4.40638E-9	4.43714E-9	4.21322E-9	4.61945E-9	4.36254E-9	4.48144E-9	4.3326E-9
	1.54E-4	3.98732E-9	4.331E-9	4.46185E-9	4.45328E-9	4.23484E-9	4.57767E-9	4.37055E-9	4.34385E-9	4.38845E-9
	1.55E-4	4.09483E-9	4.46952E-9	4.61147E-9	4.51199E-9	4.28185E-9	4.63303E-9	4.36146E-9	4.44618E-9	4.51376E-9
	1.56E-4	4.14749E-9	4.41599E-9	4.62261E-9	4.35813E-9	4.32984E-9	4.62921E-9	4.50689E-9	4.54659E-9	4.48028E-9
	1.57E-4	4.20931E-9	4.28274E-9	4.54062E-9	4.44393E-9	4.24087E-9	4.79326E-9	4.47639E-9	4.65732E-9	4.345E-9
	1.58E-4	4.22542E-9	4.28592E-9	4.408E-9	4.33406E-9	4.09958E-9	4.80987E-9	4.4217E-9	4.49402E-9	4.47517E-9
	1.59E-4	4.21206E-9	4.25777E-9	4.55795E-9	4.35776E-9	4.16893E-9	4.72001E-9	4.47518E-9	4.34803E-9	4.41285E-9
	1.6E-4	4.23494E-9	4.2594E-9	4.39424E-9	4.60542E-9	4.23439E-9	4.9464E-9	4.59895E-9	4.58356E-9	4.4073E-9
	1.61E-4	4.17114E-9	4.2847E-9	4.39964E-9	4.58943E-9	4.22284E-9	4.79739E-9	4.68479E-9	4.62705E-9	4.36596E-9
	1.62E-4	4.30228E-9	4.23902E-9	4.67826E-9	4.47186E-9	4.08779E-9	4.77814E-9	4.65288E-9	4.45435E-9	4.49917E-9
	1.63E-4	4.41249E-9	4.27599E-9	4.66192E-9	4.46272E-9	4.14551E-9	4.75586E-9	4.50605E-9	4.5701E-9	4.59226E-9
	1.64E-4	4.2606E-9	4.27636E-9	4.56072E-9	4.48287E-9	4.17652E-9	4.59588E-9	4.42504E-9	4.66771E-9	4.69086E-9
	1.65E-4	4.41959E-9	4.33604E-9	4.74628E-9	4.46897E-9	4.28083E-9	4.73276E-9	4.46455E-9	4.56E-9	4.67294E-9
	1.66E-4	4.43104E-9	4.40146E-9	4.76205E-9	4.45331E-9	4.29795E-9	4.82953E-9	4.41291E-9	4.77873E-9	4.72977E-9
	1.67E-4	4.47885E-9	4.45473E-9	4.74856E-9	4.39225E-9	4.40679E-9	4.76062E-9	4.5569E-9	4.86166E-9	4.75064E-9
	1.68E-4	4.35737E-9	4.28435E-9	4.93987E-9	4.48042E-9	4.58277E-9	4.97378E-9	4.43814E-9	4.82404E-9	4.6834E-9
	1.69E-4	4.48648E-9	4.399E-9	4.88746E-9	4.62667E-9	4.48443E-9	4.78266E-9	4.57292E-9	4.7881E-9	4.80019E-9
	1.7E-4	4.58083E-9	4.44867E-9	4.96485E-9	4.52458E-9	4.6183E-9	4.86812E-9	4.58018E-9	4.74424E-9	4.8267E-9
	1.71E-4	4.54957E-9	4.59912E-9	4.95176E-9	4.60712E-9	4.68783E-9	4.76793E-9	4.41448E-9	4.84231E-9	4.56731E-9
	1.72E-4	4.74209E-9	4.63382E-9	4.8808E-9	4.62318E-9	4.79567E-9	4.91798E-9	4.3598E-9	4.87156E-9	4.87319E-9
	1.73E-4	4.61045E-9	4.57804E-9	4.82481E-9	4.65912E-9	4.75592E-9	4.86375E-9	4.2805E-9	4.83985E-9	4.91367E-9
	1.74E-4	4.5229E-9	4.54093E-9	4.88438E-9	4.72283E-9	4.65856E-9	4.98541E-9	4.53494E-9	4.96395E-9	4.87294E-9
	1.75E-4	4.63381E-9	4.46407E-9	5.01795E-9	4.68527E-9	4.54371E-9	5.0216E-9	4.59802E-9	5.01227E-9	5.00985E-9
	1.76E-4	4.50871E-9	4.46518E-9	5.00192E-9	4.69849E-9	4.64514E-9	5.0698E-9	4.54687E-9	5.11763E-9	5.00666E-9
	1.77E-4	4.59315E-9	4.55306E-9	4.91803E-9	4.66455E-9	4.53359E-9	5.12523E-9	4.41645E-9	5.06479E-9	4.91694E-9
	1.78E-4	4.54266E-9	4.54882E-9	4.91069E-9	4.70144E-9	4.59894E-9	5.02546E-9	4.54497E-9	4.80537E-9	4.94636E-9
	1.79E-4	4.46787E-9	4.54316E-9	4.84768E-9	4.61446E-9	4.4657E-9	5.07882E-9	4.66577E-9	4.83552E-9	4.93384E-9
	1.8E-4	4.40964E-9	4.63611E-9	5.04287E-9	4.63339E-9	4.52353E-9	5.12897E-9	4.58749E-9	4.85155E-9	4.88033E-9
	1.81E-4	4.43914E-9	4.61965E-9	4.96793E-9	4.4801E-9	4.4512E-9	4.8702E-9	4.50677E-9	4.92629E-9	4.78627E-9
	1.82E-4	4.50629E-9	4.59359E-9	4.74289E-9	4.48719E-9	4.39839E-9	4.87843E-9	4.55493E-9	4.80653E-9	4.72449E-9
	1.83E-4	4.41506E-9	4.58967E-9	4.77153E-9	4.40988E-9	4.28047E-9	4.8904E-9	4.35379E-9	4.87795E-9	4.53932E-9
	1.84E-4	4.25411E-9	4.63435E-9	4.63721E-9	4.55553E-9	4.26463E-9	4.86626E-9	4.55192E-9	4.63516E-9	4.53785E-9
	1.85E-4	4.2125E-9	4.53491E-9	4.67106E-9	4.41168E-9	4.19897E-9	4.73329E-9	4.3157E-9	4.77358E-9	4.59517E-9
	1.86E-4	4.10534E-9	4.46312E-9	4.6068E-9	4.49191E-9	4.22138E-9	4.63389E-9	4.24084E-9	4.69148E-9	4.394E-9
	1.87E-4	4.07502E-9	4.51799E-9	4.53487E-9	4.3283E-9	4.18595E-9	4.60572E-9	4.13866E-9	4.5161E-9	4.25559E-9
	1.88E-4	4.06741E-9	4.34168E-9	4.35257E-9	4.46111E-9	3.97645E-9	4.5183E-9	3.93437E-9	4.5353E-9	4.32602E-9
	1.89E-4	4.14023E-9	4.12488E-9	4.3196E-9	4.32591E-9	3.86358E-9	4.45148E-9	3.91219E-9	4.52275E-9	4.30331E-9
	1.9E-4	3.99161E-9	4.03586E-9	4.31254E-9	4.07907E-9	3.93775E-9	4.37332E-9	3.93041E-9	4.5573E-9	4.20832E-9
	1.91E-4	3.93742E-9	4.06223E-9	4.07889E-9	4.01262E-9	3.73894E-9	4.31854E-9	3.80144E-9	4.30204E-9	3.91719E-9
	1.92E-4	3.80031E-9	3.99325E-9	4.09508E-9	3.9399E-9	3.81401E-9	4.14022E-9	3.74272E-9	4.05255E-9	4.03449E-9
	1.93E-4	3.81978E-9	3.88701E-9	4.17975E-9	3.8167E-9	3.59152E-9	3.84708E-9	3.8728E-9	3.92625E-9	3.96582E-9
	1.94E-4	3.65341E-9	3.75528E-9	3.92291E-9	3.74013E-9	3.53573E-9	3.96733E-9	3.63633E-9	4.04903E-9	3.94588E-9
	1.95E-4	3.61442E-9	3.67406E-9	3.77821E-9	3.7937E-9	3.37628E-9	3.78473E-9	3.63504E-9	3.87712E-9	3.98584E-9
	1.96E-4	3.59466E-9	3.56161E-9	3.72798E-9	3.72701E-9	3.24429E-9	3.67217E-9	3.64173E-9	3.8088E-9	3.7491E-9
	1.97E-4	3.31948E-9	3.41248E-9	3.6114E-9	3.64337E-9	3.32619E-9	3.7234E-9	3.49162E-9	3.68488E-9	3.657E-9
	1.98E-4	3.37257E-9	3.43553E-9	3.56927E-9	3.59973E-9	3.12887E-9	3.64585E-9	3.48478E-9	3.61243E-9	3.6345E-9
	1.99E-4	3.39855E-9	3.46257E-9	3.40431E-9	3.48209E-9	3.02623E-9	3.49969E-9	3.34782E-9	3.64988E-9	3.59827E-9
	2.00E-04	3.15584E-9	3.42946E-9	3.38034E-9	3.4414E-9	2.99415E-9	3.55713E-9	3.26269E-9	3.53527E-9	3.31632E-9
	2.01E-4	3.12586E-9	3.4309E-9	3.30705E-9	3.44382E-9	3.04009E-9	3.31813E-9	3.1464E-9	3.50906E-9	3.26052E-9
	2.02E-4	2.98301E-9	3.3067E-9	3.26193E-9	3.32949E-9	2.87542E-9	3.1936E-9	3.22808E-9	3.38076E-9	3.32775E-9
	2.03E-4	2.85939E-9	3.10425E-9	3.19033E-9	3.28243E-9	2.87838E-9	3.28529E-9	3.12944E-9	3.31192E-9	3.18248E-9
	2.04E-4	2.79325E-9	3.10841E-9	3.2316E-9	3.09274E-9	2.68607E-9	3.13156E-9	3.25219E-9	3.16758E-9	3.08192E-9
	2.05E-4	2.72933E-9	2.91195E-9	3.14636E-9	2.95684E-9	2.68427E-9	3.20336E-9	3.08958E-9	3.15633E-9	2.98228E-9
	2.06E-4	2.63019E-9	3.00724E-9	3.15082E-9	3.03236E-9	2.86456E-9	3.0484E-9	2.887E-9	3.03915E-9	2.9864E-9
	2.07E-4	2.55808E-9	2.89006E-9	3.11874E-9	2.80238E-9	2.69554E-9	2.93421E-9	3.03431E-9	2.79405E-9	3.03607E-9
	2.08E-4	2.53918E-9	2.72575E-9	2.94982E-9	2.8911E-9	2.65795E-9	2.75929E-9	2.79298E-9	2.99438E-9	3.00335E-9
	2.09E-4	2.38973E-9	2.67329E-9	2.94884E-9	2.70045E-9	2.61413E-9	2.76839E-9	2.69881E-9	2.79803E-9	2.80043E-9
	2.1E-4	2.54006E-9	2.66237E-9	2.85339E-9	2.6917E-9	2.53293E-9	2.66098E-9	2.64046E-9	2.64456E-9	2.69899E-9
	2.11E-4	2.36276E-9	2.51344E-9	2.8433E-9	2.68129E-9	2.47424E-9	2.48253E-9	2.46511E-9	2.72915E-9	2.53218E-9
	2.12E-4	2.17238E-9	2.53941E-9	2.7181E-9	2.68516E-9	2.30794E-9	2.68325E-9	2.45889E-9	2.68008E-9	2.4887E-9
	2.13E-4	2.01526E-9	2.39881E-9	2.68825E-9	2.54408E-9	2.22699E-9	2.52418E-9	2.45525E-9	2.64508E-9	2.41635E-9
	2.14E-4	1.89727E-9	2.36683E-9	2.669E-9	2.56803E-9	2.25754E-9	2.46529E-9	2.34214E-9	2.60539E-9	2.61116E-9
	2.15E-4	1.80591E-9	2.33719E-9	2.674E-9	2.49735E-9	2.09743E-9	2.43537E-9	2.25287E-9	2.36519E-9	2.30345E-9
	2.16E-4	1.90775E-9	2.27656E-9	2.52836E-9	2.47489E-9	2.00933E-9	2.37592E-9	2.02886E-9	2.21297E-9	2.24069E-9
	2.17E-4	1.76412E-9	2.12922E-9	2.54347E-9	2.38824E-9	1.99168E-9	2.34013E-9	2.11204E-9	2.26932E-9	2.28596E-9
	2.18E-4	1.75215E-9	2.12687E-9	2.38425E-9	2.38457E-9	1.85787E-9	2.32193E-9	2.12021E-9	2.33691E-9	2.23685E-9
	2.19E-4	1.55588E-9	1.97363E-9	2.24215E-9	2.33012E-9	1.82262E-9	2.22142E-9	1.9712E-9	2.37079E-9	2.01663E-9
	2.2E-4	1.5249E-9	1.952E-9	2.22044E-9	2.19193E-9	1.6615E-9	2.10249E-9	1.83858E-9	2.10589E-9	1.99643E-9
	2.21E-4	1.46333E-9	2.00911E-9	2.13792E-9	2.14147E-9	1.78514E-9	2.1504E-9	1.83497E-9	2.14556E-9	2.21126E-9
	2.22E-4	1.5623E-9	1.90977E-9	2.02688E-9	2.08477E-9	1.73736E-9	2.0586E-9	1.88952E-9	1.98696E-9	2.04809E-9
	2.23E-4	1.37026E-9	1.89364E-9	1.9647E-9	1.97375E-9	1.62467E-9	2.06221E-9	1.82277E-9	2.01965E-9	2.06421E-9
	2.24E-4	1.41227E-9	1.92024E-9	2.042E-9	2.11506E-9	1.70973E-9	1.80291E-9	1.86674E-9	1.92599E-9	2.03168E-9
	2.25E-4	1.45346E-9	1.72153E-9	1.97333E-9	1.93121E-9	1.75083E-9	1.78316E-9	1.81815E-9	1.82543E-9	1.88289E-9
	2.26E-4	1.51855E-9	1.69147E-9	1.92346E-9	1.8841E-9	1.43934E-9	1.77979E-9	1.7539E-9	1.84554E-9	1.87684E-9
	2.27E-4	1.51037E-9	1.64992E-9	1.91241E-9	1.81898E-9	1.40368E-9	1.69769E-9	1.73088E-9	1.79635E-9	1.78293E-9
	2.28E-4	1.37326E-9	1.55555E-9	1.87292E-9	1.8905E-9	1.40922E-9	1.7599E-9	1.71077E-9	1.75045E-9	1.71722E-9
	2.29E-4	1.26437E-9	1.47034E-9	1.69298E-9	1.751E-9	1.3377E-9	1.82002E-9	1.57097E-9	1.6989E-9	1.65579E-9
	2.3E-4	1.32126E-9	1.53995E-9	1.8251E-9	1.67085E-9	1.20909E-9	1.81362E-9	1.58337E-9	1.79281E-9	1.61666E-9
	2.31E-4	1.17412E-9	1.46379E-9	1.83332E-9	1.55147E-9	1.07533E-9	1.72512E-9	1.4951E-9	1.65713E-9	1.53131E-9
	2.32E-4	1.12205E-9	1.38193E-9	1.88777E-9	1.59032E-9	1.22081E-9	1.68569E-9	1.44351E-9	1.67589E-9	1.53534E-9
	2.33E-4	1.08644E-9	1.38922E-9	1.91799E-9	1.58741E-9	1.17428E-9	1.74654E-9	1.32902E-9	1.72171E-9	1.58315E-9
	2.34E-4	1.11037E-9	1.44513E-9	1.70108E-9	1.65075E-9	1.16303E-9	1.65887E-9	1.56527E-9	1.69612E-9	1.47558E-9
	2.35E-4	9.32812E-10	1.36226E-9	1.65227E-9	1.65027E-9	1.17691E-9	1.64522E-9	1.47454E-9	1.61552E-9	1.31528E-9
	2.36E-4	1.11031E-9	1.23094E-9	1.51251E-9	1.58307E-9	1.14251E-9	1.55336E-9	1.48226E-9	1.4226E-9	1.37931E-9
	2.37E-4	1.12424E-9	1.24386E-9	1.49166E-9	1.47968E-9	1.15883E-9	1.57225E-9	1.46726E-9	1.42258E-9	1.26576E-9
	2.38E-4	1.05904E-9	1.12238E-9	1.63597E-9	1.46451E-9	1.23552E-9	1.52307E-9	1.39653E-9	1.28936E-9	1.30712E-9
	2.39E-4	1.0474E-9	1.16409E-9	1.61677E-9	1.35921E-9	1.17296E-9	1.44247E-9	1.34529E-9	1.27637E-9	1.21153E-9
	2.4E-4	1.07789E-9	1.05457E-9	1.42799E-9	1.40304E-9	1.00341E-9	1.47438E-9	1.53821E-9	1.21353E-9	1.24528E-9
	2.41E-4	1.13223E-9	1.07969E-9	1.36469E-9	1.28225E-9	1.03351E-9	1.50329E-9	1.46771E-9	1.4178E-9	1.24622E-9
	2.42E-4	1.10136E-9	9.18012E-10	1.33698E-9	1.18102E-9	9.34169E-10	1.3332E-9	1.27579E-9	1.41644E-9	1.32064E-9
	2.43E-4	9.19523E-10	1.02611E-9	1.346E-9	1.28659E-9	9.22744E-10	1.26323E-9	1.30531E-9	1.24214E-9	1.14334E-9
	2.44E-4	7.84936E-10	1.04773E-9	1.40488E-9	1.31866E-9	9.11935E-10	1.54496E-9	1.25777E-9	1.22296E-9	1.35271E-9
	2.45E-4	9.22191E-10	1.00867E-9	1.39772E-9	1.27599E-9	9.24294E-10	1.32725E-9	1.44408E-9	1.29375E-9	1.37688E-9
	2.46E-4	7.96541E-10	9.26894E-10	1.29947E-9	1.38132E-9	8.90958E-10	1.43427E-9	1.14519E-9	1.36702E-9	1.32123E-9
	2.47E-4	8.40251E-10	1.02825E-9	1.39544E-9	1.3024E-9	1.01916E-9	1.41517E-9	1.20956E-9	1.04143E-9	1.33273E-9
	2.48E-4	8.46779E-10	8.48825E-10	1.31789E-9	1.43715E-9	8.98671E-10	1.37906E-9	1.23994E-9	1.07571E-9	1.21842E-9
	2.49E-4	8.2369E-10	9.91447E-10	1.2228E-9	1.33224E-9	9.70665E-10	1.32663E-9	1.23036E-9	1.04673E-9	1.35683E-9
	2.5E-4	5.96271E-10	1.02673E-9	1.15306E-9	1.26473E-9	8.49911E-10	1.35196E-9	1.22056E-9	1.00779E-9	1.27908E-9
	2.51E-4	7.19392E-10	1.06331E-9	1.04774E-9	1.35507E-9	8.58234E-10	1.32762E-9	1.13527E-9	1.02423E-9	1.29487E-9
	2.52E-4	6.96164E-10	9.71476E-10	1.14527E-9	1.30837E-9	8.51863E-10	1.36511E-9	1.21336E-9	9.97498E-10	1.19607E-9
	2.53E-4	6.2081E-10	1.07272E-9	1.13506E-9	1.18345E-9	9.30395E-10	1.27089E-9	1.30514E-9	8.68046E-10	1.20727E-9
	2.54E-4	6.66108E-10	8.62915E-10	1.30236E-9	1.34938E-9	8.1329E-10	1.33826E-9	1.23635E-9	9.53104E-10	1.30052E-9
	2.55E-4	7.9204E-10	9.52378E-10	1.33751E-9	1.14385E-9	7.77764E-10	1.37377E-9	1.15124E-9	8.81679E-10	1.19933E-9
	2.56E-4	5.39846E-10	8.61874E-10	1.40074E-9	1.23017E-9	8.04872E-10	1.26647E-9	1.20395E-9	9.79729E-10	1.06367E-9
	2.57E-4	5.13303E-10	8.9946E-10	1.39985E-9	1.17501E-9	9.25387E-10	1.27128E-9	1.33536E-9	1.13127E-9	1.20161E-9
	2.58E-4	6.94165E-10	7.29234E-10	1.26757E-9	1.20472E-9	8.5887E-10	1.23067E-9	1.06696E-9	1.11505E-9	1.24237E-9
	2.59E-4	5.03335E-10	9.50314E-10	1.18621E-9	1.16692E-9	8.29225E-10	1.23555E-9	1.10579E-9	1.17815E-9	1.21017E-9
	2.6E-4	5.43399E-10	9.44842E-10	1.05709E-9	1.11714E-9	6.95032E-10	1.2117E-9	1.0602E-9	1.12107E-9	1.13432E-9
	2.61E-4	4.68329E-10	9.45716E-10	1.10173E-9	1.01203E-9	7.34919E-10	1.4844E-9	1.13915E-9	1.14524E-9	1.19104E-9
	2.62E-4	5.64972E-10	8.37877E-10	1.25214E-9	1.0271E-9	7.27043E-10	1.25922E-9	1.13245E-9	1.0913E-9	1.2016E-9
	2.63E-4	5.50191E-10	8.83582E-10	1.33666E-9	9.96095E-10	8.15107E-10	1.19988E-9	1.03768E-9	1.19942E-9	1.05132E-9
	2.64E-4	5.32084E-10	8.05611E-10	1.23135E-9	1.01953E-9	9.05541E-10	1.14238E-9	1.01456E-9	1.10977E-9	1.02216E-9
	2.65E-4	5.08948E-10	8.79856E-10	1.12555E-9	1.00486E-9	8.30723E-10	1.10487E-9	1.00999E-9	1.03504E-9	1.02916E-9
	2.66E-4	5.50997E-10	6.88633E-10	1.03869E-9	1.06248E-9	6.98028E-10	1.05814E-9	8.62059E-10	7.47352E-10	9.22813E-10
	2.67E-4	4.19069E-10	5.7139E-10	1.0784E-9	1.0614E-9	8.52853E-10	1.16814E-9	8.92382E-10	7.20211E-10	7.44562E-10
	2.68E-4	4.87038E-10	8.26246E-10	1.05059E-9	1.02578E-9	6.91108E-10	1.05107E-9	8.86919E-10	8.53974E-10	7.76506E-10
	2.69E-4	4.32438E-10	6.61099E-10	1.06245E-9	1.00756E-9	6.97142E-10	1.0426E-9	9.71805E-10	7.47764E-10	8.38057E-10
	2.7E-4	5.51776E-10	8.26097E-10	1.01928E-9	9.33165E-10	7.17078E-10	9.7194E-10	8.41561E-10	9.12178E-10	7.98761E-10
	2.71E-4	4.77018E-10	7.15949E-10	1.15104E-9	9.17591E-10	6.5233E-10	8.2287E-10	8.32312E-10	8.60439E-10	7.32575E-10
	2.72E-4	4.80472E-10	5.74947E-10	9.791E-10	9.39219E-10	5.58523E-10	1.01872E-9	9.32706E-10	7.50528E-10	7.52735E-10
	2.73E-4	3.90786E-10	4.8884E-10	9.44807E-10	9.11089E-10	6.45662E-10	1.00694E-9	9.09168E-10	6.30945E-10	8.21735E-10
	2.74E-4	4.23736E-10	5.12835E-10	9.24179E-10	7.57027E-10	6.00579E-10	9.60571E-10	7.59178E-10	7.0879E-10	7.93694E-10
	2.75E-4	4.18312E-10	5.57673E-10	1.13039E-9	8.17156E-10	5.44023E-10	8.63877E-10	7.49687E-10	6.2731E-10	8.7132E-10
	2.76E-4	4.16228E-10	4.37087E-10	9.99098E-10	7.47679E-10	5.37643E-10	8.79437E-10	6.40636E-10	7.59852E-10	5.89513E-10
	2.77E-4	4.9514E-10	5.52873E-10	1.07383E-9	7.95981E-10	6.04073E-10	1.02226E-9	6.66897E-10	7.08584E-10	6.65371E-10
	2.78E-4	5.11359E-10	5.97528E-10	1.017E-9	8.44849E-10	5.77496E-10	1.03842E-9	7.59202E-10	7.09259E-10	8.92072E-10
	2.79E-4	4.50229E-10	5.91948E-10	1.006E-9	8.8763E-10	6.60039E-10	9.30425E-10	4.93755E-10	7.10377E-10	5.97594E-10
	2.8E-4	5.67129E-10	5.9283E-10	1.10139E-9	9.55452E-10	5.7697E-10	1.01985E-9	5.07597E-10	6.70639E-10	7.45954E-10
	2.81E-4	5.97299E-10	6.56387E-10	9.39212E-10	9.11061E-10	3.46347E-10	9.88043E-10	4.34648E-10	7.66204E-10	7.21389E-10
	2.82E-4	5.13292E-10	5.39458E-10	9.01257E-10	7.95869E-10	4.89768E-10	9.27267E-10	4.80116E-10	6.30752E-10	7.62155E-10
	2.83E-4	4.75611E-10	6.65349E-10	1.01603E-9	7.63256E-10	4.77382E-10	7.68104E-10	6.70639E-10	7.29425E-10	9.0131E-10
	2.84E-4	3.8623E-10	6.88611E-10	8.33119E-10	7.63347E-10	5.41649E-10	8.18199E-10	6.22755E-10	6.76213E-10	8.15237E-10
	2.85E-4	4.47014E-10	6.91299E-10	9.09906E-10	7.6754E-10	5.42547E-10	9.98235E-10	5.06502E-10	6.93831E-10	7.63221E-10
	2.86E-4	5.05962E-10	7.49979E-10	6.80399E-10	7.6958E-10	5.26693E-10	8.95918E-10	5.24134E-10	6.10404E-10	8.66245E-10
	2.87E-4	4.61472E-10	6.0008E-10	8.12512E-10	8.13791E-10	4.87589E-10	9.73191E-10	6.55316E-10	6.80165E-10	7.94074E-10
	2.88E-4	4.04907E-10	6.70921E-10	8.07478E-10	8.97073E-10	4.83381E-10	1.06027E-9	5.8717E-10	6.08577E-10	8.96757E-10
	2.89E-4	4.6862E-10	6.92878E-10	8.00228E-10	8.20872E-10	3.95399E-10	8.60476E-10	6.44526E-10	6.01752E-10	9.01249E-10
	2.9E-4	3.16145E-10	7.68275E-10	9.54195E-10	8.31957E-10	4.59345E-10	8.30654E-10	4.84008E-10	4.88894E-10	8.71609E-10
	2.91E-4	1.76912E-10	5.31247E-10	1.01426E-9	7.29085E-10	5.07413E-10	8.68116E-10	4.98602E-10	6.49985E-10	7.26164E-10
	2.92E-4	2.68833E-10	5.93966E-10	9.43303E-10	7.86301E-10	4.23619E-10	7.98774E-10	5.99204E-10	5.27122E-10	8.30708E-10
	2.93E-4	2.3376E-10	6.26629E-10	7.86705E-10	7.49414E-10	4.3223E-10	9.12134E-10	5.35553E-10	5.56036E-10	8.14465E-10
	2.94E-4	3.79599E-10	5.38222E-10	8.04025E-10	7.4996E-10	5.05633E-10	8.4876E-10	4.51026E-10	5.32641E-10	8.37712E-10
	2.95E-4	3.82053E-10	6.246E-10	8.82856E-10	6.90807E-10	5.06999E-10	1.00132E-9	4.89276E-10	4.90002E-10	8.23608E-10
	2.96E-4	3.47764E-10	7.14455E-10	8.9099E-10	7.06419E-10	6.00889E-10	1.01524E-9	3.89879E-10	4.84483E-10	8.90392E-10
	2.97E-4	4.60086E-10	5.46434E-10	9.07105E-10	7.07696E-10	5.26294E-10	1.01783E-9	4.48921E-10	5.65753E-10	1.00271E-9
	2.98E-4	3.727E-10	7.3571E-10	8.42412E-10	8.06446E-10	5.17087E-10	9.78552E-10	6.51001E-10	5.26914E-10	8.6218E-10
	2.99E-4	4.65799E-10	8.20679E-10	7.77939E-10	9.13962E-10	5.18107E-10	9.41462E-10	6.5292E-10	5.91187E-10	8.35289E-10
	3.00E-04	2.79918E-10	7.11418E-10	7.50389E-10	7.99112E-10	5.06429E-10	9.40994E-10	6.89288E-10	5.22506E-10	7.37034E-10
	3.01E-4	3.2295E-10	8.35247E-10	8.18552E-10	1.01435E-9	4.80856E-10	8.77436E-10	5.69117E-10	6.39602E-10	9.27654E-10
	3.02E-4	3.09426E-10	7.97852E-10	9.40151E-10	1.00383E-9	4.48845E-10	9.64774E-10	5.16057E-10	6.33465E-10	8.69699E-10
	3.03E-4	2.15961E-10	6.25116E-10	9.81227E-10	7.83403E-10	5.15398E-10	9.73247E-10	5.976E-10	7.47248E-10	7.7188E-10
	3.04E-4	2.10934E-10	6.46399E-10	9.12444E-10	7.09456E-10	5.2922E-10	1.03049E-9	5.87706E-10	7.19713E-10	9.31316E-10
	3.05E-4	1.66785E-10	5.85052E-10	8.68562E-10	6.47554E-10	3.87163E-10	1.01646E-9	6.45842E-10	7.04426E-10	8.67695E-10
	3.06E-4	1.9658E-10	6.83358E-10	6.94241E-10	9.14118E-10	4.51941E-10	1.07342E-9	6.98594E-10	6.38572E-10	8.20887E-10
	3.07E-4	4.6994E-10	5.51087E-10	7.55317E-10	8.31931E-10	4.85322E-10	8.88065E-10	6.93185E-10	7.79728E-10	7.35398E-10
	3.08E-4	4.27107E-10	5.28394E-10	8.00929E-10	9.43552E-10	4.76554E-10	9.44077E-10	5.5665E-10	7.19337E-10	1.10173E-9
	3.09E-4	3.56848E-10	6.03167E-10	8.06138E-10	9.4631E-10	5.072E-10	1.0962E-9	5.94019E-10	6.73303E-10	9.67139E-10
	3.1E-4	4.54606E-10	4.35976E-10	6.91941E-10	1.12904E-9	6.31437E-10	1.23302E-9	6.11521E-10	7.32464E-10	8.84022E-10
	3.11E-4	4.47946E-10	5.56146E-10	7.2717E-10	9.39435E-10	5.56094E-10	1.21353E-9	6.54498E-10	6.6196E-10	9.68956E-10
	3.12E-4	4.80079E-10	7.5559E-10	7.92484E-10	9.33109E-10	4.97254E-10	9.70604E-10	6.31264E-10	7.09926E-10	1.01472E-9
	3.13E-4	4.92658E-10	6.1507E-10	7.62129E-10	7.88335E-10	5.68398E-10	7.55634E-10	6.60026E-10	7.83891E-10	1.03768E-9
	3.14E-4	3.90048E-10	5.42742E-10	6.95858E-10	8.53747E-10	6.59898E-10	9.08377E-10	8.48708E-10	8.44013E-10	9.76644E-10
	3.15E-4	4.25436E-10	6.00162E-10	8.66848E-10	9.28877E-10	5.83354E-10	9.90957E-10	7.91724E-10	8.26265E-10	8.6553E-10
	3.16E-4	4.36933E-10	5.23131E-10	7.2321E-10	8.69464E-10	6.09875E-10	9.69761E-10	6.69108E-10	8.32236E-10	9.44866E-10
	3.17E-4	4.9055E-10	4.27506E-10	7.8078E-10	9.9871E-10	5.73326E-10	1.12333E-9	7.52588E-10	8.70882E-10	8.59E-10
	3.18E-4	5.35919E-10	3.97974E-10	8.95614E-10	8.69339E-10	7.10804E-10	1.14403E-9	7.7157E-10	7.47267E-10	9.30273E-10
	3.19E-4	5.33686E-10	4.04756E-10	9.30792E-10	8.7181E-10	5.32178E-10	1.01985E-9	8.34751E-10	8.57088E-10	9.61425E-10
	3.2E-4	6.01325E-10	4.35847E-10	8.40962E-10	7.37659E-10	5.78485E-10	1.04846E-9	8.14218E-10	7.2743E-10	8.27993E-10
	3.21E-4	6.61941E-10	5.3311E-10	8.34918E-10	9.15607E-10	4.87596E-10	1.10479E-9	7.38029E-10	6.38392E-10	8.13247E-10
	3.22E-4	5.79211E-10	5.94385E-10	8.47516E-10	8.95155E-10	6.45377E-10	1.04711E-9	7.24255E-10	7.81387E-10	7.66998E-10
	3.23E-4	5.10764E-10	3.18263E-10	9.95364E-10	8.45188E-10	6.45904E-10	1.00328E-9	5.26866E-10	8.71645E-10	9.09719E-10
	3.24E-4	4.30485E-10	5.63199E-10	8.80257E-10	8.8857E-10	6.25571E-10	1.04327E-9	4.78713E-10	8.13557E-10	7.8946E-10
	3.25E-4	3.79709E-10	5.3077E-10	7.10215E-10	7.86527E-10	7.1849E-10	1.0125E-9	5.81382E-10	7.73671E-10	8.78006E-10
	3.26E-4	4.03117E-10	5.18047E-10	7.0664E-10	8.85601E-10	6.06966E-10	1.0166E-9	7.38233E-10	6.38757E-10	8.21424E-10
	3.27E-4	4.4012E-10	4.14631E-10	6.45545E-10	9.16403E-10	6.06218E-10	1.07111E-9	6.82771E-10	7.10484E-10	8.28809E-10
	3.28E-4	4.39655E-10	5.97776E-10	8.03474E-10	7.7622E-10	7.05814E-10	1.00458E-9	6.52354E-10	7.67013E-10	9.18833E-10
	3.29E-4	4.55809E-10	3.72148E-10	8.97435E-10	7.08042E-10	5.43102E-10	9.34627E-10	6.2778E-10	8.06587E-10	9.54587E-10
	3.3E-4	5.23447E-10	3.24184E-10	8.62735E-10	7.13597E-10	5.93394E-10	9.01774E-10	5.51975E-10	7.36226E-10	1.04276E-9
	3.31E-4	5.5529E-10	4.90845E-10	6.52991E-10	7.07372E-10	5.95371E-10	8.83595E-10	6.57835E-10	6.8274E-10	8.23942E-10
	3.32E-4	5.37558E-10	4.40724E-10	7.45273E-10	7.57921E-10	6.35839E-10	9.81476E-10	7.35474E-10	9.73604E-10	8.17043E-10
	3.33E-4	4.06115E-10	5.23077E-10	7.00587E-10	6.82541E-10	6.34334E-10	9.29629E-10	7.30971E-10	9.02515E-10	9.32144E-10
	3.34E-4	4.29336E-10	3.91325E-10	7.34195E-10	5.97713E-10	6.81899E-10	1.06805E-9	8.36275E-10	9.15497E-10	6.63038E-10
	3.35E-4	4.59063E-10	5.03342E-10	7.38214E-10	6.72362E-10	7.21705E-10	1.03612E-9	7.9558E-10	9.32114E-10	7.55592E-10
	3.36E-4	5.88313E-10	5.38553E-10	9.12997E-10	6.78532E-10	8.09208E-10	1.10089E-9	8.23894E-10	1.07163E-9	8.15075E-10
	3.37E-4	5.46373E-10	6.42017E-10	7.79793E-10	6.04945E-10	6.59311E-10	1.08124E-9	8.8704E-10	1.11842E-9	8.1731E-10
	3.38E-4	6.17355E-10	4.8225E-10	8.22478E-10	7.18206E-10	7.9344E-10	1.08302E-9	8.75214E-10	1.01256E-9	8.81889E-10
	3.39E-4	6.51311E-10	5.15692E-10	8.32149E-10	7.91012E-10	9.10345E-10	1.00737E-9	8.201E-10	1.02282E-9	6.85056E-10
	3.4E-4	7.03758E-10	6.47704E-10	9.03438E-10	7.69259E-10	9.11835E-10	1.00306E-9	7.25304E-10	1.02039E-9	8.80766E-10
	3.41E-4	5.68823E-10	6.71924E-10	8.22985E-10	8.06782E-10	8.09936E-10	8.25596E-10	8.02925E-10	1.04375E-9	9.39949E-10
	3.42E-4	6.69524E-10	5.95913E-10	8.24586E-10	9.45033E-10	7.21521E-10	9.41801E-10	9.09803E-10	9.49236E-10	9.64956E-10
	3.43E-4	7.6726E-10	5.69473E-10	7.00879E-10	7.88263E-10	8.31287E-10	9.95741E-10	9.84229E-10	8.96572E-10	8.49543E-10
	3.44E-4	6.99019E-10	7.21475E-10	7.84792E-10	8.62774E-10	5.92232E-10	9.69453E-10	8.74713E-10	9.07115E-10	7.41882E-10
	3.45E-4	6.06966E-10	6.58901E-10	7.33505E-10	8.27271E-10	7.48015E-10	9.06023E-10	9.20418E-10	1.03849E-9	9.80245E-10
	3.46E-4	5.95003E-10	7.3065E-10	5.91083E-10	7.93896E-10	7.39948E-10	8.15625E-10	1.00766E-9	9.54433E-10	1.09581E-9
	3.47E-4	5.44375E-10	7.76058E-10	7.72225E-10	8.0551E-10	7.53368E-10	9.69275E-10	9.6498E-10	8.65504E-10	9.09376E-10
	3.48E-4	5.93702E-10	7.30914E-10	8.98675E-10	7.41598E-10	6.66584E-10	9.89481E-10	9.75627E-10	1.06436E-9	9.38958E-10
	3.49E-4	5.98953E-10	5.82884E-10	8.71537E-10	7.72177E-10	8.09343E-10	9.00549E-10	9.75515E-10	1.18733E-9	9.67857E-10
	3.5E-4	5.97765E-10	4.54703E-10	7.92218E-10	9.91199E-10	9.01825E-10	1.02562E-9	8.84436E-10	1.25112E-9	9.87048E-10
	3.51E-4	6.10675E-10	8.32126E-10	9.68649E-10	1.07719E-9	6.45198E-10	8.95322E-10	9.5173E-10	1.14055E-9	1.04369E-9
	3.52E-4	6.77374E-10	9.05388E-10	1.00959E-9	9.79404E-10	8.13202E-10	9.0677E-10	1.02307E-9	1.18673E-9	1.08417E-9
	3.53E-4	5.88974E-10	8.70743E-10	9.63465E-10	1.06478E-9	7.02957E-10	1.05477E-9	9.67727E-10	1.24851E-9	1.32797E-9
	3.54E-4	7.26342E-10	9.50396E-10	9.81793E-10	1.18491E-9	7.60165E-10	9.4321E-10	1.07278E-9	1.23923E-9	1.24029E-9
	3.55E-4	7.51935E-10	9.06099E-10	9.29441E-10	1.09359E-9	9.16604E-10	1.13181E-9	1.08206E-9	1.14633E-9	1.19484E-9
	3.56E-4	8.12035E-10	9.78489E-10	1.04456E-9	1.10079E-9	8.85765E-10	1.13611E-9	1.20232E-9	1.29313E-9	1.16747E-9
	3.57E-4	8.52342E-10	9.02927E-10	1.1022E-9	1.12108E-9	8.07513E-10	1.06954E-9	1.19887E-9	1.24984E-9	1.28051E-9
	3.58E-4	9.16242E-10	9.63127E-10	1.08228E-9	1.01617E-9	9.10901E-10	1.05127E-9	1.12014E-9	1.27223E-9	1.31684E-9
	3.59E-4	9.63912E-10	8.37455E-10	1.19961E-9	1.21665E-9	9.94335E-10	1.12522E-9	1.10938E-9	1.27121E-9	1.29543E-9
	3.6E-4	1.01555E-9	9.85537E-10	1.25058E-9	1.13889E-9	9.45952E-10	1.22551E-9	1.16043E-9	1.25485E-9	1.24962E-9
	3.61E-4	9.34304E-10	9.69633E-10	1.38306E-9	1.14479E-9	1.02797E-9	1.2156E-9	1.30362E-9	1.33017E-9	1.25956E-9
	3.62E-4	1.05575E-9	1.07736E-9	1.36935E-9	1.16047E-9	1.09597E-9	1.32956E-9	1.3599E-9	1.37275E-9	1.22644E-9
	3.63E-4	9.20364E-10	1.02211E-9	1.15554E-9	1.2994E-9	1.09256E-9	1.39312E-9	1.24292E-9	1.30765E-9	1.36963E-9
	3.64E-4	1.1007E-9	1.10168E-9	1.25502E-9	1.41895E-9	1.01213E-9	1.32573E-9	1.30963E-9	1.40823E-9	1.43755E-9
	3.65E-4	1.16541E-9	1.02686E-9	1.31379E-9	1.68708E-9	9.38832E-10	1.43555E-9	1.34101E-9	1.52452E-9	1.42915E-9
	3.66E-4	1.2787E-9	1.13244E-9	1.26797E-9	1.52655E-9	9.69277E-10	1.53349E-9	1.36802E-9	1.51717E-9	1.42743E-9
	3.67E-4	1.13585E-9	8.78266E-10	1.33127E-9	1.52539E-9	8.13744E-10	1.58464E-9	1.31267E-9	1.55698E-9	1.36726E-9
	3.68E-4	1.1582E-9	1.19106E-9	1.267E-9	1.41631E-9	9.42906E-10	1.63425E-9	1.31099E-9	1.57672E-9	1.42779E-9
	3.69E-4	1.12307E-9	1.19117E-9	1.40156E-9	1.59677E-9	7.97818E-10	1.5825E-9	1.391E-9	1.5078E-9	1.46421E-9
	3.7E-4	1.07921E-9	1.19962E-9	1.42154E-9	1.66169E-9	7.87427E-10	1.68622E-9	1.43239E-9	1.68729E-9	1.5025E-9
	3.71E-4	1.21855E-9	1.32444E-9	1.48379E-9	1.56687E-9	9.45317E-10	1.48809E-9	1.44553E-9	1.69474E-9	1.54911E-9
	3.72E-4	1.20808E-9	1.2859E-9	1.49601E-9	1.70509E-9	9.81849E-10	1.51169E-9	1.45773E-9	1.58139E-9	1.52867E-9
	3.73E-4	1.11178E-9	1.4665E-9	1.37503E-9	1.72991E-9	1.0492E-9	1.63776E-9	1.5969E-9	1.64375E-9	1.64582E-9
	3.74E-4	1.13422E-9	1.33891E-9	1.56475E-9	1.73689E-9	1.03405E-9	1.54454E-9	1.68204E-9	1.62234E-9	1.53315E-9
	3.75E-4	1.05035E-9	1.38524E-9	1.58659E-9	1.75541E-9	1.1575E-9	1.57309E-9	1.77878E-9	1.65246E-9	1.60074E-9
	3.76E-4	1.18145E-9	1.52575E-9	1.83726E-9	1.60194E-9	1.23702E-9	1.74131E-9	1.80348E-9	1.72249E-9	1.75961E-9
	3.77E-4	1.21275E-9	1.57985E-9	1.73723E-9	1.72784E-9	1.30506E-9	1.7392E-9	1.82502E-9	1.72279E-9	1.89173E-9
	3.78E-4	1.20435E-9	1.59628E-9	1.71035E-9	1.93351E-9	1.35039E-9	1.86424E-9	1.86565E-9	1.77955E-9	1.89092E-9
	3.79E-4	1.32483E-9	1.65948E-9	1.73792E-9	1.62177E-9	1.35131E-9	1.77752E-9	1.9077E-9	1.93836E-9	1.92439E-9
	3.8E-4	1.62213E-9	1.72498E-9	1.86527E-9	1.73706E-9	1.50789E-9	1.85897E-9	2.10503E-9	2.0178E-9	1.93536E-9
	3.81E-4	1.52586E-9	1.77936E-9	1.93596E-9	1.91335E-9	1.59895E-9	2.00471E-9	2.16763E-9	2.12072E-9	2.04428E-9
	3.82E-4	1.67884E-9	1.98689E-9	1.83088E-9	2.03984E-9	1.78114E-9	2.07485E-9	2.3452E-9	2.11048E-9	2.12996E-9
	3.83E-4	1.6881E-9	2.1181E-9	1.69223E-9	2.217E-9	1.84728E-9	2.33005E-9	2.30542E-9	2.1004E-9	2.05539E-9
	3.84E-4	1.73427E-9	2.13444E-9	1.98064E-9	2.31472E-9	2.00769E-9	2.40537E-9	2.57879E-9	2.22385E-9	2.33282E-9
	3.85E-4	2.08203E-9	2.29234E-9	2.06964E-9	2.39445E-9	2.16986E-9	2.55572E-9	2.59398E-9	2.49144E-9	2.56746E-9
	3.86E-4	2.06527E-9	2.48945E-9	2.22842E-9	2.45544E-9	2.36016E-9	2.59724E-9	2.58503E-9	2.6182E-9	2.72525E-9
	3.87E-4	2.26319E-9	2.51742E-9	2.5671E-9	2.61864E-9	2.47601E-9	2.75121E-9	2.81682E-9	2.76784E-9	2.89853E-9
	3.88E-4	2.47509E-9	2.66658E-9	2.68441E-9	2.91689E-9	2.62769E-9	3.08146E-9	3.03172E-9	2.83923E-9	2.92605E-9
	3.89E-4	2.6392E-9	2.89319E-9	3.12023E-9	3.2279E-9	2.75896E-9	3.10582E-9	3.36489E-9	3.29924E-9	3.16649E-9
	3.9E-4	3.00766E-9	3.30851E-9	3.47314E-9	3.61212E-9	3.21253E-9	3.73754E-9	3.66464E-9	3.50685E-9	3.52429E-9
	3.91E-4	3.3792E-9	3.73295E-9	4.08254E-9	4.29492E-9	3.77813E-9	4.25472E-9	4.42699E-9	4.07042E-9	3.8917E-9
	3.92E-4	4.16268E-9	4.5502E-9	4.90741E-9	5.13878E-9	4.68595E-9	5.12708E-9	5.10754E-9	4.98343E-9	4.70425E-9
	3.93E-4	5.13286E-9	5.57705E-9	5.71164E-9	6.27636E-9	5.59462E-9	6.04314E-9	6.05795E-9	6.05522E-9	5.78943E-9
	3.94E-4	6.09247E-9	6.61125E-9	6.81281E-9	7.26249E-9	6.53665E-9	7.00519E-9	7.25384E-9	7.08267E-9	6.62267E-9
	3.95E-4	7.16092E-9	7.71621E-9	8.044E-9	8.43664E-9	7.62481E-9	8.11844E-9	8.38489E-9	8.03115E-9	7.81159E-9
	3.96E-4	8.296E-9	8.89932E-9	9.1332E-9	9.57902E-9	8.93037E-9	9.29701E-9	9.50699E-9	9.13753E-9	8.87867E-9
	3.97E-4	9.59627E-9	1.0086E-8	1.04961E-8	1.07194E-8	1.00923E-8	1.04672E-8	1.05883E-8	1.04382E-8	1.01251E-8
	3.98E-4	1.08926E-8	1.1125E-8	1.15553E-8	1.17831E-8	1.10157E-8	1.1512E-8	1.16213E-8	1.14762E-8	1.14032E-8
	3.99E-4	1.20698E-8	1.23573E-8	1.25834E-8	1.29453E-8	1.24136E-8	1.26934E-8	1.29408E-8	1.28436E-8	1.26478E-8
	4.00E-04	1.32543E-8	1.35402E-8	1.37087E-8	1.40052E-8	1.34488E-8	1.39191E-8	1.39441E-8	1.40197E-8	1.3706E-8
	4.01E-4	1.43395E-8	1.46119E-8	1.46283E-8	1.50545E-8	1.44758E-8	1.48334E-8	1.52459E-8	1.50883E-8	1.48197E-8
	4.02E-4	1.52754E-8	1.57408E-8	1.58825E-8	1.6069E-8	1.55195E-8	1.59518E-8	1.61615E-8	1.61387E-8	1.57995E-8
	4.03E-4	1.63195E-8	1.67034E-8	1.69269E-8	1.70317E-8	1.66607E-8	1.69335E-8	1.72399E-8	1.70943E-8	1.69849E-8
	4.04E-4	1.73103E-8	1.77751E-8	1.80111E-8	1.80316E-8	1.7614E-8	1.79536E-8	1.824E-8	1.81373E-8	1.81069E-8
	4.05E-4	1.82996E-8	1.87073E-8	1.90289E-8	1.91468E-8	1.88699E-8	1.9111E-8	1.93402E-8	1.92129E-8	1.8987E-8
	4.06E-4	1.95137E-8	1.96773E-8	2.00341E-8	2.02871E-8	1.98341E-8	1.99336E-8	2.0169E-8	2.02271E-8	2.0083E-8
	4.07E-4	2.06851E-8	2.10266E-8	2.12336E-8	2.13897E-8	2.09126E-8	2.09795E-8	2.13706E-8	2.1334E-8	2.10309E-8
	4.08E-4	2.15789E-8	2.20138E-8	2.21021E-8	2.23756E-8	2.17626E-8	2.20113E-8	2.23777E-8	2.23223E-8	2.19657E-8
	4.09E-4	2.25828E-8	2.29285E-8	2.32322E-8	2.33373E-8	2.29766E-8	2.30683E-8	2.34145E-8	2.33933E-8	2.30768E-8
	4.1E-4	2.37244E-8	2.36634E-8	2.42403E-8	2.44512E-8	2.39643E-8	2.39867E-8	2.44298E-8	2.42731E-8	2.41985E-8
	4.11E-4	2.47301E-8	2.5058E-8	2.5254E-8	2.54149E-8	2.49259E-8	2.49806E-8	2.54586E-8	2.53297E-8	2.52862E-8
	4.12E-4	2.58333E-8	2.60077E-8	2.62632E-8	2.6594E-8	2.59557E-8	2.61306E-8	2.63471E-8	2.63368E-8	2.6315E-8
	4.13E-4	2.7005E-8	2.71338E-8	2.72027E-8	2.76167E-8	2.69828E-8	2.71335E-8	2.74886E-8	2.74263E-8	2.73841E-8
	4.14E-4	2.81168E-8	2.83367E-8	2.84973E-8	2.8626E-8	2.80001E-8	2.80701E-8	2.85242E-8	2.85431E-8	2.85709E-8
	4.15E-4	2.92275E-8	2.95044E-8	2.97847E-8	2.98031E-8	2.92182E-8	2.92362E-8	2.99254E-8	2.99124E-8	2.97907E-8
	4.16E-4	3.04599E-8	3.06869E-8	3.08487E-8	3.11174E-8	3.05845E-8	3.05026E-8	3.09365E-8	3.10781E-8	3.09851E-8
	4.17E-4	3.18966E-8	3.19581E-8	3.21913E-8	3.23544E-8	3.18978E-8	3.16628E-8	3.21632E-8	3.21744E-8	3.21906E-8
	4.18E-4	3.31034E-8	3.3336E-8	3.35785E-8	3.37418E-8	3.31786E-8	3.30549E-8	3.34821E-8	3.37186E-8	3.34926E-8
	4.19E-4	3.46383E-8	3.46338E-8	3.49305E-8	3.50153E-8	3.44681E-8	3.4467E-8	3.48716E-8	3.49538E-8	3.49674E-8
	4.2E-4	3.59624E-8	3.62598E-8	3.63021E-8	3.64184E-8	3.58426E-8	3.5778E-8	3.61797E-8	3.62948E-8	3.63195E-8
	4.21E-4	3.74486E-8	3.74812E-8	3.74465E-8	3.78454E-8	3.72701E-8	3.71154E-8	3.76095E-8	3.76974E-8	3.7638E-8
	4.22E-4	3.87658E-8	3.87955E-8	3.88203E-8	3.90046E-8	3.85652E-8	3.84228E-8	3.9047E-8	3.90105E-8	3.89439E-8
	4.23E-4	3.99609E-8	3.99953E-8	4.02356E-8	4.0655E-8	4.00278E-8	3.99133E-8	4.04867E-8	4.04295E-8	4.04509E-8
	4.24E-4	4.13501E-8	4.12351E-8	4.14962E-8	4.16202E-8	4.11683E-8	4.12122E-8	4.16416E-8	4.16837E-8	4.14651E-8
	4.25E-4	4.25113E-8	4.23106E-8	4.27826E-8	4.28478E-8	4.2353E-8	4.22506E-8	4.26854E-8	4.27914E-8	4.265E-8
	4.26E-4	4.35798E-8	4.33299E-8	4.38328E-8	4.39368E-8	4.33441E-8	4.31466E-8	4.37038E-8	4.39646E-8	4.35047E-8
	4.27E-4	4.46068E-8	4.43924E-8	4.48454E-8	4.50081E-8	4.42591E-8	4.42396E-8	4.46298E-8	4.48278E-8	4.453E-8
	4.28E-4	4.53138E-8	4.53787E-8	4.56659E-8	4.58537E-8	4.52745E-8	4.50815E-8	4.56957E-8	4.57587E-8	4.55903E-8
	4.29E-4	4.62108E-8	4.61808E-8	4.64835E-8	4.65384E-8	4.61139E-8	4.59424E-8	4.63835E-8	4.66098E-8	4.64482E-8
	4.3E-4	4.69784E-8	4.70955E-8	4.73785E-8	4.74714E-8	4.69392E-8	4.67781E-8	4.73073E-8	4.74948E-8	4.70824E-8
	4.31E-4	4.75883E-8	4.77713E-8	4.809E-8	4.82794E-8	4.79625E-8	4.76464E-8	4.80104E-8	4.81662E-8	4.78546E-8
	4.32E-4	4.8433E-8	4.84135E-8	4.85602E-8	4.90606E-8	4.85796E-8	4.83184E-8	4.87486E-8	4.89477E-8	4.85655E-8
	4.33E-4	4.92957E-8	4.89876E-8	4.94176E-8	4.98006E-8	4.9178E-8	4.89423E-8	4.94625E-8	4.95942E-8	4.91938E-8
	4.34E-4	4.99021E-8	4.96141E-8	5.01201E-8	5.05289E-8	5.00213E-8	4.9612E-8	5.01045E-8	5.00469E-8	5.00303E-8
	4.35E-4	5.05847E-8	5.03811E-8	5.08029E-8	5.10686E-8	5.03978E-8	5.03178E-8	5.08236E-8	5.07184E-8	5.06652E-8
	4.36E-4	5.11103E-8	5.11237E-8	5.12989E-8	5.16938E-8	5.11113E-8	5.08955E-8	5.13975E-8	5.14841E-8	5.1298E-8
	4.37E-4	5.18331E-8	5.16556E-8	5.18748E-8	5.23635E-8	5.1737E-8	5.15342E-8	5.20869E-8	5.19908E-8	5.18554E-8
	4.38E-4	5.24616E-8	5.23728E-8	5.2605E-8	5.30613E-8	5.25033E-8	5.21093E-8	5.27019E-8	5.26754E-8	5.25319E-8
	4.39E-4	5.29405E-8	5.29616E-8	5.31573E-8	5.36316E-8	5.3071E-8	5.27592E-8	5.32538E-8	5.33787E-8	5.31899E-8
	4.4E-4	5.36632E-8	5.33875E-8	5.37546E-8	5.41119E-8	5.36238E-8	5.32151E-8	5.38143E-8	5.38215E-8	5.37672E-8
	4.41E-4	5.41911E-8	5.41236E-8	5.44019E-8	5.47548E-8	5.41126E-8	5.39536E-8	5.43269E-8	5.43324E-8	5.43864E-8
	4.42E-4	5.47587E-8	5.47131E-8	5.47811E-8	5.52888E-8	5.4675E-8	5.44929E-8	5.49579E-8	5.49464E-8	5.48202E-8
	4.43E-4	5.51655E-8	5.51309E-8	5.53016E-8	5.57404E-8	5.51847E-8	5.5009E-8	5.54093E-8	5.54185E-8	5.5408E-8
	4.44E-4	5.57656E-8	5.55594E-8	5.57505E-8	5.62347E-8	5.5725E-8	5.53706E-8	5.57792E-8	5.57756E-8	5.59636E-8
	4.45E-4	5.62505E-8	5.60125E-8	5.61449E-8	5.68035E-8	5.61439E-8	5.58989E-8	5.63613E-8	5.61928E-8	5.65654E-8
	4.46E-4	5.68422E-8	5.66273E-8	5.68469E-8	5.74343E-8	5.67161E-8	5.63945E-8	5.70877E-8	5.67622E-8	5.69973E-8
	4.47E-4	5.71202E-8	5.69896E-8	5.74852E-8	5.78621E-8	5.7148E-8	5.6794E-8	5.75333E-8	5.72798E-8	5.73537E-8
	4.48E-4	5.76622E-8	5.75865E-8	5.79159E-8	5.8276E-8	5.76105E-8	5.74237E-8	5.79073E-8	5.7767E-8	5.77471E-8
	4.49E-4	5.80952E-8	5.79144E-8	5.81626E-8	5.85297E-8	5.80287E-8	5.78071E-8	5.84632E-8	5.82188E-8	5.81591E-8
	4.5E-4	5.85123E-8	5.84948E-8	5.86629E-8	5.89498E-8	5.83779E-8	5.82468E-8	5.88542E-8	5.83822E-8	5.86422E-8
	4.51E-4	5.88521E-8	5.88353E-8	5.92257E-8	5.92865E-8	5.89013E-8	5.87012E-8	5.93725E-8	5.89435E-8	5.91278E-8
	4.52E-4	5.92762E-8	5.9321E-8	5.95642E-8	5.98103E-8	5.91517E-8	5.91954E-8	5.97219E-8	5.93312E-8	5.95639E-8
	4.53E-4	5.96295E-8	5.96348E-8	6.00579E-8	6.04079E-8	5.96103E-8	5.96069E-8	6.01001E-8	5.97668E-8	5.98002E-8
	4.54E-4	5.99856E-8	6.00583E-8	6.0174E-8	6.0753E-8	5.99338E-8	5.98321E-8	6.05495E-8	6.00621E-8	6.03723E-8
	4.55E-4	6.03798E-8	6.02827E-8	6.07096E-8	6.11651E-8	6.05216E-8	6.03377E-8	6.10755E-8	6.05537E-8	6.07811E-8
	4.56E-4	6.06607E-8	6.0915E-8	6.07659E-8	6.14795E-8	6.10385E-8	6.07509E-8	6.12328E-8	6.07853E-8	6.11044E-8
	4.57E-4	6.10976E-8	6.12314E-8	6.12197E-8	6.19967E-8	6.13259E-8	6.11632E-8	6.15711E-8	6.118E-8	6.15017E-8
	4.58E-4	6.14656E-8	6.16484E-8	6.18146E-8	6.21163E-8	6.1683E-8	6.1499E-8	6.18036E-8	6.15014E-8	6.1704E-8
	4.59E-4	6.17504E-8	6.18428E-8	6.196E-8	6.24993E-8	6.18973E-8	6.19748E-8	6.225E-8	6.19453E-8	6.19976E-8
	4.6E-4	6.21802E-8	6.21345E-8	6.22564E-8	6.27779E-8	6.20945E-8	6.21414E-8	6.24194E-8	6.21155E-8	6.24289E-8
	4.61E-4	6.25617E-8	6.25147E-8	6.2632E-8	6.31985E-8	6.24323E-8	6.24647E-8	6.27467E-8	6.26141E-8	6.26575E-8
	4.62E-4	6.2774E-8	6.29819E-8	6.30163E-8	6.36185E-8	6.27848E-8	6.2718E-8	6.31727E-8	6.28508E-8	6.31287E-8
	4.63E-4	6.31339E-8	6.32729E-8	6.32144E-8	6.37265E-8	6.31352E-8	6.31597E-8	6.34854E-8	6.30849E-8	6.3307E-8
	4.64E-4	6.3377E-8	6.329E-8	6.34336E-8	6.40298E-8	6.33671E-8	6.32365E-8	6.37034E-8	6.34611E-8	6.36619E-8
	4.65E-4	6.35732E-8	6.36043E-8	6.38172E-8	6.43299E-8	6.35783E-8	6.37448E-8	6.42221E-8	6.36972E-8	6.40773E-8
	4.66E-4	6.36431E-8	6.3909E-8	6.41211E-8	6.45955E-8	6.38316E-8	6.39751E-8	6.43553E-8	6.40924E-8	6.42953E-8
	4.67E-4	6.40108E-8	6.41708E-8	6.43706E-8	6.49292E-8	6.42167E-8	6.41516E-8	6.464E-8	6.42368E-8	6.46676E-8
	4.68E-4	6.4324E-8	6.44749E-8	6.4625E-8	6.52806E-8	6.4552E-8	6.45351E-8	6.47983E-8	6.45343E-8	6.47314E-8
	4.69E-4	6.45487E-8	6.48033E-8	6.50451E-8	6.54458E-8	6.48285E-8	6.49069E-8	6.52965E-8	6.47921E-8	6.5115E-8
	4.7E-4	6.49147E-8	6.50296E-8	6.5284E-8	6.58513E-8	6.51433E-8	6.53219E-8	6.53928E-8	6.51909E-8	6.53995E-8
	4.71E-4	6.50279E-8	6.51394E-8	6.53858E-8	6.61279E-8	6.52897E-8	6.53686E-8	6.56118E-8	6.54302E-8	6.56621E-8
	4.72E-4	6.5442E-8	6.54531E-8	6.55979E-8	6.63787E-8	6.55082E-8	6.55994E-8	6.57715E-8	6.56065E-8	6.58898E-8
	4.73E-4	6.57775E-8	6.56774E-8	6.58542E-8	6.68302E-8	6.58557E-8	6.58924E-8	6.60137E-8	6.56561E-8	6.61023E-8
	4.74E-4	6.59E-8	6.59974E-8	6.62945E-8	6.70017E-8	6.60692E-8	6.60797E-8	6.64654E-8	6.59653E-8	6.65282E-8
	4.75E-4	6.61595E-8	6.62178E-8	6.65906E-8	6.71584E-8	6.64469E-8	6.63548E-8	6.63665E-8	6.62037E-8	6.66347E-8
	4.76E-4	6.62541E-8	6.64648E-8	6.66284E-8	6.7378E-8	6.65057E-8	6.67865E-8	6.69239E-8	6.65308E-8	6.69561E-8
	4.77E-4	6.65257E-8	6.66182E-8	6.7002E-8	6.75875E-8	6.68181E-8	6.71256E-8	6.72902E-8	6.67355E-8	6.72836E-8
	4.78E-4	6.682E-8	6.68119E-8	6.71125E-8	6.76098E-8	6.70499E-8	6.72305E-8	6.73901E-8	6.70196E-8	6.74143E-8
	4.79E-4	6.70629E-8	6.70412E-8	6.73301E-8	6.80284E-8	6.73227E-8	6.74225E-8	6.76932E-8	6.70939E-8	6.77157E-8
	4.8E-4	6.72898E-8	6.72866E-8	6.75874E-8	6.82738E-8	6.75815E-8	6.75689E-8	6.79345E-8	6.74212E-8	6.79007E-8
	4.81E-4	6.75889E-8	6.74048E-8	6.79787E-8	6.83651E-8	6.78228E-8	6.79431E-8	6.81388E-8	6.75693E-8	6.80169E-8
	4.82E-4	6.76645E-8	6.76446E-8	6.8183E-8	6.85984E-8	6.79968E-8	6.80636E-8	6.82845E-8	6.77498E-8	6.83015E-8
	4.83E-4	6.79165E-8	6.78968E-8	6.81383E-8	6.8644E-8	6.82702E-8	6.83043E-8	6.85092E-8	6.79685E-8	6.83084E-8
	4.84E-4	6.80954E-8	6.81177E-8	6.86183E-8	6.89168E-8	6.83803E-8	6.8393E-8	6.88358E-8	6.82321E-8	6.85809E-8
	4.85E-4	6.8439E-8	6.84327E-8	6.85871E-8	6.91435E-8	6.86789E-8	6.85745E-8	6.89145E-8	6.8411E-8	6.87486E-8
	4.86E-4	6.86227E-8	6.84608E-8	6.88899E-8	6.91637E-8	6.8871E-8	6.8837E-8	6.90825E-8	6.84278E-8	6.90556E-8
	4.87E-4	6.88819E-8	6.8544E-8	6.8976E-8	6.95361E-8	6.89714E-8	6.90415E-8	6.92522E-8	6.8731E-8	6.9335E-8
	4.88E-4	6.89912E-8	6.88023E-8	6.91412E-8	6.97212E-8	6.91934E-8	6.92765E-8	6.92719E-8	6.89321E-8	6.95808E-8
	4.89E-4	6.91776E-8	6.90613E-8	6.94838E-8	6.99517E-8	6.95022E-8	6.93957E-8	6.96991E-8	6.91927E-8	6.96607E-8
	4.9E-4	6.94119E-8	6.9261E-8	6.9774E-8	7.01871E-8	6.97823E-8	6.96586E-8	6.97476E-8	6.94267E-8	6.98608E-8
	4.91E-4	6.96137E-8	6.93227E-8	7.00367E-8	7.03089E-8	6.97936E-8	6.98519E-8	6.9901E-8	6.95734E-8	7.0032E-8
	4.92E-4	6.9838E-8	6.9656E-8	7.02312E-8	7.06624E-8	7.02163E-8	7.01169E-8	7.01458E-8	6.98164E-8	7.01927E-8
	4.93E-4	6.99904E-8	7.00742E-8	7.02854E-8	7.08456E-8	7.02697E-8	7.04592E-8	7.0213E-8	7.00384E-8	7.04675E-8
	4.94E-4	7.02463E-8	7.01539E-8	7.03367E-8	7.1213E-8	7.05305E-8	7.06596E-8	7.05111E-8	7.03097E-8	7.06676E-8
	4.95E-4	7.03349E-8	7.04468E-8	7.04994E-8	7.12411E-8	7.07584E-8	7.07136E-8	7.08235E-8	7.05763E-8	7.07869E-8
	4.96E-4	7.05156E-8	7.05727E-8	7.06555E-8	7.14747E-8	7.09183E-8	7.09742E-8	7.09546E-8	7.06755E-8	7.09543E-8
	4.97E-4	7.08171E-8	7.06966E-8	7.08375E-8	7.15681E-8	7.1068E-8	7.11928E-8	7.11702E-8	7.08709E-8	7.09901E-8
	4.98E-4	7.09533E-8	7.09394E-8	7.0866E-8	7.18785E-8	7.13159E-8	7.1301E-8	7.13041E-8	7.11254E-8	7.13066E-8
	4.99E-4	7.10708E-8	7.11065E-8	7.12068E-8	7.20115E-8	7.14696E-8	7.13915E-8	7.15592E-8	7.13597E-8	7.15517E-8
	5.00E-04	7.13485E-8	7.11535E-8	7.14176E-8	7.21437E-8	7.15782E-8	7.16721E-8	7.18638E-8	7.15078E-8	7.1682E-8
	5.01E-4	7.15783E-8	7.14192E-8	7.1602E-8	7.21543E-8	7.20116E-8	7.18882E-8	7.19748E-8	7.16133E-8	7.18481E-8
	5.02E-4	7.17543E-8	7.15001E-8	7.18197E-8	7.25901E-8	7.19049E-8	7.19712E-8	7.22119E-8	7.19135E-8	7.20372E-8
	5.03E-4	7.17824E-8	7.19131E-8	7.2006E-8	7.28442E-8	7.21882E-8	7.22135E-8	7.23656E-8	7.1998E-8	7.23046E-8
	5.04E-4	7.20475E-8	7.20829E-8	7.22883E-8	7.30522E-8	7.24171E-8	7.23369E-8	7.25747E-8	7.23035E-8	7.24498E-8
	5.05E-4	7.23017E-8	7.22707E-8	7.24188E-8	7.31341E-8	7.25526E-8	7.25671E-8	7.2821E-8	7.2525E-8	7.26297E-8
	5.06E-4	7.26448E-8	7.25181E-8	7.27454E-8	7.33984E-8	7.266E-8	7.27272E-8	7.29999E-8	7.27378E-8	7.27944E-8
	5.07E-4	7.28618E-8	7.28907E-8	7.29938E-8	7.35959E-8	7.28E-8	7.29227E-8	7.31318E-8	7.29693E-8	7.30597E-8
	5.08E-4	7.29765E-8	7.30624E-8	7.30288E-8	7.36611E-8	7.30406E-8	7.32711E-8	7.34378E-8	7.31946E-8	7.33081E-8
	5.09E-4	7.31408E-8	7.32007E-8	7.33153E-8	7.3764E-8	7.3198E-8	7.34116E-8	7.36273E-8	7.33653E-8	7.3462E-8
	5.1E-4	7.3282E-8	7.34871E-8	7.33058E-8	7.40289E-8	7.35553E-8	7.35699E-8	7.38859E-8	7.35675E-8	7.37048E-8
	5.11E-4	7.33864E-8	7.36584E-8	7.36876E-8	7.44075E-8	7.38044E-8	7.38498E-8	7.39517E-8	7.37339E-8	7.38484E-8
	5.12E-4	7.35152E-8	7.39182E-8	7.37278E-8	7.45865E-8	7.38256E-8	7.40855E-8	7.41114E-8	7.40517E-8	7.40657E-8
	5.13E-4	7.38088E-8	7.40798E-8	7.40669E-8	7.47098E-8	7.40619E-8	7.43431E-8	7.44348E-8	7.42314E-8	7.41945E-8
	5.14E-4	7.41223E-8	7.43288E-8	7.42045E-8	7.48814E-8	7.42456E-8	7.44107E-8	7.44906E-8	7.4546E-8	7.45974E-8
	5.15E-4	7.43304E-8	7.46931E-8	7.43628E-8	7.49539E-8	7.45531E-8	7.45136E-8	7.46235E-8	7.47647E-8	7.48681E-8
	5.16E-4	7.44798E-8	7.49044E-8	7.45916E-8	7.52903E-8	7.47774E-8	7.47571E-8	7.50541E-8	7.4881E-8	7.49441E-8
	5.17E-4	7.46688E-8	7.50665E-8	7.47348E-8	7.55815E-8	7.49409E-8	7.50439E-8	7.50677E-8	7.51206E-8	7.51638E-8
	5.18E-4	7.48115E-8	7.53E-8	7.50012E-8	7.58198E-8	7.49282E-8	7.52619E-8	7.5324E-8	7.53499E-8	7.5486E-8
	5.19E-4	7.50017E-8	7.53908E-8	7.51843E-8	7.59428E-8	7.52842E-8	7.55121E-8	7.56933E-8	7.56693E-8	7.56548E-8
	5.2E-4	7.52369E-8	7.56968E-8	7.5511E-8	7.61969E-8	7.54295E-8	7.55806E-8	7.59347E-8	7.58282E-8	7.57783E-8
	5.21E-4	7.55463E-8	7.58345E-8	7.5778E-8	7.62356E-8	7.54883E-8	7.5794E-8	7.60224E-8	7.6082E-8	7.58893E-8
	5.22E-4	7.57027E-8	7.61015E-8	7.58628E-8	7.64817E-8	7.5924E-8	7.59553E-8	7.63005E-8	7.63126E-8	7.60171E-8
	5.23E-4	7.59613E-8	7.63464E-8	7.61569E-8	7.6689E-8	7.6169E-8	7.62665E-8	7.64941E-8	7.63998E-8	7.62499E-8
	5.24E-4	7.62168E-8	7.66198E-8	7.64286E-8	7.69517E-8	7.62132E-8	7.64894E-8	7.65537E-8	7.66887E-8	7.66051E-8
	5.25E-4	7.65355E-8	7.66672E-8	7.64735E-8	7.7095E-8	7.65081E-8	7.67843E-8	7.6873E-8	7.67759E-8	7.68548E-8
	5.26E-4	7.66886E-8	7.6865E-8	7.68118E-8	7.72204E-8	7.68147E-8	7.68207E-8	7.6986E-8	7.69322E-8	7.70497E-8
	5.27E-4	7.6833E-8	7.7005E-8	7.70866E-8	7.75965E-8	7.70616E-8	7.71675E-8	7.71113E-8	7.71719E-8	7.72182E-8
	5.28E-4	7.70599E-8	7.72728E-8	7.71189E-8	7.76678E-8	7.7085E-8	7.72997E-8	7.75132E-8	7.73805E-8	7.74828E-8
	5.29E-4	7.72425E-8	7.74982E-8	7.76076E-8	7.7951E-8	7.7266E-8	7.75025E-8	7.76735E-8	7.75103E-8	7.75548E-8
	5.3E-4	7.73301E-8	7.76144E-8	7.78087E-8	7.79947E-8	7.75179E-8	7.7813E-8	7.78666E-8	7.76215E-8	7.78338E-8
	5.31E-4	7.76738E-8	7.79931E-8	7.78464E-8	7.83963E-8	7.75992E-8	7.79663E-8	7.79843E-8	7.77968E-8	7.79061E-8
	5.32E-4	7.79952E-8	7.81152E-8	7.80866E-8	7.86348E-8	7.77976E-8	7.8126E-8	7.82307E-8	7.81765E-8	7.82637E-8
	5.33E-4	7.81543E-8	7.83628E-8	7.8348E-8	7.86986E-8	7.81296E-8	7.83553E-8	7.84614E-8	7.84433E-8	7.84277E-8
	5.34E-4	7.82975E-8	7.87731E-8	7.84094E-8	7.88749E-8	7.84327E-8	7.85836E-8	7.86657E-8	7.85005E-8	7.86377E-8
	5.35E-4	7.86422E-8	7.88584E-8	7.85907E-8	7.9072E-8	7.85677E-8	7.88186E-8	7.88211E-8	7.8698E-8	7.89205E-8
	5.36E-4	7.88057E-8	7.88881E-8	7.88404E-8	7.92468E-8	7.87423E-8	7.90203E-8	7.90681E-8	7.88479E-8	7.91041E-8
	5.37E-4	7.88702E-8	7.92655E-8	7.89175E-8	7.93449E-8	7.88971E-8	7.9174E-8	7.92272E-8	7.91634E-8	7.92777E-8
	5.38E-4	7.90304E-8	7.93967E-8	7.93133E-8	7.96372E-8	7.90808E-8	7.93074E-8	7.94041E-8	7.94577E-8	7.93224E-8
	5.39E-4	7.93145E-8	7.96095E-8	7.94497E-8	7.9762E-8	7.93819E-8	7.95127E-8	7.97127E-8	7.96184E-8	7.97435E-8
	5.4E-4	7.95975E-8	7.98447E-8	7.95957E-8	8.01203E-8	7.95168E-8	7.98001E-8	7.97879E-8	7.98087E-8	7.98618E-8
	5.41E-4	7.98315E-8	7.98525E-8	7.97024E-8	8.0118E-8	7.9617E-8	7.99783E-8	8.00355E-8	7.99601E-8	8.00907E-8
	5.42E-4	8.00254E-8	8.01839E-8	7.99657E-8	8.04551E-8	7.98712E-8	8.02077E-8	8.02491E-8	8.01229E-8	8.00807E-8
	5.43E-4	8.02376E-8	8.04561E-8	8.01701E-8	8.06836E-8	8.00887E-8	8.04412E-8	8.06842E-8	8.04376E-8	8.04705E-8
	5.44E-4	8.03994E-8	8.085E-8	8.03099E-8	8.07416E-8	8.03151E-8	8.05945E-8	8.07282E-8	8.05375E-8	8.06153E-8
	5.45E-4	8.05414E-8	8.08673E-8	8.06002E-8	8.10178E-8	8.05243E-8	8.07281E-8	8.09836E-8	8.07239E-8	8.06755E-8
	5.46E-4	8.08533E-8	8.10106E-8	8.06182E-8	8.11653E-8	8.06531E-8	8.07778E-8	8.11038E-8	8.10502E-8	8.09669E-8
	5.47E-4	8.10199E-8	8.11499E-8	8.08749E-8	8.14005E-8	8.0845E-8	8.1183E-8	8.11938E-8	8.12851E-8	8.11145E-8
	5.48E-4	8.11988E-8	8.13645E-8	8.11031E-8	8.15669E-8	8.10649E-8	8.13308E-8	8.12944E-8	8.13309E-8	8.13591E-8
	5.49E-4	8.13707E-8	8.17079E-8	8.13091E-8	8.17573E-8	8.12238E-8	8.16804E-8	8.15785E-8	8.15874E-8	8.16367E-8
	5.5E-4	8.14875E-8	8.17474E-8	8.13932E-8	8.20266E-8	8.14227E-8	8.17857E-8	8.1773E-8	8.17827E-8	8.17819E-8
	5.51E-4	8.18121E-8	8.20372E-8	8.14824E-8	8.23931E-8	8.16069E-8	8.20345E-8	8.1851E-8	8.1892E-8	8.20096E-8
	5.52E-4	8.1993E-8	8.22012E-8	8.19147E-8	8.24274E-8	8.18307E-8	8.23316E-8	8.19043E-8	8.21488E-8	8.2133E-8
	5.53E-4	8.2237E-8	8.23615E-8	8.19285E-8	8.27371E-8	8.19339E-8	8.24917E-8	8.21743E-8	8.23872E-8	8.22481E-8
	5.54E-4	8.237E-8	8.26957E-8	8.22292E-8	8.27716E-8	8.21959E-8	8.24534E-8	8.22387E-8	8.25893E-8	8.2501E-8
	5.55E-4	8.25341E-8	8.27169E-8	8.24974E-8	8.29595E-8	8.25244E-8	8.28536E-8	8.23581E-8	8.26704E-8	8.25635E-8
	5.56E-4	8.26385E-8	8.29584E-8	8.26852E-8	8.31592E-8	8.25954E-8	8.29616E-8	8.277E-8	8.28199E-8	8.28854E-8
	5.57E-4	8.28777E-8	8.31668E-8	8.29239E-8	8.32174E-8	8.28654E-8	8.30604E-8	8.28878E-8	8.30562E-8	8.30775E-8
	5.58E-4	8.29877E-8	8.32573E-8	8.31294E-8	8.34616E-8	8.31677E-8	8.33245E-8	8.32132E-8	8.32859E-8	8.33476E-8
	5.59E-4	8.3096E-8	8.34413E-8	8.33914E-8	8.35307E-8	8.33397E-8	8.3517E-8	8.31918E-8	8.34369E-8	8.34469E-8
	5.6E-4	8.33047E-8	8.38045E-8	8.35229E-8	8.37136E-8	8.32406E-8	8.35811E-8	8.33719E-8	8.35384E-8	8.35616E-8
	5.61E-4	8.33978E-8	8.37876E-8	8.37201E-8	8.37807E-8	8.33763E-8	8.38426E-8	8.3689E-8	8.3705E-8	8.38612E-8
	5.62E-4	8.37143E-8	8.40909E-8	8.38203E-8	8.39956E-8	8.36184E-8	8.40916E-8	8.37414E-8	8.40289E-8	8.38731E-8
	5.63E-4	8.37992E-8	8.41665E-8	8.40668E-8	8.42674E-8	8.38283E-8	8.41643E-8	8.39684E-8	8.40794E-8	8.42836E-8
	5.64E-4	8.39142E-8	8.43759E-8	8.41933E-8	8.42823E-8	8.41262E-8	8.46172E-8	8.3972E-8	8.43696E-8	8.43551E-8
	5.65E-4	8.42024E-8	8.4443E-8	8.44944E-8	8.43264E-8	8.4377E-8	8.46964E-8	8.44043E-8	8.45177E-8	8.45385E-8
	5.66E-4	8.44809E-8	8.45482E-8	8.45759E-8	8.45279E-8	8.44271E-8	8.47931E-8	8.44356E-8	8.4685E-8	8.48297E-8
	5.67E-4	8.46003E-8	8.48201E-8	8.47714E-8	8.47196E-8	8.43276E-8	8.50574E-8	8.46451E-8	8.49089E-8	8.51094E-8
	5.68E-4	8.48165E-8	8.5071E-8	8.49798E-8	8.50593E-8	8.47534E-8	8.52746E-8	8.48257E-8	8.50869E-8	8.52215E-8
	5.69E-4	8.49515E-8	8.51956E-8	8.51503E-8	8.51997E-8	8.48975E-8	8.54546E-8	8.50381E-8	8.54346E-8	8.53079E-8
	5.7E-4	8.52274E-8	8.54259E-8	8.53676E-8	8.53739E-8	8.49114E-8	8.56565E-8	8.52201E-8	8.55271E-8	8.56329E-8
	5.71E-4	8.5443E-8	8.56531E-8	8.54647E-8	8.56764E-8	8.52522E-8	8.57862E-8	8.52612E-8	8.5446E-8	8.58473E-8
	5.72E-4	8.555E-8	8.58365E-8	8.56171E-8	8.56609E-8	8.55998E-8	8.59224E-8	8.55184E-8	8.58812E-8	8.60215E-8
	5.73E-4	8.57597E-8	8.59638E-8	8.58907E-8	8.60237E-8	8.56793E-8	8.60441E-8	8.57928E-8	8.59205E-8	8.63042E-8
	5.74E-4	8.58535E-8	8.60818E-8	8.61038E-8	8.61959E-8	8.5973E-8	8.63764E-8	8.6025E-8	8.60574E-8	8.65905E-8
	5.75E-4	8.61351E-8	8.62763E-8	8.61799E-8	8.62559E-8	8.62446E-8	8.66223E-8	8.6142E-8	8.63586E-8	8.67927E-8
	5.76E-4	8.63346E-8	8.6496E-8	8.64676E-8	8.6711E-8	8.63938E-8	8.67137E-8	8.62527E-8	8.65925E-8	8.69215E-8
	5.77E-4	8.64951E-8	8.66724E-8	8.66572E-8	8.67361E-8	8.65702E-8	8.68495E-8	8.63397E-8	8.67886E-8	8.70805E-8
	5.78E-4	8.6722E-8	8.69057E-8	8.6749E-8	8.69735E-8	8.67398E-8	8.70975E-8	8.66973E-8	8.69372E-8	8.72545E-8
	5.79E-4	8.6923E-8	8.70878E-8	8.68947E-8	8.71312E-8	8.70048E-8	8.7147E-8	8.6915E-8	8.72152E-8	8.74057E-8
	5.8E-4	8.69326E-8	8.72577E-8	8.70883E-8	8.71101E-8	8.71557E-8	8.73217E-8	8.69836E-8	8.73598E-8	8.75638E-8
	5.81E-4	8.71856E-8	8.73358E-8	8.73457E-8	8.74537E-8	8.74075E-8	8.75029E-8	8.72467E-8	8.7489E-8	8.77386E-8
	5.82E-4	8.73741E-8	8.75504E-8	8.74809E-8	8.75655E-8	8.75902E-8	8.76309E-8	8.74044E-8	8.75963E-8	8.78881E-8
	5.83E-4	8.74954E-8	8.77519E-8	8.76518E-8	8.77374E-8	8.77372E-8	8.78581E-8	8.75771E-8	8.78E-8	8.79511E-8
	5.84E-4	8.76152E-8	8.79357E-8	8.80017E-8	8.79417E-8	8.78875E-8	8.80606E-8	8.76806E-8	8.81254E-8	8.79933E-8
	5.85E-4	8.79331E-8	8.81882E-8	8.8153E-8	8.8168E-8	8.81277E-8	8.81915E-8	8.79369E-8	8.8302E-8	8.83773E-8
	5.86E-4	8.81682E-8	8.84998E-8	8.82804E-8	8.82835E-8	8.81272E-8	8.84543E-8	8.81452E-8	8.84387E-8	8.85588E-8
	5.87E-4	8.82099E-8	8.86552E-8	8.8339E-8	8.82536E-8	8.84799E-8	8.86186E-8	8.83083E-8	8.86755E-8	8.86841E-8
	5.88E-4	8.84293E-8	8.87678E-8	8.86057E-8	8.86347E-8	8.86009E-8	8.89443E-8	8.82927E-8	8.88713E-8	8.87809E-8
	5.89E-4	8.85883E-8	8.90848E-8	8.87051E-8	8.87562E-8	8.8726E-8	8.90569E-8	8.86621E-8	8.88077E-8	8.91457E-8
	5.9E-4	8.87377E-8	8.93503E-8	8.89554E-8	8.89383E-8	8.90167E-8	8.92009E-8	8.90739E-8	8.90722E-8	8.92449E-8
	5.91E-4	8.88434E-8	8.95411E-8	8.909E-8	8.89833E-8	8.90826E-8	8.94343E-8	8.94006E-8	8.94484E-8	8.94269E-8
	5.92E-4	8.92114E-8	8.97419E-8	8.94461E-8	8.92765E-8	8.93158E-8	8.96303E-8	8.94462E-8	8.96748E-8	8.95304E-8
	5.93E-4	8.93919E-8	8.99507E-8	8.9663E-8	8.95165E-8	8.94588E-8	8.97388E-8	8.9621E-8	8.99063E-8	8.96909E-8
	5.94E-4	8.95016E-8	9.00713E-8	8.97329E-8	8.98499E-8	8.96901E-8	8.99639E-8	8.96583E-8	8.99984E-8	8.98482E-8
	5.95E-4	8.9815E-8	9.02693E-8	8.97954E-8	9.00196E-8	8.9922E-8	9.00713E-8	9.00332E-8	9.00676E-8	9.0093E-8
	5.96E-4	9.00453E-8	9.01901E-8	9.0184E-8	9.03025E-8	8.99899E-8	9.03446E-8	9.02291E-8	9.03237E-8	9.02104E-8
	5.97E-4	9.01503E-8	9.04198E-8	9.03159E-8	9.06215E-8	9.02368E-8	9.03752E-8	9.04731E-8	9.05353E-8	9.03302E-8
	5.98E-4	9.03222E-8	9.06091E-8	9.04536E-8	9.06475E-8	9.03589E-8	9.06462E-8	9.06908E-8	9.07489E-8	9.06147E-8
	5.99E-4	9.03955E-8	9.07283E-8	9.0628E-8	9.0807E-8	9.06274E-8	9.07468E-8	9.08947E-8	9.09108E-8	9.08393E-8
	6.00E-04	9.0559E-8	9.10246E-8	9.08847E-8	9.10809E-8	9.07047E-8	9.10085E-8	9.12293E-8	9.12314E-8	9.09233E-8
	6.01E-4	9.09503E-8	9.10684E-8	9.11111E-8	9.11412E-8	9.09807E-8	9.11454E-8	9.11957E-8	9.13317E-8	9.0941E-8
	6.02E-4	9.09043E-8	9.13976E-8	9.12616E-8	9.13285E-8	9.12193E-8	9.14344E-8	9.12673E-8	9.15178E-8	9.12184E-8
	6.03E-4	9.11355E-8	9.15797E-8	9.15159E-8	9.14313E-8	9.13379E-8	9.15813E-8	9.14567E-8	9.16012E-8	9.15125E-8
	6.04E-4	9.14051E-8	9.17237E-8	9.15259E-8	9.16357E-8	9.15329E-8	9.17547E-8	9.17151E-8	9.19652E-8	9.17634E-8
	6.05E-4	9.15228E-8	9.18325E-8	9.1848E-8	9.19948E-8	9.16188E-8	9.1963E-8	9.18626E-8	9.21722E-8	9.19134E-8
	6.06E-4	9.16521E-8	9.21438E-8	9.20255E-8	9.20545E-8	9.20725E-8	9.21116E-8	9.20603E-8	9.22614E-8	9.20823E-8
	6.07E-4	9.19229E-8	9.23514E-8	9.22562E-8	9.19425E-8	9.23172E-8	9.23835E-8	9.21838E-8	9.23888E-8	9.21905E-8
	6.08E-4	9.21957E-8	9.25346E-8	9.23415E-8	9.22897E-8	9.23684E-8	9.25822E-8	9.25242E-8	9.26705E-8	9.24267E-8
	6.09E-4	9.22628E-8	9.25784E-8	9.26473E-8	9.26042E-8	9.25244E-8	9.27085E-8	9.24659E-8	9.27705E-8	9.2556E-8
	6.1E-4	9.24722E-8	9.27232E-8	9.28509E-8	9.27501E-8	9.26004E-8	9.2848E-8	9.26255E-8	9.32062E-8	9.27819E-8
	6.11E-4	9.26396E-8	9.2965E-8	9.28934E-8	9.29918E-8	9.28335E-8	9.29766E-8	9.28216E-8	9.33561E-8	9.29487E-8
	6.12E-4	9.28929E-8	9.31991E-8	9.30073E-8	9.33062E-8	9.29637E-8	9.31157E-8	9.30039E-8	9.33233E-8	9.331E-8
	6.13E-4	9.31604E-8	9.34673E-8	9.32741E-8	9.34083E-8	9.32912E-8	9.31866E-8	9.31571E-8	9.35203E-8	9.34489E-8
	6.14E-4	9.34393E-8	9.37517E-8	9.36144E-8	9.34558E-8	9.32894E-8	9.34495E-8	9.33573E-8	9.3595E-8	9.38117E-8
	6.15E-4	9.35842E-8	9.39576E-8	9.3834E-8	9.36354E-8	9.35161E-8	9.35725E-8	9.35695E-8	9.38842E-8	9.37952E-8
	6.16E-4	9.37355E-8	9.41107E-8	9.41237E-8	9.3649E-8	9.36428E-8	9.38095E-8	9.3838E-8	9.40307E-8	9.41023E-8
	6.17E-4	9.39338E-8	9.42406E-8	9.41398E-8	9.39284E-8	9.39294E-8	9.39917E-8	9.3903E-8	9.42259E-8	9.4265E-8
	6.18E-4	9.39562E-8	9.43991E-8	9.42717E-8	9.40359E-8	9.41025E-8	9.42513E-8	9.41068E-8	9.44658E-8	9.44752E-8
	6.19E-4	9.42535E-8	9.44786E-8	9.46231E-8	9.42999E-8	9.43017E-8	9.45569E-8	9.45462E-8	9.47605E-8	9.46595E-8
	6.2E-4	9.44284E-8	9.45919E-8	9.48288E-8	9.44343E-8	9.43205E-8	9.46664E-8	9.46272E-8	9.48124E-8	9.485E-8
	6.21E-4	9.46511E-8	9.48784E-8	9.48754E-8	9.46195E-8	9.44779E-8	9.48738E-8	9.477E-8	9.4971E-8	9.5003E-8
	6.22E-4	9.47087E-8	9.51295E-8	9.50677E-8	9.50583E-8	9.47201E-8	9.50565E-8	9.49781E-8	9.53165E-8	9.50016E-8
	6.23E-4	9.49403E-8	9.53835E-8	9.52032E-8	9.5202E-8	9.48405E-8	9.54106E-8	9.50689E-8	9.55245E-8	9.52409E-8
	6.24E-4	9.51776E-8	9.56949E-8	9.53383E-8	9.53471E-8	9.49913E-8	9.54806E-8	9.54875E-8	9.57325E-8	9.53966E-8
	6.25E-4	9.53731E-8	9.58856E-8	9.54632E-8	9.56389E-8	9.52844E-8	9.57232E-8	9.56049E-8	9.58419E-8	9.57286E-8
	6.26E-4	9.55227E-8	9.60716E-8	9.56867E-8	9.57566E-8	9.55785E-8	9.58648E-8	9.58818E-8	9.60174E-8	9.58037E-8
	6.27E-4	9.57304E-8	9.5995E-8	9.5787E-8	9.61118E-8	9.5736E-8	9.60629E-8	9.6039E-8	9.61682E-8	9.60022E-8
	6.28E-4	9.5851E-8	9.63847E-8	9.58394E-8	9.61019E-8	9.60533E-8	9.63018E-8	9.6056E-8	9.6485E-8	9.62723E-8
	6.29E-4	9.61142E-8	9.65931E-8	9.60677E-8	9.63733E-8	9.61903E-8	9.63365E-8	9.61737E-8	9.6644E-8	9.6433E-8
	6.3E-4	9.62504E-8	9.68698E-8	9.61301E-8	9.65756E-8	9.64981E-8	9.65523E-8	9.66948E-8	9.67937E-8	9.64129E-8
	6.31E-4	9.63954E-8	9.68758E-8	9.66201E-8	9.66843E-8	9.67501E-8	9.66694E-8	9.67928E-8	9.69398E-8	9.67355E-8
	6.32E-4	9.66831E-8	9.69794E-8	9.68468E-8	9.69702E-8	9.67912E-8	9.67555E-8	9.70134E-8	9.72078E-8	9.68647E-8
	6.33E-4	9.67941E-8	9.71651E-8	9.69843E-8	9.70168E-8	9.696E-8	9.70509E-8	9.71698E-8	9.72291E-8	9.70226E-8
	6.34E-4	9.7128E-8	9.74086E-8	9.7268E-8	9.72931E-8	9.71312E-8	9.72741E-8	9.73073E-8	9.74023E-8	9.71965E-8
	6.35E-4	9.72526E-8	9.7621E-8	9.73546E-8	9.75321E-8	9.73762E-8	9.73627E-8	9.73014E-8	9.76798E-8	9.73832E-8
	6.36E-4	9.73318E-8	9.78089E-8	9.75933E-8	9.77351E-8	9.75125E-8	9.74634E-8	9.7588E-8	9.76579E-8	9.74932E-8
	6.37E-4	9.74828E-8	9.80643E-8	9.77072E-8	9.78566E-8	9.76992E-8	9.7706E-8	9.75643E-8	9.79994E-8	9.77734E-8
	6.38E-4	9.79153E-8	9.80191E-8	9.79556E-8	9.80786E-8	9.77548E-8	9.80314E-8	9.78803E-8	9.81127E-8	9.78821E-8
	6.39E-4	9.79805E-8	9.82384E-8	9.79972E-8	9.81976E-8	9.79476E-8	9.82146E-8	9.81255E-8	9.8407E-8	9.80078E-8
	6.4E-4	9.81403E-8	9.84284E-8	9.83184E-8	9.84512E-8	9.81941E-8	9.82976E-8	9.83507E-8	9.85404E-8	9.83085E-8
	6.41E-4	9.83645E-8	9.86064E-8	9.84519E-8	9.88142E-8	9.8462E-8	9.84533E-8	9.83096E-8	9.8781E-8	9.85599E-8
	6.42E-4	9.85587E-8	9.87024E-8	9.86321E-8	9.89666E-8	9.86786E-8	9.85284E-8	9.84135E-8	9.9034E-8	9.86585E-8
	6.43E-4	9.87742E-8	9.88161E-8	9.87205E-8	9.92271E-8	9.87917E-8	9.88311E-8	9.86328E-8	9.91211E-8	9.90213E-8
	6.44E-4	9.88616E-8	9.91964E-8	9.88323E-8	9.93127E-8	9.90442E-8	9.90894E-8	9.89681E-8	9.93375E-8	9.91938E-8
	6.45E-4	9.90262E-8	9.95015E-8	9.90891E-8	9.94853E-8	9.91005E-8	9.91959E-8	9.90878E-8	9.94183E-8	9.93875E-8
	6.46E-4	9.92923E-8	9.94302E-8	9.94902E-8	9.95518E-8	9.93023E-8	9.93218E-8	9.93738E-8	9.95406E-8	9.94715E-8
	6.47E-4	9.94331E-8	9.96824E-8	9.95314E-8	9.97867E-8	9.94048E-8	9.95251E-8	9.95636E-8	9.98417E-8	9.96684E-8
	6.48E-4	9.95591E-8	9.97813E-8	9.97423E-8	9.99722E-8	9.9649E-8	9.97576E-8	9.98283E-8	9.97737E-8	9.97988E-8
	6.49E-4	9.96948E-8	9.99859E-8	9.97836E-8	1.00136E-7	9.98418E-8	9.99809E-8	9.99781E-8	1.00127E-7	1.00012E-7
	6.5E-4	9.99466E-8	1.00322E-7	1.00071E-7	1.00243E-7	1.00026E-7	1.00071E-7	1.00107E-7	1.00129E-7	1.00312E-7
	6.51E-4	9.99077E-8	1.00752E-7	1.00334E-7	1.00548E-7	1.00113E-7	1.00208E-7	1.00394E-7	1.00519E-7	1.00451E-7
	6.52E-4	1.00257E-7	1.00689E-7	1.00495E-7	1.00733E-7	1.00368E-7	1.00287E-7	1.00537E-7	1.00682E-7	1.00585E-7
	6.53E-4	1.00474E-7	1.00833E-7	1.0063E-7	1.00859E-7	1.006E-7	1.0054E-7	1.00617E-7	1.00841E-7	1.0072E-7
	6.54E-4	1.00674E-7	1.00982E-7	1.00699E-7	1.00991E-7	1.00798E-7	1.00796E-7	1.00819E-7	1.00962E-7	1.01044E-7
	6.55E-4	1.00906E-7	1.01058E-7	1.0092E-7	1.01217E-7	1.00792E-7	1.01023E-7	1.00954E-7	1.01062E-7	1.01064E-7
	6.56E-4	1.01016E-7	1.01376E-7	1.0114E-7	1.01272E-7	1.01037E-7	1.01168E-7	1.01037E-7	1.01354E-7	1.0141E-7
	6.57E-4	1.01311E-7	1.01641E-7	1.01267E-7	1.01568E-7	1.01247E-7	1.01398E-7	1.01218E-7	1.01668E-7	1.0165E-7
	6.58E-4	1.0157E-7	1.01864E-7	1.01317E-7	1.01701E-7	1.01435E-7	1.01564E-7	1.01542E-7	1.01729E-7	1.01843E-7
	6.59E-4	1.01772E-7	1.0197E-7	1.0154E-7	1.01915E-7	1.01569E-7	1.01837E-7	1.01575E-7	1.02018E-7	1.01972E-7
	6.6E-4	1.01812E-7	1.02218E-7	1.01767E-7	1.0205E-7	1.01909E-7	1.02036E-7	1.01894E-7	1.02083E-7	1.01916E-7
	6.61E-4	1.02072E-7	1.02359E-7	1.0191E-7	1.02188E-7	1.0199E-7	1.02244E-7	1.02171E-7	1.02235E-7	1.022E-7
	6.62E-4	1.02208E-7	1.02484E-7	1.02191E-7	1.02395E-7	1.02345E-7	1.02326E-7	1.02427E-7	1.02427E-7	1.02475E-7
	6.63E-4	1.02357E-7	1.02669E-7	1.02447E-7	1.02661E-7	1.02613E-7	1.02664E-7	1.02569E-7	1.02708E-7	1.02687E-7
	6.64E-4	1.02653E-7	1.02903E-7	1.0261E-7	1.02816E-7	1.02632E-7	1.02707E-7	1.02724E-7	1.02807E-7	1.02843E-7
	6.65E-4	1.02736E-7	1.03052E-7	1.02647E-7	1.03105E-7	1.02829E-7	1.02745E-7	1.02854E-7	1.02991E-7	1.02987E-7
	6.66E-4	1.03073E-7	1.03237E-7	1.02847E-7	1.03175E-7	1.03061E-7	1.02986E-7	1.02979E-7	1.03278E-7	1.03163E-7
	6.67E-4	1.0318E-7	1.03323E-7	1.03113E-7	1.03349E-7	1.03073E-7	1.03181E-7	1.03058E-7	1.03448E-7	1.03342E-7
	6.68E-4	1.03361E-7	1.03489E-7	1.03249E-7	1.03671E-7	1.03285E-7	1.0333E-7	1.03422E-7	1.03737E-7	1.0342E-7
	6.69E-4	1.03492E-7	1.03596E-7	1.03438E-7	1.03934E-7	1.03507E-7	1.03574E-7	1.03592E-7	1.03992E-7	1.03815E-7
	6.7E-4	1.0361E-7	1.03902E-7	1.03692E-7	1.04005E-7	1.03612E-7	1.03663E-7	1.03758E-7	1.04041E-7	1.04145E-7
	6.71E-4	1.03678E-7	1.041E-7	1.03872E-7	1.04152E-7	1.03837E-7	1.03982E-7	1.03881E-7	1.04399E-7	1.04246E-7
	6.72E-4	1.04162E-7	1.04206E-7	1.03955E-7	1.0438E-7	1.04061E-7	1.04093E-7	1.04132E-7	1.04528E-7	1.04374E-7
	6.73E-4	1.04379E-7	1.04306E-7	1.04224E-7	1.04627E-7	1.04255E-7	1.04155E-7	1.04293E-7	1.04624E-7	1.04673E-7
	6.74E-4	1.04428E-7	1.04571E-7	1.04319E-7	1.04971E-7	1.04356E-7	1.04471E-7	1.04323E-7	1.04756E-7	1.04813E-7
	6.75E-4	1.04601E-7	1.04605E-7	1.04504E-7	1.04968E-7	1.04554E-7	1.04631E-7	1.04684E-7	1.05079E-7	1.04998E-7
	6.76E-4	1.04826E-7	1.0487E-7	1.04832E-7	1.05208E-7	1.04694E-7	1.04759E-7	1.04819E-7	1.05139E-7	1.0526E-7
	6.77E-4	1.04902E-7	1.05045E-7	1.04967E-7	1.05329E-7	1.04779E-7	1.04908E-7	1.05254E-7	1.05463E-7	1.05495E-7
	6.78E-4	1.04973E-7	1.05232E-7	1.05262E-7	1.0559E-7	1.04941E-7	1.05174E-7	1.0541E-7	1.0566E-7	1.05683E-7
	6.79E-4	1.05389E-7	1.0534E-7	1.05294E-7	1.05639E-7	1.05061E-7	1.05408E-7	1.05524E-7	1.05862E-7	1.05752E-7
	6.8E-4	1.0552E-7	1.05522E-7	1.05451E-7	1.05863E-7	1.05305E-7	1.05541E-7	1.05776E-7	1.05955E-7	1.05922E-7
	6.81E-4	1.0568E-7	1.05717E-7	1.05697E-7	1.05908E-7	1.05478E-7	1.05726E-7	1.05877E-7	1.06062E-7	1.06085E-7
	6.82E-4	1.05827E-7	1.05879E-7	1.05808E-7	1.05997E-7	1.05613E-7	1.06123E-7	1.06247E-7	1.06366E-7	1.06244E-7
	6.83E-4	1.05804E-7	1.05987E-7	1.05951E-7	1.06359E-7	1.05863E-7	1.06204E-7	1.0626E-7	1.06655E-7	1.06483E-7
	6.84E-4	1.0602E-7	1.06198E-7	1.06168E-7	1.0656E-7	1.05948E-7	1.06409E-7	1.06497E-7	1.06937E-7	1.06583E-7
	6.85E-4	1.06414E-7	1.0648E-7	1.06403E-7	1.0671E-7	1.06197E-7	1.06704E-7	1.06637E-7	1.06889E-7	1.06691E-7
	6.86E-4	1.06581E-7	1.06812E-7	1.0661E-7	1.07124E-7	1.0643E-7	1.06782E-7	1.06636E-7	1.06963E-7	1.06826E-7
	6.87E-4	1.06793E-7	1.06796E-7	1.06743E-7	1.07257E-7	1.06495E-7	1.07032E-7	1.06959E-7	1.07143E-7	1.06973E-7
	6.88E-4	1.07089E-7	1.06995E-7	1.06839E-7	1.07434E-7	1.06808E-7	1.07161E-7	1.06919E-7	1.07169E-7	1.07437E-7
	6.89E-4	1.07225E-7	1.07166E-7	1.06949E-7	1.07524E-7	1.07019E-7	1.07252E-7	1.07133E-7	1.07538E-7	1.07483E-7
	6.9E-4	1.07429E-7	1.07413E-7	1.07092E-7	1.07667E-7	1.0705E-7	1.07458E-7	1.0729E-7	1.07582E-7	1.07627E-7
	6.91E-4	1.07706E-7	1.07468E-7	1.07399E-7	1.07899E-7	1.07368E-7	1.07631E-7	1.07439E-7	1.07939E-7	1.07771E-7
	6.92E-4	1.07981E-7	1.07731E-7	1.07505E-7	1.07946E-7	1.07548E-7	1.0781E-7	1.07698E-7	1.0798E-7	1.08012E-7
	6.93E-4	1.08113E-7	1.07959E-7	1.07765E-7	1.0801E-7	1.07745E-7	1.07993E-7	1.07889E-7	1.08075E-7	1.08071E-7
	6.94E-4	1.08192E-7	1.08207E-7	1.07911E-7	1.08291E-7	1.07984E-7	1.08092E-7	1.08203E-7	1.08278E-7	1.08127E-7
	6.95E-4	1.08321E-7	1.08236E-7	1.08223E-7	1.0845E-7	1.08132E-7	1.08329E-7	1.08229E-7	1.08427E-7	1.08421E-7
	6.96E-4	1.0855E-7	1.08292E-7	1.08369E-7	1.08638E-7	1.08319E-7	1.08529E-7	1.08457E-7	1.08686E-7	1.08388E-7
	6.97E-4	1.08661E-7	1.08481E-7	1.08559E-7	1.08861E-7	1.08435E-7	1.08749E-7	1.08662E-7	1.08912E-7	1.08679E-7
	6.98E-4	1.08897E-7	1.08759E-7	1.08807E-7	1.08991E-7	1.0858E-7	1.08858E-7	1.08875E-7	1.09154E-7	1.08839E-7
	6.99E-4	1.08942E-7	1.08907E-7	1.09077E-7	1.09166E-7	1.08843E-7	1.09029E-7	1.09153E-7	1.09324E-7	1.09193E-7
	7.00E-04	1.09208E-7	1.08999E-7	1.09196E-7	1.09434E-7	1.08993E-7	1.09406E-7	1.09179E-7	1.0948E-7	1.09285E-7
	7.01E-4	1.09423E-7	1.09298E-7	1.09275E-7	1.09652E-7	1.09211E-7	1.09432E-7	1.09522E-7	1.09755E-7	1.09633E-7
	7.02E-4	1.09691E-7	1.09567E-7	1.09404E-7	1.09994E-7	1.09453E-7	1.09553E-7	1.09929E-7	1.09753E-7	1.09889E-7
	7.03E-4	1.09855E-7	1.0969E-7	1.09572E-7	1.09934E-7	1.09525E-7	1.0949E-7	1.09962E-7	1.09962E-7	1.09973E-7
	7.04E-4	1.09869E-7	1.09865E-7	1.09629E-7	1.10026E-7	1.09617E-7	1.09874E-7	1.10118E-7	1.10132E-7	1.10126E-7
	7.05E-4	1.10072E-7	1.10067E-7	1.09859E-7	1.10339E-7	1.09889E-7	1.10005E-7	1.10183E-7	1.10336E-7	1.10446E-7
	7.06E-4	1.10255E-7	1.10067E-7	1.10116E-7	1.10519E-7	1.1004E-7	1.10262E-7	1.10369E-7	1.10477E-7	1.10629E-7
	7.07E-4	1.10501E-7	1.10375E-7	1.10243E-7	1.10692E-7	1.10206E-7	1.10495E-7	1.10553E-7	1.10712E-7	1.10757E-7
	7.08E-4	1.108E-7	1.10597E-7	1.10388E-7	1.10792E-7	1.10374E-7	1.10572E-7	1.10782E-7	1.1106E-7	1.10836E-7
	7.09E-4	1.10851E-7	1.10672E-7	1.10623E-7	1.11177E-7	1.10604E-7	1.10787E-7	1.10733E-7	1.10969E-7	1.11036E-7
	7.1E-4	1.11076E-7	1.10982E-7	1.10773E-7	1.11194E-7	1.1089E-7	1.10953E-7	1.10991E-7	1.11374E-7	1.1121E-7
	7.11E-4	1.11324E-7	1.11259E-7	1.10947E-7	1.11404E-7	1.10856E-7	1.11229E-7	1.1133E-7	1.1145E-7	1.11418E-7
	7.12E-4	1.1157E-7	1.114E-7	1.11182E-7	1.11718E-7	1.11068E-7	1.11393E-7	1.11397E-7	1.11723E-7	1.11651E-7
	7.13E-4	1.11763E-7	1.11494E-7	1.11539E-7	1.11824E-7	1.11267E-7	1.11688E-7	1.11569E-7	1.11768E-7	1.11864E-7
	7.14E-4	1.11779E-7	1.1163E-7	1.114E-7	1.12E-7	1.11394E-7	1.11818E-7	1.1176E-7	1.12094E-7	1.11854E-7
	7.15E-4	1.11937E-7	1.1188E-7	1.11638E-7	1.12159E-7	1.11735E-7	1.11986E-7	1.11828E-7	1.12367E-7	1.12006E-7
	7.16E-4	1.12076E-7	1.12229E-7	1.12108E-7	1.12303E-7	1.12007E-7	1.12031E-7	1.12137E-7	1.12584E-7	1.12167E-7
	7.17E-4	1.12155E-7	1.12422E-7	1.12155E-7	1.12439E-7	1.1231E-7	1.12235E-7	1.1215E-7	1.12725E-7	1.12457E-7
	7.18E-4	1.12422E-7	1.12501E-7	1.12267E-7	1.12745E-7	1.12506E-7	1.1246E-7	1.12444E-7	1.12625E-7	1.12646E-7
	7.19E-4	1.12562E-7	1.12624E-7	1.12501E-7	1.12746E-7	1.12697E-7	1.12612E-7	1.12655E-7	1.12941E-7	1.12806E-7
	7.2E-4	1.12889E-7	1.1294E-7	1.12701E-7	1.12897E-7	1.12789E-7	1.12704E-7	1.12835E-7	1.13047E-7	1.13133E-7
	7.21E-4	1.12903E-7	1.13049E-7	1.12958E-7	1.12876E-7	1.12981E-7	1.13015E-7	1.13082E-7	1.13393E-7	1.13152E-7
	7.22E-4	1.13183E-7	1.13108E-7	1.13117E-7	1.13221E-7	1.13084E-7	1.13101E-7	1.13218E-7	1.13504E-7	1.13287E-7
	7.23E-4	1.13348E-7	1.13267E-7	1.1335E-7	1.13379E-7	1.13357E-7	1.13245E-7	1.1329E-7	1.13718E-7	1.13477E-7
	7.24E-4	1.13619E-7	1.13396E-7	1.13352E-7	1.13531E-7	1.13542E-7	1.13482E-7	1.1362E-7	1.13754E-7	1.13614E-7
	7.25E-4	1.13743E-7	1.1356E-7	1.13703E-7	1.13694E-7	1.13894E-7	1.13675E-7	1.13792E-7	1.13938E-7	1.1375E-7
	7.26E-4	1.13904E-7	1.13914E-7	1.13883E-7	1.13926E-7	1.13855E-7	1.13773E-7	1.13973E-7	1.14052E-7	1.14006E-7
	7.27E-4	1.14247E-7	1.13938E-7	1.14085E-7	1.14247E-7	1.14157E-7	1.13941E-7	1.14143E-7	1.14293E-7	1.13956E-7
	7.28E-4	1.14378E-7	1.143E-7	1.14192E-7	1.14168E-7	1.14293E-7	1.14179E-7	1.1436E-7	1.14556E-7	1.14339E-7
	7.29E-4	1.14458E-7	1.14445E-7	1.14368E-7	1.14434E-7	1.14432E-7	1.14282E-7	1.14489E-7	1.14548E-7	1.14517E-7
	7.3E-4	1.14604E-7	1.14722E-7	1.14629E-7	1.14711E-7	1.14748E-7	1.14395E-7	1.14559E-7	1.14903E-7	1.14638E-7
	7.31E-4	1.14742E-7	1.14884E-7	1.14766E-7	1.1488E-7	1.14939E-7	1.14698E-7	1.14761E-7	1.15017E-7	1.14848E-7
	7.32E-4	1.15049E-7	1.15021E-7	1.14974E-7	1.15194E-7	1.15005E-7	1.14884E-7	1.14952E-7	1.15247E-7	1.1511E-7
	7.33E-4	1.15203E-7	1.15049E-7	1.15138E-7	1.15313E-7	1.15224E-7	1.15046E-7	1.15243E-7	1.15264E-7	1.15298E-7
	7.34E-4	1.15407E-7	1.15366E-7	1.15202E-7	1.1547E-7	1.15254E-7	1.15358E-7	1.15148E-7	1.15332E-7	1.15517E-7
	7.35E-4	1.1561E-7	1.15366E-7	1.15483E-7	1.15585E-7	1.15408E-7	1.15454E-7	1.1544E-7	1.15757E-7	1.15649E-7
	7.36E-4	1.15763E-7	1.15689E-7	1.15686E-7	1.15934E-7	1.15641E-7	1.15666E-7	1.15655E-7	1.15878E-7	1.15737E-7
	7.37E-4	1.15891E-7	1.15919E-7	1.15758E-7	1.15974E-7	1.15685E-7	1.15839E-7	1.15836E-7	1.16074E-7	1.16001E-7
	7.38E-4	1.16184E-7	1.15963E-7	1.15909E-7	1.16068E-7	1.15867E-7	1.1601E-7	1.16062E-7	1.1629E-7	1.16135E-7
	7.39E-4	1.16286E-7	1.16221E-7	1.16107E-7	1.16249E-7	1.16154E-7	1.16192E-7	1.16282E-7	1.1638E-7	1.16238E-7
	7.4E-4	1.1651E-7	1.16538E-7	1.1645E-7	1.16647E-7	1.16346E-7	1.16473E-7	1.16323E-7	1.16614E-7	1.16438E-7
	7.41E-4	1.16679E-7	1.16673E-7	1.16504E-7	1.16834E-7	1.16493E-7	1.16721E-7	1.16567E-7	1.16838E-7	1.16645E-7
	7.42E-4	1.16688E-7	1.16949E-7	1.16737E-7	1.17E-7	1.1663E-7	1.16858E-7	1.16666E-7	1.16866E-7	1.16779E-7
	7.43E-4	1.17039E-7	1.17094E-7	1.16737E-7	1.17175E-7	1.16844E-7	1.16811E-7	1.17031E-7	1.17141E-7	1.17014E-7
	7.44E-4	1.17149E-7	1.17257E-7	1.17064E-7	1.17355E-7	1.16977E-7	1.17126E-7	1.17312E-7	1.17386E-7	1.17235E-7
	7.45E-4	1.17187E-7	1.17358E-7	1.17304E-7	1.17444E-7	1.17289E-7	1.1739E-7	1.17357E-7	1.17455E-7	1.1735E-7
	7.46E-4	1.17441E-7	1.17629E-7	1.174E-7	1.17619E-7	1.17373E-7	1.17472E-7	1.17636E-7	1.17625E-7	1.17779E-7
	7.47E-4	1.17755E-7	1.17766E-7	1.17555E-7	1.17873E-7	1.17524E-7	1.17694E-7	1.17611E-7	1.17955E-7	1.17774E-7
	7.48E-4	1.17931E-7	1.17905E-7	1.1771E-7	1.18012E-7	1.17906E-7	1.17862E-7	1.17802E-7	1.18069E-7	1.17978E-7
	7.49E-4	1.18018E-7	1.18185E-7	1.18007E-7	1.18169E-7	1.17985E-7	1.17972E-7	1.17993E-7	1.18274E-7	1.18272E-7
	7.5E-4	1.18076E-7	1.18284E-7	1.18116E-7	1.18343E-7	1.18062E-7	1.1819E-7	1.18126E-7	1.18313E-7	1.18452E-7
	7.51E-4	1.18294E-7	1.18589E-7	1.18174E-7	1.18626E-7	1.18245E-7	1.18285E-7	1.18232E-7	1.18501E-7	1.18672E-7
	7.52E-4	1.18453E-7	1.1872E-7	1.18499E-7	1.188E-7	1.18623E-7	1.18449E-7	1.18543E-7	1.18535E-7	1.18587E-7
	7.53E-4	1.18641E-7	1.19017E-7	1.18689E-7	1.1893E-7	1.18712E-7	1.18606E-7	1.18649E-7	1.1877E-7	1.18936E-7
	7.54E-4	1.189E-7	1.19024E-7	1.1892E-7	1.1924E-7	1.19092E-7	1.18834E-7	1.18825E-7	1.19015E-7	1.19147E-7
	7.55E-4	1.19034E-7	1.19106E-7	1.1902E-7	1.19362E-7	1.19262E-7	1.18938E-7	1.19195E-7	1.19395E-7	1.19216E-7
	7.56E-4	1.19337E-7	1.19441E-7	1.19213E-7	1.19366E-7	1.19404E-7	1.19299E-7	1.19189E-7	1.19322E-7	1.19614E-7
	7.57E-4	1.19448E-7	1.19526E-7	1.19409E-7	1.19716E-7	1.19373E-7	1.19259E-7	1.194E-7	1.19637E-7	1.19553E-7
	7.58E-4	1.1965E-7	1.19687E-7	1.19414E-7	1.19899E-7	1.19456E-7	1.19614E-7	1.1976E-7	1.19704E-7	1.19659E-7
	7.59E-4	1.19899E-7	1.1989E-7	1.19602E-7	1.20095E-7	1.19844E-7	1.19645E-7	1.19931E-7	1.19822E-7	1.1992E-7
	7.6E-4	1.20036E-7	1.20194E-7	1.19777E-7	1.20269E-7	1.20162E-7	1.19844E-7	1.19969E-7	1.19991E-7	1.19993E-7
	7.61E-4	1.2008E-7	1.20277E-7	1.19951E-7	1.20352E-7	1.20397E-7	1.1998E-7	1.20167E-7	1.20252E-7	1.20325E-7
	7.62E-4	1.20408E-7	1.2036E-7	1.20219E-7	1.20621E-7	1.20662E-7	1.20197E-7	1.2039E-7	1.20522E-7	1.20471E-7
	7.63E-4	1.20614E-7	1.20621E-7	1.20339E-7	1.20795E-7	1.20809E-7	1.20389E-7	1.20658E-7	1.20711E-7	1.20643E-7
	7.64E-4	1.21007E-7	1.20818E-7	1.2048E-7	1.21015E-7	1.20927E-7	1.20436E-7	1.20638E-7	1.20723E-7	1.2077E-7
	7.65E-4	1.21072E-7	1.20856E-7	1.20644E-7	1.2108E-7	1.21097E-7	1.20745E-7	1.20861E-7	1.2091E-7	1.20855E-7
	7.66E-4	1.21263E-7	1.21167E-7	1.20775E-7	1.2132E-7	1.21269E-7	1.20887E-7	1.21058E-7	1.21086E-7	1.21173E-7
	7.67E-4	1.21536E-7	1.21358E-7	1.21068E-7	1.21387E-7	1.21273E-7	1.20913E-7	1.21251E-7	1.21281E-7	1.21392E-7
	7.68E-4	1.2167E-7	1.21651E-7	1.21304E-7	1.21402E-7	1.21628E-7	1.21282E-7	1.216E-7	1.2145E-7	1.21522E-7
	7.69E-4	1.21794E-7	1.21805E-7	1.21484E-7	1.21613E-7	1.21827E-7	1.2155E-7	1.21653E-7	1.21697E-7	1.21706E-7
	7.7E-4	1.22016E-7	1.21978E-7	1.2175E-7	1.21721E-7	1.2199E-7	1.2173E-7	1.21822E-7	1.21797E-7	1.21911E-7
	7.71E-4	1.22133E-7	1.22116E-7	1.21946E-7	1.21869E-7	1.22202E-7	1.21908E-7	1.22093E-7	1.22026E-7	1.22112E-7
	7.72E-4	1.22365E-7	1.22312E-7	1.22144E-7	1.22246E-7	1.22314E-7	1.22028E-7	1.22273E-7	1.22029E-7	1.22221E-7
	7.73E-4	1.22311E-7	1.22568E-7	1.22454E-7	1.22421E-7	1.22461E-7	1.22277E-7	1.22438E-7	1.22331E-7	1.22538E-7
	7.74E-4	1.22584E-7	1.22773E-7	1.22562E-7	1.22555E-7	1.22494E-7	1.22435E-7	1.22695E-7	1.22346E-7	1.22658E-7
	7.75E-4	1.22688E-7	1.2291E-7	1.22685E-7	1.22817E-7	1.22779E-7	1.22615E-7	1.22798E-7	1.2262E-7	1.22792E-7
	7.76E-4	1.22741E-7	1.23004E-7	1.2283E-7	1.23E-7	1.23009E-7	1.22855E-7	1.22907E-7	1.22878E-7	1.22885E-7
	7.77E-4	1.23214E-7	1.23121E-7	1.22986E-7	1.23099E-7	1.23104E-7	1.23093E-7	1.22949E-7	1.23064E-7	1.23027E-7
	7.78E-4	1.23323E-7	1.23339E-7	1.23272E-7	1.23174E-7	1.23338E-7	1.23316E-7	1.23356E-7	1.23379E-7	1.23286E-7
	7.79E-4	1.23616E-7	1.23474E-7	1.23437E-7	1.23471E-7	1.2356E-7	1.23374E-7	1.23457E-7	1.23607E-7	1.23386E-7
	7.8E-4	1.23591E-7	1.237E-7	1.23576E-7	1.23695E-7	1.23809E-7	1.23613E-7	1.23655E-7	1.23804E-7	1.23754E-7
	7.81E-4	1.23818E-7	1.23805E-7	1.23812E-7	1.23813E-7	1.23988E-7	1.23752E-7	1.23869E-7	1.23855E-7	1.23891E-7
	7.82E-4	1.24178E-7	1.24057E-7	1.24037E-7	1.23979E-7	1.2414E-7	1.23795E-7	1.24002E-7	1.23963E-7	1.23959E-7
	7.83E-4	1.24263E-7	1.24257E-7	1.2407E-7	1.24115E-7	1.24266E-7	1.24152E-7	1.24118E-7	1.24249E-7	1.24264E-7
	7.84E-4	1.24351E-7	1.24359E-7	1.24449E-7	1.24356E-7	1.2441E-7	1.24227E-7	1.24343E-7	1.2437E-7	1.2449E-7
	7.85E-4	1.24596E-7	1.24606E-7	1.24411E-7	1.24577E-7	1.24581E-7	1.24329E-7	1.24514E-7	1.24587E-7	1.24567E-7
	7.86E-4	1.24631E-7	1.2475E-7	1.2446E-7	1.24711E-7	1.24791E-7	1.2457E-7	1.24608E-7	1.24764E-7	1.24853E-7
	7.87E-4	1.24698E-7	1.25014E-7	1.24823E-7	1.2485E-7	1.25114E-7	1.24782E-7	1.24724E-7	1.25041E-7	1.25033E-7
	7.88E-4	1.24749E-7	1.25112E-7	1.24825E-7	1.24984E-7	1.252E-7	1.24779E-7	1.2484E-7	1.25187E-7	1.25074E-7
	7.89E-4	1.25035E-7	1.25225E-7	1.25037E-7	1.25305E-7	1.25311E-7	1.25091E-7	1.25021E-7	1.2538E-7	1.25358E-7
	7.9E-4	1.25268E-7	1.25547E-7	1.25305E-7	1.25449E-7	1.25464E-7	1.25304E-7	1.25337E-7	1.25511E-7	1.25532E-7
	7.91E-4	1.25362E-7	1.2572E-7	1.254E-7	1.25652E-7	1.25778E-7	1.25484E-7	1.25475E-7	1.25706E-7	1.2564E-7
	7.92E-4	1.25632E-7	1.25899E-7	1.25576E-7	1.25806E-7	1.25715E-7	1.25719E-7	1.25786E-7	1.25863E-7	1.25821E-7
	7.93E-4	1.25929E-7	1.26113E-7	1.25773E-7	1.25992E-7	1.26105E-7	1.25866E-7	1.26102E-7	1.26076E-7	1.26044E-7
	7.94E-4	1.26029E-7	1.26249E-7	1.25969E-7	1.25929E-7	1.26183E-7	1.26047E-7	1.2621E-7	1.26226E-7	1.26174E-7
	7.95E-4	1.26359E-7	1.26423E-7	1.26182E-7	1.26168E-7	1.26673E-7	1.26075E-7	1.26304E-7	1.26206E-7	1.26339E-7
	7.96E-4	1.26486E-7	1.26819E-7	1.26266E-7	1.26389E-7	1.2675E-7	1.26393E-7	1.26553E-7	1.26381E-7	1.26612E-7
	7.97E-4	1.26645E-7	1.26909E-7	1.26498E-7	1.26769E-7	1.26781E-7	1.2648E-7	1.26698E-7	1.26559E-7	1.26913E-7
	7.98E-4	1.26654E-7	1.27238E-7	1.26893E-7	1.26848E-7	1.27052E-7	1.26536E-7	1.26824E-7	1.26747E-7	1.27052E-7
	7.99E-4	1.26918E-7	1.27204E-7	1.27044E-7	1.26798E-7	1.27253E-7	1.26818E-7	1.27002E-7	1.26953E-7	1.27128E-7
	8.00E-04	1.27116E-7	1.27308E-7	1.27274E-7	1.27125E-7	1.27354E-7	1.27091E-7	1.27298E-7	1.27138E-7	1.27427E-7
	8.01E-4	1.27343E-7	1.27448E-7	1.27473E-7	1.27294E-7	1.27598E-7	1.27243E-7	1.27341E-7	1.27518E-7	1.27635E-7
	8.02E-4	1.27467E-7	1.27531E-7	1.27578E-7	1.27502E-7	1.27726E-7	1.2733E-7	1.27449E-7	1.27596E-7	1.2777E-7
	8.03E-4	1.27622E-7	1.27764E-7	1.27666E-7	1.27688E-7	1.27843E-7	1.27636E-7	1.27713E-7	1.27791E-7	1.27825E-7
	8.04E-4	1.27832E-7	1.27828E-7	1.27949E-7	1.278E-7	1.28134E-7	1.27675E-7	1.27842E-7	1.27979E-7	1.28091E-7
	8.05E-4	1.28032E-7	1.28073E-7	1.2811E-7	1.27969E-7	1.28278E-7	1.27864E-7	1.28142E-7	1.28224E-7	1.28118E-7
	8.06E-4	1.2834E-7	1.2828E-7	1.28114E-7	1.28224E-7	1.28573E-7	1.27995E-7	1.28243E-7	1.2832E-7	1.28401E-7
	8.07E-4	1.28373E-7	1.28346E-7	1.28441E-7	1.28405E-7	1.28657E-7	1.28095E-7	1.28273E-7	1.28562E-7	1.28648E-7
	8.08E-4	1.28754E-7	1.28723E-7	1.2854E-7	1.28695E-7	1.28734E-7	1.28183E-7	1.28577E-7	1.28731E-7	1.28864E-7
	8.09E-4	1.28943E-7	1.28879E-7	1.28907E-7	1.28743E-7	1.28984E-7	1.28354E-7	1.28748E-7	1.2886E-7	1.29098E-7
	8.1E-4	1.28978E-7	1.29056E-7	1.29037E-7	1.28982E-7	1.29075E-7	1.28642E-7	1.28786E-7	1.29139E-7	1.29158E-7
	8.11E-4	1.29081E-7	1.29314E-7	1.29339E-7	1.28989E-7	1.29244E-7	1.28793E-7	1.28934E-7	1.29355E-7	1.29504E-7
	8.12E-4	1.29296E-7	1.29476E-7	1.29427E-7	1.29382E-7	1.29339E-7	1.29081E-7	1.29092E-7	1.29548E-7	1.29579E-7
	8.13E-4	1.29604E-7	1.29687E-7	1.29718E-7	1.29488E-7	1.29585E-7	1.29249E-7	1.29252E-7	1.29751E-7	1.29774E-7
	8.14E-4	1.29806E-7	1.29813E-7	1.29827E-7	1.29769E-7	1.29691E-7	1.2953E-7	1.29407E-7	1.29899E-7	1.2978E-7
	8.15E-4	1.29846E-7	1.29941E-7	1.30083E-7	1.29829E-7	1.2971E-7	1.29688E-7	1.2971E-7	1.2996E-7	1.30079E-7
	8.16E-4	1.30161E-7	1.30148E-7	1.3022E-7	1.29921E-7	1.30006E-7	1.29897E-7	1.29966E-7	1.30229E-7	1.30276E-7
	8.17E-4	1.30234E-7	1.30217E-7	1.30391E-7	1.30201E-7	1.30265E-7	1.30144E-7	1.30083E-7	1.30433E-7	1.30381E-7
	8.18E-4	1.30345E-7	1.30434E-7	1.30387E-7	1.30488E-7	1.3053E-7	1.30363E-7	1.30265E-7	1.30631E-7	1.30537E-7
	8.19E-4	1.30579E-7	1.30844E-7	1.30643E-7	1.30647E-7	1.30693E-7	1.30476E-7	1.30434E-7	1.30734E-7	1.30651E-7
	8.2E-4	1.30677E-7	1.30851E-7	1.30946E-7	1.30815E-7	1.30913E-7	1.30571E-7	1.30801E-7	1.30927E-7	1.30907E-7
	8.21E-4	1.30854E-7	1.3104E-7	1.31046E-7	1.31083E-7	1.30945E-7	1.30916E-7	1.30858E-7	1.31084E-7	1.3105E-7
	8.22E-4	1.31132E-7	1.31426E-7	1.31184E-7	1.31239E-7	1.31108E-7	1.31094E-7	1.31025E-7	1.31278E-7	1.31184E-7
	8.23E-4	1.31276E-7	1.31496E-7	1.31315E-7	1.31302E-7	1.31177E-7	1.3114E-7	1.31118E-7	1.31364E-7	1.3149E-7
	8.24E-4	1.31299E-7	1.31647E-7	1.31571E-7	1.31424E-7	1.31569E-7	1.31167E-7	1.31386E-7	1.31431E-7	1.31705E-7
	8.25E-4	1.3165E-7	1.31686E-7	1.3182E-7	1.31525E-7	1.31844E-7	1.31436E-7	1.31603E-7	1.3163E-7	1.31852E-7
	8.26E-4	1.31821E-7	1.31975E-7	1.31995E-7	1.3157E-7	1.31811E-7	1.31472E-7	1.31756E-7	1.31599E-7	1.32071E-7
	8.27E-4	1.31956E-7	1.32074E-7	1.32103E-7	1.31797E-7	1.31964E-7	1.31786E-7	1.31874E-7	1.31849E-7	1.32265E-7
	8.28E-4	1.3212E-7	1.32352E-7	1.32423E-7	1.31952E-7	1.32209E-7	1.31848E-7	1.32082E-7	1.32232E-7	1.32509E-7
	8.29E-4	1.3244E-7	1.3246E-7	1.32626E-7	1.32222E-7	1.32513E-7	1.32072E-7	1.32374E-7	1.32392E-7	1.3262E-7
	8.3E-4	1.32594E-7	1.32706E-7	1.32791E-7	1.32405E-7	1.32569E-7	1.32204E-7	1.32575E-7	1.32596E-7	1.32865E-7
	8.31E-4	1.32738E-7	1.33062E-7	1.32957E-7	1.32541E-7	1.32851E-7	1.32454E-7	1.32664E-7	1.32904E-7	1.33046E-7
	8.32E-4	1.32877E-7	1.33121E-7	1.33168E-7	1.32828E-7	1.33093E-7	1.3252E-7	1.32925E-7	1.3306E-7	1.33082E-7
	8.33E-4	1.33103E-7	1.33247E-7	1.33258E-7	1.32859E-7	1.33298E-7	1.32694E-7	1.33035E-7	1.33143E-7	1.33468E-7
	8.34E-4	1.33246E-7	1.33472E-7	1.33363E-7	1.33092E-7	1.33253E-7	1.32954E-7	1.33332E-7	1.33387E-7	1.33503E-7
	8.35E-4	1.33459E-7	1.33658E-7	1.33521E-7	1.33339E-7	1.33456E-7	1.33002E-7	1.33394E-7	1.3345E-7	1.33735E-7
	8.36E-4	1.33495E-7	1.33878E-7	1.33797E-7	1.33494E-7	1.33766E-7	1.33227E-7	1.33556E-7	1.33837E-7	1.33765E-7
	8.37E-4	1.33627E-7	1.33846E-7	1.33885E-7	1.33686E-7	1.33946E-7	1.33479E-7	1.33719E-7	1.33917E-7	1.34108E-7
	8.38E-4	1.33998E-7	1.33967E-7	1.3404E-7	1.3393E-7	1.34198E-7	1.33714E-7	1.33861E-7	1.34145E-7	1.34279E-7
	8.39E-4	1.34123E-7	1.34191E-7	1.34254E-7	1.33906E-7	1.34276E-7	1.33692E-7	1.34175E-7	1.34294E-7	1.34342E-7
	8.4E-4	1.34204E-7	1.3449E-7	1.34465E-7	1.34225E-7	1.34373E-7	1.33872E-7	1.34334E-7	1.34527E-7	1.34493E-7
	8.41E-4	1.34345E-7	1.34673E-7	1.34737E-7	1.34348E-7	1.3462E-7	1.34069E-7	1.34435E-7	1.34779E-7	1.34721E-7
	8.42E-4	1.34657E-7	1.34831E-7	1.34913E-7	1.34571E-7	1.34822E-7	1.3437E-7	1.34707E-7	1.34793E-7	1.34905E-7
	8.43E-4	1.34806E-7	1.35032E-7	1.35121E-7	1.34831E-7	1.3506E-7	1.34505E-7	1.34953E-7	1.35087E-7	1.35035E-7
	8.44E-4	1.35016E-7	1.35107E-7	1.35093E-7	1.35114E-7	1.35084E-7	1.34489E-7	1.35108E-7	1.35201E-7	1.35238E-7
	8.45E-4	1.35108E-7	1.35218E-7	1.35295E-7	1.35134E-7	1.35331E-7	1.34708E-7	1.35267E-7	1.35432E-7	1.35485E-7
	8.46E-4	1.35216E-7	1.35312E-7	1.35595E-7	1.35234E-7	1.35546E-7	1.34825E-7	1.35394E-7	1.35603E-7	1.3563E-7
	8.47E-4	1.35443E-7	1.35556E-7	1.35862E-7	1.35645E-7	1.3563E-7	1.35043E-7	1.35663E-7	1.35759E-7	1.35732E-7
	8.48E-4	1.35626E-7	1.35675E-7	1.35976E-7	1.35766E-7	1.35766E-7	1.35399E-7	1.35855E-7	1.35745E-7	1.35777E-7
	8.49E-4	1.35878E-7	1.3588E-7	1.36158E-7	1.35853E-7	1.35985E-7	1.35626E-7	1.36024E-7	1.36166E-7	1.36008E-7
	8.5E-4	1.36003E-7	1.36027E-7	1.36299E-7	1.36132E-7	1.36112E-7	1.35814E-7	1.36243E-7	1.36291E-7	1.36225E-7
	8.51E-4	1.36196E-7	1.36264E-7	1.36488E-7	1.36383E-7	1.36382E-7	1.35844E-7	1.36353E-7	1.364E-7	1.36518E-7
	8.52E-4	1.36526E-7	1.3664E-7	1.36633E-7	1.36638E-7	1.36405E-7	1.3605E-7	1.36684E-7	1.36509E-7	1.36688E-7
	8.53E-4	1.36683E-7	1.36749E-7	1.36775E-7	1.3689E-7	1.36708E-7	1.36174E-7	1.36772E-7	1.36796E-7	1.36785E-7
	8.54E-4	1.36902E-7	1.36927E-7	1.36898E-7	1.36896E-7	1.36829E-7	1.36399E-7	1.36878E-7	1.37039E-7	1.36978E-7
	8.55E-4	1.37039E-7	1.3704E-7	1.37086E-7	1.37232E-7	1.37091E-7	1.36561E-7	1.37077E-7	1.37231E-7	1.37179E-7
	8.56E-4	1.37092E-7	1.37271E-7	1.3743E-7	1.37235E-7	1.37011E-7	1.36887E-7	1.37356E-7	1.37473E-7	1.37309E-7
	8.57E-4	1.37202E-7	1.37364E-7	1.37562E-7	1.37499E-7	1.37311E-7	1.37079E-7	1.37592E-7	1.37403E-7	1.37353E-7
	8.58E-4	1.37419E-7	1.37674E-7	1.37746E-7	1.37803E-7	1.37407E-7	1.37246E-7	1.37753E-7	1.37718E-7	1.37608E-7
	8.59E-4	1.37442E-7	1.37832E-7	1.37851E-7	1.3793E-7	1.37732E-7	1.37392E-7	1.38059E-7	1.3778E-7	1.37821E-7
	8.6E-4	1.37759E-7	1.37921E-7	1.3817E-7	1.38029E-7	1.38033E-7	1.37575E-7	1.38118E-7	1.37919E-7	1.3792E-7
	8.61E-4	1.37813E-7	1.38173E-7	1.38344E-7	1.38426E-7	1.37975E-7	1.37817E-7	1.38358E-7	1.38116E-7	1.38164E-7
	8.62E-4	1.38073E-7	1.38261E-7	1.38564E-7	1.38402E-7	1.38177E-7	1.37973E-7	1.38502E-7	1.38613E-7	1.38368E-7
	8.63E-4	1.38254E-7	1.38568E-7	1.38779E-7	1.38623E-7	1.38411E-7	1.38262E-7	1.38625E-7	1.38702E-7	1.38597E-7
	8.64E-4	1.38556E-7	1.38697E-7	1.38887E-7	1.38772E-7	1.38598E-7	1.38394E-7	1.38777E-7	1.38774E-7	1.38706E-7
	8.65E-4	1.38682E-7	1.38921E-7	1.39142E-7	1.38965E-7	1.3877E-7	1.38484E-7	1.38778E-7	1.38815E-7	1.38998E-7
	8.66E-4	1.38731E-7	1.39043E-7	1.39177E-7	1.39172E-7	1.39062E-7	1.38629E-7	1.39045E-7	1.38917E-7	1.39175E-7
	8.67E-4	1.39061E-7	1.39069E-7	1.39343E-7	1.39319E-7	1.39256E-7	1.38953E-7	1.39312E-7	1.39192E-7	1.39197E-7
	8.68E-4	1.39108E-7	1.39336E-7	1.3938E-7	1.39664E-7	1.39413E-7	1.39009E-7	1.39386E-7	1.39384E-7	1.39381E-7
	8.69E-4	1.39338E-7	1.39552E-7	1.39709E-7	1.39832E-7	1.39507E-7	1.39397E-7	1.39559E-7	1.39694E-7	1.3958E-7
	8.7E-4	1.39519E-7	1.39693E-7	1.39931E-7	1.40086E-7	1.3957E-7	1.39407E-7	1.39749E-7	1.39817E-7	1.39686E-7
	8.71E-4	1.39553E-7	1.39792E-7	1.40046E-7	1.40216E-7	1.39634E-7	1.3973E-7	1.39905E-7	1.39948E-7	1.39929E-7
	8.72E-4	1.39723E-7	1.40065E-7	1.40312E-7	1.40531E-7	1.3995E-7	1.39878E-7	1.40224E-7	1.40095E-7	1.40137E-7
	8.73E-4	1.39969E-7	1.40272E-7	1.40418E-7	1.40566E-7	1.40066E-7	1.40037E-7	1.40357E-7	1.40462E-7	1.404E-7
	8.74E-4	1.40066E-7	1.40411E-7	1.40531E-7	1.40851E-7	1.40459E-7	1.40194E-7	1.40516E-7	1.4067E-7	1.40535E-7
	8.75E-4	1.40403E-7	1.4046E-7	1.40806E-7	1.40934E-7	1.40483E-7	1.40292E-7	1.40763E-7	1.40987E-7	1.40719E-7
	8.76E-4	1.40596E-7	1.40603E-7	1.40806E-7	1.41073E-7	1.40641E-7	1.40522E-7	1.41059E-7	1.41045E-7	1.40846E-7
	8.77E-4	1.40948E-7	1.40904E-7	1.40988E-7	1.41224E-7	1.40658E-7	1.40799E-7	1.41146E-7	1.41266E-7	1.41008E-7
	8.78E-4	1.41005E-7	1.41034E-7	1.41355E-7	1.41414E-7	1.40889E-7	1.40889E-7	1.41299E-7	1.41401E-7	1.41174E-7
	8.79E-4	1.41232E-7	1.41195E-7	1.4136E-7	1.41585E-7	1.41279E-7	1.41099E-7	1.41537E-7	1.41548E-7	1.41332E-7
	8.8E-4	1.41482E-7	1.41458E-7	1.41575E-7	1.41725E-7	1.41325E-7	1.41167E-7	1.41661E-7	1.41711E-7	1.41571E-7
	8.81E-4	1.41516E-7	1.41705E-7	1.41618E-7	1.41948E-7	1.4145E-7	1.41418E-7	1.41848E-7	1.42003E-7	1.41668E-7
	8.82E-4	1.41853E-7	1.41837E-7	1.41925E-7	1.41893E-7	1.41774E-7	1.41723E-7	1.42112E-7	1.42002E-7	1.41739E-7
	8.83E-4	1.42024E-7	1.42151E-7	1.42072E-7	1.42331E-7	1.41977E-7	1.41758E-7	1.42202E-7	1.42055E-7	1.41847E-7
	8.84E-4	1.42191E-7	1.42389E-7	1.42379E-7	1.42343E-7	1.42193E-7	1.41949E-7	1.42587E-7	1.42283E-7	1.4215E-7
	8.85E-4	1.42361E-7	1.42553E-7	1.42533E-7	1.42507E-7	1.42395E-7	1.42107E-7	1.42683E-7	1.42584E-7	1.42258E-7
	8.86E-4	1.42485E-7	1.42882E-7	1.42519E-7	1.42678E-7	1.42417E-7	1.42295E-7	1.42799E-7	1.42745E-7	1.42457E-7
	8.87E-4	1.42783E-7	1.43059E-7	1.42784E-7	1.42865E-7	1.42759E-7	1.42431E-7	1.42959E-7	1.42943E-7	1.4263E-7
	8.88E-4	1.43053E-7	1.4314E-7	1.42853E-7	1.4295E-7	1.42888E-7	1.42596E-7	1.43112E-7	1.43204E-7	1.42848E-7
	8.89E-4	1.43098E-7	1.43187E-7	1.43146E-7	1.43113E-7	1.43139E-7	1.42724E-7	1.43197E-7	1.43347E-7	1.43084E-7
	8.9E-4	1.4327E-7	1.43573E-7	1.43314E-7	1.43246E-7	1.43321E-7	1.42875E-7	1.43255E-7	1.43446E-7	1.43297E-7
	8.91E-4	1.43332E-7	1.437E-7	1.43683E-7	1.43316E-7	1.43564E-7	1.43093E-7	1.43657E-7	1.43684E-7	1.43413E-7
	8.92E-4	1.43425E-7	1.43804E-7	1.4383E-7	1.43592E-7	1.43477E-7	1.43187E-7	1.43867E-7	1.43796E-7	1.43751E-7
	8.93E-4	1.43741E-7	1.44044E-7	1.43922E-7	1.43861E-7	1.43638E-7	1.4346E-7	1.44051E-7	1.43967E-7	1.43887E-7
	8.94E-4	1.43868E-7	1.44097E-7	1.44078E-7	1.44026E-7	1.43932E-7	1.43571E-7	1.44077E-7	1.44037E-7	1.4401E-7
	8.95E-4	1.44097E-7	1.443E-7	1.44343E-7	1.44113E-7	1.44128E-7	1.43744E-7	1.4437E-7	1.44364E-7	1.44324E-7
	8.96E-4	1.4427E-7	1.44523E-7	1.44542E-7	1.44349E-7	1.44507E-7	1.43888E-7	1.44451E-7	1.44496E-7	1.44509E-7
	8.97E-4	1.44475E-7	1.44806E-7	1.44717E-7	1.44574E-7	1.44546E-7	1.44014E-7	1.44602E-7	1.44681E-7	1.44692E-7
	8.98E-4	1.44714E-7	1.44793E-7	1.44781E-7	1.44671E-7	1.44768E-7	1.44329E-7	1.44812E-7	1.44774E-7	1.44884E-7
	8.99E-4	1.44888E-7	1.45019E-7	1.44973E-7	1.44913E-7	1.44998E-7	1.44541E-7	1.45024E-7	1.44958E-7	1.44877E-7
	9.00E-04	1.44976E-7	1.45258E-7	1.45205E-7	1.45082E-7	1.45127E-7	1.44631E-7	1.45283E-7	1.45291E-7	1.45177E-7
	9.01E-4	1.45048E-7	1.45392E-7	1.45473E-7	1.45412E-7	1.45426E-7	1.44844E-7	1.45389E-7	1.45343E-7	1.45376E-7
	9.02E-4	1.45226E-7	1.45429E-7	1.45629E-7	1.4553E-7	1.45463E-7	1.45008E-7	1.45597E-7	1.45457E-7	1.45524E-7
	9.03E-4	1.45442E-7	1.45649E-7	1.45798E-7	1.45527E-7	1.45557E-7	1.45139E-7	1.4569E-7	1.45616E-7	1.45555E-7
	9.04E-4	1.4547E-7	1.45841E-7	1.45796E-7	1.45838E-7	1.45744E-7	1.45372E-7	1.45874E-7	1.45785E-7	1.45679E-7
	9.05E-4	1.45785E-7	1.45992E-7	1.46209E-7	1.45921E-7	1.45927E-7	1.4556E-7	1.46087E-7	1.46051E-7	1.46013E-7
	9.06E-4	1.4588E-7	1.46021E-7	1.46366E-7	1.46131E-7	1.46109E-7	1.45663E-7	1.46371E-7	1.46099E-7	1.4615E-7
	9.07E-4	1.46165E-7	1.46261E-7	1.46617E-7	1.46312E-7	1.46432E-7	1.45821E-7	1.46536E-7	1.46312E-7	1.46364E-7
	9.08E-4	1.46546E-7	1.46594E-7	1.46664E-7	1.46431E-7	1.46556E-7	1.46115E-7	1.46684E-7	1.46624E-7	1.46547E-7
	9.09E-4	1.46736E-7	1.46606E-7	1.46882E-7	1.46556E-7	1.46713E-7	1.46316E-7	1.46857E-7	1.46708E-7	1.46792E-7
	9.1E-4	1.46911E-7	1.4701E-7	1.46914E-7	1.46926E-7	1.46998E-7	1.46486E-7	1.4692E-7	1.46861E-7	1.46943E-7
	9.11E-4	1.4714E-7	1.47175E-7	1.46997E-7	1.46975E-7	1.47208E-7	1.46689E-7	1.47092E-7	1.4708E-7	1.4716E-7
	9.12E-4	1.47264E-7	1.47308E-7	1.47226E-7	1.47206E-7	1.47523E-7	1.46751E-7	1.4741E-7	1.47297E-7	1.47277E-7
	9.13E-4	1.47534E-7	1.47535E-7	1.4732E-7	1.47292E-7	1.4777E-7	1.46951E-7	1.474E-7	1.474E-7	1.47499E-7
	9.14E-4	1.47655E-7	1.47516E-7	1.47716E-7	1.47524E-7	1.47706E-7	1.47137E-7	1.47719E-7	1.47596E-7	1.47827E-7
	9.15E-4	1.47832E-7	1.47718E-7	1.47826E-7	1.47578E-7	1.48011E-7	1.47435E-7	1.47987E-7	1.47662E-7	1.47723E-7
	9.16E-4	1.47851E-7	1.47942E-7	1.48101E-7	1.47894E-7	1.48252E-7	1.47721E-7	1.48047E-7	1.48001E-7	1.47927E-7
	9.17E-4	1.48149E-7	1.48114E-7	1.48098E-7	1.48148E-7	1.48374E-7	1.47753E-7	1.48197E-7	1.48035E-7	1.48146E-7
	9.18E-4	1.48354E-7	1.48271E-7	1.48423E-7	1.48429E-7	1.48405E-7	1.47991E-7	1.48358E-7	1.48223E-7	1.48309E-7
	9.19E-4	1.48565E-7	1.48434E-7	1.48605E-7	1.48692E-7	1.48514E-7	1.48133E-7	1.48724E-7	1.48384E-7	1.48737E-7
	9.2E-4	1.48664E-7	1.48545E-7	1.48737E-7	1.48773E-7	1.48689E-7	1.48241E-7	1.48744E-7	1.48527E-7	1.48916E-7
	9.21E-4	1.4873E-7	1.48746E-7	1.48765E-7	1.48773E-7	1.48898E-7	1.48383E-7	1.48858E-7	1.48754E-7	1.49027E-7
	9.22E-4	1.4896E-7	1.48942E-7	1.48986E-7	1.49106E-7	1.49022E-7	1.48636E-7	1.49005E-7	1.4904E-7	1.49221E-7
	9.23E-4	1.48982E-7	1.49161E-7	1.49067E-7	1.49214E-7	1.49089E-7	1.48867E-7	1.49279E-7	1.49343E-7	1.49354E-7
	9.24E-4	1.49299E-7	1.49196E-7	1.49451E-7	1.49298E-7	1.49253E-7	1.48876E-7	1.4928E-7	1.4948E-7	1.49646E-7
	9.25E-4	1.49454E-7	1.49361E-7	1.49656E-7	1.49531E-7	1.49505E-7	1.49145E-7	1.49412E-7	1.49527E-7	1.49733E-7
	9.26E-4	1.49862E-7	1.49369E-7	1.49868E-7	1.49693E-7	1.49715E-7	1.49267E-7	1.49716E-7	1.49888E-7	1.4995E-7
	9.27E-4	1.49973E-7	1.49743E-7	1.50042E-7	1.49983E-7	1.49784E-7	1.4949E-7	1.49825E-7	1.49967E-7	1.50224E-7
	9.28E-4	1.49991E-7	1.49829E-7	1.50091E-7	1.50226E-7	1.50059E-7	1.49561E-7	1.50064E-7	1.5025E-7	1.50412E-7
	9.29E-4	1.50285E-7	1.49985E-7	1.50284E-7	1.50347E-7	1.5028E-7	1.49791E-7	1.50165E-7	1.50368E-7	1.50496E-7
	9.3E-4	1.50283E-7	1.50281E-7	1.50527E-7	1.50588E-7	1.50445E-7	1.5007E-7	1.504E-7	1.5044E-7	1.50664E-7
	9.31E-4	1.50468E-7	1.50424E-7	1.50899E-7	1.50699E-7	1.50816E-7	1.50342E-7	1.50783E-7	1.50451E-7	1.50723E-7
	9.32E-4	1.50784E-7	1.5065E-7	1.50879E-7	1.50994E-7	1.50881E-7	1.50399E-7	1.50916E-7	1.5067E-7	1.51022E-7
	9.33E-4	1.50955E-7	1.50782E-7	1.51021E-7	1.51174E-7	1.51161E-7	1.50609E-7	1.51052E-7	1.50832E-7	1.51259E-7
	9.34E-4	1.51017E-7	1.50924E-7	1.51252E-7	1.51386E-7	1.51202E-7	1.50882E-7	1.51309E-7	1.51052E-7	1.51381E-7
	9.35E-4	1.51347E-7	1.51261E-7	1.51431E-7	1.51483E-7	1.51397E-7	1.5092E-7	1.51437E-7	1.51334E-7	1.51611E-7
	9.36E-4	1.51409E-7	1.51424E-7	1.51802E-7	1.51761E-7	1.51579E-7	1.51206E-7	1.51673E-7	1.51495E-7	1.51672E-7
	9.37E-4	1.51658E-7	1.51466E-7	1.51688E-7	1.51883E-7	1.51771E-7	1.51416E-7	1.51716E-7	1.51621E-7	1.51916E-7
	9.38E-4	1.51815E-7	1.51843E-7	1.51985E-7	1.52229E-7	1.51766E-7	1.51574E-7	1.51847E-7	1.51846E-7	1.52008E-7
	9.39E-4	1.52015E-7	1.51873E-7	1.522E-7	1.52376E-7	1.51912E-7	1.51621E-7	1.52124E-7	1.52047E-7	1.52141E-7
	9.4E-4	1.52153E-7	1.52141E-7	1.52337E-7	1.52471E-7	1.52241E-7	1.5165E-7	1.5238E-7	1.52241E-7	1.52349E-7
	9.41E-4	1.52374E-7	1.52255E-7	1.52569E-7	1.52586E-7	1.52414E-7	1.51881E-7	1.52442E-7	1.52336E-7	1.5251E-7
	9.42E-4	1.52485E-7	1.5257E-7	1.52708E-7	1.52718E-7	1.52583E-7	1.52248E-7	1.52646E-7	1.52502E-7	1.52867E-7
	9.43E-4	1.5259E-7	1.52577E-7	1.52981E-7	1.52909E-7	1.52772E-7	1.52388E-7	1.52687E-7	1.52899E-7	1.52976E-7
	9.44E-4	1.52813E-7	1.5276E-7	1.53092E-7	1.53095E-7	1.53022E-7	1.52488E-7	1.52906E-7	1.52989E-7	1.53091E-7
	9.45E-4	1.52824E-7	1.52929E-7	1.53277E-7	1.53399E-7	1.53119E-7	1.52735E-7	1.53018E-7	1.53023E-7	1.53374E-7
	9.46E-4	1.53036E-7	1.53156E-7	1.53429E-7	1.53484E-7	1.53299E-7	1.52958E-7	1.53218E-7	1.53382E-7	1.53532E-7
	9.47E-4	1.53247E-7	1.53386E-7	1.53582E-7	1.53708E-7	1.53418E-7	1.53121E-7	1.53417E-7	1.53463E-7	1.53671E-7
	9.48E-4	1.53609E-7	1.53669E-7	1.53616E-7	1.53833E-7	1.53559E-7	1.53274E-7	1.53709E-7	1.53623E-7	1.5367E-7
	9.49E-4	1.53631E-7	1.53666E-7	1.54012E-7	1.54084E-7	1.53766E-7	1.53542E-7	1.53955E-7	1.53796E-7	1.53935E-7
	9.5E-4	1.53767E-7	1.53944E-7	1.54349E-7	1.54201E-7	1.5392E-7	1.53603E-7	1.54194E-7	1.54049E-7	1.5416E-7
	9.51E-4	1.53933E-7	1.54196E-7	1.54526E-7	1.54313E-7	1.54133E-7	1.5373E-7	1.5422E-7	1.54211E-7	1.54429E-7
	9.52E-4	1.54092E-7	1.54169E-7	1.54624E-7	1.54603E-7	1.54343E-7	1.53828E-7	1.54314E-7	1.54523E-7	1.54681E-7
	9.53E-4	1.54257E-7	1.54217E-7	1.54626E-7	1.54851E-7	1.54508E-7	1.54084E-7	1.5446E-7	1.54622E-7	1.54716E-7
	9.54E-4	1.54318E-7	1.54461E-7	1.54798E-7	1.548E-7	1.54599E-7	1.54339E-7	1.54802E-7	1.54859E-7	1.54849E-7
	9.55E-4	1.5455E-7	1.54619E-7	1.55206E-7	1.55159E-7	1.54841E-7	1.54561E-7	1.55009E-7	1.54943E-7	1.55054E-7
	9.56E-4	1.54555E-7	1.54893E-7	1.55309E-7	1.55379E-7	1.55002E-7	1.54655E-7	1.55229E-7	1.55033E-7	1.55289E-7
	9.57E-4	1.54644E-7	1.55147E-7	1.5549E-7	1.555E-7	1.55121E-7	1.54837E-7	1.55531E-7	1.55209E-7	1.55471E-7
	9.58E-4	1.54859E-7	1.55334E-7	1.55562E-7	1.55666E-7	1.55291E-7	1.54985E-7	1.55606E-7	1.55331E-7	1.55728E-7
	9.59E-4	1.55122E-7	1.55656E-7	1.559E-7	1.55863E-7	1.5573E-7	1.55119E-7	1.55752E-7	1.555E-7	1.5584E-7
	9.6E-4	1.55169E-7	1.55837E-7	1.56001E-7	1.55921E-7	1.55838E-7	1.55463E-7	1.55919E-7	1.55762E-7	1.5599E-7
	9.61E-4	1.5528E-7	1.55921E-7	1.56195E-7	1.55997E-7	1.55979E-7	1.55656E-7	1.56167E-7	1.55787E-7	1.56288E-7
	9.62E-4	1.5566E-7	1.56146E-7	1.56234E-7	1.56427E-7	1.56166E-7	1.55857E-7	1.56434E-7	1.55829E-7	1.56412E-7
	9.63E-4	1.55786E-7	1.56426E-7	1.56537E-7	1.56533E-7	1.56236E-7	1.55941E-7	1.56531E-7	1.56168E-7	1.56502E-7
	9.64E-4	1.56071E-7	1.56559E-7	1.56741E-7	1.56583E-7	1.56442E-7	1.56197E-7	1.56599E-7	1.56303E-7	1.56613E-7
	9.65E-4	1.56392E-7	1.56543E-7	1.57069E-7	1.56687E-7	1.5661E-7	1.5639E-7	1.56772E-7	1.56598E-7	1.56772E-7
	9.66E-4	1.56575E-7	1.56837E-7	1.5715E-7	1.56847E-7	1.56729E-7	1.56557E-7	1.56847E-7	1.56673E-7	1.57056E-7
	9.67E-4	1.56732E-7	1.56963E-7	1.57331E-7	1.57236E-7	1.56962E-7	1.5671E-7	1.57345E-7	1.56801E-7	1.57424E-7
	9.68E-4	1.56908E-7	1.5719E-7	1.57343E-7	1.57368E-7	1.57181E-7	1.56903E-7	1.57509E-7	1.57107E-7	1.57515E-7
	9.69E-4	1.56993E-7	1.57304E-7	1.57587E-7	1.57608E-7	1.57335E-7	1.57052E-7	1.57724E-7	1.57309E-7	1.57403E-7
	9.7E-4	1.57228E-7	1.57542E-7	1.57712E-7	1.57768E-7	1.57692E-7	1.57269E-7	1.57798E-7	1.5752E-7	1.57672E-7
	9.71E-4	1.57384E-7	1.57771E-7	1.57925E-7	1.58058E-7	1.57739E-7	1.57394E-7	1.57849E-7	1.57678E-7	1.57873E-7
	9.72E-4	1.57554E-7	1.57828E-7	1.58146E-7	1.58011E-7	1.57918E-7	1.57593E-7	1.58112E-7	1.57899E-7	1.58177E-7
	9.73E-4	1.57531E-7	1.57977E-7	1.58267E-7	1.58098E-7	1.583E-7	1.5771E-7	1.5819E-7	1.58088E-7	1.58288E-7
	9.74E-4	1.5772E-7	1.57953E-7	1.58482E-7	1.58407E-7	1.58333E-7	1.57834E-7	1.58427E-7	1.58149E-7	1.58397E-7
	9.75E-4	1.58063E-7	1.5822E-7	1.58714E-7	1.5861E-7	1.58449E-7	1.58037E-7	1.5868E-7	1.58395E-7	1.5853E-7
	9.76E-4	1.58366E-7	1.58514E-7	1.58891E-7	1.58659E-7	1.58666E-7	1.58289E-7	1.58762E-7	1.58474E-7	1.58731E-7
	9.77E-4	1.58497E-7	1.5868E-7	1.59223E-7	1.59019E-7	1.58781E-7	1.58408E-7	1.58989E-7	1.58738E-7	1.58913E-7
	9.78E-4	1.58746E-7	1.58974E-7	1.59296E-7	1.59105E-7	1.59023E-7	1.58555E-7	1.59122E-7	1.59004E-7	1.59114E-7
	9.79E-4	1.58747E-7	1.59097E-7	1.5944E-7	1.59365E-7	1.59204E-7	1.58949E-7	1.59139E-7	1.59312E-7	1.59293E-7
	9.8E-4	1.58991E-7	1.5917E-7	1.59383E-7	1.59355E-7	1.59247E-7	1.58983E-7	1.59196E-7	1.59453E-7	1.59493E-7
	9.81E-4	1.59232E-7	1.59368E-7	1.59618E-7	1.59605E-7	1.59506E-7	1.59075E-7	1.59469E-7	1.59483E-7	1.59478E-7
	9.82E-4	1.59511E-7	1.59735E-7	1.59921E-7	1.59864E-7	1.59799E-7	1.59294E-7	1.5964E-7	1.59495E-7	1.5973E-7
	9.83E-4	1.59524E-7	1.59866E-7	1.60022E-7	1.601E-7	1.5979E-7	1.59445E-7	1.60031E-7	1.59777E-7	1.60061E-7
	9.84E-4	1.59678E-7	1.60071E-7	1.60176E-7	1.60252E-7	1.60091E-7	1.59761E-7	1.60112E-7	1.59889E-7	1.60209E-7
	9.85E-4	1.59926E-7	1.60377E-7	1.60432E-7	1.60318E-7	1.60139E-7	1.59824E-7	1.60209E-7	1.60179E-7	1.60375E-7
	9.86E-4	1.60137E-7	1.6067E-7	1.60555E-7	1.60546E-7	1.60289E-7	1.60044E-7	1.60448E-7	1.60412E-7	1.60569E-7
	9.87E-4	1.60432E-7	1.60634E-7	1.60706E-7	1.60636E-7	1.60456E-7	1.60261E-7	1.60519E-7	1.6052E-7	1.60691E-7
	9.88E-4	1.60431E-7	1.60788E-7	1.6091E-7	1.60761E-7	1.60712E-7	1.60375E-7	1.60824E-7	1.6079E-7	1.61006E-7
	9.89E-4	1.60576E-7	1.6105E-7	1.61131E-7	1.60883E-7	1.60755E-7	1.60443E-7	1.60962E-7	1.60813E-7	1.61151E-7
	9.9E-4	1.6065E-7	1.61111E-7	1.61291E-7	1.61137E-7	1.60981E-7	1.60724E-7	1.61101E-7	1.61087E-7	1.61377E-7
	9.91E-4	1.60929E-7	1.61332E-7	1.61405E-7	1.61435E-7	1.61136E-7	1.60876E-7	1.61281E-7	1.61445E-7	1.6137E-7
	9.92E-4	1.61101E-7	1.61464E-7	1.6153E-7	1.61695E-7	1.61404E-7	1.61072E-7	1.61561E-7	1.61594E-7	1.6153E-7
	9.93E-4	1.61294E-7	1.61591E-7	1.61632E-7	1.61883E-7	1.61562E-7	1.61394E-7	1.61868E-7	1.61672E-7	1.61845E-7
	9.94E-4	1.61547E-7	1.61856E-7	1.61823E-7	1.61897E-7	1.61801E-7	1.61484E-7	1.61879E-7	1.61852E-7	1.62007E-7
	9.95E-4	1.61631E-7	1.61852E-7	1.61976E-7	1.62113E-7	1.61771E-7	1.61651E-7	1.62117E-7	1.61968E-7	1.62098E-7
	9.96E-4	1.61888E-7	1.62202E-7	1.62087E-7	1.62361E-7	1.62202E-7	1.61932E-7	1.62258E-7	1.6216E-7	1.62109E-7
[truncated: 4 more rows]

## Sheet: panels (b1) and (b2)
	Voltage, experiment	Current, experiment	Current, experiment	Current, experiment	Current, experiment	Current, experiment	Current, experiment	Current, experiment	Current, experiment	Current, experiment			Voltage, theory	Current, theory
	V (V)	I (A)	I (A)	I (A)	I (A)	I (A)	I (A)	I (A)	I (A)	I (A)			V (V)	I (A)
		T0=40 mK	T0=42.8 mK	T0= 60.2 mK	T0=81.5 mK	T0=103.5 mK	T0=125.8 mK	T0=146.3 mK	T0=166.5 mK	T0=183.3 mK			0.00E-6	0.00E-6
	0.00E-06	2.97704E-10	8.33785E-11	5.75092E-10	4.98255E-10	3.41267E-10	4.7355E-10	5.07967E-11	3.64967E-10	6.89177E-10			1.248E-6	6.4E-10
	1.00E-06	6.66862E-10	5.8991E-10	1.08793E-9	9.53985E-10	9.53169E-10	9.91941E-10	5.36947E-10	6.90272E-10	1.1343E-9			2.496E-6	1.28E-9
	2.00E-06	1.24894E-9	1.02841E-9	1.74373E-9	1.54166E-9	1.34157E-9	1.44858E-9	1.21519E-9	1.15637E-9	1.72182E-9			3.744E-6	1.92E-9
	3.00E-06	1.75278E-9	1.56448E-9	2.19694E-9	1.935E-9	1.84752E-9	1.97128E-9	1.81627E-9	1.87304E-9	2.21767E-9			4.992E-6	2.56E-9
	4.00E-06	2.19679E-9	1.96527E-9	2.60535E-9	2.28699E-9	2.51853E-9	2.4618E-9	2.3226E-9	2.47261E-9	2.75774E-9			6.24E-6	3.2E-9
	5.00E-06	2.63161E-9	2.6586E-9	3.23782E-9	2.86663E-9	2.97062E-9	3.07255E-9	2.81478E-9	2.87915E-9	3.05279E-9			7.488E-6	3.84E-9
	6.00E-06	3.41776E-9	3.0377E-9	3.69308E-9	3.50488E-9	3.5127E-9	3.74448E-9	3.45354E-9	3.50458E-9	3.57953E-9			8.736E-6	4.48E-9
	7.00E-06	3.72952E-9	3.43449E-9	4.285E-9	3.9947E-9	4.1237E-9	4.15911E-9	3.81865E-9	3.84634E-9	4.271E-9			9.984E-6	5.12E-9
	8.00E-06	4.29205E-9	4.19865E-9	4.84985E-9	4.52983E-9	4.62851E-9	4.61816E-9	4.2414E-9	4.36773E-9	4.76834E-9			1.1232E-5	5.76E-9
	9.00E-06	4.97953E-9	4.61304E-9	5.33483E-9	4.99504E-9	5.22641E-9	5.25529E-9	4.78298E-9	5.02513E-9	5.17424E-9			1.248E-5	6.4E-9
	1.00E-05	5.41097E-9	4.9957E-9	5.74613E-9	5.5586E-9	5.69685E-9	5.76218E-9	5.25425E-9	5.40121E-9	5.79816E-9			1.3728E-5	7.04E-9
	1.1E-5	5.93847E-9	5.81124E-9	6.31811E-9	6.08454E-9	6.18697E-9	6.23546E-9	5.73907E-9	6.03596E-9	6.39174E-9			1.4976E-5	7.68E-9
	1.2E-5	6.44506E-9	6.19308E-9	6.6723E-9	6.63369E-9	6.68704E-9	6.69209E-9	6.34558E-9	6.42409E-9	6.68048E-9			1.6224E-5	8.32E-9
	1.3E-5	6.94599E-9	6.84517E-9	7.26439E-9	7.17975E-9	7.1429E-9	7.32421E-9	6.84628E-9	6.88541E-9	7.30064E-9			1.7472E-5	8.96E-9
	1.4E-5	7.5108E-9	7.23668E-9	7.82504E-9	7.77645E-9	7.68687E-9	7.98852E-9	7.44159E-9	7.47535E-9	7.82854E-9			1.872E-5	9.6E-9
	1.5E-5	8.24731E-9	7.80973E-9	8.37983E-9	8.29831E-9	8.1266E-9	8.33798E-9	7.94718E-9	8.04297E-9	8.33542E-9			1.9968E-5	1.024E-8
	1.6E-5	8.54105E-9	8.36255E-9	9.0055E-9	8.82169E-9	8.79609E-9	8.86288E-9	8.57217E-9	8.69106E-9	8.95395E-9			2.1216E-5	1.088E-8
	1.7E-5	9.13095E-9	8.70933E-9	9.53611E-9	9.14182E-9	9.31858E-9	9.57147E-9	9.094E-9	9.18884E-9	9.46932E-9			2.2464E-5	1.152E-8
	1.8E-5	9.52059E-9	9.28487E-9	1.0097E-8	9.55509E-9	9.73986E-9	9.97945E-9	9.72973E-9	9.61541E-9	9.80775E-9			2.3712E-5	1.216E-8
	1.9E-5	9.96417E-9	9.8165E-9	1.07297E-8	1.01154E-8	1.01005E-8	1.05044E-8	1.00365E-8	1.01832E-8	1.03715E-8			2.496E-5	1.28E-8
	2.00E-05	1.06013E-8	1.0434E-8	1.11832E-8	1.06265E-8	1.06059E-8	1.11167E-8	1.05083E-8	1.06854E-8	1.08776E-8			2.6208E-5	1.344E-8
	2.1E-5	1.11538E-8	1.09258E-8	1.15232E-8	1.11722E-8	1.11125E-8	1.15955E-8	1.11362E-8	1.12781E-8	1.15587E-8			2.7456E-5	1.408E-8
	2.2E-5	1.16306E-8	1.16406E-8	1.21011E-8	1.18601E-8	1.19057E-8	1.22534E-8	1.16938E-8	1.17931E-8	1.20761E-8			2.8704E-5	1.472E-8
	2.3E-5	1.23281E-8	1.21179E-8	1.26532E-8	1.242E-8	1.22819E-8	1.26144E-8	1.22138E-8	1.22381E-8	1.24952E-8			2.9952E-5	1.536E-8
	2.4E-5	1.29438E-8	1.26253E-8	1.30804E-8	1.27665E-8	1.2708E-8	1.30902E-8	1.26127E-8	1.26867E-8	1.30958E-8			3.12E-5	1.6E-8
	2.5E-5	1.33517E-8	1.29793E-8	1.35571E-8	1.31133E-8	1.34105E-8	1.35845E-8	1.31339E-8	1.31846E-8	1.34942E-8			3.2448E-5	1.664E-8
	2.6E-5	1.37583E-8	1.36804E-8	1.40955E-8	1.37933E-8	1.38965E-8	1.40549E-8	1.35767E-8	1.36807E-8	1.40569E-8			3.3696E-5	1.728E-8
	2.7E-5	1.44315E-8	1.42333E-8	1.46636E-8	1.42318E-8	1.43084E-8	1.45311E-8	1.40642E-8	1.44489E-8	1.466E-8			3.4944E-5	1.792E-8
	2.8E-5	1.50148E-8	1.46403E-8	1.51847E-8	1.50758E-8	1.47532E-8	1.50482E-8	1.46612E-8	1.48267E-8	1.50841E-8			3.6192E-5	1.856E-8
	2.9E-5	1.55608E-8	1.51678E-8	1.58152E-8	1.56695E-8	1.5406E-8	1.56881E-8	1.52426E-8	1.54489E-8	1.57957E-8			3.744E-5	1.92E-8
	3.00E-05	1.5943E-8	1.5869E-8	1.62792E-8	1.62164E-8	1.58238E-8	1.61642E-8	1.56502E-8	1.60441E-8	1.6195E-8			3.8688E-5	1.984E-8
	3.1E-5	1.6542E-8	1.64247E-8	1.68288E-8	1.66907E-8	1.64127E-8	1.65848E-8	1.62923E-8	1.64808E-8	1.65584E-8			3.9936E-5	2.048E-8
	3.2E-5	1.7038E-8	1.70043E-8	1.74221E-8	1.70513E-8	1.67671E-8	1.71609E-8	1.67322E-8	1.6928E-8	1.69992E-8			4.1184E-5	2.112E-8
	3.3E-5	1.75126E-8	1.74407E-8	1.79987E-8	1.76437E-8	1.75273E-8	1.76903E-8	1.70544E-8	1.75794E-8	1.76603E-8			4.2432E-5	2.176E-8
	3.4E-5	1.80629E-8	1.79519E-8	1.84479E-8	1.81481E-8	1.79772E-8	1.82145E-8	1.76143E-8	1.80379E-8	1.81861E-8			4.368E-5	2.24E-8
	3.5E-5	1.86432E-8	1.84472E-8	1.89889E-8	1.86129E-8	1.84427E-8	1.87745E-8	1.8011E-8	1.85865E-8	1.87024E-8			4.4928E-5	2.304E-8
	3.6E-5	1.90319E-8	1.88425E-8	1.94744E-8	1.89943E-8	1.88756E-8	1.92013E-8	1.85655E-8	1.91855E-8	1.89383E-8			4.6176E-5	2.368E-8
	3.7E-5	1.94518E-8	1.95192E-8	1.99297E-8	1.97044E-8	1.94922E-8	1.96911E-8	1.91312E-8	1.97477E-8	1.96076E-8			4.7424E-5	2.432E-8
	3.8E-5	1.98655E-8	2.00497E-8	2.02969E-8	2.03199E-8	1.99701E-8	2.01711E-8	1.95026E-8	2.01374E-8	2.01832E-8			4.8672E-5	2.496E-8
	3.9E-5	2.04448E-8	2.06229E-8	2.08135E-8	2.08191E-8	2.03521E-8	2.07246E-8	2.01477E-8	2.07135E-8	2.07206E-8			4.992E-5	2.56E-8
	4.00E-05	2.11578E-8	2.11254E-8	2.13455E-8	2.12756E-8	2.09566E-8	2.12821E-8	2.06786E-8	2.13868E-8	2.10967E-8			5.1168E-5	2.624E-8
	4.1E-5	2.14179E-8	2.15816E-8	2.1791E-8	2.16126E-8	2.14703E-8	2.17124E-8	2.10088E-8	2.16962E-8	2.17316E-8			5.2416E-5	2.688E-8
	4.2E-5	2.20127E-8	2.20128E-8	2.22881E-8	2.21775E-8	2.18881E-8	2.23732E-8	2.15319E-8	2.20949E-8	2.21355E-8			5.3664E-5	2.752E-8
	4.3E-5	2.25914E-8	2.24709E-8	2.28805E-8	2.26195E-8	2.24333E-8	2.26584E-8	2.20571E-8	2.24954E-8	2.25306E-8			5.4912E-5	2.816E-8
	4.4E-5	2.29535E-8	2.28902E-8	2.32474E-8	2.32373E-8	2.28438E-8	2.31579E-8	2.25391E-8	2.29499E-8	2.29519E-8			5.616E-5	2.88E-8
	4.5E-5	2.35788E-8	2.34449E-8	2.37984E-8	2.35935E-8	2.32163E-8	2.37213E-8	2.30594E-8	2.34921E-8	2.3314E-8			5.742E-5	7.0965E-9
	4.6E-5	2.4064E-8	2.39278E-8	2.4334E-8	2.41175E-8	2.39282E-8	2.41669E-8	2.35942E-8	2.3886E-8	2.37747E-8			5.7436E-5	7.0937E-9
	4.7E-5	2.46021E-8	2.43442E-8	2.48086E-8	2.46529E-8	2.41883E-8	2.45371E-8	2.39999E-8	2.43775E-8	2.40814E-8			5.7451E-5	7.0909E-9
	4.8E-5	2.47754E-8	2.47336E-8	2.53083E-8	2.50247E-8	2.45445E-8	2.47579E-8	2.43656E-8	2.46787E-8	2.44396E-8			5.7467E-5	7.0882E-9
	4.9E-5	2.55269E-8	2.52377E-8	2.58267E-8	2.55493E-8	2.49944E-8	2.52914E-8	2.47525E-8	2.49396E-8	2.46543E-8			5.7483E-5	7.0854E-9
	5.00E-05	2.57888E-8	2.56908E-8	2.63085E-8	2.59754E-8	2.54193E-8	2.56899E-8	2.51415E-8	2.51866E-8	2.49362E-8			5.7499E-5	7.0826E-9
	5.1E-5	2.62792E-8	2.60225E-8	2.66372E-8	2.6347E-8	2.5904E-8	2.59995E-8	2.51089E-8	2.5187E-8	2.48499E-8			5.7514E-5	7.0799E-9
	5.2E-5	2.67464E-8	2.64393E-8	2.70248E-8	2.65336E-8	2.60016E-8	2.61528E-8	2.53773E-8	2.50516E-8	2.43584E-8			5.753E-5	7.0771E-9
	5.3E-5	2.69898E-8	2.6873E-8	2.73691E-8	2.687E-8	2.61358E-8	2.62318E-8	2.50736E-8	2.391E-8	2.21561E-8			5.7546E-5	7.0744E-9
	5.4E-5	2.728E-8	2.72821E-8	2.77067E-8	2.67669E-8	2.59341E-8	2.52815E-8	2.30984E-8	2.07716E-8	1.81438E-8			5.7561E-5	7.0716E-9
	5.5E-5	2.71143E-8	2.70879E-8	2.71495E-8	2.61046E-8	2.43611E-8	2.20012E-8	1.87883E-8	1.6532E-8	1.49907E-8			5.7577E-5	7.0689E-9
	5.6E-5	2.55232E-8	2.57708E-8	2.50099E-8	2.26011E-8	1.91777E-8	1.67874E-8	1.47603E-8	1.41798E-8	1.37271E-8			5.7593E-5	7.0661E-9
	5.7E-5	2.08106E-8	2.08346E-8	1.93832E-8	1.65994E-8	1.4572E-8	1.40277E-8	1.3208E-8	1.33088E-8	1.30352E-8			5.7609E-5	7.0634E-9
	5.8E-5	1.53645E-8	1.51956E-8	1.45936E-8	1.36374E-8	1.2767E-8	1.30773E-8	1.25398E-8	1.27753E-8	1.27402E-8			5.7624E-5	7.0607E-9
	5.9E-5	1.28971E-8	1.2726E-8	1.28365E-8	1.2754E-8	1.22467E-8	1.27196E-8	1.21745E-8	1.24666E-8	1.25352E-8			5.764E-5	7.0579E-9
	6.00E-05	1.2159E-8	1.18775E-8	1.25199E-8	1.22504E-8	1.18735E-8	1.24947E-8	1.18761E-8	1.23971E-8	1.23001E-8			5.7656E-5	7.0552E-9
	6.1E-5	1.18431E-8	1.15091E-8	1.22809E-8	1.21047E-8	1.17241E-8	1.22882E-8	1.18712E-8	1.22044E-8	1.21212E-8			5.7672E-5	7.0525E-9
	6.2E-5	1.16633E-8	1.15303E-8	1.22104E-8	1.19022E-8	1.14985E-8	1.20331E-8	1.16884E-8	1.19717E-8	1.19994E-8			5.7688E-5	7.0497E-9
	6.3E-5	1.14689E-8	1.13132E-8	1.20472E-8	1.18666E-8	1.12841E-8	1.18992E-8	1.13721E-8	1.17493E-8	1.18973E-8			5.7703E-5	7.047E-9
	6.4E-5	1.12482E-8	1.11454E-8	1.19547E-8	1.17696E-8	1.12373E-8	1.17864E-8	1.1323E-8	1.17876E-8	1.17185E-8			5.7719E-5	7.0443E-9
	6.5E-5	1.1007E-8	1.09335E-8	1.17862E-8	1.13963E-8	1.11938E-8	1.16508E-8	1.12731E-8	1.14413E-8	1.15801E-8			5.7735E-5	7.0416E-9
	6.6E-5	1.09298E-8	1.08435E-8	1.15405E-8	1.1372E-8	1.115E-8	1.14839E-8	1.11683E-8	1.14486E-8	1.13912E-8			5.7751E-5	7.0389E-9
	6.7E-5	1.08003E-8	1.07395E-8	1.12442E-8	1.11759E-8	1.08789E-8	1.14278E-8	1.10497E-8	1.11523E-8	1.12614E-8			5.7766E-5	7.0362E-9
	6.8E-5	1.05011E-8	1.05347E-8	1.11377E-8	1.07345E-8	1.09053E-8	1.11237E-8	1.06753E-8	1.09116E-8	1.10289E-8			5.7782E-5	7.0334E-9
	6.9E-5	1.03756E-8	1.04214E-8	1.0836E-8	1.0854E-8	1.05929E-8	1.08108E-8	1.08236E-8	1.06629E-8	1.11207E-8			5.7798E-5	7.0307E-9
	7.00E-05	1.01777E-8	1.00518E-8	1.0554E-8	1.05829E-8	1.03298E-8	1.06972E-8	1.04723E-8	1.05311E-8	1.07991E-8			5.7814E-5	7.028E-9
	7.1E-5	9.86779E-9	9.91729E-9	1.03186E-8	1.03308E-8	9.93407E-9	1.04718E-8	1.02996E-8	1.00539E-8	1.06605E-8			5.783E-5	7.0253E-9
	7.2E-5	9.49355E-9	9.56979E-9	1.02022E-8	1.01803E-8	9.74768E-9	1.02381E-8	1.01018E-8	9.87734E-9	1.03042E-8			5.7846E-5	7.0226E-9
	7.3E-5	9.47798E-9	9.29853E-9	9.74088E-9	9.80241E-9	9.46064E-9	9.99981E-9	9.67603E-9	9.68175E-9	1.01063E-8			5.7861E-5	7.0199E-9
	7.4E-5	9.08044E-9	8.94819E-9	9.34387E-9	9.48926E-9	9.04491E-9	9.64338E-9	9.39306E-9	9.35952E-9	9.70965E-9			5.7877E-5	7.0172E-9
	7.5E-5	8.66673E-9	8.52014E-9	8.96371E-9	9.06156E-9	8.63881E-9	9.26723E-9	8.89552E-9	9.00774E-9	9.43869E-9			5.7893E-5	7.0146E-9
	7.6E-5	8.29012E-9	8.01387E-9	8.61184E-9	8.69309E-9	8.08339E-9	8.95385E-9	8.6627E-9	8.63579E-9	8.95242E-9			5.7909E-5	7.0119E-9
	7.7E-5	7.74015E-9	7.63245E-9	8.19958E-9	8.14212E-9	7.67535E-9	8.54278E-9	8.10827E-9	8.4812E-9	8.46713E-9			5.7925E-5	7.0092E-9
	7.8E-5	7.31985E-9	7.27843E-9	7.67273E-9	7.75011E-9	7.13439E-9	7.91264E-9	7.65729E-9	7.88067E-9	8.00236E-9			5.7941E-5	7.0065E-9
	7.9E-5	6.88768E-9	6.87511E-9	7.1877E-9	7.36096E-9	6.77813E-9	7.53701E-9	7.12713E-9	7.46864E-9	7.48776E-9			5.7957E-5	7.0038E-9
	8.00E-05	6.28263E-9	6.43005E-9	6.64439E-9	6.94154E-9	6.35534E-9	7.12118E-9	6.67603E-9	6.9453E-9	6.94471E-9			5.7972E-5	7.0012E-9
	8.1E-5	5.93501E-9	5.96733E-9	6.23164E-9	6.38893E-9	5.73441E-9	6.46271E-9	6.30204E-9	6.46555E-9	6.67082E-9			5.7988E-5	6.9985E-9
	8.2E-5	5.54772E-9	5.44484E-9	5.85532E-9	5.9716E-9	5.33697E-9	6.04921E-9	5.85842E-9	5.94512E-9	6.18539E-9			5.8004E-5	6.9958E-9
	8.3E-5	5.1499E-9	4.99778E-9	5.41312E-9	5.46951E-9	4.98532E-9	5.54513E-9	5.26986E-9	5.5569E-9	5.78604E-9			5.802E-5	6.9931E-9
	8.4E-5	4.78214E-9	4.63774E-9	5.03741E-9	5.08599E-9	4.63437E-9	5.20874E-9	5.0165E-9	5.09734E-9	5.26929E-9			5.8036E-5	6.9905E-9
	8.5E-5	4.49661E-9	4.30816E-9	4.61599E-9	4.90552E-9	4.63659E-9	4.94625E-9	4.60041E-9	4.78356E-9	5.04567E-9			5.8052E-5	6.9878E-9
	8.6E-5	4.22448E-9	3.98762E-9	4.57154E-9	4.62471E-9	4.2918E-9	4.72949E-9	4.46468E-9	4.67817E-9	4.83805E-9			5.8068E-5	6.9852E-9
	8.7E-5	3.92479E-9	3.9314E-9	4.38062E-9	4.43261E-9	4.08322E-9	4.55241E-9	4.31856E-9	4.38176E-9	4.55169E-9			5.8084E-5	6.9825E-9
	8.8E-5	3.78021E-9	3.82573E-9	4.13E-9	4.35756E-9	3.94324E-9	4.50282E-9	4.11785E-9	4.31746E-9	4.41227E-9			5.81E-5	6.9798E-9
	8.9E-5	3.71374E-9	3.46519E-9	3.9332E-9	4.2505E-9	3.75183E-9	4.41673E-9	4.01691E-9	4.12355E-9	4.2451E-9			5.8115E-5	6.9772E-9
	9.00E-05	3.59609E-9	3.55022E-9	3.76406E-9	4.22773E-9	3.83343E-9	4.37693E-9	3.92161E-9	4.02244E-9	4.29843E-9			5.8131E-5	6.9745E-9
	9.1E-5	3.55405E-9	3.60765E-9	3.79857E-9	4.10796E-9	3.65196E-9	4.31249E-9	3.96439E-9	3.94619E-9	4.31141E-9			5.8147E-5	6.9719E-9
	9.2E-5	3.84792E-9	3.64214E-9	4.06722E-9	4.18346E-9	3.84211E-9	4.1041E-9	3.89239E-9	4.03156E-9	4.14638E-9			5.8163E-5	6.9693E-9
	9.3E-5	3.78867E-9	3.58657E-9	4.13986E-9	4.11975E-9	3.7924E-9	4.15989E-9	3.80081E-9	3.92409E-9	4.22472E-9			5.8179E-5	6.9666E-9
	9.4E-5	3.87312E-9	3.67159E-9	4.10468E-9	4.12828E-9	3.81858E-9	4.22048E-9	3.92173E-9	3.99191E-9	4.15707E-9			5.8195E-5	6.964E-9
	9.5E-5	3.91693E-9	3.79228E-9	3.9385E-9	4.27663E-9	3.8206E-9	4.21003E-9	4.06445E-9	4.18692E-9	4.35405E-9			5.8211E-5	6.9613E-9
	9.6E-5	3.82854E-9	3.71342E-9	3.95947E-9	4.21868E-9	3.95382E-9	4.30286E-9	3.99491E-9	4.04101E-9	4.45952E-9			5.8227E-5	6.9587E-9
	9.7E-5	3.85619E-9	3.88092E-9	4.10438E-9	4.4616E-9	4.10701E-9	4.42743E-9	3.95662E-9	4.16987E-9	4.38012E-9			5.8243E-5	6.9561E-9
	9.8E-5	3.83461E-9	3.82358E-9	4.14207E-9	4.53813E-9	4.13397E-9	4.62174E-9	4.03448E-9	4.37927E-9	4.43782E-9			5.8259E-5	6.9535E-9
	9.9E-5	3.89805E-9	3.99422E-9	4.157E-9	4.46745E-9	4.25491E-9	4.69436E-9	4.26512E-9	4.31602E-9	4.60428E-9			5.8275E-5	6.9508E-9
	1.00E-04	3.97448E-9	4.13286E-9	4.38684E-9	4.56927E-9	4.39416E-9	4.93665E-9	4.33365E-9	4.37299E-9	4.56094E-9			5.8291E-5	6.9482E-9
	1.01E-4	4.17817E-9	4.19459E-9	4.47429E-9	4.61382E-9	4.48729E-9	4.64648E-9	4.41853E-9	4.49878E-9	4.57279E-9			5.8307E-5	6.9456E-9
	1.02E-4	4.3556E-9	4.31008E-9	4.43485E-9	4.66723E-9	4.44584E-9	4.78998E-9	4.40492E-9	4.43689E-9	4.61865E-9			5.8323E-5	6.943E-9
	1.03E-4	4.37449E-9	4.24671E-9	4.53198E-9	4.75902E-9	4.45724E-9	4.89788E-9	4.29655E-9	4.48866E-9	4.57886E-9			5.8339E-5	6.9404E-9
	1.04E-4	4.34482E-9	4.31195E-9	4.57897E-9	4.59751E-9	4.5709E-9	4.86483E-9	4.45906E-9	4.51313E-9	4.5898E-9			5.8355E-5	6.9378E-9
	1.05E-4	4.56527E-9	4.52465E-9	4.54341E-9	4.62981E-9	4.61978E-9	4.80965E-9	4.52977E-9	4.66109E-9	4.59627E-9			5.8371E-5	6.9351E-9
	1.06E-4	4.49938E-9	4.49822E-9	4.49421E-9	4.66856E-9	4.62603E-9	4.7366E-9	4.69035E-9	4.69433E-9	4.69802E-9			5.8387E-5	6.9325E-9
	1.07E-4	4.48341E-9	4.47344E-9	4.50161E-9	4.62934E-9	4.50599E-9	4.8706E-9	4.69107E-9	4.6121E-9	4.78418E-9			5.8403E-5	6.9299E-9
	1.08E-4	4.4223E-9	4.65573E-9	4.60034E-9	4.81665E-9	4.56973E-9	4.65756E-9	4.60593E-9	4.70688E-9	4.75075E-9			5.8419E-5	6.9273E-9
	1.09E-4	4.46956E-9	4.6018E-9	4.81257E-9	4.75335E-9	4.50219E-9	4.7909E-9	4.53033E-9	4.66865E-9	4.57472E-9			5.8435E-5	6.9247E-9
	1.1E-4	4.36931E-9	4.46814E-9	4.74743E-9	4.7303E-9	4.43749E-9	4.80197E-9	4.55952E-9	4.58918E-9	4.74584E-9			5.8451E-5	6.9221E-9
	1.11E-4	4.34873E-9	4.60411E-9	4.72754E-9	4.57018E-9	4.51585E-9	4.74513E-9	4.51508E-9	4.55472E-9	4.61641E-9			5.8467E-5	6.9196E-9
	1.12E-4	4.39486E-9	4.45348E-9	4.60639E-9	4.66262E-9	4.32621E-9	4.67375E-9	4.51929E-9	4.5276E-9	4.57867E-9			5.8483E-5	6.917E-9
	1.13E-4	4.41987E-9	4.42651E-9	4.68201E-9	4.70341E-9	4.26956E-9	4.56654E-9	4.61914E-9	4.61284E-9	4.4916E-9			5.8499E-5	6.9144E-9
	1.14E-4	4.32647E-9	4.29104E-9	4.4074E-9	4.42042E-9	4.22994E-9	4.568E-9	4.54517E-9	4.50352E-9	4.45466E-9			5.8515E-5	6.9118E-9
	1.15E-4	4.22628E-9	4.44472E-9	4.30146E-9	4.42265E-9	4.03404E-9	4.71484E-9	4.64088E-9	4.54055E-9	4.52716E-9			5.8531E-5	6.9092E-9
	1.16E-4	4.20892E-9	4.15763E-9	4.28428E-9	4.28636E-9	4.1824E-9	4.6102E-9	4.48012E-9	4.50416E-9	4.41285E-9			5.8547E-5	6.9066E-9
	1.17E-4	3.98275E-9	4.28897E-9	4.29772E-9	4.31617E-9	4.0692E-9	4.42613E-9	4.45271E-9	4.30466E-9	4.43627E-9			5.8563E-5	6.9041E-9
	1.18E-4	4.04503E-9	4.24668E-9	4.39272E-9	4.22516E-9	4.06237E-9	4.52409E-9	4.50209E-9	4.2712E-9	4.43707E-9			5.8579E-5	6.9015E-9
	1.19E-4	3.93776E-9	4.22973E-9	4.36246E-9	4.2635E-9	4.07563E-9	4.3415E-9	4.3623E-9	4.37837E-9	4.47409E-9			5.8595E-5	6.8989E-9
	1.2E-4	4.04534E-9	4.05793E-9	4.34809E-9	4.23151E-9	3.95747E-9	4.42296E-9	4.54099E-9	4.37458E-9	4.24292E-9			5.8611E-5	6.8963E-9
	1.21E-4	4.07159E-9	4.1109E-9	4.2635E-9	4.24813E-9	3.9803E-9	4.27061E-9	4.48339E-9	4.37492E-9	4.29113E-9			5.8627E-5	6.8938E-9
	1.22E-4	4.00666E-9	4.21456E-9	4.19628E-9	4.11644E-9	4.13108E-9	4.47519E-9	4.31079E-9	4.31171E-9	4.41585E-9			5.8643E-5	6.8912E-9
	1.23E-4	3.86206E-9	4.23417E-9	4.36382E-9	4.25196E-9	4.1139E-9	4.3314E-9	4.19902E-9	4.25641E-9	4.44459E-9			5.8659E-5	6.8886E-9
	1.24E-4	3.91525E-9	4.11662E-9	4.36647E-9	4.29479E-9	4.18444E-9	4.61219E-9	4.22135E-9	4.33727E-9	4.33296E-9			5.8675E-5	6.8861E-9
	1.25E-4	3.87538E-9	4.16287E-9	4.31026E-9	4.36752E-9	4.18864E-9	4.46729E-9	4.30016E-9	4.32691E-9	4.35138E-9			5.8692E-5	6.8835E-9
	1.26E-4	3.93274E-9	4.18091E-9	4.32576E-9	4.39186E-9	4.33899E-9	4.58949E-9	4.39517E-9	4.22861E-9	4.26872E-9			5.8708E-5	6.881E-9
	1.27E-4	3.91688E-9	4.23072E-9	4.27685E-9	4.22186E-9	4.09572E-9	4.55994E-9	4.31047E-9	4.28895E-9	4.38934E-9			5.8724E-5	6.8784E-9
	1.28E-4	3.85692E-9	4.36562E-9	4.36874E-9	4.24881E-9	4.09032E-9	4.70198E-9	4.3628E-9	4.1908E-9	4.40829E-9			5.874E-5	6.8759E-9
	1.29E-4	4.0631E-9	4.27104E-9	4.38884E-9	4.27101E-9	4.16697E-9	4.47457E-9	4.34252E-9	4.37391E-9	4.34917E-9			5.8756E-5	6.8733E-9
	1.3E-4	4.03251E-9	4.19549E-9	4.42169E-9	4.40505E-9	4.19161E-9	4.50962E-9	4.39245E-9	4.54249E-9	4.356E-9			5.8772E-5	6.8708E-9
	1.31E-4	4.04042E-9	4.41935E-9	4.49584E-9	4.39912E-9	4.16717E-9	4.54404E-9	4.41021E-9	4.23927E-9	4.43583E-9			5.8788E-5	6.8682E-9
	1.32E-4	3.92372E-9	4.31014E-9	4.36932E-9	4.48151E-9	4.08698E-9	4.47097E-9	4.35505E-9	4.32117E-9	4.52015E-9			5.8804E-5	6.8657E-9
	1.33E-4	3.85227E-9	4.32059E-9	4.38709E-9	4.47681E-9	4.16164E-9	4.47792E-9	4.48171E-9	4.25296E-9	4.3778E-9			5.882E-5	6.8632E-9
	1.34E-4	4.02186E-9	4.35639E-9	4.36061E-9	4.43312E-9	4.27051E-9	4.43112E-9	4.50015E-9	4.38396E-9	4.4951E-9			5.8837E-5	6.8606E-9
	1.35E-4	4.15729E-9	4.34096E-9	4.27013E-9	4.48392E-9	4.196E-9	4.60566E-9	4.59247E-9	4.45358E-9	4.53093E-9			5.8853E-5	6.8581E-9
	1.36E-4	4.32091E-9	4.32747E-9	4.19167E-9	4.41852E-9	4.18483E-9	4.68938E-9	4.64107E-9	4.46959E-9	4.60691E-9			5.8869E-5	6.8556E-9
	1.37E-4	4.30149E-9	4.40366E-9	4.16003E-9	4.53007E-9	4.2031E-9	4.69085E-9	4.58201E-9	4.56401E-9	4.65442E-9			5.8885E-5	6.8531E-9
	1.38E-4	4.3411E-9	4.5111E-9	4.3459E-9	4.57702E-9	4.27035E-9	4.62479E-9	4.53568E-9	4.3845E-9	4.57464E-9			5.8901E-5	6.8505E-9
	1.39E-4	4.34983E-9	4.68381E-9	4.49511E-9	4.56237E-9	4.3322E-9	4.73297E-9	4.64339E-9	4.55708E-9	4.6285E-9			5.8917E-5	6.848E-9
	1.4E-4	4.30104E-9	4.66022E-9	4.39384E-9	4.60329E-9	4.25879E-9	4.82368E-9	4.77822E-9	4.43893E-9	4.70015E-9			5.8933E-5	6.8455E-9
	1.41E-4	4.26832E-9	4.59704E-9	4.55714E-9	4.69406E-9	4.2723E-9	4.72403E-9	4.51028E-9	4.54624E-9	4.78525E-9			5.895E-5	6.843E-9
	1.42E-4	4.3685E-9	4.60125E-9	4.39693E-9	4.69746E-9	4.3819E-9	4.75761E-9	4.54046E-9	4.59009E-9	4.7073E-9			5.8966E-5	6.8405E-9
	1.43E-4	4.29129E-9	4.56833E-9	4.44338E-9	4.72626E-9	4.08394E-9	4.52415E-9	4.55784E-9	4.4504E-9	4.78702E-9			5.8982E-5	6.838E-9
	1.44E-4	4.49563E-9	4.45098E-9	4.44678E-9	4.71256E-9	4.32852E-9	4.71797E-9	4.6581E-9	4.56892E-9	4.66108E-9			5.8998E-5	6.8355E-9
	1.45E-4	4.52944E-9	4.59684E-9	4.45074E-9	4.69191E-9	4.20912E-9	4.63882E-9	4.57833E-9	4.54395E-9	4.64181E-9			5.9014E-5	6.8329E-9
	1.46E-4	4.32659E-9	4.54819E-9	4.46309E-9	4.72291E-9	4.23376E-9	4.63948E-9	4.6236E-9	4.5121E-9	4.507E-9			5.903E-5	6.8304E-9
	1.47E-4	4.36241E-9	4.41705E-9	4.46968E-9	4.5912E-9	4.27559E-9	4.60762E-9	4.60319E-9	4.57293E-9	4.54265E-9			5.9047E-5	6.8279E-9
	1.48E-4	4.40838E-9	4.3867E-9	4.71971E-9	4.61337E-9	4.17007E-9	4.717E-9	4.54045E-9	4.60636E-9	4.4586E-9			5.9063E-5	6.8254E-9
	1.49E-4	4.42656E-9	4.36834E-9	4.52045E-9	4.6318E-9	4.08218E-9	4.65917E-9	4.38332E-9	4.49821E-9	4.38785E-9			5.9079E-5	6.823E-9
	1.5E-4	4.44266E-9	4.27759E-9	4.42794E-9	4.6E-9	4.23692E-9	4.69898E-9	4.31418E-9	4.63561E-9	4.50923E-9			5.9095E-5	6.8205E-9
	1.51E-4	4.29583E-9	4.37708E-9	4.40555E-9	4.62226E-9	4.41219E-9	4.64068E-9	4.31985E-9	4.72801E-9	4.63368E-9			5.9111E-5	6.818E-9
	1.52E-4	4.21878E-9	4.30839E-9	4.31305E-9	4.63291E-9	4.24444E-9	4.50469E-9	4.19463E-9	4.53804E-9	4.43824E-9			5.9128E-5	6.8155E-9
	1.53E-4	4.25611E-9	4.31727E-9	4.40638E-9	4.43714E-9	4.21322E-9	4.61945E-9	4.36254E-9	4.48144E-9	4.3326E-9			5.9144E-5	6.813E-9
	1.54E-4	3.98732E-9	4.331E-9	4.46185E-9	4.45328E-9	4.23484E-9	4.57767E-9	4.37055E-9	4.34385E-9	4.38845E-9			5.916E-5	6.8105E-9
	1.55E-4	4.09483E-9	4.46952E-9	4.61147E-9	4.51199E-9	4.28185E-9	4.63303E-9	4.36146E-9	4.44618E-9	4.51376E-9			5.9176E-5	6.808E-9
	1.56E-4	4.14749E-9	4.41599E-9	4.62261E-9	4.35813E-9	4.32984E-9	4.62921E-9	4.50689E-9	4.54659E-9	4.48028E-9			5.9192E-5	6.8056E-9
	1.57E-4	4.20931E-9	4.28274E-9	4.54062E-9	4.44393E-9	4.24087E-9	4.79326E-9	4.47639E-9	4.65732E-9	4.345E-9			5.9209E-5	6.8031E-9
	1.58E-4	4.22542E-9	4.28592E-9	4.408E-9	4.33406E-9	4.09958E-9	4.80987E-9	4.4217E-9	4.49402E-9	4.47517E-9			5.9225E-5	6.8006E-9
	1.59E-4	4.21206E-9	4.25777E-9	4.55795E-9	4.35776E-9	4.16893E-9	4.72001E-9	4.47518E-9	4.34803E-9	4.41285E-9			5.9241E-5	6.7981E-9
	1.6E-4	4.23494E-9	4.2594E-9	4.39424E-9	4.60542E-9	4.23439E-9	4.9464E-9	4.59895E-9	4.58356E-9	4.4073E-9			5.9257E-5	6.7957E-9
	1.61E-4	4.17114E-9	4.2847E-9	4.39964E-9	4.58943E-9	4.22284E-9	4.79739E-9	4.68479E-9	4.62705E-9	4.36596E-9			5.9274E-5	6.7932E-9
	1.62E-4	4.30228E-9	4.23902E-9	4.67826E-9	4.47186E-9	4.08779E-9	4.77814E-9	4.65288E-9	4.45435E-9	4.49917E-9			5.929E-5	6.7907E-9
	1.63E-4	4.41249E-9	4.27599E-9	4.66192E-9	4.46272E-9	4.14551E-9	4.75586E-9	4.50605E-9	4.5701E-9	4.59226E-9			5.9306E-5	6.7883E-9
	1.64E-4	4.2606E-9	4.27636E-9	4.56072E-9	4.48287E-9	4.17652E-9	4.59588E-9	4.42504E-9	4.66771E-9	4.69086E-9			5.9322E-5	6.7858E-9
	1.65E-4	4.41959E-9	4.33604E-9	4.74628E-9	4.46897E-9	4.28083E-9	4.73276E-9	4.46455E-9	4.56E-9	4.67294E-9			5.9339E-5	6.7834E-9
	1.66E-4	4.43104E-9	4.40146E-9	4.76205E-9	4.45331E-9	4.29795E-9	4.82953E-9	4.41291E-9	4.77873E-9	4.72977E-9			5.9355E-5	6.7809E-9
	1.67E-4	4.47885E-9	4.45473E-9	4.74856E-9	4.39225E-9	4.40679E-9	4.76062E-9	4.5569E-9	4.86166E-9	4.75064E-9			5.9371E-5	6.7785E-9
	1.68E-4	4.35737E-9	4.28435E-9	4.93987E-9	4.48042E-9	4.58277E-9	4.97378E-9	4.43814E-9	4.82404E-9	4.6834E-9			5.9388E-5	6.776E-9
	1.69E-4	4.48648E-9	4.399E-9	4.88746E-9	4.62667E-9	4.48443E-9	4.78266E-9	4.57292E-9	4.7881E-9	4.80019E-9			5.9404E-5	6.7736E-9
	1.7E-4	4.58083E-9	4.44867E-9	4.96485E-9	4.52458E-9	4.6183E-9	4.86812E-9	4.58018E-9	4.74424E-9	4.8267E-9			5.942E-5	6.7711E-9
	1.71E-4	4.54957E-9	4.59912E-9	4.95176E-9	4.60712E-9	4.68783E-9	4.76793E-9	4.41448E-9	4.84231E-9	4.56731E-9			5.9436E-5	6.7687E-9
	1.72E-4	4.74209E-9	4.63382E-9	4.8808E-9	4.62318E-9	4.79567E-9	4.91798E-9	4.3598E-9	4.87156E-9	4.87319E-9			5.9453E-5	6.7663E-9
	1.73E-4	4.61045E-9	4.57804E-9	4.82481E-9	4.65912E-9	4.75592E-9	4.86375E-9	4.2805E-9	4.83985E-9	4.91367E-9			5.9469E-5	6.7638E-9
	1.74E-4	4.5229E-9	4.54093E-9	4.88438E-9	4.72283E-9	4.65856E-9	4.98541E-9	4.53494E-9	4.96395E-9	4.87294E-9			5.9485E-5	6.7614E-9
	1.75E-4	4.63381E-9	4.46407E-9	5.01795E-9	4.68527E-9	4.54371E-9	5.0216E-9	4.59802E-9	5.01227E-9	5.00985E-9			5.9502E-5	6.759E-9
	1.76E-4	4.50871E-9	4.46518E-9	5.00192E-9	4.69849E-9	4.64514E-9	5.0698E-9	4.54687E-9	5.11763E-9	5.00666E-9			5.9518E-5	6.7565E-9
	1.77E-4	4.59315E-9	4.55306E-9	4.91803E-9	4.66455E-9	4.53359E-9	5.12523E-9	4.41645E-9	5.06479E-9	4.91694E-9			5.9534E-5	6.7541E-9
	1.78E-4	4.54266E-9	4.54882E-9	4.91069E-9	4.70144E-9	4.59894E-9	5.02546E-9	4.54497E-9	4.80537E-9	4.94636E-9			5.9551E-5	6.7517E-9
	1.79E-4	4.46787E-9	4.54316E-9	4.84768E-9	4.61446E-9	4.4657E-9	5.07882E-9	4.66577E-9	4.83552E-9	4.93384E-9			5.9567E-5	6.7493E-9
	1.8E-4	4.40964E-9	4.63611E-9	5.04287E-9	4.63339E-9	4.52353E-9	5.12897E-9	4.58749E-9	4.85155E-9	4.88033E-9			5.9583E-5	6.7468E-9
	1.81E-4	4.43914E-9	4.61965E-9	4.96793E-9	4.4801E-9	4.4512E-9	4.8702E-9	4.50677E-9	4.92629E-9	4.78627E-9			5.96E-5	6.7444E-9
	1.82E-4	4.50629E-9	4.59359E-9	4.74289E-9	4.48719E-9	4.39839E-9	4.87843E-9	4.55493E-9	4.80653E-9	4.72449E-9			5.9616E-5	6.742E-9
	1.83E-4	4.41506E-9	4.58967E-9	4.77153E-9	4.40988E-9	4.28047E-9	4.8904E-9	4.35379E-9	4.87795E-9	4.53932E-9			5.9632E-5	6.7396E-9
	1.84E-4	4.25411E-9	4.63435E-9	4.63721E-9	4.55553E-9	4.26463E-9	4.86626E-9	4.55192E-9	4.63516E-9	4.53785E-9			5.9649E-5	6.7372E-9
	1.85E-4	4.2125E-9	4.53491E-9	4.67106E-9	4.41168E-9	4.19897E-9	4.73329E-9	4.3157E-9	4.77358E-9	4.59517E-9			5.9665E-5	6.7348E-9
	1.86E-4	4.10534E-9	4.46312E-9	4.6068E-9	4.49191E-9	4.22138E-9	4.63389E-9	4.24084E-9	4.69148E-9	4.394E-9			5.9681E-5	6.7324E-9
	1.87E-4	4.07502E-9	4.51799E-9	4.53487E-9	4.3283E-9	4.18595E-9	4.60572E-9	4.13866E-9	4.5161E-9	4.25559E-9			5.9698E-5	6.73E-9
	1.88E-4	4.06741E-9	4.34168E-9	4.35257E-9	4.46111E-9	3.97645E-9	4.5183E-9	3.93437E-9	4.5353E-9	4.32602E-9			5.9714E-5	6.7276E-9
	1.89E-4	4.14023E-9	4.12488E-9	4.3196E-9	4.32591E-9	3.86358E-9	4.45148E-9	3.91219E-9	4.52275E-9	4.30331E-9			5.973E-5	6.7252E-9
	1.9E-4	3.99161E-9	4.03586E-9	4.31254E-9	4.07907E-9	3.93775E-9	4.37332E-9	3.93041E-9	4.5573E-9	4.20832E-9			5.9747E-5	6.7228E-9
	1.91E-4	3.93742E-9	4.06223E-9	4.07889E-9	4.01262E-9	3.73894E-9	4.31854E-9	3.80144E-9	4.30204E-9	3.91719E-9			5.9763E-5	6.7204E-9
	1.92E-4	3.80031E-9	3.99325E-9	4.09508E-9	3.9399E-9	3.81401E-9	4.14022E-9	3.74272E-9	4.05255E-9	4.03449E-9			5.978E-5	6.718E-9
	1.93E-4	3.81978E-9	3.88701E-9	4.17975E-9	3.8167E-9	3.59152E-9	3.84708E-9	3.8728E-9	3.92625E-9	3.96582E-9			5.9796E-5	6.7156E-9
	1.94E-4	3.65341E-9	3.75528E-9	3.92291E-9	3.74013E-9	3.53573E-9	3.96733E-9	3.63633E-9	4.04903E-9	3.94588E-9			5.9812E-5	6.7132E-9
	1.95E-4	3.61442E-9	3.67406E-9	3.77821E-9	3.7937E-9	3.37628E-9	3.78473E-9	3.63504E-9	3.87712E-9	3.98584E-9			5.9829E-5	6.7108E-9
	1.96E-4	3.59466E-9	3.56161E-9	3.72798E-9	3.72701E-9	3.24429E-9	3.67217E-9	3.64173E-9	3.8088E-9	3.7491E-9			5.9845E-5	6.7085E-9
	1.97E-4	3.31948E-9	3.41248E-9	3.6114E-9	3.64337E-9	3.32619E-9	3.7234E-9	3.49162E-9	3.68488E-9	3.657E-9			5.9862E-5	6.7061E-9
	1.98E-4	3.37257E-9	3.43553E-9	3.56927E-9	3.59973E-9	3.12887E-9	3.64585E-9	3.48478E-9	3.61243E-9	3.6345E-9			5.9878E-5	6.7037E-9
	1.99E-4	3.39855E-9	3.46257E-9	3.40431E-9	3.48209E-9	3.02623E-9	3.49969E-9	3.34782E-9	3.64988E-9	3.59827E-9			5.9894E-5	6.7013E-9
	2.00E-04	3.15584E-9	3.42946E-9	3.38034E-9	3.4414E-9	2.99415E-9	3.55713E-9	3.26269E-9	3.53527E-9	3.31632E-9			5.9911E-5	6.699E-9
	2.01E-4	3.12586E-9	3.4309E-9	3.30705E-9	3.44382E-9	3.04009E-9	3.31813E-9	3.1464E-9	3.50906E-9	3.26052E-9			5.9927E-5	6.6966E-9
	2.02E-4	2.98301E-9	3.3067E-9	3.26193E-9	3.32949E-9	2.87542E-9	3.1936E-9	3.22808E-9	3.38076E-9	3.32775E-9			5.9944E-5	6.6942E-9
	2.03E-4	2.85939E-9	3.10425E-9	3.19033E-9	3.28243E-9	2.87838E-9	3.28529E-9	3.12944E-9	3.31192E-9	3.18248E-9			5.996E-5	6.6919E-9
	2.04E-4	2.79325E-9	3.10841E-9	3.2316E-9	3.09274E-9	2.68607E-9	3.13156E-9	3.25219E-9	3.16758E-9	3.08192E-9			5.9977E-5	6.6895E-9
	2.05E-4	2.72933E-9	2.91195E-9	3.14636E-9	2.95684E-9	2.68427E-9	3.20336E-9	3.08958E-9	3.15633E-9	2.98228E-9			5.9993E-5	6.6871E-9
	2.06E-4	2.63019E-9	3.00724E-9	3.15082E-9	3.03236E-9	2.86456E-9	3.0484E-9	2.887E-9	3.03915E-9	2.9864E-9			6.0009E-5	6.6848E-9
	2.07E-4	2.55808E-9	2.89006E-9	3.11874E-9	2.80238E-9	2.69554E-9	2.93421E-9	3.03431E-9	2.79405E-9	3.03607E-9			6.0026E-5	6.6824E-9
	2.08E-4	2.53918E-9	2.72575E-9	2.94982E-9	2.8911E-9	2.65795E-9	2.75929E-9	2.79298E-9	2.99438E-9	3.00335E-9			6.0042E-5	6.6801E-9
	2.09E-4	2.38973E-9	2.67329E-9	2.94884E-9	2.70045E-9	2.61413E-9	2.76839E-9	2.69881E-9	2.79803E-9	2.80043E-9			6.0059E-5	6.6777E-9
	2.1E-4	2.54006E-9	2.66237E-9	2.85339E-9	2.6917E-9	2.53293E-9	2.66098E-9	2.64046E-9	2.64456E-9	2.69899E-9			6.0075E-5	6.6754E-9
	2.11E-4	2.36276E-9	2.51344E-9	2.8433E-9	2.68129E-9	2.47424E-9	2.48253E-9	2.46511E-9	2.72915E-9	2.53218E-9			6.0092E-5	6.673E-9
	2.12E-4	2.17238E-9	2.53941E-9	2.7181E-9	2.68516E-9	2.30794E-9	2.68325E-9	2.45889E-9	2.68008E-9	2.4887E-9			6.0108E-5	6.6707E-9
	2.13E-4	2.01526E-9	2.39881E-9	2.68825E-9	2.54408E-9	2.22699E-9	2.52418E-9	2.45525E-9	2.64508E-9	2.41635E-9			6.0125E-5	6.6683E-9
	2.14E-4	1.89727E-9	2.36683E-9	2.669E-9	2.56803E-9	2.25754E-9	2.46529E-9	2.34214E-9	2.60539E-9	2.61116E-9			6.0141E-5	6.666E-9
	2.15E-4	1.80591E-9	2.33719E-9	2.674E-9	2.49735E-9	2.09743E-9	2.43537E-9	2.25287E-9	2.36519E-9	2.30345E-9			6.0158E-5	6.6637E-9
	2.16E-4	1.90775E-9	2.27656E-9	2.52836E-9	2.47489E-9	2.00933E-9	2.37592E-9	2.02886E-9	2.21297E-9	2.24069E-9			6.0174E-5	6.6613E-9
	2.17E-4	1.76412E-9	2.12922E-9	2.54347E-9	2.38824E-9	1.99168E-9	2.34013E-9	2.11204E-9	2.26932E-9	2.28596E-9			6.0191E-5	6.659E-9
	2.18E-4	1.75215E-9	2.12687E-9	2.38425E-9	2.38457E-9	1.85787E-9	2.32193E-9	2.12021E-9	2.33691E-9	2.23685E-9			6.0207E-5	6.6567E-9
	2.19E-4	1.55588E-9	1.97363E-9	2.24215E-9	2.33012E-9	1.82262E-9	2.22142E-9	1.9712E-9	2.37079E-9	2.01663E-9			6.0224E-5	6.6543E-9
	2.2E-4	1.5249E-9	1.952E-9	2.22044E-9	2.19193E-9	1.6615E-9	2.10249E-9	1.83858E-9	2.10589E-9	1.99643E-9			6.024E-5	6.652E-9
	2.21E-4	1.46333E-9	2.00911E-9	2.13792E-9	2.14147E-9	1.78514E-9	2.1504E-9	1.83497E-9	2.14556E-9	2.21126E-9			6.0257E-5	6.6497E-9
	2.22E-4	1.5623E-9	1.90977E-9	2.02688E-9	2.08477E-9	1.73736E-9	2.0586E-9	1.88952E-9	1.98696E-9	2.04809E-9			6.0273E-5	6.6474E-9
	2.23E-4	1.37026E-9	1.89364E-9	1.9647E-9	1.97375E-9	1.62467E-9	2.06221E-9	1.82277E-9	2.01965E-9	2.06421E-9			6.029E-5	6.6451E-9
	2.24E-4	1.41227E-9	1.92024E-9	2.042E-9	2.11506E-9	1.70973E-9	1.80291E-9	1.86674E-9	1.92599E-9	2.03168E-9			6.0306E-5	6.6427E-9
	2.25E-4	1.45346E-9	1.72153E-9	1.97333E-9	1.93121E-9	1.75083E-9	1.78316E-9	1.81815E-9	1.82543E-9	1.88289E-9			6.0323E-5	6.6404E-9
	2.26E-4	1.51855E-9	1.69147E-9	1.92346E-9	1.8841E-9	1.43934E-9	1.77979E-9	1.7539E-9	1.84554E-9	1.87684E-9			6.0339E-5	6.6381E-9
	2.27E-4	1.51037E-9	1.64992E-9	1.91241E-9	1.81898E-9	1.40368E-9	1.69769E-9	1.73088E-9	1.79635E-9	1.78293E-9			6.0356E-5	6.6358E-9
	2.28E-4	1.37326E-9	1.55555E-9	1.87292E-9	1.8905E-9	1.40922E-9	1.7599E-9	1.71077E-9	1.75045E-9	1.71722E-9			6.0372E-5	6.6335E-9
	2.29E-4	1.26437E-9	1.47034E-9	1.69298E-9	1.751E-9	1.3377E-9	1.82002E-9	1.57097E-9	1.6989E-9	1.65579E-9			6.0389E-5	6.6312E-9
	2.3E-4	1.32126E-9	1.53995E-9	1.8251E-9	1.67085E-9	1.20909E-9	1.81362E-9	1.58337E-9	1.79281E-9	1.61666E-9			6.0405E-5	6.6289E-9
	2.31E-4	1.17412E-9	1.46379E-9	1.83332E-9	1.55147E-9	1.07533E-9	1.72512E-9	1.4951E-9	1.65713E-9	1.53131E-9			6.0422E-5	6.6266E-9
	2.32E-4	1.12205E-9	1.38193E-9	1.88777E-9	1.59032E-9	1.22081E-9	1.68569E-9	1.44351E-9	1.67589E-9	1.53534E-9			6.0438E-5	6.6243E-9
	2.33E-4	1.08644E-9	1.38922E-9	1.91799E-9	1.58741E-9	1.17428E-9	1.74654E-9	1.32902E-9	1.72171E-9	1.58315E-9			6.0455E-5	6.622E-9
	2.34E-4	1.11037E-9	1.44513E-9	1.70108E-9	1.65075E-9	1.16303E-9	1.65887E-9	1.56527E-9	1.69612E-9	1.47558E-9			6.0472E-5	6.6197E-9
	2.35E-4	9.32812E-10	1.36226E-9	1.65227E-9	1.65027E-9	1.17691E-9	1.64522E-9	1.47454E-9	1.61552E-9	1.31528E-9			6.0488E-5	6.6174E-9
	2.36E-4	1.11031E-9	1.23094E-9	1.51251E-9	1.58307E-9	1.14251E-9	1.55336E-9	1.48226E-9	1.4226E-9	1.37931E-9			6.0505E-5	6.6151E-9
	2.37E-4	1.12424E-9	1.24386E-9	1.49166E-9	1.47968E-9	1.15883E-9	1.57225E-9	1.46726E-9	1.42258E-9	1.26576E-9			6.0521E-5	6.6128E-9
	2.38E-4	1.05904E-9	1.12238E-9	1.63597E-9	1.46451E-9	1.23552E-9	1.52307E-9	1.39653E-9	1.28936E-9	1.30712E-9			6.0538E-5	6.6105E-9
	2.39E-4	1.0474E-9	1.16409E-9	1.61677E-9	1.35921E-9	1.17296E-9	1.44247E-9	1.34529E-9	1.27637E-9	1.21153E-9			6.0554E-5	6.6083E-9
	2.4E-4	1.07789E-9	1.05457E-9	1.42799E-9	1.40304E-9	1.00341E-9	1.47438E-9	1.53821E-9	1.21353E-9	1.24528E-9			6.0571E-5	6.606E-9
	2.41E-4	1.13223E-9	1.07969E-9	1.36469E-9	1.28225E-9	1.03351E-9	1.50329E-9	1.46771E-9	1.4178E-9	1.24622E-9			6.0588E-5	6.6037E-9
	2.42E-4	1.10136E-9	9.18012E-10	1.33698E-9	1.18102E-9	9.34169E-10	1.3332E-9	1.27579E-9	1.41644E-9	1.32064E-9			6.0604E-5	6.6014E-9
	2.43E-4	9.19523E-10	1.02611E-9	1.346E-9	1.28659E-9	9.22744E-10	1.26323E-9	1.30531E-9	1.24214E-9	1.14334E-9			6.0621E-5	6.5992E-9
	2.44E-4	7.84936E-10	1.04773E-9	1.40488E-9	1.31866E-9	9.11935E-10	1.54496E-9	1.25777E-9	1.22296E-9	1.35271E-9			6.0637E-5	6.5969E-9
	2.45E-4	9.22191E-10	1.00867E-9	1.39772E-9	1.27599E-9	9.24294E-10	1.32725E-9	1.44408E-9	1.29375E-9	1.37688E-9			6.0654E-5	6.5946E-9
	2.46E-4	7.96541E-10	9.26894E-10	1.29947E-9	1.38132E-9	8.90958E-10	1.43427E-9	1.14519E-9	1.36702E-9	1.32123E-9			6.0671E-5	6.5924E-9
	2.47E-4	8.40251E-10	1.02825E-9	1.39544E-9	1.3024E-9	1.01916E-9	1.41517E-9	1.20956E-9	1.04143E-9	1.33273E-9			6.0687E-5	6.5901E-9
	2.48E-4	8.46779E-10	8.48825E-10	1.31789E-9	1.43715E-9	8.98671E-10	1.37906E-9	1.23994E-9	1.07571E-9	1.21842E-9			6.0704E-5	6.5878E-9
	2.49E-4	8.2369E-10	9.91447E-10	1.2228E-9	1.33224E-9	9.70665E-10	1.32663E-9	1.23036E-9	1.04673E-9	1.35683E-9			6.072E-5	6.5856E-9
	2.5E-4	5.96271E-10	1.02673E-9	1.15306E-9	1.26473E-9	8.49911E-10	1.35196E-9	1.22056E-9	1.00779E-9	1.27908E-9			6.0737E-5	6.5833E-9
	2.51E-4	7.19392E-10	1.06331E-9	1.04774E-9	1.35507E-9	8.58234E-10	1.32762E-9	1.13527E-9	1.02423E-9	1.29487E-9			6.0754E-5	6.5811E-9
	2.52E-4	6.96164E-10	9.71476E-10	1.14527E-9	1.30837E-9	8.51863E-10	1.36511E-9	1.21336E-9	9.97498E-10	1.19607E-9			6.077E-5	6.5788E-9
	2.53E-4	6.2081E-10	1.07272E-9	1.13506E-9	1.18345E-9	9.30395E-10	1.27089E-9	1.30514E-9	8.68046E-10	1.20727E-9			6.0787E-5	6.5765E-9
	2.54E-4	6.66108E-10	8.62915E-10	1.30236E-9	1.34938E-9	8.1329E-10	1.33826E-9	1.23635E-9	9.53104E-10	1.30052E-9			6.0804E-5	6.5743E-9
	2.55E-4	7.9204E-10	9.52378E-10	1.33751E-9	1.14385E-9	7.77764E-10	1.37377E-9	1.15124E-9	8.81679E-10	1.19933E-9			6.082E-5	6.5721E-9
	2.56E-4	5.39846E-10	8.61874E-10	1.40074E-9	1.23017E-9	8.04872E-10	1.26647E-9	1.20395E-9	9.79729E-10	1.06367E-9			6.0837E-5	6.5698E-9
	2.57E-4	5.13303E-10	8.9946E-10	1.39985E-9	1.17501E-9	9.25387E-10	1.27128E-9	1.33536E-9	1.13127E-9	1.20161E-9			6.0853E-5	6.5676E-9
	2.58E-4	6.94165E-10	7.29234E-10	1.26757E-9	1.20472E-9	8.5887E-10	1.23067E-9	1.06696E-9	1.11505E-9	1.24237E-9			6.087E-5	6.5653E-9
	2.59E-4	5.03335E-10	9.50314E-10	1.18621E-9	1.16692E-9	8.29225E-10	1.23555E-9	1.10579E-9	1.17815E-9	1.21017E-9			6.0887E-5	6.5631E-9
	2.6E-4	5.43399E-10	9.44842E-10	1.05709E-9	1.11714E-9	6.95032E-10	1.2117E-9	1.0602E-9	1.12107E-9	1.13432E-9			6.0903E-5	6.5608E-9
	2.61E-4	4.68329E-10	9.45716E-10	1.10173E-9	1.01203E-9	7.34919E-10	1.4844E-9	1.13915E-9	1.14524E-9	1.19104E-9			6.092E-5	6.5586E-9
	2.62E-4	5.64972E-10	8.37877E-10	1.25214E-9	1.0271E-9	7.27043E-10	1.25922E-9	1.13245E-9	1.0913E-9	1.2016E-9			6.0937E-5	6.5564E-9
	2.63E-4	5.50191E-10	8.83582E-10	1.33666E-9	9.96095E-10	8.15107E-10	1.19988E-9	1.03768E-9	1.19942E-9	1.05132E-9			6.0953E-5	6.5542E-9
	2.64E-4	5.32084E-10	8.05611E-10	1.23135E-9	1.01953E-9	9.05541E-10	1.14238E-9	1.01456E-9	1.10977E-9	1.02216E-9			6.097E-5	6.5519E-9
	2.65E-4	5.08948E-10	8.79856E-10	1.12555E-9	1.00486E-9	8.30723E-10	1.10487E-9	1.00999E-9	1.03504E-9	1.02916E-9			6.0987E-5	6.5497E-9
	2.66E-4	5.50997E-10	6.88633E-10	1.03869E-9	1.06248E-9	6.98028E-10	1.05814E-9	8.62059E-10	7.47352E-10	9.22813E-10			6.1004E-5	6.5475E-9
	2.67E-4	4.19069E-10	5.7139E-10	1.0784E-9	1.0614E-9	8.52853E-10	1.16814E-9	8.92382E-10	7.20211E-10	7.44562E-10			6.102E-5	6.5453E-9
	2.68E-4	4.87038E-10	8.26246E-10	1.05059E-9	1.02578E-9	6.91108E-10	1.05107E-9	8.86919E-10	8.53974E-10	7.76506E-10			6.1037E-5	6.543E-9
	2.69E-4	4.32438E-10	6.61099E-10	1.06245E-9	1.00756E-9	6.97142E-10	1.0426E-9	9.71805E-10	7.47764E-10	8.38057E-10			6.1054E-5	6.5408E-9
	2.7E-4	5.51776E-10	8.26097E-10	1.01928E-9	9.33165E-10	7.17078E-10	9.7194E-10	8.41561E-10	9.12178E-10	7.98761E-10			6.107E-5	6.5386E-9
	2.71E-4	4.77018E-10	7.15949E-10	1.15104E-9	9.17591E-10	6.5233E-10	8.2287E-10	8.32312E-10	8.60439E-10	7.32575E-10			6.1087E-5	6.5364E-9
	2.72E-4	4.80472E-10	5.74947E-10	9.791E-10	9.39219E-10	5.58523E-10	1.01872E-9	9.32706E-10	7.50528E-10	7.52735E-10			6.1104E-5	6.5342E-9
	2.73E-4	3.90786E-10	4.8884E-10	9.44807E-10	9.11089E-10	6.45662E-10	1.00694E-9	9.09168E-10	6.30945E-10	8.21735E-10			6.112E-5	6.532E-9
	2.74E-4	4.23736E-10	5.12835E-10	9.24179E-10	7.57027E-10	6.00579E-10	9.60571E-10	7.59178E-10	7.0879E-10	7.93694E-10			6.1137E-5	6.5298E-9
	2.75E-4	4.18312E-10	5.57673E-10	1.13039E-9	8.17156E-10	5.44023E-10	8.63877E-10	7.49687E-10	6.2731E-10	8.7132E-10			6.1154E-5	6.5276E-9
	2.76E-4	4.16228E-10	4.37087E-10	9.99098E-10	7.47679E-10	5.37643E-10	8.79437E-10	6.40636E-10	7.59852E-10	5.89513E-10			6.1171E-5	6.5254E-9
	2.77E-4	4.9514E-10	5.52873E-10	1.07383E-9	7.95981E-10	6.04073E-10	1.02226E-9	6.66897E-10	7.08584E-10	6.65371E-10			6.1187E-5	6.5232E-9
	2.78E-4	5.11359E-10	5.97528E-10	1.017E-9	8.44849E-10	5.77496E-10	1.03842E-9	7.59202E-10	7.09259E-10	8.92072E-10			6.1204E-5	6.521E-9
	2.79E-4	4.50229E-10	5.91948E-10	1.006E-9	8.8763E-10	6.60039E-10	9.30425E-10	4.93755E-10	7.10377E-10	5.97594E-10			6.1221E-5	6.5188E-9
	2.8E-4	5.67129E-10	5.9283E-10	1.10139E-9	9.55452E-10	5.7697E-10	1.01985E-9	5.07597E-10	6.70639E-10	7.45954E-10			6.1238E-5	6.5166E-9
	2.81E-4	5.97299E-10	6.56387E-10	9.39212E-10	9.11061E-10	3.46347E-10	9.88043E-10	4.34648E-10	7.66204E-10	7.21389E-10			6.1254E-5	6.5144E-9
	2.82E-4	5.13292E-10	5.39458E-10	9.01257E-10	7.95869E-10	4.89768E-10	9.27267E-10	4.80116E-10	6.30752E-10	7.62155E-10			6.1271E-5	6.5122E-9
	2.83E-4	4.75611E-10	6.65349E-10	1.01603E-9	7.63256E-10	4.77382E-10	7.68104E-10	6.70639E-10	7.29425E-10	9.0131E-10			6.1288E-5	6.51E-9
	2.84E-4	3.8623E-10	6.88611E-10	8.33119E-10	7.63347E-10	5.41649E-10	8.18199E-10	6.22755E-10	6.76213E-10	8.15237E-10			6.1305E-5	6.5078E-9
	2.85E-4	4.47014E-10	6.91299E-10	9.09906E-10	7.6754E-10	5.42547E-10	9.98235E-10	5.06502E-10	6.93831E-10	7.63221E-10			6.1321E-5	6.5056E-9
	2.86E-4	5.05962E-10	7.49979E-10	6.80399E-10	7.6958E-10	5.26693E-10	8.95918E-10	5.24134E-10	6.10404E-10	8.66245E-10			6.1338E-5	6.5035E-9
	2.87E-4	4.61472E-10	6.0008E-10	8.12512E-10	8.13791E-10	4.87589E-10	9.73191E-10	6.55316E-10	6.80165E-10	7.94074E-10			6.1355E-5	6.5013E-9
	2.88E-4	4.04907E-10	6.70921E-10	8.07478E-10	8.97073E-10	4.83381E-10	1.06027E-9	5.8717E-10	6.08577E-10	8.96757E-10			6.1372E-5	6.4991E-9
	2.89E-4	4.6862E-10	6.92878E-10	8.00228E-10	8.20872E-10	3.95399E-10	8.60476E-10	6.44526E-10	6.01752E-10	9.01249E-10			6.1388E-5	6.4969E-9
	2.9E-4	3.16145E-10	7.68275E-10	9.54195E-10	8.31957E-10	4.59345E-10	8.30654E-10	4.84008E-10	4.88894E-10	8.71609E-10			6.1405E-5	6.4948E-9
	2.91E-4	1.76912E-10	5.31247E-10	1.01426E-9	7.29085E-10	5.07413E-10	8.68116E-10	4.98602E-10	6.49985E-10	7.26164E-10			6.1422E-5	6.4926E-9
	2.92E-4	2.68833E-10	5.93966E-10	9.43303E-10	7.86301E-10	4.23619E-10	7.98774E-10	5.99204E-10	5.27122E-10	8.30708E-10			6.1439E-5	6.4904E-9
	2.93E-4	2.3376E-10	6.26629E-10	7.86705E-10	7.49414E-10	4.3223E-10	9.12134E-10	5.35553E-10	5.56036E-10	8.14465E-10			6.1456E-5	6.4883E-9
	2.94E-4	3.79599E-10	5.38222E-10	8.04025E-10	7.4996E-10	5.05633E-10	8.4876E-10	4.51026E-10	5.32641E-10	8.37712E-10			6.1472E-5	6.4861E-9
	2.95E-4	3.82053E-10	6.246E-10	8.82856E-10	6.90807E-10	5.06999E-10	1.00132E-9	4.89276E-10	4.90002E-10	8.23608E-10			6.1489E-5	6.4839E-9
	2.96E-4	3.47764E-10	7.14455E-10	8.9099E-10	7.06419E-10	6.00889E-10	1.01524E-9	3.89879E-10	4.84483E-10	8.90392E-10			6.1506E-5	6.4818E-9
	2.97E-4	4.60086E-10	5.46434E-10	9.07105E-10	7.07696E-10	5.26294E-10	1.01783E-9	4.48921E-10	5.65753E-10	1.00271E-9			6.1523E-5	6.4796E-9
	2.98E-4	3.727E-10	7.3571E-10	8.42412E-10	8.06446E-10	5.17087E-10	9.78552E-10	6.51001E-10	5.26914E-10	8.6218E-10			6.154E-5	6.4775E-9
	2.99E-4	4.65799E-10	8.20679E-10	7.77939E-10	9.13962E-10	5.18107E-10	9.41462E-10	6.5292E-10	5.91187E-10	8.35289E-10			6.1556E-5	6.4753E-9
	3.00E-04	2.79918E-10	7.11418E-10	7.50389E-10	7.99112E-10	5.06429E-10	9.40994E-10	6.89288E-10	5.22506E-10	7.37034E-10			6.1573E-5	6.4732E-9
	3.01E-4	3.2295E-10	8.35247E-10	8.18552E-10	1.01435E-9	4.80856E-10	8.77436E-10	5.69117E-10	6.39602E-10	9.27654E-10			6.159E-5	6.471E-9
	3.02E-4	3.09426E-10	7.97852E-10	9.40151E-10	1.00383E-9	4.48845E-10	9.64774E-10	5.16057E-10	6.33465E-10	8.69699E-10			6.1607E-5	6.4689E-9
	3.03E-4	2.15961E-10	6.25116E-10	9.81227E-10	7.83403E-10	5.15398E-10	9.73247E-10	5.976E-10	7.47248E-10	7.7188E-10			6.1624E-5	6.4667E-9
	3.04E-4	2.10934E-10	6.46399E-10	9.12444E-10	7.09456E-10	5.2922E-10	1.03049E-9	5.87706E-10	7.19713E-10	9.31316E-10			6.164E-5	6.4646E-9
	3.05E-4	1.66785E-10	5.85052E-10	8.68562E-10	6.47554E-10	3.87163E-10	1.01646E-9	6.45842E-10	7.04426E-10	8.67695E-10			6.1657E-5	6.4624E-9
	3.06E-4	1.9658E-10	6.83358E-10	6.94241E-10	9.14118E-10	4.51941E-10	1.07342E-9	6.98594E-10	6.38572E-10	8.20887E-10			6.1674E-5	6.4603E-9
	3.07E-4	4.6994E-10	5.51087E-10	7.55317E-10	8.31931E-10	4.85322E-10	8.88065E-10	6.93185E-10	7.79728E-10	7.35398E-10			6.1691E-5	6.4582E-9
	3.08E-4	4.27107E-10	5.28394E-10	8.00929E-10	9.43552E-10	4.76554E-10	9.44077E-10	5.5665E-10	7.19337E-10	1.10173E-9			6.1708E-5	6.456E-9
	3.09E-4	3.56848E-10	6.03167E-10	8.06138E-10	9.4631E-10	5.072E-10	1.0962E-9	5.94019E-10	6.73303E-10	9.67139E-10			6.1725E-5	6.4539E-9
	3.1E-4	4.54606E-10	4.35976E-10	6.91941E-10	1.12904E-9	6.31437E-10	1.23302E-9	6.11521E-10	7.32464E-10	8.84022E-10			6.1742E-5	6.4518E-9
	3.11E-4	4.47946E-10	5.56146E-10	7.2717E-10	9.39435E-10	5.56094E-10	1.21353E-9	6.54498E-10	6.6196E-10	9.68956E-10			6.1758E-5	6.4496E-9
	3.12E-4	4.80079E-10	7.5559E-10	7.92484E-10	9.33109E-10	4.97254E-10	9.70604E-10	6.31264E-10	7.09926E-10	1.01472E-9			6.1775E-5	6.4475E-9
	3.13E-4	4.92658E-10	6.1507E-10	7.62129E-10	7.88335E-10	5.68398E-10	7.55634E-10	6.60026E-10	7.83891E-10	1.03768E-9			6.1792E-5	6.4454E-9
	3.14E-4	3.90048E-10	5.42742E-10	6.95858E-10	8.53747E-10	6.59898E-10	9.08377E-10	8.48708E-10	8.44013E-10	9.76644E-10			6.1809E-5	6.4433E-9
	3.15E-4	4.25436E-10	6.00162E-10	8.66848E-10	9.28877E-10	5.83354E-10	9.90957E-10	7.91724E-10	8.26265E-10	8.6553E-10			6.1826E-5	6.4411E-9
	3.16E-4	4.36933E-10	5.23131E-10	7.2321E-10	8.69464E-10	6.09875E-10	9.69761E-10	6.69108E-10	8.32236E-10	9.44866E-10			6.1843E-5	6.439E-9
	3.17E-4	4.9055E-10	4.27506E-10	7.8078E-10	9.9871E-10	5.73326E-10	1.12333E-9	7.52588E-10	8.70882E-10	8.59E-10			6.186E-5	6.4369E-9
	3.18E-4	5.35919E-10	3.97974E-10	8.95614E-10	8.69339E-10	7.10804E-10	1.14403E-9	7.7157E-10	7.47267E-10	9.30273E-10			6.1876E-5	6.4348E-9
	3.19E-4	5.33686E-10	4.04756E-10	9.30792E-10	8.7181E-10	5.32178E-10	1.01985E-9	8.34751E-10	8.57088E-10	9.61425E-10			6.1893E-5	6.4327E-9
	3.2E-4	6.01325E-10	4.35847E-10	8.40962E-10	7.37659E-10	5.78485E-10	1.04846E-9	8.14218E-10	7.2743E-10	8.27993E-10			6.191E-5	6.4306E-9
	3.21E-4	6.61941E-10	5.3311E-10	8.34918E-10	9.15607E-10	4.87596E-10	1.10479E-9	7.38029E-10	6.38392E-10	8.13247E-10			6.1927E-5	6.4285E-9
	3.22E-4	5.79211E-10	5.94385E-10	8.47516E-10	8.95155E-10	6.45377E-10	1.04711E-9	7.24255E-10	7.81387E-10	7.66998E-10			6.1944E-5	6.4264E-9
	3.23E-4	5.10764E-10	3.18263E-10	9.95364E-10	8.45188E-10	6.45904E-10	1.00328E-9	5.26866E-10	8.71645E-10	9.09719E-10			6.1961E-5	6.4243E-9
	3.24E-4	4.30485E-10	5.63199E-10	8.80257E-10	8.8857E-10	6.25571E-10	1.04327E-9	4.78713E-10	8.13557E-10	7.8946E-10			6.1978E-5	6.4222E-9
	3.25E-4	3.79709E-10	5.3077E-10	7.10215E-10	7.86527E-10	7.1849E-10	1.0125E-9	5.81382E-10	7.73671E-10	8.78006E-10			6.1995E-5	6.42E-9
	3.26E-4	4.03117E-10	5.18047E-10	7.0664E-10	8.85601E-10	6.06966E-10	1.0166E-9	7.38233E-10	6.38757E-10	8.21424E-10			6.2012E-5	6.418E-9
	3.27E-4	4.4012E-10	4.14631E-10	6.45545E-10	9.16403E-10	6.06218E-10	1.07111E-9	6.82771E-10	7.10484E-10	8.28809E-10			6.2029E-5	6.4159E-9
	3.28E-4	4.39655E-10	5.97776E-10	8.03474E-10	7.7622E-10	7.05814E-10	1.00458E-9	6.52354E-10	7.67013E-10	9.18833E-10			6.2046E-5	6.4138E-9
	3.29E-4	4.55809E-10	3.72148E-10	8.97435E-10	7.08042E-10	5.43102E-10	9.34627E-10	6.2778E-10	8.06587E-10	9.54587E-10			6.2062E-5	6.4117E-9
	3.3E-4	5.23447E-10	3.24184E-10	8.62735E-10	7.13597E-10	5.93394E-10	9.01774E-10	5.51975E-10	7.36226E-10	1.04276E-9			6.2079E-5	6.4096E-9
	3.31E-4	5.5529E-10	4.90845E-10	6.52991E-10	7.07372E-10	5.95371E-10	8.83595E-10	6.57835E-10	6.8274E-10	8.23942E-10			6.2096E-5	6.4075E-9
	3.32E-4	5.37558E-10	4.40724E-10	7.45273E-10	7.57921E-10	6.35839E-10	9.81476E-10	7.35474E-10	9.73604E-10	8.17043E-10			6.2113E-5	6.4054E-9
	3.33E-4	4.06115E-10	5.23077E-10	7.00587E-10	6.82541E-10	6.34334E-10	9.29629E-10	7.30971E-10	9.02515E-10	9.32144E-10			6.213E-5	6.4033E-9
	3.34E-4	4.29336E-10	3.91325E-10	7.34195E-10	5.97713E-10	6.81899E-10	1.06805E-9	8.36275E-10	9.15497E-10	6.63038E-10			6.2147E-5	6.4012E-9
	3.35E-4	4.59063E-10	5.03342E-10	7.38214E-10	6.72362E-10	7.21705E-10	1.03612E-9	7.9558E-10	9.32114E-10	7.55592E-10			6.2164E-5	6.3992E-9
	3.36E-4	5.88313E-10	5.38553E-10	9.12997E-10	6.78532E-10	8.09208E-10	1.10089E-9	8.23894E-10	1.07163E-9	8.15075E-10			6.2181E-5	6.3971E-9
	3.37E-4	5.46373E-10	6.42017E-10	7.79793E-10	6.04945E-10	6.59311E-10	1.08124E-9	8.8704E-10	1.11842E-9	8.1731E-10			6.2198E-5	6.395E-9
	3.38E-4	6.17355E-10	4.8225E-10	8.22478E-10	7.18206E-10	7.9344E-10	1.08302E-9	8.75214E-10	1.01256E-9	8.81889E-10			6.2215E-5	6.3929E-9
	3.39E-4	6.51311E-10	5.15692E-10	8.32149E-10	7.91012E-10	9.10345E-10	1.00737E-9	8.201E-10	1.02282E-9	6.85056E-10			6.2232E-5	6.3909E-9
	3.4E-4	7.03758E-10	6.47704E-10	9.03438E-10	7.69259E-10	9.11835E-10	1.00306E-9	7.25304E-10	1.02039E-9	8.80766E-10			6.2249E-5	6.3888E-9
	3.41E-4	5.68823E-10	6.71924E-10	8.22985E-10	8.06782E-10	8.09936E-10	8.25596E-10	8.02925E-10	1.04375E-9	9.39949E-10			6.2266E-5	6.3867E-9
	3.42E-4	6.69524E-10	5.95913E-10	8.24586E-10	9.45033E-10	7.21521E-10	9.41801E-10	9.09803E-10	9.49236E-10	9.64956E-10			6.2283E-5	6.3847E-9
	3.43E-4	7.6726E-10	5.69473E-10	7.00879E-10	7.88263E-10	8.31287E-10	9.95741E-10	9.84229E-10	8.96572E-10	8.49543E-10			6.23E-5	6.3826E-9
	3.44E-4	6.99019E-10	7.21475E-10	7.84792E-10	8.62774E-10	5.92232E-10	9.69453E-10	8.74713E-10	9.07115E-10	7.41882E-10			6.2317E-5	6.3805E-9
	3.45E-4	6.06966E-10	6.58901E-10	7.33505E-10	8.27271E-10	7.48015E-10	9.06023E-10	9.20418E-10	1.03849E-9	9.80245E-10			6.2334E-5	6.3785E-9
	3.46E-4	5.95003E-10	7.3065E-10	5.91083E-10	7.93896E-10	7.39948E-10	8.15625E-10	1.00766E-9	9.54433E-10	1.09581E-9			6.2351E-5	6.3764E-9
	3.47E-4	5.44375E-10	7.76058E-10	7.72225E-10	8.0551E-10	7.53368E-10	9.69275E-10	9.6498E-10	8.65504E-10	9.09376E-10			6.2368E-5	6.3744E-9
	3.48E-4	5.93702E-10	7.30914E-10	8.98675E-10	7.41598E-10	6.66584E-10	9.89481E-10	9.75627E-10	1.06436E-9	9.38958E-10			6.2385E-5	6.3723E-9
	3.49E-4	5.98953E-10	5.82884E-10	8.71537E-10	7.72177E-10	8.09343E-10	9.00549E-10	9.75515E-10	1.18733E-9	9.67857E-10			6.2402E-5	6.3702E-9
	3.5E-4	5.97765E-10	4.54703E-10	7.92218E-10	9.91199E-10	9.01825E-10	1.02562E-9	8.84436E-10	1.25112E-9	9.87048E-10			6.2419E-5	6.3682E-9
	3.51E-4	6.10675E-10	8.32126E-10	9.68649E-10	1.07719E-9	6.45198E-10	8.95322E-10	9.5173E-10	1.14055E-9	1.04369E-9			6.2436E-5	6.3661E-9
	3.52E-4	6.77374E-10	9.05388E-10	1.00959E-9	9.79404E-10	8.13202E-10	9.0677E-10	1.02307E-9	1.18673E-9	1.08417E-9			6.2453E-5	6.3641E-9
	3.53E-4	5.88974E-10	8.70743E-10	9.63465E-10	1.06478E-9	7.02957E-10	1.05477E-9	9.67727E-10	1.24851E-9	1.32797E-9			6.247E-5	6.3621E-9
	3.54E-4	7.26342E-10	9.50396E-10	9.81793E-10	1.18491E-9	7.60165E-10	9.4321E-10	1.07278E-9	1.23923E-9	1.24029E-9			6.2487E-5	6.36E-9
	3.55E-4	7.51935E-10	9.06099E-10	9.29441E-10	1.09359E-9	9.16604E-10	1.13181E-9	1.08206E-9	1.14633E-9	1.19484E-9			6.2504E-5	6.358E-9
	3.56E-4	8.12035E-10	9.78489E-10	1.04456E-9	1.10079E-9	8.85765E-10	1.13611E-9	1.20232E-9	1.29313E-9	1.16747E-9			6.2521E-5	6.3559E-9
	3.57E-4	8.52342E-10	9.02927E-10	1.1022E-9	1.12108E-9	8.07513E-10	1.06954E-9	1.19887E-9	1.24984E-9	1.28051E-9			6.2538E-5	6.3539E-9
	3.58E-4	9.16242E-10	9.63127E-10	1.08228E-9	1.01617E-9	9.10901E-10	1.05127E-9	1.12014E-9	1.27223E-9	1.31684E-9			6.2555E-5	6.3519E-9
	3.59E-4	9.63912E-10	8.37455E-10	1.19961E-9	1.21665E-9	9.94335E-10	1.12522E-9	1.10938E-9	1.27121E-9	1.29543E-9			6.2572E-5	6.3498E-9
	3.6E-4	1.01555E-9	9.85537E-10	1.25058E-9	1.13889E-9	9.45952E-10	1.22551E-9	1.16043E-9	1.25485E-9	1.24962E-9			6.2589E-5	6.3478E-9
	3.61E-4	9.34304E-10	9.69633E-10	1.38306E-9	1.14479E-9	1.02797E-9	1.2156E-9	1.30362E-9	1.33017E-9	1.25956E-9			6.2606E-5	6.3458E-9
	3.62E-4	1.05575E-9	1.07736E-9	1.36935E-9	1.16047E-9	1.09597E-9	1.32956E-9	1.3599E-9	1.37275E-9	1.22644E-9			6.2623E-5	6.3437E-9
	3.63E-4	9.20364E-10	1.02211E-9	1.15554E-9	1.2994E-9	1.09256E-9	1.39312E-9	1.24292E-9	1.30765E-9	1.36963E-9			6.264E-5	6.3417E-9
	3.64E-4	1.1007E-9	1.10168E-9	1.25502E-9	1.41895E-9	1.01213E-9	1.32573E-9	1.30963E-9	1.40823E-9	1.43755E-9			6.2657E-5	6.3397E-9
	3.65E-4	1.16541E-9	1.02686E-9	1.31379E-9	1.68708E-9	9.38832E-10	1.43555E-9	1.34101E-9	1.52452E-9	1.42915E-9			6.2674E-5	6.3377E-9
	3.66E-4	1.2787E-9	1.13244E-9	1.26797E-9	1.52655E-9	9.69277E-10	1.53349E-9	1.36802E-9	1.51717E-9	1.42743E-9			6.2691E-5	6.3356E-9
	3.67E-4	1.13585E-9	8.78266E-10	1.33127E-9	1.52539E-9	8.13744E-10	1.58464E-9	1.31267E-9	1.55698E-9	1.36726E-9			6.2708E-5	6.3336E-9
	3.68E-4	1.1582E-9	1.19106E-9	1.267E-9	1.41631E-9	9.42906E-10	1.63425E-9	1.31099E-9	1.57672E-9	1.42779E-9			6.2725E-5	6.3316E-9
	3.69E-4	1.12307E-9	1.19117E-9	1.40156E-9	1.59677E-9	7.97818E-10	1.5825E-9	1.391E-9	1.5078E-9	1.46421E-9			6.2742E-5	6.3296E-9
	3.7E-4	1.07921E-9	1.19962E-9	1.42154E-9	1.66169E-9	7.87427E-10	1.68622E-9	1.43239E-9	1.68729E-9	1.5025E-9			6.2759E-5	6.3276E-9
	3.71E-4	1.21855E-9	1.32444E-9	1.48379E-9	1.56687E-9	9.45317E-10	1.48809E-9	1.44553E-9	1.69474E-9	1.54911E-9			6.2776E-5	6.3256E-9
	3.72E-4	1.20808E-9	1.2859E-9	1.49601E-9	1.70509E-9	9.81849E-10	1.51169E-9	1.45773E-9	1.58139E-9	1.52867E-9			6.2794E-5	6.3236E-9
	3.73E-4	1.11178E-9	1.4665E-9	1.37503E-9	1.72991E-9	1.0492E-9	1.63776E-9	1.5969E-9	1.64375E-9	1.64582E-9			6.2811E-5	6.3216E-9
	3.74E-4	1.13422E-9	1.33891E-9	1.56475E-9	1.73689E-9	1.03405E-9	1.54454E-9	1.68204E-9	1.62234E-9	1.53315E-9			6.2828E-5	6.3196E-9
	3.75E-4	1.05035E-9	1.38524E-9	1.58659E-9	1.75541E-9	1.1575E-9	1.57309E-9	1.77878E-9	1.65246E-9	1.60074E-9			6.2845E-5	6.3176E-9
	3.76E-4	1.18145E-9	1.52575E-9	1.83726E-9	1.60194E-9	1.23702E-9	1.74131E-9	1.80348E-9	1.72249E-9	1.75961E-9			6.2862E-5	6.3156E-9
	3.77E-4	1.21275E-9	1.57985E-9	1.73723E-9	1.72784E-9	1.30506E-9	1.7392E-9	1.82502E-9	1.72279E-9	1.89173E-9			6.2879E-5	6.3136E-9
	3.78E-4	1.20435E-9	1.59628E-9	1.71035E-9	1.93351E-9	1.35039E-9	1.86424E-9	1.86565E-9	1.77955E-9	1.89092E-9			6.2896E-5	6.3116E-9
	3.79E-4	1.32483E-9	1.65948E-9	1.73792E-9	1.62177E-9	1.35131E-9	1.77752E-9	1.9077E-9	1.93836E-9	1.92439E-9			6.2913E-5	6.3096E-9
	3.8E-4	1.62213E-9	1.72498E-9	1.86527E-9	1.73706E-9	1.50789E-9	1.85897E-9	2.10503E-9	2.0178E-9	1.93536E-9			6.293E-5	6.3076E-9
	3.81E-4	1.52586E-9	1.77936E-9	1.93596E-9	1.91335E-9	1.59895E-9	2.00471E-9	2.16763E-9	2.12072E-9	2.04428E-9			6.2947E-5	6.3056E-9
	3.82E-4	1.67884E-9	1.98689E-9	1.83088E-9	2.03984E-9	1.78114E-9	2.07485E-9	2.3452E-9	2.11048E-9	2.12996E-9			6.2964E-5	6.3036E-9
	3.83E-4	1.6881E-9	2.1181E-9	1.69223E-9	2.217E-9	1.84728E-9	2.33005E-9	2.30542E-9	2.1004E-9	2.05539E-9			6.2982E-5	6.3016E-9
	3.84E-4	1.73427E-9	2.13444E-9	1.98064E-9	2.31472E-9	2.00769E-9	2.40537E-9	2.57879E-9	2.22385E-9	2.33282E-9			6.2999E-5	6.2996E-9
	3.85E-4	2.08203E-9	2.29234E-9	2.06964E-9	2.39445E-9	2.16986E-9	2.55572E-9	2.59398E-9	2.49144E-9	2.56746E-9			6.3016E-5	6.2976E-9
	3.86E-4	2.06527E-9	2.48945E-9	2.22842E-9	2.45544E-9	2.36016E-9	2.59724E-9	2.58503E-9	2.6182E-9	2.72525E-9			6.3033E-5	6.2957E-9
	3.87E-4	2.26319E-9	2.51742E-9	2.5671E-9	2.61864E-9	2.47601E-9	2.75121E-9	2.81682E-9	2.76784E-9	2.89853E-9			6.305E-5	6.2937E-9
	3.88E-4	2.47509E-9	2.66658E-9	2.68441E-9	2.91689E-9	2.62769E-9	3.08146E-9	3.03172E-9	2.83923E-9	2.92605E-9			6.3067E-5	6.2917E-9
	3.89E-4	2.6392E-9	2.89319E-9	3.12023E-9	3.2279E-9	2.75896E-9	3.10582E-9	3.36489E-9	3.29924E-9	3.16649E-9			6.3084E-5	6.2897E-9
	3.9E-4	3.00766E-9	3.30851E-9	3.47314E-9	3.61212E-9	3.21253E-9	3.73754E-9	3.66464E-9	3.50685E-9	3.52429E-9			6.3101E-5	6.2877E-9
	3.91E-4	3.3792E-9	3.73295E-9	4.08254E-9	4.29492E-9	3.77813E-9	4.25472E-9	4.42699E-9	4.07042E-9	3.8917E-9			6.3119E-5	6.2858E-9
	3.92E-4	4.16268E-9	4.5502E-9	4.90741E-9	5.13878E-9	4.68595E-9	5.12708E-9	5.10754E-9	4.98343E-9	4.70425E-9			6.3136E-5	6.2838E-9
	3.93E-4	5.13286E-9	5.57705E-9	5.71164E-9	6.27636E-9	5.59462E-9	6.04314E-9	6.05795E-9	6.05522E-9	5.78943E-9			6.3153E-5	6.2818E-9
	3.94E-4	6.09247E-9	6.61125E-9	6.81281E-9	7.26249E-9	6.53665E-9	7.00519E-9	7.25384E-9	7.08267E-9	6.62267E-9			6.317E-5	6.2799E-9
	3.95E-4	7.16092E-9	7.71621E-9	8.044E-9	8.43664E-9	7.62481E-9	8.11844E-9	8.38489E-9	8.03115E-9	7.81159E-9			6.3187E-5	6.2779E-9
	3.96E-4	8.296E-9	8.89932E-9	9.1332E-9	9.57902E-9	8.93037E-9	9.29701E-9	9.50699E-9	9.13753E-9	8.87867E-9			6.3204E-5	6.2759E-9
	3.97E-4	9.59627E-9	1.0086E-8	1.04961E-8	1.07194E-8	1.00923E-8	1.04672E-8	1.05883E-8	1.04382E-8	1.01251E-8			6.3221E-5	6.274E-9
	3.98E-4	1.08926E-8	1.1125E-8	1.15553E-8	1.17831E-8	1.10157E-8	1.1512E-8	1.16213E-8	1.14762E-8	1.14032E-8			6.3239E-5	6.272E-9
	3.99E-4	1.20698E-8	1.23573E-8	1.25834E-8	1.29453E-8	1.24136E-8	1.26934E-8	1.29408E-8	1.28436E-8	1.26478E-8			6.3256E-5	6.2701E-9
	4.00E-04	1.32543E-8	1.35402E-8	1.37087E-8	1.40052E-8	1.34488E-8	1.39191E-8	1.39441E-8	1.40197E-8	1.3706E-8			6.3273E-5	6.2681E-9
	4.01E-4	1.43395E-8	1.46119E-8	1.46283E-8	1.50545E-8	1.44758E-8	1.48334E-8	1.52459E-8	1.50883E-8	1.48197E-8			6.329E-5	6.2661E-9
	4.02E-4	1.52754E-8	1.57408E-8	1.58825E-8	1.6069E-8	1.55195E-8	1.59518E-8	1.61615E-8	1.61387E-8	1.57995E-8			6.3307E-5	6.2642E-9
	4.03E-4	1.63195E-8	1.67034E-8	1.69269E-8	1.70317E-8	1.66607E-8	1.69335E-8	1.72399E-8	1.70943E-8	1.69849E-8			6.3325E-5	6.2622E-9
	4.04E-4	1.73103E-8	1.77751E-8	1.80111E-8	1.80316E-8	1.7614E-8	1.79536E-8	1.824E-8	1.81373E-8	1.81069E-8			6.3342E-5	6.2603E-9
	4.05E-4	1.82996E-8	1.87073E-8	1.90289E-8	1.91468E-8	1.88699E-8	1.9111E-8	1.93402E-8	1.92129E-8	1.8987E-8			6.3359E-5	6.2583E-9
	4.06E-4	1.95137E-8	1.96773E-8	2.00341E-8	2.02871E-8	1.98341E-8	1.99336E-8	2.0169E-8	2.02271E-8	2.0083E-8			6.3376E-5	6.2564E-9
	4.07E-4	2.06851E-8	2.10266E-8	2.12336E-8	2.13897E-8	2.09126E-8	2.09795E-8	2.13706E-8	2.1334E-8	2.10309E-8			6.3393E-5	6.2545E-9
	4.08E-4	2.15789E-8	2.20138E-8	2.21021E-8	2.23756E-8	2.17626E-8	2.20113E-8	2.23777E-8	2.23223E-8	2.19657E-8			6.341E-5	6.2525E-9
	4.09E-4	2.25828E-8	2.29285E-8	2.32322E-8	2.33373E-8	2.29766E-8	2.30683E-8	2.34145E-8	2.33933E-8	2.30768E-8			6.3428E-5	6.2506E-9
													6.3445E-5	6.2486E-9
													6.3462E-5	6.2467E-9
													6.3479E-5	6.2448E-9
													6.3497E-5	6.2428E-9
													6.3514E-5	6.2409E-9
													6.3531E-5	6.239E-9
													6.3548E-5	6.2371E-9
													6.3565E-5	6.2351E-9
													6.3583E-5	6.2332E-9
													6.36E-5	6.2313E-9
													6.3617E-5	6.2294E-9
													6.3634E-5	6.2274E-9
													6.3652E-5	6.2255E-9
													6.3669E-5	6.2236E-9
													6.3686E-5	6.2217E-9
													6.3703E-5	6.2198E-9
													6.3721E-5	6.2179E-9
													6.3738E-5	6.216E-9
													6.3755E-5	6.2141E-9
													6.3772E-5	6.2122E-9
													6.379E-5	6.2103E-9
													6.3807E-5	6.2084E-9
													6.3824E-5	6.2065E-9
													6.3841E-5	6.2046E-9
													6.3859E-5	6.2027E-9
													6.3876E-5	6.2008E-9
													6.3893E-5	6.1989E-9
													6.3911E-5	6.197E-9
													6.3928E-5	6.1951E-9
													6.3945E-5	6.1932E-9
													6.3962E-5	6.1914E-9
													6.398E-5	6.1895E-9
													6.3997E-5	6.1876E-9
													6.4014E-5	6.1857E-9
													6.4032E-5	6.1838E-9
													6.4049E-5	6.182E-9
													6.4066E-5	6.1801E-9
													6.4084E-5	6.1782E-9
													6.4101E-5	6.1763E-9
													6.4118E-5	6.1745E-9
													6.4136E-5	6.1726E-9
													6.4153E-5	6.1707E-9
													6.417E-5	6.1689E-9
													6.4188E-5	6.167E-9
													6.4205E-5	6.1652E-9
													6.4222E-5	6.1633E-9
													6.424E-5	6.1614E-9
													6.4257E-5	6.1596E-9
													6.4274E-5	6.1577E-9
													6.4292E-5	6.1559E-9
													6.4309E-5	6.154E-9
													6.4326E-5	6.1522E-9
													6.4344E-5	6.1503E-9
													6.4361E-5	6.1485E-9
													6.4379E-5	6.1467E-9
													6.4396E-5	6.1448E-9
													6.4413E-5	6.143E-9
													6.4431E-5	6.1411E-9
													6.4448E-5	6.1393E-9
													6.4466E-5	6.1375E-9
													6.4483E-5	6.1356E-9
													6.45E-5	6.1338E-9
													6.4518E-5	6.132E-9
													6.4535E-5	6.1302E-9
													6.4553E-5	6.1283E-9
													6.457E-5	6.1265E-9
													6.4587E-5	6.1247E-9
													6.4605E-5	6.1229E-9
													6.4622E-5	6.1211E-9
													6.464E-5	6.1192E-9
													6.4657E-5	6.1174E-9
													6.4674E-5	6.1156E-9
													6.4692E-5	6.1138E-9
													6.4709E-5	6.112E-9
													6.4727E-5	6.1102E-9
													6.4744E-5	6.1084E-9
													6.4762E-5	6.1066E-9
													6.4779E-5	6.1048E-9
													6.4797E-5	6.103E-9
													6.4814E-5	6.1012E-9
													6.4831E-5	6.0994E-9
													6.4849E-5	6.0976E-9
													6.4866E-5	6.0958E-9
													6.4884E-5	6.094E-9
													6.4901E-5	6.0922E-9
													6.4919E-5	6.0904E-9
													6.4936E-5	6.0886E-9
													6.4954E-5	6.0868E-9
													6.4971E-5	6.085E-9
													6.4989E-5	6.0833E-9
													6.5006E-5	6.0815E-9
													6.5024E-5	6.0797E-9
													6.5041E-5	6.0779E-9
													6.5059E-5	6.0761E-9
													6.5076E-5	6.0744E-9
													6.5094E-5	6.0726E-9
													6.5111E-5	6.0708E-9
													6.5129E-5	6.069E-9
													6.5146E-5	6.0673E-9
													6.5164E-5	6.0655E-9
													6.5181E-5	6.0637E-9
													6.5199E-5	6.062E-9
													6.5216E-5	6.0602E-9
													6.5234E-5	6.0585E-9
													6.5251E-5	6.0567E-9
													6.5269E-5	6.0549E-9
													6.5286E-5	6.0532E-9
													6.5304E-5	6.0514E-9
													6.5321E-5	6.0497E-9
													6.5339E-5	6.0479E-9
													6.5356E-5	6.0462E-9
													6.5374E-5	6.0444E-9
													6.5392E-5	6.0427E-9
													6.5409E-5	6.0409E-9
													6.5427E-5	6.0392E-9
													6.5444E-5	6.0375E-9
													6.5462E-5	6.0357E-9
													6.5479E-5	6.034E-9
													6.5497E-5	6.0322E-9
													6.5514E-5	6.0305E-9
													6.5532E-5	6.0288E-9
													6.555E-5	6.027E-9
													6.5567E-5	6.0253E-9
													6.5585E-5	6.0236E-9
													6.5602E-5	6.0219E-9
													6.562E-5	6.0201E-9
													6.5638E-5	6.0184E-9
													6.5655E-5	6.0167E-9
													6.5673E-5	6.015E-9
													6.569E-5	6.0132E-9
													6.5708E-5	6.0115E-9
													6.5726E-5	6.0098E-9
													6.5743E-5	6.0081E-9
													6.5761E-5	6.0064E-9
													6.5778E-5	6.0047E-9
													6.5796E-5	6.003E-9
													6.5814E-5	6.0013E-9
													6.5831E-5	5.9995E-9
													6.5849E-5	5.9978E-9
													6.5866E-5	5.9961E-9
													6.5884E-5	5.9944E-9
													6.5902E-5	5.9927E-9
													6.5919E-5	5.991E-9
													6.5937E-5	5.9893E-9
													6.5955E-5	5.9876E-9
													6.5972E-5	5.986E-9
													6.599E-5	5.9843E-9
													6.6008E-5	5.9826E-9
													6.6025E-5	5.9809E-9
													6.6043E-5	5.9792E-9
													6.6061E-5	5.9775E-9
													6.6078E-5	5.9758E-9
													6.6096E-5	5.9741E-9
													6.6113E-5	5.9725E-9
													6.6131E-5	5.9708E-9
													6.6149E-5	5.9691E-9
													6.6167E-5	5.9674E-9
													6.6184E-5	5.9657E-9
													6.6202E-5	5.9641E-9
													6.622E-5	5.9624E-9
													6.6237E-5	5.9607E-9
													6.6255E-5	5.9591E-9
													6.6273E-5	5.9574E-9
													6.629E-5	5.9557E-9
													6.6308E-5	5.9541E-9
													6.6326E-5	5.9524E-9
													6.6343E-5	5.9507E-9
													6.6361E-5	5.9491E-9
													6.6379E-5	5.9474E-9
													6.6397E-5	5.9458E-9
													6.6414E-5	5.9441E-9
													6.6432E-5	5.9424E-9
													6.645E-5	5.9408E-9
													6.6467E-5	5.9391E-9
													6.6485E-5	5.9375E-9
													6.6503E-5	5.9358E-9
													6.6521E-5	5.9342E-9
													6.6538E-5	5.9326E-9
													6.6556E-5	5.9309E-9
													6.6574E-5	5.9293E-9
													6.6591E-5	5.9276E-9
													6.6609E-5	5.926E-9
													6.6627E-5	5.9244E-9
													6.6645E-5	5.9227E-9
													6.6662E-5	5.9211E-9
													6.668E-5	5.9194E-9
													6.6698E-5	5.9178E-9
													6.6716E-5	5.9162E-9
													6.6733E-5	5.9146E-9
													6.6751E-5	5.9129E-9
													6.6769E-5	5.9113E-9
													6.6787E-5	5.9097E-9
													6.6805E-5	5.9081E-9
													6.6822E-5	5.9064E-9
													6.684E-5	5.9048E-9
													6.6858E-5	5.9032E-9
													6.6876E-5	5.9016E-9
													6.6893E-5	5.9E-9
													6.6911E-5	5.8983E-9
													6.6929E-5	5.8967E-9
													6.6947E-5	5.8951E-9
													6.6965E-5	5.8935E-9
													6.6982E-5	5.8919E-9
													6.7E-5	5.8903E-9
													6.7018E-5	5.8887E-9
													6.7036E-5	5.8871E-9
													6.7054E-5	5.8855E-9
													6.7071E-5	5.8839E-9
													6.7089E-5	5.8823E-9
													6.7107E-5	5.8807E-9
													6.7125E-5	5.8791E-9
													6.7143E-5	5.8775E-9
													6.7161E-5	5.8759E-9
													6.7178E-5	5.8743E-9
													6.7196E-5	5.8727E-9
													6.7214E-5	5.8711E-9
													6.7232E-5	5.8695E-9
													6.725E-5	5.868E-9
													6.7268E-5	5.8664E-9
													6.7285E-5	5.8648E-9
													6.7303E-5	5.8632E-9
													6.7321E-5	5.8616E-9
													6.7339E-5	5.86E-9
													6.7357E-5	5.8585E-9
													6.7375E-5	5.8569E-9
													6.7392E-5	5.8553E-9
													6.741E-5	5.8537E-9
													6.7428E-5	5.8522E-9
													6.7446E-5	5.8506E-9
													6.7464E-5	5.849E-9
													6.7482E-5	5.8475E-9
													6.75E-5	5.8459E-9
													6.7518E-5	5.8443E-9
													6.7535E-5	5.8428E-9
													6.7553E-5	5.8412E-9
													6.7571E-5	5.8396E-9
													6.7589E-5	5.8381E-9
													6.7607E-5	5.8365E-9
													6.7625E-5	5.835E-9
													6.7643E-5	5.8334E-9
													6.7661E-5	5.8319E-9
													6.7679E-5	5.8303E-9
													6.7696E-5	5.8288E-9
													6.7714E-5	5.8272E-9
													6.7732E-5	5.8257E-9
													6.775E-5	5.8241E-9
													6.7768E-5	5.8226E-9
													6.7786E-5	5.821E-9
													6.7804E-5	5.8195E-9
													6.7822E-5	5.8179E-9
													6.784E-5	5.8164E-9
													6.7858E-5	5.8149E-9
													6.7876E-5	5.8133E-9
													6.7894E-5	5.8118E-9
													6.7911E-5	5.8103E-9
													6.7929E-5	5.8087E-9
													6.7947E-5	5.8072E-9
													6.7965E-5	5.8057E-9
													6.7983E-5	5.8041E-9
													6.8001E-5	5.8026E-9
													6.8019E-5	5.8011E-9
													6.8037E-5	5.7996E-9
													6.8055E-5	5.798E-9
													6.8073E-5	5.7965E-9
													6.8091E-5	5.795E-9
													6.8109E-5	5.7935E-9
													6.8127E-5	5.792E-9
													6.8145E-5	5.7904E-9
													6.8163E-5	5.7889E-9
													6.8181E-5	5.7874E-9
													6.8199E-5	5.7859E-9
													6.8217E-5	5.7844E-9
													6.8235E-5	5.7829E-9
													6.8253E-5	5.7814E-9
													6.8271E-5	5.7799E-9
													6.8289E-5	5.7784E-9
													6.8307E-5	5.7768E-9
													6.8325E-5	5.7753E-9
													6.8343E-5	5.7738E-9
													6.8361E-5	5.7723E-9
													6.8379E-5	5.7708E-9
													6.8397E-5	5.7693E-9
													6.8415E-5	5.7679E-9
													6.8433E-5	5.7664E-9
													6.8451E-5	5.7649E-9
													6.8469E-5	5.7634E-9
													6.8487E-5	5.7619E-9
													6.8505E-5	5.7604E-9
													6.8523E-5	5.7589E-9
													6.8541E-5	5.7574E-9
													6.8559E-5	5.7559E-9
													6.8577E-5	5.7544E-9
													6.8595E-5	5.753E-9
													6.8613E-5	5.7515E-9
													6.8631E-5	5.75E-9
													6.8649E-5	5.7485E-9
													6.8667E-5	5.747E-9
													6.8685E-5	5.7456E-9
													6.8703E-5	5.7441E-9
													6.8721E-5	5.7426E-9
													6.8739E-5	5.7411E-9
													6.8757E-5	5.7397E-9
													6.8775E-5	5.7382E-9
													6.8793E-5	5.7367E-9
													6.8811E-5	5.7353E-9
													6.8829E-5	5.7338E-9
													6.8847E-5	5.7323E-9
													6.8865E-5	5.7309E-9
													6.8883E-5	5.7294E-9
													6.8901E-5	5.728E-9
													6.892E-5	5.7265E-9
													6.8938E-5	5.725E-9
													6.8956E-5	5.7236E-9
													6.8974E-5	5.7221E-9
													6.8992E-5	5.7207E-9
													6.901E-5	5.7192E-9
													6.9028E-5	5.7178E-9
													6.9046E-5	5.7163E-9
													6.9064E-5	5.7149E-9
													6.9082E-5	5.7134E-9
													6.91E-5	5.712E-9
													6.9118E-5	5.7105E-9
													6.9137E-5	5.7091E-9
													6.9155E-5	5.7076E-9
													6.9173E-5	5.7062E-9
													6.9191E-5	5.7048E-9
													6.9209E-5	5.7033E-9
													6.9227E-5	5.7019E-9
													6.9245E-5	5.7005E-9
													6.9263E-5	5.699E-9
													6.9281E-5	5.6976E-9
													6.93E-5	5.6962E-9
													6.9318E-5	5.6947E-9
													6.9336E-5	5.6933E-9
													6.9354E-5	5.6919E-9
													6.9372E-5	5.6904E-9
													6.939E-5	5.689E-9
													6.9408E-5	5.6876E-9
													6.9426E-5	5.6862E-9
													6.9445E-5	5.6848E-9
													6.9463E-5	5.6833E-9
													6.9481E-5	5.6819E-9
													6.9499E-5	5.6805E-9
													6.9517E-5	5.6791E-9
													6.9535E-5	5.6777E-9
													6.9553E-5	5.6762E-9
													6.9572E-5	5.6748E-9
													6.959E-5	5.6734E-9
													6.9608E-5	5.672E-9
													6.9626E-5	5.6706E-9
													6.9644E-5	5.6692E-9
													6.9662E-5	5.6678E-9
													6.968E-5	5.6664E-9
													6.9699E-5	5.665E-9
													6.9717E-5	5.6636E-9
													6.9735E-5	5.6622E-9
													6.9753E-5	5.6608E-9
													6.9771E-5	5.6594E-9
													6.979E-5	5.658E-9
													6.9808E-5	5.6566E-9
													6.9826E-5	5.6552E-9
													6.9844E-5	5.6538E-9
													6.9862E-5	5.6524E-9
													6.988E-5	5.651E-9
													6.9899E-5	5.6496E-9
													6.9917E-5	5.6482E-9
													6.9935E-5	5.6468E-9
													6.9953E-5	5.6455E-9
													6.9971E-5	5.6441E-9
													6.999E-5	5.6427E-9
													7.0008E-5	5.6413E-9
													7.0026E-5	5.6399E-9
													7.0044E-5	5.6385E-9
													7.0062E-5	5.6372E-9
													7.0081E-5	5.6358E-9
													7.0099E-5	5.6344E-9
													7.0117E-5	5.633E-9
													7.0135E-5	5.6317E-9
													7.0154E-5	5.6303E-9
													7.0172E-5	5.6289E-9
													7.019E-5	5.6275E-9
													7.0208E-5	5.6262E-9
													7.0226E-5	5.6248E-9
													7.0245E-5	5.6234E-9
													7.0263E-5	5.6221E-9
													7.0281E-5	5.6207E-9
													7.0299E-5	5.6193E-9
													7.0318E-5	5.618E-9
													7.0336E-5	5.6166E-9
													7.0354E-5	5.6153E-9
													7.0372E-5	5.6139E-9
													7.0391E-5	5.6125E-9
													7.0409E-5	5.6112E-9
													7.0427E-5	5.6098E-9
													7.0445E-5	5.6085E-9
													7.0464E-5	5.6071E-9
													7.0482E-5	5.6058E-9
													7.05E-5	5.6044E-9
													7.0518E-5	5.6031E-9
													7.0537E-5	5.6017E-9
													7.0555E-5	5.6004E-9
													7.0573E-5	5.599E-9
													7.0592E-5	5.5977E-9
													7.061E-5	5.5964E-9
													7.0628E-5	5.595E-9
													7.0646E-5	5.5937E-9
													7.0665E-5	5.5923E-9
													7.0683E-5	5.591E-9
													7.0701E-5	5.5897E-9
													7.072E-5	5.5883E-9
													7.0738E-5	5.587E-9
													7.0756E-5	5.5857E-9
													7.0774E-5	5.5843E-9
													7.0793E-5	5.583E-9
													7.0811E-5	5.5817E-9
													7.0829E-5	5.5803E-9
													7.0848E-5	5.579E-9
													7.0866E-5	5.5777E-9
													7.0884E-5	5.5764E-9
													7.0903E-5	5.575E-9
													7.0921E-5	5.5737E-9
													7.0939E-5	5.5724E-9
													7.0958E-5	5.5711E-9
													7.0976E-5	5.5697E-9
													7.0994E-5	5.5684E-9
													7.1012E-5	5.5671E-9
													7.1031E-5	5.5658E-9
													7.1049E-5	5.5645E-9
													7.1067E-5	5.5632E-9
													7.1086E-5	5.5619E-9
													7.1104E-5	5.5605E-9
													7.1122E-5	5.5592E-9
													7.1141E-5	5.5579E-9
													7.1159E-5	5.5566E-9
													7.1177E-5	5.5553E-9
													7.1196E-5	5.554E-9
													7.1214E-5	5.5527E-9
													7.1233E-5	5.5514E-9
													7.1251E-5	5.5501E-9
													7.1269E-5	5.5488E-9
													7.1288E-5	5.5475E-9
													7.1306E-5	5.5462E-9
													7.1324E-5	5.5449E-9
													7.1343E-5	5.5436E-9
													7.1361E-5	5.5423E-9
													7.1379E-5	5.541E-9
													7.1398E-5	5.5397E-9
													7.1416E-5	5.5384E-9
													7.1435E-5	5.5371E-9
													7.1453E-5	5.5359E-9
													7.1471E-5	5.5346E-9
													7.149E-5	5.5333E-9
													7.1508E-5	5.532E-9
													7.1526E-5	5.5307E-9
													7.1545E-5	5.5294E-9
													7.1563E-5	5.5281E-9
													7.1582E-5	5.5269E-9
													7.16E-5	5.5256E-9
													7.1618E-5	5.5243E-9
													7.1637E-5	5.523E-9
													7.1655E-5	5.5218E-9
													7.1674E-5	5.5205E-9
													7.1692E-5	5.5192E-9
													7.171E-5	5.5179E-9
													7.1729E-5	5.5167E-9
													7.1747E-5	5.5154E-9
													7.1766E-5	5.5141E-9
													7.1784E-5	5.5129E-9
													7.1802E-5	5.5116E-9
													7.1821E-5	5.5103E-9
													7.1839E-5	5.5091E-9
													7.1858E-5	5.5078E-9
													7.1876E-5	5.5065E-9
													7.1895E-5	5.5053E-9
													7.1913E-5	5.504E-9
													7.1931E-5	5.5027E-9
													7.195E-5	5.5015E-9
													7.1968E-5	5.5002E-9
													7.1987E-5	5.499E-9
													7.2005E-5	5.4977E-9
													7.2024E-5	5.4965E-9
													7.2042E-5	5.4952E-9
													7.206E-5	5.494E-9
													7.2079E-5	5.4927E-9
													7.2097E-5	5.4915E-9
													7.2116E-5	5.4902E-9
													7.2134E-5	5.489E-9
													7.2153E-5	5.4877E-9
													7.2171E-5	5.4865E-9
													7.219E-5	5.4852E-9
													7.2208E-5	5.484E-9
													7.2226E-5	5.4827E-9
													7.2245E-5	5.4815E-9
													7.2263E-5	5.4803E-9
													7.2282E-5	5.479E-9
													7.23E-5	5.4778E-9
													7.2319E-5	5.4765E-9
													7.2337E-5	5.4753E-9
													7.2356E-5	5.4741E-9
													7.2374E-5	5.4728E-9
													7.2393E-5	5.4716E-9
													7.2411E-5	5.4704E-9
													7.243E-5	5.4692E-9
													7.2448E-5	5.4679E-9
													7.2467E-5	5.4667E-9
													7.2485E-5	5.4655E-9
													7.2504E-5	5.4642E-9
													7.2522E-5	5.463E-9
													7.2541E-5	5.4618E-9
													7.2559E-5	5.4606E-9
													7.2578E-5	5.4594E-9
													7.2596E-5	5.4581E-9
													7.2615E-5	5.4569E-9
													7.2633E-5	5.4557E-9
													7.2652E-5	5.4545E-9
													7.267E-5	5.4533E-9
													7.2689E-5	5.452E-9
													7.2707E-5	5.4508E-9
													7.2726E-5	5.4496E-9
													7.2744E-5	5.4484E-9
													7.2763E-5	5.4472E-9
													7.2781E-5	5.446E-9
													7.28E-5	5.4448E-9
													7.2818E-5	5.4436E-9
													7.2837E-5	5.4424E-9
													7.2855E-5	5.4412E-9
													7.2874E-5	5.44E-9
													7.2892E-5	5.4388E-9
													7.2911E-5	5.4376E-9
													7.2929E-5	5.4364E-9
													7.2948E-5	5.4352E-9
													7.2966E-5	5.434E-9
													7.2985E-5	5.4328E-9
													7.3004E-5	5.4316E-9
													7.3022E-5	5.4304E-9
													7.3041E-5	5.4292E-9
													7.3059E-5	5.428E-9
													7.3078E-5	5.4268E-9
													7.3096E-5	5.4256E-9
													7.3115E-5	5.4244E-9
													7.3133E-5	5.4232E-9
													7.3152E-5	5.422E-9
													7.3171E-5	5.4208E-9
													7.3189E-5	5.4197E-9
													7.3208E-5	5.4185E-9
													7.3226E-5	5.4173E-9
													7.3245E-5	5.4161E-9
													7.3263E-5	5.4149E-9
													7.3282E-5	5.4137E-9
													7.33E-5	5.4126E-9
													7.3319E-5	5.4114E-9
													7.3338E-5	5.4102E-9
													7.3356E-5	5.409E-9
													7.3375E-5	5.4079E-9
													7.3393E-5	5.4067E-9
													7.3412E-5	5.4055E-9
													7.3431E-5	5.4043E-9
													7.3449E-5	5.4032E-9
													7.3468E-5	5.402E-9
													7.3486E-5	5.4008E-9
													7.3505E-5	5.3997E-9
													7.3523E-5	5.3985E-9
													7.3542E-5	5.3973E-9
													7.3561E-5	5.3962E-9
													7.3579E-5	5.395E-9
													7.3598E-5	5.3938E-9
													7.3616E-5	5.3927E-9
													7.3635E-5	5.3915E-9
													7.3654E-5	5.3903E-9
													7.3672E-5	5.3892E-9
													7.3691E-5	5.388E-9
													7.371E-5	5.3869E-9
													7.3728E-5	5.3857E-9
													7.3747E-5	5.3846E-9
													7.3765E-5	5.3834E-9
													7.3784E-5	5.3823E-9
													7.3803E-5	5.3811E-9
													7.3821E-5	5.3799E-9
													7.384E-5	5.3788E-9
													7.3859E-5	5.3777E-9
													7.3877E-5	5.3765E-9
													7.3896E-5	5.3754E-9
													7.3914E-5	5.3742E-9
													7.3933E-5	5.3731E-9
													7.3952E-5	5.3719E-9
													7.397E-5	5.3708E-9
													7.3989E-5	5.3696E-9
													7.4008E-5	5.3685E-9
													7.4026E-5	5.3674E-9
													7.4045E-5	5.3662E-9
													7.4064E-5	5.3651E-9
													7.4082E-5	5.3639E-9
													7.4101E-5	5.3628E-9
													7.412E-5	5.3617E-9
													7.4138E-5	5.3605E-9
													7.4157E-5	5.3594E-9
													7.4175E-5	5.3583E-9
													7.4194E-5	5.3571E-9
													7.4213E-5	5.356E-9
													7.4231E-5	5.3549E-9
													7.425E-5	5.3538E-9
													7.4269E-5	5.3526E-9
													7.4287E-5	5.3515E-9
													7.4306E-5	5.3504E-9
													7.4325E-5	5.3493E-9
													7.4343E-5	5.3481E-9
													7.4362E-5	5.347E-9
													7.4381E-5	5.3459E-9
													7.44E-5	5.3448E-9
													7.4418E-5	5.3437E-9
													7.4437E-5	5.3425E-9
													7.4456E-5	5.3414E-9
													7.4474E-5	5.3403E-9
													7.4493E-5	5.3392E-9
													7.4512E-5	5.3381E-9
													7.453E-5	5.337E-9
													7.4549E-5	5.3359E-9
													7.4568E-5	5.3347E-9
													7.4586E-5	5.3336E-9
													7.4605E-5	5.3325E-9
													7.4624E-5	5.3314E-9
													7.4643E-5	5.3303E-9
													7.4661E-5	5.3292E-9
													7.468E-5	5.3281E-9
													7.4699E-5	5.327E-9
													7.4717E-5	5.3259E-9
													7.4736E-5	5.3248E-9
													7.4755E-5	5.3237E-9
													7.4774E-5	5.3226E-9
													7.4792E-5	5.3215E-9
													7.4811E-5	5.3204E-9
													7.483E-5	5.3193E-9
													7.4848E-5	5.3182E-9
													7.4867E-5	5.3171E-9
													7.4886E-5	5.316E-9
													7.4905E-5	5.3149E-9
													7.4923E-5	5.3138E-9
													7.4942E-5	5.3127E-9
													7.4961E-5	5.3116E-9
													7.498E-5	5.3106E-9
													7.4998E-5	5.3095E-9
													7.5017E-5	5.3084E-9
													7.5036E-5	5.3073E-9
													7.5054E-5	5.3062E-9
													7.5073E-5	5.3051E-9
													7.5092E-5	5.304E-9
													7.5111E-5	5.303E-9
													7.5129E-5	5.3019E-9
													7.5148E-5	5.3008E-9
													7.5167E-5	5.2997E-9
													7.5186E-5	5.2986E-9
													7.5204E-5	5.2976E-9
													7.5223E-5	5.2965E-9
													7.5242E-5	5.2954E-9
													7.5261E-5	5.2943E-9
													7.528E-5	5.2933E-9
													7.5298E-5	5.2922E-9
													7.5317E-5	5.2911E-9
													7.5336E-5	5.29E-9
													7.5355E-5	5.289E-9
													7.5373E-5	5.2879E-9
													7.5392E-5	5.2868E-9
													7.5411E-5	5.2858E-9
													7.543E-5	5.2847E-9
													7.5448E-5	5.2836E-9
													7.5467E-5	5.2826E-9
													7.5486E-5	5.2815E-9
													7.5505E-5	5.2804E-9
													7.5524E-5	5.2794E-9
													7.5542E-5	5.2783E-9
													7.5561E-5	5.2773E-9
													7.558E-5	5.2762E-9
													7.5599E-5	5.2751E-9
													7.5618E-5	5.2741E-9
													7.5636E-5	5.273E-9
													7.5655E-5	5.272E-9
													7.5674E-5	5.2709E-9
													7.5693E-5	5.2699E-9
													7.5712E-5	5.2688E-9
													7.573E-5	5.2678E-9
													7.5749E-5	5.2667E-9
													7.5768E-5	5.2657E-9
													7.5787E-5	5.2646E-9
													7.5806E-5	5.2636E-9
													7.5824E-5	5.2625E-9
													7.5843E-5	5.2615E-9
													7.5862E-5	5.2604E-9
													7.5881E-5	5.2594E-9
													7.59E-5	5.2583E-9
													7.5918E-5	5.2573E-9
													7.5937E-5	5.2563E-9
													7.5956E-5	5.2552E-9
													7.5975E-5	5.2542E-9
													7.5994E-5	5.2531E-9
													7.6013E-5	5.2521E-9
													7.6031E-5	5.2511E-9
													7.605E-5	5.25E-9
													7.6069E-5	5.249E-9
													7.6088E-5	5.248E-9
													7.6107E-5	5.2469E-9
													7.6126E-5	5.2459E-9
													7.6144E-5	5.2449E-9
													7.6163E-5	5.2438E-9
													7.6182E-5	5.2428E-9
													7.6201E-5	5.2418E-9
													7.622E-5	5.2408E-9
													7.6239E-5	5.2397E-9
													7.6258E-5	5.2387E-9
													7.6276E-5	5.2377E-9
													7.6295E-5	5.2367E-9
													7.6314E-5	5.2356E-9
													7.6333E-5	5.2346E-9
													7.6352E-5	5.2336E-9
													7.6371E-5	5.2326E-9
													7.639E-5	5.2315E-9
													7.6408E-5	5.2305E-9
													7.6427E-5	5.2295E-9
													7.6446E-5	5.2285E-9
													7.6465E-5	5.2275E-9
													7.6484E-5	5.2265E-9
													7.6503E-5	5.2254E-9
													7.6522E-5	5.2244E-9
													7.654E-5	5.2234E-9
													7.6559E-5	5.2224E-9
													7.6578E-5	5.2214E-9
													7.6597E-5	5.2204E-9
													7.6616E-5	5.2194E-9
													7.6635E-5	5.2184E-9
													7.6654E-5	5.2174E-9
													7.6673E-5	5.2164E-9
													7.6692E-5	5.2154E-9
													7.671E-5	5.2144E-9
													7.6729E-5	5.2134E-9
													7.6748E-5	5.2124E-9
													7.6767E-5	5.2114E-9
													7.6786E-5	5.2104E-9
													7.6805E-5	5.2094E-9
													7.6824E-5	5.2084E-9
													7.6843E-5	5.2074E-9
													7.6862E-5	5.2064E-9
													7.6881E-5	5.2054E-9
													7.6899E-5	5.2044E-9
													7.6918E-5	5.2034E-9
													7.6937E-5	5.2024E-9
													7.6956E-5	5.2014E-9
													7.6975E-5	5.2004E-9
													7.6994E-5	5.1994E-9
													7.7013E-5	5.1984E-9
													7.7032E-5	5.1974E-9
													7.7051E-5	5.1964E-9
													7.707E-5	5.1955E-9
													7.7089E-5	5.1945E-9
													7.7107E-5	5.1935E-9
													7.7126E-5	5.1925E-9
													7.7145E-5	5.1915E-9
													7.7164E-5	5.1905E-9
													7.7183E-5	5.1895E-9
													7.7202E-5	5.1886E-9
													7.7221E-5	5.1876E-9
													7.724E-5	5.1866E-9
													7.7259E-5	5.1856E-9
													7.7278E-5	5.1847E-9
													7.7297E-5	5.1837E-9
													7.7316E-5	5.1827E-9
													7.7335E-5	5.1817E-9
													7.7354E-5	5.1808E-9
													7.7373E-5	5.1798E-9
													7.7392E-5	5.1788E-9
													7.741E-5	5.1778E-9
													7.7429E-5	5.1769E-9
													7.7448E-5	5.1759E-9
													7.7467E-5	5.1749E-9
													7.7486E-5	5.174E-9
													7.7505E-5	5.173E-9
													7.7524E-5	5.172E-9
													7.7543E-5	5.1711E-9
													7.7562E-5	5.1701E-9
													7.7581E-5	5.1691E-9
													7.76E-5	5.1682E-9
													7.7619E-5	5.1672E-9
													7.7638E-5	5.1662E-9
													7.7657E-5	5.1653E-9
													7.7676E-5	5.1643E-9
													7.7695E-5	5.1634E-9
													7.7714E-5	5.1624E-9
													7.7733E-5	5.1615E-9
													7.7752E-5	5.1605E-9
													7.7771E-5	5.1595E-9
													7.779E-5	5.1586E-9
													7.7809E-5	5.1576E-9
													7.7828E-5	5.1567E-9
													7.7847E-5	5.1557E-9
													7.7866E-5	5.1548E-9
													7.7885E-5	5.1538E-9
													7.7904E-5	5.1529E-9
													7.7923E-5	5.1519E-9
													7.7942E-5	5.151E-9
													7.7961E-5	5.15E-9
													7.798E-5	5.1491E-9
													7.7999E-5	5.1482E-9
													7.8018E-5	5.1472E-9
													7.8037E-5	5.1463E-9
													7.8056E-5	5.1453E-9
													7.8075E-5	5.1444E-9
													7.8094E-5	5.1434E-9
													7.8113E-5	5.1425E-9
													7.8132E-5	5.1416E-9
													7.8151E-5	5.1406E-9
													7.817E-5	5.1397E-9
													7.8189E-5	5.1388E-9
													7.8208E-5	5.1378E-9
													7.8227E-5	5.1369E-9
													7.8246E-5	5.136E-9
													7.8265E-5	5.135E-9
													7.8284E-5	5.1341E-9
													7.8303E-5	5.1332E-9
													7.8322E-5	5.1322E-9
													7.8341E-5	5.1313E-9
													7.836E-5	5.1304E-9
													7.8379E-5	5.1294E-9
													7.8398E-5	5.1285E-9
													7.8417E-5	5.1276E-9
													7.8436E-5	5.1267E-9
													7.8455E-5	5.1257E-9
													7.8474E-5	5.1248E-9
													7.8493E-5	5.1239E-9
													7.8512E-5	5.123E-9
													7.8531E-5	5.122E-9
													7.855E-5	5.1211E-9
													7.8569E-5	5.1202E-9
													7.8588E-5	5.1193E-9
													7.8607E-5	5.1184E-9
													7.8626E-5	5.1175E-9
													7.8645E-5	5.1165E-9
													7.8665E-5	5.1156E-9
													7.8684E-5	5.1147E-9
													7.8703E-5	5.1138E-9
													7.8722E-5	5.1129E-9
													7.8741E-5	5.112E-9
													7.876E-5	5.1111E-9
													7.8779E-5	5.1101E-9
													7.8798E-5	5.1092E-9
													7.8817E-5	5.1083E-9
													7.8836E-5	5.1074E-9
													7.8855E-5	5.1065E-9
													7.8874E-5	5.1056E-9
													7.8893E-5	5.1047E-9
													7.8912E-5	5.1038E-9
													7.8931E-5	5.1029E-9
													7.895E-5	5.102E-9
													7.897E-5	5.1011E-9
													7.8989E-5	5.1002E-9
													7.9008E-5	5.0993E-9
													7.9027E-5	5.0984E-9
													7.9046E-5	5.0975E-9
													7.9065E-5	5.0966E-9
													7.9084E-5	5.0957E-9
													7.9103E-5	5.0948E-9
													7.9122E-5	5.0939E-9
													7.9141E-5	5.093E-9
													7.916E-5	5.0921E-9
													7.9179E-5	5.0912E-9
													7.9199E-5	5.0903E-9
													7.9218E-5	5.0894E-9
													7.9237E-5	5.0885E-9
													7.9256E-5	5.0876E-9
													7.9275E-5	5.0868E-9
													7.9294E-5	5.0859E-9
													7.9313E-5	5.085E-9
													7.9332E-5	5.0841E-9
													7.9351E-5	5.0832E-9
													7.937E-5	5.0823E-9
													7.9389E-5	5.0814E-9
													7.9409E-5	5.0806E-9
													7.9428E-5	5.0797E-9
													7.9447E-5	5.0788E-9
													7.9466E-5	5.0779E-9
													7.9485E-5	5.077E-9
													7.9504E-5	5.0761E-9
													7.9523E-5	5.0753E-9
													7.9542E-5	5.0744E-9
													7.9562E-5	5.0735E-9
													7.9581E-5	5.0726E-9
													7.96E-5	5.0718E-9
													7.9619E-5	5.0709E-9
													7.9638E-5	5.07E-9
													7.9657E-5	5.0691E-9
													7.9676E-5	5.0683E-9
													7.9695E-5	5.0674E-9
													7.9715E-5	5.0665E-9
													7.9734E-5	5.0656E-9
													7.9753E-5	5.0648E-9
													7.9772E-5	5.0639E-9
													7.9791E-5	5.063E-9
													7.981E-5	5.0622E-9
													7.9829E-5	5.0613E-9
													7.9848E-5	5.0604E-9
													7.9868E-5	5.0596E-9
													7.9887E-5	5.0587E-9
													7.9906E-5	5.0578E-9
													7.9925E-5	5.057E-9
													7.9944E-5	5.0561E-9
													7.9963E-5	5.0553E-9
													7.9982E-5	5.0544E-9
													8.0002E-5	5.0535E-9
													8.0021E-5	5.0527E-9
													8.004E-5	5.0518E-9
													8.0059E-5	5.051E-9
													8.0078E-5	5.0501E-9
													8.0097E-5	5.0493E-9
													8.0117E-5	5.0484E-9
													8.0136E-5	5.0476E-9
													8.0155E-5	5.0467E-9
													8.0174E-5	5.0458E-9
													8.0193E-5	5.045E-9
													8.0212E-5	5.0441E-9
													8.0232E-5	5.0433E-9
													8.0251E-5	5.0424E-9
													8.027E-5	5.0416E-9
													8.0289E-5	5.0407E-9
													8.0308E-5	5.0399E-9
													8.0327E-5	5.0391E-9
													8.0347E-5	5.0382E-9
													8.0366E-5	5.0374E-9
													8.0385E-5	5.0365E-9
													8.0404E-5	5.0357E-9
													8.0423E-5	5.0348E-9
													8.0442E-5	5.034E-9
													8.0462E-5	5.0332E-9
													8.0481E-5	5.0323E-9
													8.05E-5	5.0315E-9
													8.0519E-5	5.0306E-9
													8.0538E-5	5.0298E-9
													8.0558E-5	5.029E-9
													8.0577E-5	5.0281E-9
													8.0596E-5	5.0273E-9
													8.0615E-5	5.0265E-9
													8.0634E-5	5.0256E-9
													8.0654E-5	5.0248E-9
													8.0673E-5	5.024E-9
													8.0692E-5	5.0231E-9
													8.0711E-5	5.0223E-9
													8.073E-5	5.0215E-9
													8.075E-5	5.0206E-9
													8.0769E-5	5.0198E-9
													8.0788E-5	5.019E-9
													8.0807E-5	5.0181E-9
													8.0826E-5	5.0173E-9
													8.0846E-5	5.0165E-9
													8.0865E-5	5.0157E-9
													8.0884E-5	5.0148E-9
													8.0903E-5	5.014E-9
													8.0923E-5	5.0132E-9
													8.0942E-5	5.0124E-9
													8.0961E-5	5.0116E-9
													8.098E-5	5.0107E-9
													8.0999E-5	5.0099E-9
													8.1019E-5	5.0091E-9
													8.1038E-5	5.0083E-9
													8.1057E-5	5.0075E-9
													8.1076E-5	5.0066E-9
													8.1096E-5	5.0058E-9
													8.1115E-5	5.005E-9
													8.1134E-5	5.0042E-9
													8.1153E-5	5.0034E-9
													8.1172E-5	5.0026E-9
													8.1192E-5	5.0018E-9
													8.1211E-5	5.001E-9
													8.123E-5	5.0001E-9
													8.1249E-5	4.9993E-9
													8.1269E-5	4.9985E-9
													8.1288E-5	4.9977E-9
													8.1307E-5	4.9969E-9
													8.1326E-5	4.9961E-9
													8.1346E-5	4.9953E-9
													8.1365E-5	4.9945E-9
													8.1384E-5	4.9937E-9
													8.1403E-5	4.9929E-9
													8.1423E-5	4.9921E-9
													8.1442E-5	4.9913E-9
													8.1461E-5	4.9905E-9
													8.148E-5	4.9897E-9
													8.15E-5	4.9889E-9
													8.1519E-5	4.9881E-9
													8.1538E-5	4.9873E-9
													8.1557E-5	4.9865E-9
													8.1577E-5	4.9857E-9
													8.1596E-5	4.9849E-9
													8.1615E-5	4.9841E-9
													8.1635E-5	4.9833E-9
													8.1654E-5	4.9825E-9
													8.1673E-5	4.9817E-9
													8.1692E-5	4.9809E-9
													8.1712E-5	4.9801E-9
													8.1731E-5	4.9793E-9
													8.175E-5	4.9785E-9
													8.1769E-5	4.9777E-9
													8.1789E-5	4.977E-9
													8.1808E-5	4.9762E-9
													8.1827E-5	4.9754E-9
													8.1847E-5	4.9746E-9
													8.1866E-5	4.9738E-9
													8.1885E-5	4.973E-9
													8.1904E-5	4.9722E-9
													8.1924E-5	4.9715E-9
													8.1943E-5	4.9707E-9
													8.1962E-5	4.9699E-9
													8.1982E-5	4.9691E-9
													8.2001E-5	4.9683E-9
													8.202E-5	4.9675E-9
													8.2039E-5	4.9668E-9
													8.2059E-5	4.966E-9
													8.2078E-5	4.9652E-9
													8.2097E-5	4.9644E-9
													8.2117E-5	4.9637E-9
													8.2136E-5	4.9629E-9
													8.2155E-5	4.9621E-9
													8.2175E-5	4.9613E-9
													8.2194E-5	4.9606E-9
													8.2213E-5	4.9598E-9
													8.2232E-5	4.959E-9
													8.2252E-5	4.9582E-9
													8.2271E-5	4.9575E-9
													8.229E-5	4.9567E-9
													8.231E-5	4.9559E-9
													8.2329E-5	4.9552E-9
													8.2348E-5	4.9544E-9
													8.2368E-5	4.9536E-9
													8.2387E-5	4.9529E-9
													8.2406E-5	4.9521E-9
													8.2426E-5	4.9513E-9
													8.2445E-5	4.9506E-9
													8.2464E-5	4.9498E-9
													8.2484E-5	4.949E-9
													8.2503E-5	4.9483E-9
													8.2522E-5	4.9475E-9
													8.2542E-5	4.9467E-9
													8.2561E-5	4.946E-9
													8.258E-5	4.9452E-9
													8.26E-5	4.9445E-9
													8.2619E-5	4.9437E-9
													8.2638E-5	4.9429E-9
													8.2658E-5	4.9422E-9
													8.2677E-5	4.9414E-9
													8.2696E-5	4.9407E-9
													8.2716E-5	4.9399E-9
													8.2735E-5	4.9392E-9
													8.2754E-5	4.9384E-9
													8.2774E-5	4.9377E-9
													8.2793E-5	4.9369E-9
													8.2812E-5	4.9362E-9
													8.2832E-5	4.9354E-9
													8.2851E-5	4.9347E-9
													8.287E-5	4.9339E-9
													8.289E-5	4.9332E-9
													8.2909E-5	4.9324E-9
													8.2928E-5	4.9317E-9
													8.2948E-5	4.9309E-9
													8.2967E-5	4.9302E-9
													8.2986E-5	4.9294E-9
													8.3006E-5	4.9287E-9
													8.3025E-5	4.9279E-9
													8.3045E-5	4.9272E-9
													8.3064E-5	4.9265E-9
													8.3083E-5	4.9257E-9
													8.3103E-5	4.925E-9
													8.3122E-5	4.9242E-9
													8.3141E-5	4.9235E-9
													8.3161E-5	4.9228E-9
													8.318E-5	4.922E-9
													8.3199E-5	4.9213E-9
													8.3219E-5	4.9205E-9
													8.3238E-5	4.9198E-9
													8.3258E-5	4.9191E-9
													8.3277E-5	4.9183E-9
													8.3296E-5	4.9176E-9
													8.3316E-5	4.9169E-9
													8.3335E-5	4.9161E-9
													8.3354E-5	4.9154E-9
													8.3374E-5	4.9147E-9
													8.3393E-5	4.9139E-9
													8.3413E-5	4.9132E-9
													8.3432E-5	4.9125E-9
													8.3451E-5	4.9118E-9
													8.3471E-5	4.911E-9
													8.349E-5	4.9103E-9
													8.351E-5	4.9096E-9
													8.3529E-5	4.9089E-9
													8.3548E-5	4.9081E-9
													8.3568E-5	4.9074E-9
													8.3587E-5	4.9067E-9
													8.3607E-5	4.906E-9
													8.3626E-5	4.9052E-9
													8.3645E-5	4.9045E-9
													8.3665E-5	4.9038E-9
													8.3684E-5	4.9031E-9
													8.3704E-5	4.9023E-9
													8.3723E-5	4.9016E-9
													8.3742E-5	4.9009E-9
													8.3762E-5	4.9002E-9
													8.3781E-5	4.8995E-9
													8.3801E-5	4.8988E-9
													8.382E-5	4.898E-9
													8.3839E-5	4.8973E-9
													8.3859E-5	4.8966E-9
													8.3878E-5	4.8959E-9
													8.3898E-5	4.8952E-9
													8.3917E-5	4.8945E-9
													8.3936E-5	4.8938E-9
													8.3956E-5	4.8931E-9
													8.3975E-5	4.8923E-9
													8.3995E-5	4.8916E-9
													8.4014E-5	4.8909E-9
													8.4034E-5	4.8902E-9
													8.4053E-5	4.8895E-9
													8.4072E-5	4.8888E-9
													8.4092E-5	4.8881E-9
													8.4111E-5	4.8874E-9
													8.4131E-5	4.8867E-9
													8.415E-5	4.886E-9
													8.417E-5	4.8853E-9
													8.4189E-5	4.8846E-9
													8.4208E-5	4.8839E-9
													8.4228E-5	4.8832E-9
													8.4247E-5	4.8825E-9
													8.4267E-5	4.8818E-9
													8.4286E-5	4.8811E-9
													8.4306E-5	4.8804E-9
													8.4325E-5	4.8797E-9
													8.4345E-5	4.879E-9
													8.4364E-5	4.8783E-9
													8.4383E-5	4.8776E-9
													8.4403E-5	4.8769E-9
													8.4422E-5	4.8762E-9
													8.4442E-5	4.8755E-9
													8.4461E-5	4.8748E-9
													8.4481E-5	4.8741E-9
													8.45E-5	4.8734E-9
													8.452E-5	4.8727E-9
													8.4539E-5	4.872E-9
													8.4559E-5	4.8714E-9
													8.4578E-5	4.8707E-9
													8.4597E-5	4.87E-9
													8.4617E-5	4.8693E-9
													8.4636E-5	4.8686E-9
													8.4656E-5	4.8679E-9
													8.4675E-5	4.8672E-9
													8.4695E-5	4.8665E-9
													8.4714E-5	4.8659E-9
													8.4734E-5	4.8652E-9
													8.4753E-5	4.8645E-9
													8.4773E-5	4.8638E-9
													8.4792E-5	4.8631E-9
													8.4812E-5	4.8624E-9
													8.4831E-5	4.8618E-9
													8.4851E-5	4.8611E-9
													8.487E-5	4.8604E-9
													8.4889E-5	4.8597E-9
													8.4909E-5	4.859E-9
													8.4928E-5	4.8584E-9
													8.4948E-5	4.8577E-9
													8.4967E-5	4.857E-9
													8.4987E-5	4.8563E-9
													8.5006E-5	4.8557E-9
													8.5026E-5	4.855E-9
													8.5045E-5	4.8543E-9
													8.5065E-5	4.8536E-9
													8.5084E-5	4.853E-9
													8.5104E-5	4.8523E-9
													8.5123E-5	4.8516E-9
													8.5143E-5	4.851E-9
													8.5162E-5	4.8503E-9
													8.5182E-5	4.8496E-9
													8.5201E-5	4.849E-9
													8.5221E-5	4.8483E-9
													8.524E-5	4.8476E-9
													8.526E-5	4.847E-9
													8.5279E-5	4.8463E-9
													8.5299E-5	4.8456E-9
													8.5318E-5	4.845E-9
													8.5338E-5	4.8443E-9
													8.5357E-5	4.8436E-9
													8.5377E-5	4.843E-9
													8.5396E-5	4.8423E-9
													8.5416E-5	4.8416E-9
													8.5435E-5	4.841E-9
													8.5455E-5	4.8403E-9
													8.5474E-5	4.8397E-9
													8.5494E-5	4.839E-9
													8.5513E-5	4.8383E-9
													8.5533E-5	4.8377E-9
													8.5552E-5	4.837E-9
													8.5572E-5	4.8364E-9
													8.5591E-5	4.8357E-9
													8.5611E-5	4.8351E-9
													8.563E-5	4.8344E-9
													8.565E-5	4.8338E-9
													8.567E-5	4.8331E-9
													8.5689E-5	4.8324E-9
													8.5709E-5	4.8318E-9
													8.5728E-5	4.8311E-9
													8.5748E-5	4.8305E-9
													8.5767E-5	4.8298E-9
													8.5787E-5	4.8292E-9
													8.5806E-5	4.8285E-9
													8.5826E-5	4.8279E-9
													8.5845E-5	4.8273E-9
													8.5865E-5	4.8266E-9
													8.5884E-5	4.826E-9
													8.5904E-5	4.8253E-9
													8.5923E-5	4.8247E-9
													8.5943E-5	4.824E-9
													8.5963E-5	4.8234E-9
													8.5982E-5	4.8227E-9
													8.6002E-5	4.8221E-9
													8.6021E-5	4.8215E-9
													8.6041E-5	4.8208E-9
													8.606E-5	4.8202E-9
													8.608E-5	4.8195E-9
													8.6099E-5	4.8189E-9
													8.6119E-5	4.8183E-9
													8.6138E-5	4.8176E-9
													8.6158E-5	4.817E-9
													8.6178E-5	4.8163E-9
													8.6197E-5	4.8157E-9
													8.6217E-5	4.8151E-9
													8.6236E-5	4.8144E-9
													8.6256E-5	4.8138E-9
													8.6275E-5	4.8132E-9
													8.6295E-5	4.8125E-9
													8.6314E-5	4.8119E-9
													8.6334E-5	4.8113E-9
													8.6354E-5	4.8106E-9
													8.6373E-5	4.81E-9
													8.6393E-5	4.8094E-9
													8.6412E-5	4.8087E-9
													8.6432E-5	4.8081E-9
													8.6451E-5	4.8075E-9
													8.6471E-5	4.8069E-9
													8.6491E-5	4.8062E-9
													8.651E-5	4.8056E-9
													8.653E-5	4.805E-9
													8.6549E-5	4.8044E-9
													8.6569E-5	4.8037E-9
													8.6588E-5	4.8031E-9
													8.6608E-5	4.8025E-9
													8.6628E-5	4.8019E-9
													8.6647E-5	4.8012E-9
													8.6667E-5	4.8006E-9
													8.6686E-5	4.8E-9
													8.6706E-5	4.7994E-9
													8.6725E-5	4.7988E-9
													8.6745E-5	4.7981E-9
													8.6765E-5	4.7975E-9
													8.6784E-5	4.7969E-9
													8.6804E-5	4.7963E-9
													8.6823E-5	4.7957E-9
													8.6843E-5	4.7951E-9
													8.6863E-5	4.7944E-9
													8.6882E-5	4.7938E-9
													8.6902E-5	4.7932E-9
													8.6921E-5	4.7926E-9
													8.6941E-5	4.792E-9
													8.6961E-5	4.7914E-9
													8.698E-5	4.7908E-9
													8.7E-5	4.7902E-9
													8.7019E-5	4.7895E-9
													8.7039E-5	4.7889E-9
													8.7059E-5	4.7883E-9
													8.7078E-5	4.7877E-9
													8.7098E-5	4.7871E-9
													8.7117E-5	4.7865E-9
													8.7137E-5	4.7859E-9
													8.7157E-5	4.7853E-9
													8.7176E-5	4.7847E-9
													8.7196E-5	4.7841E-9
													8.7215E-5	4.7835E-9
													8.7235E-5	4.7829E-9
													8.7255E-5	4.7823E-9
													8.7274E-5	4.7817E-9
													8.7294E-5	4.7811E-9
													8.7314E-5	4.7805E-9
													8.7333E-5	4.7799E-9
													8.7353E-5	4.7793E-9
													8.7372E-5	4.7787E-9
													8.7392E-5	4.7781E-9
													8.7412E-5	4.7775E-9
													8.7431E-5	4.7769E-9
													8.7451E-5	4.7763E-9
													8.7471E-5	4.7757E-9
													8.749E-5	4.7751E-9
													8.751E-5	4.7745E-9
													8.7529E-5	4.7739E-9
													8.7549E-5	4.7733E-9
													8.7569E-5	4.7727E-9
													8.7588E-5	4.7721E-9
													8.7608E-5	4.7715E-9
													8.7628E-5	4.7709E-9
													8.7647E-5	4.7703E-9
													8.7667E-5	4.7697E-9
													8.7686E-5	4.7692E-9
													8.7706E-5	4.7686E-9
													8.7726E-5	4.768E-9
													8.7745E-5	4.7674E-9
													8.7765E-5	4.7668E-9
													8.7785E-5	4.7662E-9
													8.7804E-5	4.7656E-9
													8.7824E-5	4.765E-9
													8.7844E-5	4.7645E-9
													8.7863E-5	4.7639E-9
													8.7883E-5	4.7633E-9
													8.7903E-5	4.7627E-9
													8.7922E-5	4.7621E-9
													8.7942E-5	4.7615E-9
													8.7962E-5	4.761E-9
													8.7981E-5	4.7604E-9
													8.8001E-5	4.7598E-9
													8.802E-5	4.7592E-9
													8.804E-5	4.7586E-9
													8.806E-5	4.7581E-9
													8.8079E-5	4.7575E-9
													8.8099E-5	4.7569E-9
													8.8119E-5	4.7563E-9
													8.8138E-5	4.7558E-9
													8.8158E-5	4.7552E-9
													8.8178E-5	4.7546E-9
													8.8197E-5	4.754E-9
													8.8217E-5	4.7535E-9
													8.8237E-5	4.7529E-9
													8.8256E-5	4.7523E-9
													8.8276E-5	4.7517E-9
													8.8296E-5	4.7512E-9
													8.8315E-5	4.7506E-9
													8.8335E-5	4.75E-9
													8.8355E-5	4.7495E-9
													8.8374E-5	4.7489E-9
													8.8394E-5	4.7483E-9
													8.8414E-5	4.7477E-9
													8.8434E-5	4.7472E-9
													8.8453E-5	4.7466E-9
													8.8473E-5	4.746E-9
													8.8493E-5	4.7455E-9
													8.8512E-5	4.7449E-9
													8.8532E-5	4.7444E-9
													8.8552E-5	4.7438E-9
													8.8571E-5	4.7432E-9
													8.8591E-5	4.7427E-9
													8.8611E-5	4.7421E-9
													8.863E-5	4.7415E-9
													8.865E-5	4.741E-9
													8.867E-5	4.7404E-9
													8.8689E-5	4.7399E-9
													8.8709E-5	4.7393E-9
													8.8729E-5	4.7387E-9
													8.8749E-5	4.7382E-9
													8.8768E-5	4.7376E-9
													8.8788E-5	4.7371E-9
													8.8808E-5	4.7365E-9
													8.8827E-5	4.736E-9
													8.8847E-5	4.7354E-9
													8.8867E-5	4.7348E-9
													8.8886E-5	4.7343E-9
													8.8906E-5	4.7337E-9
													8.8926E-5	4.7332E-9
													8.8946E-5	4.7326E-9
													8.8965E-5	4.7321E-9
													8.8985E-5	4.7315E-9
													8.9005E-5	4.731E-9
													8.9024E-5	4.7304E-9
													8.9044E-5	4.7299E-9
													8.9064E-5	4.7293E-9
													8.9083E-5	4.7288E-9
													8.9103E-5	4.7282E-9
													8.9123E-5	4.7277E-9
													8.9143E-5	4.7271E-9
													8.9162E-5	4.7266E-9
													8.9182E-5	4.726E-9
													8.9202E-5	4.7255E-9
													8.9222E-5	4.725E-9
													8.9241E-5	4.7244E-9
													8.9261E-5	4.7239E-9
													8.9281E-5	4.7233E-9
													8.93E-5	4.7228E-9
													8.932E-5	4.7222E-9
													8.934E-5	4.7217E-9
													8.936E-5	4.7212E-9
													8.9379E-5	4.7206E-9
													8.9399E-5	4.7201E-9
													8.9419E-5	4.7195E-9
													8.9438E-5	4.719E-9
													8.9458E-5	4.7185E-9
													8.9478E-5	4.7179E-9
													8.9498E-5	4.7174E-9
													8.9517E-5	4.7169E-9
													8.9537E-5	4.7163E-9
													8.9557E-5	4.7158E-9
													8.9577E-5	4.7153E-9
													8.9596E-5	4.7147E-9
													8.9616E-5	4.7142E-9
													8.9636E-5	4.7137E-9
													8.9656E-5	4.7131E-9
													8.9675E-5	4.7126E-9
													8.9695E-5	4.7121E-9
													8.9715E-5	4.7115E-9
													8.9735E-5	4.711E-9
													8.9754E-5	4.7105E-9
													8.9774E-5	4.7099E-9
													8.9794E-5	4.7094E-9
													8.9814E-5	4.7089E-9
													8.9833E-5	4.7084E-9
													8.9853E-5	4.7078E-9
													8.9873E-5	4.7073E-9
													8.9893E-5	4.7068E-9
													8.9912E-5	4.7063E-9
													8.9932E-5	4.7057E-9
													8.9952E-5	4.7052E-9
													8.9972E-5	4.7047E-9
													8.9991E-5	4.7042E-9
													9.0011E-5	4.7036E-9
													9.0031E-5	4.7031E-9
													9.0051E-5	4.7026E-9
													9.007E-5	4.7021E-9
													9.009E-5	4.7016E-9
													9.011E-5	4.701E-9
													9.013E-5	4.7005E-9
													9.0149E-5	4.7E-9
													9.0169E-5	4.6995E-9
													9.0189E-5	4.699E-9
													9.0209E-5	4.6985E-9
													9.0229E-5	4.6979E-9
													9.0248E-5	4.6974E-9
													9.0268E-5	4.6969E-9
													9.0288E-5	4.6964E-9
													9.0308E-5	4.6959E-9
													9.0327E-5	4.6954E-9
													9.0347E-5	4.6949E-9
													9.0367E-5	4.6943E-9
													9.0387E-5	4.6938E-9
													9.0407E-5	4.6933E-9
													9.0426E-5	4.6928E-9
													9.0446E-5	4.6923E-9
													9.0466E-5	4.6918E-9
													9.0486E-5	4.6913E-9
													9.0505E-5	4.6908E-9
													9.0525E-5	4.6903E-9
													9.0545E-5	4.6898E-9
													9.0565E-5	4.6892E-9
													9.0585E-5	4.6887E-9
													9.0604E-5	4.6882E-9
													9.0624E-5	4.6877E-9
													9.0644E-5	4.6872E-9
													9.0664E-5	4.6867E-9
													9.0684E-5	4.6862E-9
													9.0703E-5	4.6857E-9
													9.0723E-5	4.6852E-9
													9.0743E-5	4.6847E-9
													9.0763E-5	4.6842E-9
													9.0783E-5	4.6837E-9
													9.0802E-5	4.6832E-9
													9.0822E-5	4.6827E-9
													9.0842E-5	4.6822E-9
													9.0862E-5	4.6817E-9
													9.0882E-5	4.6812E-9
													9.0901E-5	4.6807E-9
													9.0921E-5	4.6802E-9
													9.0941E-5	4.6797E-9
													9.0961E-5	4.6792E-9
													9.0981E-5	4.6787E-9
													9.1E-5	4.6782E-9
													9.102E-5	4.6777E-9
													9.104E-5	4.6773E-9
													9.106E-5	4.6768E-9
													9.108E-5	4.6763E-9
													9.11E-5	4.6758E-9
													9.1119E-5	4.6753E-9
													9.1139E-5	4.6748E-9
													9.1159E-5	4.6743E-9
													9.1179E-5	4.6738E-9
													9.1199E-5	4.6733E-9
													9.1218E-5	4.6728E-9
													9.1238E-5	4.6723E-9
													9.1258E-5	4.6719E-9
													9.1278E-5	4.6714E-9
													9.1298E-5	4.6709E-9
													9.1318E-5	4.6704E-9
													9.1337E-5	4.6699E-9
													9.1357E-5	4.6694E-9
													9.1377E-5	4.6689E-9
													9.1397E-5	4.6685E-9
													9.1417E-5	4.668E-9
													9.1437E-5	4.6675E-9
													9.1456E-5	4.667E-9
													9.1476E-5	4.6665E-9
													9.1496E-5	4.666E-9
													9.1516E-5	4.6656E-9
													9.1536E-5	4.6651E-9
													9.1556E-5	4.6646E-9
													9.1575E-5	4.6641E-9
													9.1595E-5	4.6637E-9
													9.1615E-5	4.6632E-9
													9.1635E-5	4.6627E-9
													9.1655E-5	4.6622E-9
													9.1675E-5	4.6617E-9
													9.1694E-5	4.6613E-9
													9.1714E-5	4.6608E-9
													9.1734E-5	4.6603E-9
													9.1754E-5	4.6598E-9
													9.1774E-5	4.6594E-9
													9.1794E-5	4.6589E-9
													9.1813E-5	4.6584E-9
													9.1833E-5	4.6579E-9
													9.1853E-5	4.6575E-9
													9.1873E-5	4.657E-9
													9.1893E-5	4.6565E-9
													9.1913E-5	4.6561E-9
													9.1933E-5	4.6556E-9
													9.1952E-5	4.6551E-9
													9.1972E-5	4.6547E-9
													9.1992E-5	4.6542E-9
													9.2012E-5	4.6537E-9
													9.2032E-5	4.6533E-9
													9.2052E-5	4.6528E-9
													9.2072E-5	4.6523E-9
													9.2091E-5	4.6519E-9
													9.2111E-5	4.6514E-9
													9.2131E-5	4.6509E-9
													9.2151E-5	4.6505E-9
													9.2171E-5	4.65E-9
													9.2191E-5	4.6495E-9
													9.2211E-5	4.6491E-9
													9.2231E-5	4.6486E-9
													9.225E-5	4.6482E-9
													9.227E-5	4.6477E-9
													9.229E-5	4.6472E-9
													9.231E-5	4.6468E-9
													9.233E-5	4.6463E-9
													9.235E-5	4.6459E-9
													9.237E-5	4.6454E-9
													9.239E-5	4.6449E-9
													9.2409E-5	4.6445E-9
													9.2429E-5	4.644E-9
													9.2449E-5	4.6436E-9
													9.2469E-5	4.6431E-9
													9.2489E-5	4.6427E-9
													9.2509E-5	4.6422E-9
													9.2529E-5	4.6417E-9
													9.2549E-5	4.6413E-9
													9.2568E-5	4.6408E-9
													9.2588E-5	4.6404E-9
													9.2608E-5	4.6399E-9
													9.2628E-5	4.6395E-9
													9.2648E-5	4.639E-9
													9.2668E-5	4.6386E-9
													9.2688E-5	4.6381E-9
													9.2708E-5	4.6377E-9
													9.2728E-5	4.6372E-9
													9.2747E-5	4.6368E-9
													9.2767E-5	4.6363E-9
													9.2787E-5	4.6359E-9
													9.2807E-5	4.6354E-9
													9.2827E-5	4.635E-9
													9.2847E-5	4.6346E-9
													9.2867E-5	4.6341E-9
													9.2887E-5	4.6337E-9
													9.2907E-5	4.6332E-9
													9.2927E-5	4.6328E-9
													9.2946E-5	4.6323E-9
													9.2966E-5	4.6319E-9
													9.2986E-5	4.6314E-9
													9.3006E-5	4.631E-9
													9.3026E-5	4.6306E-9
													9.3046E-5	4.6301E-9
													9.3066E-5	4.6297E-9
													9.3086E-5	4.6292E-9
													9.3106E-5	4.6288E-9
													9.3126E-5	4.6284E-9
													9.3146E-5	4.6279E-9
													9.3165E-5	4.6275E-9
													9.3185E-5	4.6271E-9
													9.3205E-5	4.6266E-9
													9.3225E-5	4.6262E-9
													9.3245E-5	4.6257E-9
													9.3265E-5	4.6253E-9
													9.3285E-5	4.6249E-9
													9.3305E-5	4.6244E-9
													9.3325E-5	4.624E-9
													9.3345E-5	4.6236E-9
[truncated: 20,894 more rows]
