# Supplementary material for: Bolometric detection of Josephson radiation
Source: Nat Nanotechnol. 2024 Aug 22;19(11):1613–8. doi: 10.1038/s41565-024-01770-7 (PMC11567893; doi:10.1038/s41565-024-01770-7)
Supplement: Supplementary file 7 — Source data for Extended Data Fig. 2. Panel and the inset data separated in different sheets. [file 41565_2024_1770_MOESM7_ESM.xlsx]

## Sheet: main panel
		Peak number	Thermometer 1	Thermometer 2
		-4	-1.6813E-4	-1.64E-4
		-3	-1.3866E-4	-1.355E-4
		-2	-9.7654E-5	-9.95E-5
		-1	-5.21887E-5	-5.44E-5
		1	5.6169E-5	5.41E-5
		2	9.8917E-5	1.017E-4
		3	1.401E-4	1.404E-4
		4	1.70512E-4	1.67E-4

## Sheet: inset
	Voltage (V)	T0=40.5 mK
	-6.0E-4	244.545880000000
	-5.99E-4	244.207690000000
	-5.98E-4	244.103130000000
	-5.97E-4	243.997560000000
	-5.96E-4	243.994660000000
	-5.95E-4	243.778020000000
	-5.94E-4	243.514160000000
	-5.93E-4	243.504180000000
	-5.92E-4	243.345380000000
	-5.91E-4	243.324940000000
	-5.9E-4	243.001700000000
	-5.89E-4	243.167250000000
	-5.88E-4	243.074920000000
	-5.87E-4	243.063070000000
	-5.86E-4	242.414780000000
	-5.85E-4	242.452910000000
	-5.84E-4	241.986390000000
	-5.83E-4	242.211670000000
	-5.82E-4	241.972040000000
	-5.81E-4	241.955040000000
	-5.8E-4	241.847200000000
	-5.79E-4	241.555900000000
	-5.78E-4	241.475600000000
	-5.77E-4	241.088700000000
	-5.76E-4	241.237600000000
	-5.75E-4	241.028470000000
	-5.74E-4	240.758580000000
	-5.73E-4	240.863700000000
	-5.72E-4	240.763740000000
	-5.71E-4	240.616400000000
	-5.7E-4	240.354540000000
	-5.69E-4	240.284870000000
	-5.68E-4	240.238440000000
	-5.67E-4	240.126740000000
	-5.66E-4	239.890450000000
	-5.65E-4	239.628680000000
	-5.64E-4	239.640950000000
	-5.63E-4	239.533060000000
	-5.62E-4	239.631840000000
	-5.61E-4	239.573280000000
	-5.6E-4	239.496200000000
	-5.59E-4	239.218210000000
	-5.58E-4	238.910760000000
	-5.57E-4	239.007700000000
	-5.56E-4	238.892280000000
	-5.55E-4	238.736220000000
	-5.54E-4	238.443830000000
	-5.53E-4	238.572550000000
	-5.52E-4	238.363630000000
	-5.51E-4	238.396400000000
	-5.5E-4	237.801470000000
	-5.49E-4	238.151980000000
	-5.48E-4	238.436770000000
	-5.47E-4	237.942700000000
	-5.46E-4	237.838120000000
	-5.45E-4	237.497000000000
	-5.44E-4	236.840740000000
	-5.43E-4	237.261790000000
	-5.42E-4	237.153290000000
	-5.41E-4	237.132960000000
	-5.4E-4	237.139620000000
	-5.39E-4	236.785540000000
	-5.38E-4	236.720120000000
	-5.37E-4	236.500410000000
	-5.36E-4	236.366580000000
	-5.35E-4	236.507510000000
	-5.34E-4	236.062280000000
	-5.33E-4	236.078560000000
	-5.32E-4	236.224190000000
	-5.31E-4	235.597510000000
	-5.3E-4	235.319580000000
	-5.29E-4	235.313100000000
	-5.28E-4	235.192750000000
	-5.27E-4	235.018690000000
	-5.26E-4	234.671020000000
	-5.25E-4	234.736850000000
	-5.24E-4	234.753210000000
	-5.23E-4	234.756140000000
	-5.22E-4	234.642030000000
	-5.21E-4	234.255590000000
	-5.2E-4	233.833520000000
	-5.19E-4	233.307450000000
	-5.18E-4	233.446200000000
	-5.17E-4	233.429370000000
	-5.16E-4	233.300040000000
	-5.15E-4	233.109060000000
	-5.14E-4	232.972990000000
	-5.13E-4	232.918240000000
	-5.12E-4	232.878010000000
	-5.11E-4	232.835270000000
	-5.1E-4	232.479830000000
	-5.09E-4	232.500290000000
	-5.08E-4	232.649650000000
	-5.07E-4	232.191810000000
	-5.06E-4	232.067730000000
	-5.05E-4	232.132590000000
	-5.04E-4	231.680430000000
	-5.03E-4	231.822480000000
	-5.02E-4	231.387970000000
	-5.01E-4	231.458370000000
	-5.0E-4	231.433070000000
	-4.99E-4	231.119490000000
	-4.98E-4	231.238990000000
	-4.97E-4	230.948710000000
	-4.96E-4	230.746020000000
	-4.95E-4	230.626320000000
	-4.94E-4	230.330770000000
	-4.93E-4	230.012290000000
	-4.92E-4	230.058020000000
	-4.91E-4	229.634190000000
	-4.9E-4	229.623580000000
	-4.89E-4	229.553810000000
	-4.88E-4	229.818060000000
	-4.87E-4	229.601570000000
	-4.86E-4	229.588030000000
	-4.85E-4	228.879670000000
	-4.84E-4	228.537450000000
	-4.83E-4	228.699870000000
	-4.82E-4	228.670460000000
	-4.81E-4	228.455350000000
	-4.8E-4	228.351770000000
	-4.79E-4	227.961400000000
	-4.78E-4	227.775480000000
	-4.77E-4	227.839770000000
	-4.76E-4	227.489610000000
	-4.75E-4	227.265000000000
	-4.74E-4	227.313050000000
	-4.73E-4	227.186020000000
	-4.72E-4	226.934820000000
	-4.71E-4	226.574550000000
	-4.7E-4	226.294090000000
	-4.69E-4	226.275280000000
	-4.68E-4	226.021500000000
	-4.67E-4	225.848770000000
	-4.66E-4	225.631050000000
	-4.65E-4	225.324170000000
	-4.64E-4	225.620870000000
	-4.63E-4	225.142510000000
	-4.62E-4	224.759910000000
	-4.61E-4	224.446190000000
	-4.6E-4	224.153360000000
	-4.59E-4	224.193330000000
	-4.58E-4	224.059680000000
	-4.57E-4	223.873730000000
	-4.56E-4	223.713130000000
	-4.55E-4	223.551110000000
	-4.54E-4	223.498140000000
	-4.53E-4	222.772830000000
	-4.52E-4	222.389310000000
	-4.51E-4	221.838000000000
	-4.5E-4	221.650000000000
	-4.49E-4	221.455300000000
	-4.48E-4	221.036480000000
	-4.47E-4	220.427090000000
	-4.46E-4	219.987500000000
	-4.45E-4	219.692120000000
	-4.44E-4	218.999060000000
	-4.43E-4	218.688420000000
	-4.42E-4	218.455370000000
	-4.41E-4	218.222720000000
	-4.4E-4	217.882820000000
	-4.39E-4	217.259100000000
	-4.38E-4	216.931870000000
	-4.37E-4	216.524340000000
	-4.36E-4	216.038150000000
	-4.35E-4	215.686990000000
	-4.34E-4	215.440590000000
	-4.33E-4	214.876820000000
	-4.32E-4	214.388650000000
	-4.31E-4	213.702290000000
	-4.3E-4	213.269710000000
	-4.29E-4	213.223700000000
	-4.28E-4	212.795850000000
	-4.27E-4	212.531600000000
	-4.26E-4	211.750690000000
	-4.25E-4	210.902890000000
	-4.24E-4	210.705070000000
	-4.23E-4	210.137700000000
	-4.22E-4	209.678660000000
	-4.21E-4	209.060470000000
	-4.2E-4	208.810960000000
	-4.19E-4	208.161070000000
	-4.18E-4	207.652530000000
	-4.17E-4	206.914140000000
	-4.16E-4	205.919680000000
	-4.15E-4	205.696680000000
	-4.14E-4	204.629410000000
	-4.13E-4	203.514440000000
	-4.12E-4	202.740490000000
	-4.11E-4	202.040810000000
	-4.1E-4	201.198580000000
	-4.09E-4	199.935730000000
	-4.08E-4	199.404440000000
	-4.07E-4	198.284800000000
	-4.06E-4	196.881010000000
	-4.05E-4	196.394130000000
	-4.04E-4	194.283050000000
	-4.03E-4	193.125920000000
	-4.02E-4	191.626090000000
	-4.01E-4	190.426660000000
	-4.0E-4	188.080380000000
	-3.99E-4	186.636100000000
	-3.98E-4	184.419280000000
	-3.97E-4	182.072910000000
	-3.96E-4	179.879450000000
	-3.95E-4	178.754600000000
	-3.94E-4	177.102890000000
	-3.93E-4	175.898670000000
	-3.92E-4	174.650080000000
	-3.91E-4	174.211710000000
	-3.9E-4	173.135490000000
	-3.89E-4	172.611810000000
	-3.88E-4	171.680510000000
	-3.87E-4	170.881740000000
	-3.86E-4	170.320560000000
	-3.85E-4	170.239630000000
	-3.84E-4	170.145970000000
	-3.83E-4	169.479030000000
	-3.82E-4	169.537190000000
	-3.81E-4	169.646200000000
	-3.8E-4	169.272950000000
	-3.79E-4	169.147830000000
	-3.78E-4	168.899400000000
	-3.77E-4	169.052230000000
	-3.76E-4	168.715110000000
	-3.75E-4	168.853450000000
	-3.74E-4	168.116640000000
	-3.73E-4	167.947000000000
	-3.72E-4	167.458170000000
	-3.71E-4	167.476760000000
	-3.7E-4	167.489460000000
	-3.69E-4	166.984360000000
	-3.68E-4	166.755800000000
	-3.67E-4	165.912320000000
	-3.66E-4	165.263280000000
	-3.65E-4	164.991250000000
	-3.64E-4	165.090320000000
	-3.63E-4	164.325740000000
	-3.62E-4	163.813660000000
	-3.61E-4	163.627540000000
	-3.6E-4	163.058270000000
	-3.59E-4	163.235430000000
	-3.58E-4	162.211430000000
	-3.57E-4	161.877350000000
	-3.56E-4	161.278860000000
	-3.55E-4	160.601240000000
	-3.54E-4	161.123160000000
	-3.53E-4	160.783750000000
	-3.52E-4	160.530570000000
	-3.51E-4	159.916750000000
	-3.5E-4	160.099090000000
	-3.49E-4	159.238710000000
	-3.48E-4	159.603800000000
	-3.47E-4	159.010250000000
	-3.46E-4	159.042050000000
	-3.45E-4	158.720870000000
	-3.44E-4	158.746570000000
	-3.43E-4	158.369010000000
	-3.42E-4	157.896630000000
	-3.41E-4	157.871020000000
	-3.4E-4	157.905160000000
	-3.39E-4	157.961600000000
	-3.38E-4	158.025150000000
	-3.37E-4	158.253510000000
	-3.36E-4	158.466680000000
	-3.35E-4	158.061920000000
	-3.34E-4	158.208390000000
	-3.33E-4	158.116170000000
	-3.32E-4	157.453480000000
	-3.31E-4	158.067450000000
	-3.3E-4	157.968700000000
	-3.29E-4	158.139540000000
	-3.28E-4	158.018810000000
	-3.27E-4	158.160750000000
	-3.26E-4	158.909240000000
	-3.25E-4	159.134570000000
	-3.24E-4	157.987350000000
	-3.23E-4	158.418950000000
	-3.22E-4	157.903210000000
	-3.21E-4	159.023390000000
	-3.2E-4	158.911230000000
	-3.19E-4	159.486270000000
	-3.18E-4	159.382780000000
	-3.17E-4	159.364890000000
	-3.16E-4	158.856910000000
	-3.15E-4	159.930140000000
	-3.14E-4	159.642500000000
	-3.13E-4	159.965740000000
	-3.12E-4	160.409770000000
	-3.11E-4	160.608240000000
	-3.1E-4	160.963580000000
	-3.09E-4	161.389940000000
	-3.08E-4	161.294400000000
	-3.07E-4	161.228050000000
	-3.06E-4	161.903180000000
	-3.05E-4	162.469270000000
	-3.04E-4	162.574900000000
	-3.03E-4	162.826390000000
	-3.02E-4	162.875310000000
	-3.01E-4	162.952870000000
	-3.0E-4	162.657570000000
	-2.99E-4	163.223740000000
	-2.98E-4	163.630970000000
	-2.97E-4	163.733220000000
	-2.96E-4	163.797320000000
	-2.95E-4	163.647620000000
	-2.94E-4	164.497550000000
	-2.93E-4	164.339390000000
	-2.92E-4	163.774790000000
	-2.91E-4	164.439120000000
	-2.9E-4	164.648290000000
	-2.89E-4	164.818410000000
	-2.88E-4	164.653880000000
	-2.87E-4	165.092890000000
	-2.86E-4	165.242150000000
	-2.85E-4	165.013840000000
	-2.84E-4	166.192620000000
	-2.83E-4	166.348920000000
	-2.82E-4	166.364290000000
	-2.81E-4	166.862860000000
	-2.8E-4	167.053350000000
	-2.79E-4	167.677650000000
	-2.78E-4	167.594700000000
	-2.77E-4	168.221720000000
	-2.76E-4	168.778250000000
	-2.75E-4	169.792340000000
	-2.74E-4	169.964860000000
	-2.73E-4	171.653220000000
	-2.72E-4	171.792760000000
	-2.71E-4	172.498960000000
	-2.7E-4	173.017560000000
	-2.69E-4	173.679750000000
	-2.68E-4	174.059760000000
	-2.67E-4	175.069130000000
	-2.66E-4	175.080000000000
	-2.65E-4	175.779990000000
	-2.64E-4	176.670910000000
	-2.63E-4	177.322740000000
	-2.62E-4	177.820600000000
	-2.61E-4	177.583930000000
	-2.6E-4	178.218920000000
	-2.59E-4	178.235490000000
	-2.58E-4	178.296830000000
	-2.57E-4	178.641380000000
	-2.56E-4	178.693770000000
	-2.55E-4	178.944470000000
	-2.54E-4	178.827310000000
	-2.53E-4	178.766720000000
	-2.52E-4	178.859460000000
	-2.51E-4	178.408860000000
	-2.5E-4	178.436970000000
	-2.49E-4	178.782420000000
	-2.48E-4	178.330940000000
	-2.47E-4	178.789320000000
	-2.46E-4	179.244910000000
	-2.45E-4	179.560000000000
	-2.44E-4	179.301650000000
	-2.43E-4	179.574060000000
	-2.42E-4	179.817990000000
	-2.41E-4	179.205840000000
	-2.4E-4	179.878720000000
	-2.39E-4	179.835990000000
	-2.38E-4	180.430050000000
	-2.37E-4	181.606150000000
	-2.36E-4	182.358830000000
	-2.35E-4	183.901490000000
	-2.34E-4	184.156080000000
	-2.33E-4	185.014750000000
	-2.32E-4	186.219730000000
	-2.31E-4	187.159170000000
	-2.3E-4	188.179620000000
	-2.29E-4	189.547530000000
	-2.28E-4	190.689170000000
	-2.27E-4	191.590900000000
	-2.26E-4	192.395220000000
	-2.25E-4	193.398240000000
	-2.24E-4	194.460190000000
	-2.23E-4	195.532810000000
	-2.22E-4	196.220430000000
	-2.21E-4	197.481470000000
	-2.2E-4	198.512260000000
	-2.19E-4	199.159060000000
	-2.18E-4	200.156020000000
	-2.17E-4	200.373040000000
	-2.16E-4	201.406540000000
	-2.15E-4	202.491080000000
	-2.14E-4	202.722270000000
	-2.13E-4	203.551310000000
	-2.12E-4	203.946200000000
	-2.11E-4	204.304010000000
	-2.1E-4	205.220190000000
	-2.09E-4	206.096830000000
	-2.08E-4	206.658490000000
	-2.07E-4	207.490120000000
	-2.06E-4	207.663030000000
	-2.05E-4	209.028150000000
	-2.04E-4	209.860160000000
	-2.03E-4	210.926350000000
	-2.02E-4	212.270400000000
	-2.01E-4	213.402690000000
	-2.0E-4	214.437360000000
	-1.99E-4	215.466150000000
	-1.98E-4	216.724540000000
	-1.97E-4	218.179810000000
	-1.96E-4	219.383880000000
	-1.95E-4	220.349710000000
	-1.94E-4	221.397390000000
	-1.93E-4	222.822270000000
	-1.92E-4	223.546660000000
	-1.91E-4	224.565990000000
	-1.9E-4	225.358370000000
	-1.89E-4	226.305360000000
	-1.88E-4	226.804010000000
	-1.87E-4	227.613800000000
	-1.86E-4	228.280860000000
	-1.85E-4	228.666530000000
	-1.84E-4	229.132680000000
	-1.83E-4	229.398130000000
	-1.82E-4	229.611550000000
	-1.81E-4	229.991310000000
	-1.8E-4	230.095910000000
	-1.79E-4	229.924380000000
	-1.78E-4	230.082800000000
	-1.77E-4	229.848140000000
	-1.76E-4	229.518080000000
	-1.75E-4	229.604650000000
	-1.74E-4	229.309280000000
	-1.73E-4	229.174050000000
	-1.72E-4	228.786840000000
	-1.71E-4	229.002990000000
	-1.7E-4	228.741530000000
	-1.69E-4	228.679320000000
	-1.68E-4	228.701690000000
	-1.67E-4	228.566170000000
	-1.66E-4	228.630850000000
	-1.65E-4	228.521180000000
	-1.64E-4	228.927880000000
	-1.63E-4	228.753410000000
	-1.62E-4	228.903040000000
	-1.61E-4	228.715340000000
	-1.6E-4	228.899650000000
	-1.59E-4	229.386470000000
	-1.58E-4	229.829700000000
	-1.57E-4	230.043040000000
	-1.56E-4	230.748470000000
	-1.55E-4	231.385060000000
	-1.54E-4	232.383220000000
	-1.53E-4	233.181900000000
	-1.52E-4	234.073740000000
	-1.51E-4	234.434670000000
	-1.5E-4	234.836090000000
	-1.49E-4	234.792730000000
	-1.48E-4	234.487510000000
	-1.47E-4	234.315670000000
	-1.46E-4	234.042670000000
	-1.45E-4	233.239680000000
	-1.44E-4	232.717970000000
	-1.43E-4	231.758060000000
	-1.42E-4	231.074660000000
	-1.41E-4	230.278080000000
	-1.4E-4	229.340790000000
	-1.39E-4	228.670160000000
	-1.38E-4	227.812720000000
	-1.37E-4	226.942830000000
	-1.36E-4	226.218420000000
	-1.35E-4	226.019500000000
	-1.34E-4	225.629440000000
	-1.33E-4	225.494100000000
	-1.32E-4	225.331350000000
	-1.31E-4	225.443430000000
	-1.3E-4	225.692960000000
	-1.29E-4	226.049440000000
	-1.28E-4	225.828110000000
	-1.27E-4	226.344930000000
	-1.26E-4	226.701700000000
	-1.25E-4	226.959040000000
	-1.24E-4	227.328460000000
	-1.23E-4	227.644960000000
	-1.22E-4	228.043540000000
	-1.21E-4	228.663670000000
	-1.2E-4	229.009630000000
	-1.19E-4	229.754230000000
	-1.18E-4	230.372880000000
	-1.17E-4	231.041920000000
	-1.16E-4	231.773010000000
	-1.15E-4	232.971940000000
	-1.14E-4	233.539550000000
	-1.13E-4	234.502670000000
	-1.12E-4	235.486690000000
	-1.11E-4	235.998580000000
	-1.1E-4	236.089360000000
	-1.09E-4	236.236170000000
	-1.08E-4	236.566460000000
	-1.07E-4	236.092950000000
	-1.06E-4	235.385240000000
	-1.05E-4	234.600990000000
	-1.04E-4	233.584890000000
	-1.03E-4	232.629230000000
	-1.02E-4	231.629030000000
	-1.01E-4	230.387920000000
	-1.0E-4	229.750220000000
	-9.9E-5	228.569070000000
	-9.8E-5	227.529480000000
	-9.7E-5	226.828500000000
	-9.6E-5	226.267510000000
	-9.5E-5	225.764760000000
	-9.4E-5	225.330360000000
	-9.3E-5	224.981340000000
	-9.2E-5	224.555850000000
	-9.1E-5	224.510120000000
	-9.0E-5	224.652090000000
	-8.9E-5	224.345650000000
	-8.8E-5	224.689100000000
	-8.7E-5	225.254040000000
	-8.6E-5	225.917430000000
	-8.5E-5	227.185750000000
	-8.4E-5	228.159310000000
	-8.3E-5	229.998570000000
	-8.2E-5	231.463410000000
	-8.1E-5	232.576960000000
	-8.0E-5	233.894220000000
	-7.9E-5	234.738130000000
	-7.8E-5	235.363300000000
	-7.7E-5	235.992010000000
	-7.6E-5	235.975300000000
	-7.5E-5	236.429090000000
	-7.4E-5	236.708480000000
	-7.3E-5	236.980460000000
	-7.2E-5	236.845250000000
	-7.1E-5	236.768510000000
	-7.0E-5	236.245820000000
	-6.9E-5	235.869500000000
	-6.8E-5	235.229920000000
	-6.7E-5	234.942230000000
	-6.6E-5	234.328180000000
	-6.5E-5	233.682360000000
	-6.4E-5	233.659770000000
	-6.3E-5	232.881280000000
	-6.2E-5	232.277100000000
	-6.1E-5	231.668710000000
	-6.0E-5	230.622660000000
	-5.9E-5	227.336540000000
	-5.8E-5	216.019700000000
	-5.7E-5	195.934120000000
	-5.6E-5	186.981470000000
	-5.5E-5	183.408450000000
	-5.4E-5	182.314980000000
	-5.3E-5	181.216470000000
	-5.2E-5	180.325990000000
	-5.1E-5	179.172390000000
	-5.0E-5	178.157540000000
	-4.9E-5	176.565130000000
	-4.8E-5	175.849280000000
	-4.7E-5	174.523330000000
	-4.6E-5	173.663340000000
	-4.5E-5	171.792030000000
	-4.4E-5	171.519620000000
	-4.3E-5	169.320060000000
	-4.2E-5	168.338600000000
	-4.1E-5	167.198760000000
	-4.0E-5	165.688240000000
	-3.9E-5	164.005350000000
	-3.8E-5	164.037770000000
	-3.7E-5	162.767270000000
	-3.6E-5	160.526000000000
	-3.5E-5	159.026950000000
	-3.4E-5	158.465490000000
	-3.3E-5	156.348450000000
	-3.2E-5	155.148620000000
	-3.1E-5	153.320460000000
	-3.0E-5	151.394570000000
	-2.9E-5	150.451310000000
	-2.8E-5	148.587210000000
	-2.7E-5	146.542770000000
	-2.6E-5	145.108920000000
	-2.5E-5	141.728480000000
	-2.4E-5	139.932730000000
	-2.3E-5	137.756100000000
	-2.2E-5	134.527590000000
	-2.1E-5	132.395060000000
	-2.0E-5	128.274010000000
	-1.9E-5	125.608700000000
	-1.8E-5	121.225940000000
	-1.7E-5	117.261180000000
	-1.6E-5	112.064330000000
	-1.5E-5	107.685660000000
	-1.4E-5	100.914630000000
	-1.3E-5	95.4214900000000
	-1.2E-5	90.8973900000000
	-1.1E-5	83.0408300000000
	-1.0E-5	73.6829900000000
	-9.0E-6	69.7853100000000
	-8.0E-6	63.4885000000000
	-7.0E-6	57.4991000000000
	-6.0E-6	53.9253300000000
	-5.0E-6	50.5861800000000
	-4.0E-6	44.7039000000000
	-3.0E-6
	-2.0E-6
	-1.0E-6
	0.0E-6
	1.0E-6
	2.0E-6	44.2565700000000
	3.0E-6	45.0105200000000
	4.0E-6	49.6552700000000
	5.0E-6	56.1689100000000
	6.0E-6	63.9045600000000
	7.0E-6	66.1902400000000
	8.0E-6	69.1000600000000
	9.0E-6	78.1656400000000
	1.0E-5	81.4041400000000
	1.1E-5	89.7323500000000
	1.2E-5	93.6018900000000
	1.3E-5	101.739540000000
	1.4E-5	104.122310000000
	1.5E-5	108.538760000000
	1.6E-5	114.134380000000
	1.7E-5	119.198750000000
	1.8E-5	124.302370000000
	1.9E-5	127.029180000000
	2.0E-5	128.778220000000
	2.1E-5	132.134370000000
	2.2E-5	135.248560000000
	2.3E-5	138.262770000000
	2.4E-5	140.152560000000
	2.5E-5	142.831420000000
	2.6E-5	144.394900000000
	2.7E-5	147.172670000000
	2.8E-5	147.640230000000
	2.9E-5	149.096760000000
	3.0E-5	151.083410000000
	3.1E-5	152.444220000000
	3.2E-5	153.809840000000
	3.3E-5	155.007600000000
	3.4E-5	156.100620000000
	3.5E-5	157.377360000000
	3.6E-5	158.423760000000
	3.7E-5	160.176860000000
	3.8E-5	161.682200000000
	3.9E-5	162.877550000000
	4.0E-5	164.166000000000
	4.1E-5	165.516540000000
	4.2E-5	166.242500000000
	4.3E-5	167.677630000000
	4.4E-5	168.571550000000
	4.5E-5	170.015480000000
	4.6E-5	171.074430000000
	4.7E-5	171.905040000000
	4.8E-5	173.530420000000
	4.9E-5	174.468280000000
	5.0E-5	175.221430000000
	5.1E-5	176.240290000000
	5.2E-5	177.554240000000
	5.3E-5	178.508890000000
	5.4E-5	180.228730000000
	5.5E-5	183.513990000000
	5.6E-5	192.713300000000
	5.7E-5	212.752530000000
	5.8E-5	226.345290000000
	5.9E-5	230.604990000000
	6.0E-5	231.570190000000
	6.1E-5	232.414010000000
	6.2E-5	233.120190000000
	6.3E-5	233.672010000000
	6.4E-5	234.297060000000
	6.5E-5	234.865170000000
	6.6E-5	235.457840000000
	6.7E-5	235.614590000000
	6.8E-5	236.325860000000
	6.9E-5	236.731110000000
	7.0E-5	237.063880000000
	7.1E-5	237.276510000000
	7.2E-5	237.446600000000
	7.3E-5	237.707230000000
	7.4E-5	237.040090000000
	7.5E-5	237.048330000000
	7.6E-5	236.773500000000
	7.7E-5	236.410960000000
	7.8E-5	235.644600000000
	7.9E-5	235.090050000000
	8.0E-5	233.705970000000
	8.1E-5	233.125750000000
	8.2E-5	231.544350000000
	8.3E-5	229.998710000000
	8.4E-5	228.152600000000
	8.5E-5	227.269860000000
	8.6E-5	226.574750000000
	8.7E-5	226.144740000000
	8.8E-5	225.525810000000
	8.9E-5	225.138710000000
	9.0E-5	224.988190000000
	9.1E-5	225.090270000000
	9.2E-5	225.166410000000
	9.3E-5	225.746540000000
	9.4E-5	226.149660000000
	9.5E-5	226.904340000000
	9.6E-5	227.568530000000
	9.7E-5	228.147850000000
	9.8E-5	229.270370000000
	9.9E-5	230.053900000000
	1.0E-4	231.109540000000
	1.01E-4	231.871060000000
	1.02E-4	232.838920000000
	1.03E-4	233.616020000000
	1.04E-4	234.431970000000
	1.05E-4	234.843560000000
	1.06E-4	235.332230000000
	1.07E-4	235.515700000000
	1.08E-4	235.514030000000
	1.09E-4	235.384030000000
	1.1E-4	234.995120000000
	1.11E-4	234.324410000000
	1.12E-4	233.523110000000
	1.13E-4	232.481270000000
	1.14E-4	231.372160000000
	1.15E-4	230.445180000000
	1.16E-4	229.740430000000
	1.17E-4	229.153150000000
	1.18E-4	228.305750000000
	1.19E-4	227.931170000000
	1.2E-4	227.625110000000
	1.21E-4	227.284580000000
	1.22E-4	226.867680000000
	1.23E-4	226.800810000000
	1.24E-4	226.236360000000
	1.25E-4	226.094590000000
	1.26E-4	225.784010000000
	1.27E-4	225.526310000000
	1.28E-4	225.078910000000
	1.29E-4	225.297120000000
	1.3E-4	225.101130000000
	1.31E-4	225.428040000000
	1.32E-4	225.680510000000
	1.33E-4	225.860980000000
	1.34E-4	226.668860000000
	1.35E-4	227.438040000000
	1.36E-4	227.790500000000
	1.37E-4	228.379440000000
	1.38E-4	229.216820000000
	1.39E-4	230.092680000000
	1.4E-4	230.715910000000
	1.41E-4	231.681710000000
	1.42E-4	232.568310000000
	1.43E-4	233.424960000000
	1.44E-4	233.805840000000
	1.45E-4	234.156070000000
	1.46E-4	234.944750000000
	1.47E-4	235.039080000000
	1.48E-4	234.610510000000
	1.49E-4	234.415040000000
	1.5E-4	234.263860000000
	1.51E-4	233.640930000000
	1.52E-4	232.654100000000
	1.53E-4	231.492410000000
	1.54E-4	231.007060000000
	1.55E-4	230.136220000000
	1.56E-4	229.623880000000
	1.57E-4	229.208330000000
	1.58E-4	228.481780000000
	1.59E-4	228.355630000000
	1.6E-4	228.114790000000
	1.61E-4	227.977900000000
	1.62E-4	228.022280000000
	1.63E-4	227.610250000000
	1.64E-4	227.651750000000
	1.65E-4	227.850470000000
	1.66E-4	227.941820000000
	1.67E-4	227.891730000000
	1.68E-4	227.832590000000
	1.69E-4	228.227130000000
	1.7E-4	228.257000000000
	1.71E-4	228.335140000000
	1.72E-4	229.118990000000
	1.73E-4	228.809230000000
	1.74E-4	229.040310000000
	1.75E-4	228.955350000000
	1.76E-4	229.255900000000
	1.77E-4	229.703270000000
	1.78E-4	229.753240000000
	1.79E-4	229.477800000000
	1.8E-4	229.579630000000
	1.81E-4	229.336660000000
	1.82E-4	229.227020000000
	1.83E-4	229.134700000000
	1.84E-4	228.121480000000
	1.85E-4	227.581970000000
	1.86E-4	226.854980000000
	1.87E-4	226.785750000000
	1.88E-4	226.232390000000
	1.89E-4	225.030190000000
	1.9E-4	223.955700000000
	1.91E-4	223.490840000000
	1.92E-4	221.992160000000
	1.93E-4	220.894810000000
	1.94E-4	219.692660000000
	1.95E-4	218.532070000000
	1.96E-4	217.197110000000
	1.97E-4	215.922990000000
	1.98E-4	214.441270000000
	1.99E-4	213.149860000000
	2.0E-4	212.033280000000
	2.01E-4	211.214250000000
	2.02E-4	210.297980000000
	2.03E-4	209.195480000000
	2.04E-4	208.390730000000
	2.05E-4	207.636910000000
	2.06E-4	206.302200000000
	2.07E-4	205.742360000000
	2.08E-4	204.774860000000
	2.09E-4	203.972250000000
	2.1E-4	203.262710000000
	2.11E-4	202.641780000000
	2.12E-4	201.987550000000
	2.13E-4	201.679840000000
	2.14E-4	201.058590000000
	2.15E-4	200.279910000000
	2.16E-4	199.881630000000
	2.17E-4	199.263290000000
	2.18E-4	197.995390000000
	2.19E-4	197.214640000000
	2.2E-4	196.455170000000
	2.21E-4	195.926140000000
	2.22E-4	195.229630000000
	2.23E-4	193.279780000000
	2.24E-4	192.173290000000
	2.25E-4	191.700190000000
	2.26E-4	190.649510000000
	2.27E-4	189.429030000000
	2.28E-4	187.625320000000
	2.29E-4	186.675750000000
	2.3E-4	185.572450000000
	2.31E-4	184.559230000000
	2.32E-4	183.885120000000
	2.33E-4	182.667540000000
	2.34E-4	181.436290000000
	2.35E-4	181.049470000000
	2.36E-4	180.270820000000
	2.37E-4	179.591080000000
	2.38E-4	178.796050000000
	2.39E-4	178.673830000000
	2.4E-4	178.602410000000
	2.41E-4	177.883480000000
	2.42E-4	177.941030000000
	2.43E-4	177.660130000000
	2.44E-4	177.532020000000
	2.45E-4	177.365120000000
	2.46E-4	178.071150000000
	2.47E-4	177.992220000000
	2.48E-4	178.546130000000
	2.49E-4	177.934060000000
	2.5E-4	177.716150000000
	2.51E-4	178.331100000000
	2.52E-4	177.850810000000
	2.53E-4	177.973890000000
	2.54E-4	178.027710000000
	2.55E-4	178.437720000000
	2.56E-4	178.321410000000
	2.57E-4	178.361600000000
	2.58E-4	177.839640000000
	2.59E-4	178.246230000000
	2.6E-4	177.440980000000
	2.61E-4	177.053660000000
	2.62E-4	177.118690000000
	2.63E-4	176.529860000000
	2.64E-4	176.008170000000
	2.65E-4	175.055960000000
	2.66E-4	174.971470000000
	2.67E-4	174.190070000000
	2.68E-4	173.440470000000
	2.69E-4	172.904050000000
	2.7E-4	172.180140000000
	2.71E-4	172.100880000000
	2.72E-4	171.106050000000
	2.73E-4	170.767860000000
	2.74E-4	170.259130000000
	2.75E-4	169.821680000000
	2.76E-4	169.240320000000
	2.77E-4	168.622620000000
	2.78E-4	168.151390000000
	2.79E-4	167.847920000000
	2.8E-4	167.574910000000
	2.81E-4	167.308530000000
	2.82E-4	167.101390000000
	2.83E-4	167.067020000000
	2.84E-4	166.422810000000
	2.85E-4	165.965730000000
	2.86E-4	166.107190000000
	2.87E-4	165.200340000000
	2.88E-4	165.698530000000
	2.89E-4	164.888310000000
	2.9E-4	165.327780000000
	2.91E-4	164.421240000000
	2.92E-4	164.788770000000
	2.93E-4	164.539030000000
	2.94E-4	164.252640000000
	2.95E-4	163.926950000000
	2.96E-4	164.362650000000
	2.97E-4	164.239660000000
	2.98E-4	163.221020000000
	2.99E-4	162.794400000000
	3.0E-4	163.618540000000
	3.01E-4	163.051380000000
	3.02E-4	162.933420000000
	3.03E-4	162.968200000000
	3.04E-4	162.604730000000
	3.05E-4	162.229740000000
	3.06E-4	161.618060000000
	3.07E-4	161.575630000000
	3.08E-4	161.176570000000
	3.09E-4	161.685860000000
	3.1E-4	161.403650000000
	3.11E-4	161.070310000000
	3.12E-4	160.446110000000
	3.13E-4	160.346270000000
	3.14E-4	160.158800000000
	3.15E-4	159.617590000000
	3.16E-4	159.423090000000
	3.17E-4	159.377480000000
	3.18E-4	158.961000000000
	3.19E-4	158.672530000000
	3.2E-4	158.959170000000
	3.21E-4	158.953450000000
	3.22E-4	157.971460000000
	3.23E-4	157.973750000000
	3.24E-4	157.963120000000
	3.25E-4	158.064000000000
	3.26E-4	157.366460000000
	3.27E-4	157.422570000000
	3.28E-4	157.409020000000
	3.29E-4	157.501130000000
	3.3E-4	157.648410000000
	3.31E-4	157.434640000000
	3.32E-4	157.715950000000
	3.33E-4	157.363950000000
	3.34E-4	157.697140000000
	3.35E-4	157.391290000000
	3.36E-4	158.262500000000
	3.37E-4	157.773670000000
	3.38E-4	157.889340000000
	3.39E-4	158.266590000000
	3.4E-4	158.200700000000
	3.41E-4	157.968250000000
	3.42E-4	158.259190000000
	3.43E-4	158.307290000000
	3.44E-4	158.572540000000
	3.45E-4	159.286930000000
	3.46E-4	159.379430000000
	3.47E-4	159.493070000000
	3.48E-4	160.153420000000
	3.49E-4	160.210860000000
	3.5E-4	160.210740000000
	3.51E-4	160.185920000000
	3.52E-4	160.195290000000
	3.53E-4	161.109680000000
	3.54E-4	161.260630000000
	3.55E-4	161.288450000000
	3.56E-4	162.338480000000
	3.57E-4	162.687200000000
	3.58E-4	162.798440000000
	3.59E-4	163.056620000000
	3.6E-4	163.696020000000
	3.61E-4	164.508160000000
	3.62E-4	164.817230000000
	3.63E-4	165.229900000000
	3.64E-4	166.167280000000
	3.65E-4	166.087220000000
	3.66E-4	166.730560000000
	3.67E-4	167.275760000000
	3.68E-4	167.042300000000
	3.69E-4	167.710780000000
	3.7E-4	168.294100000000
	3.71E-4	168.074290000000
	3.72E-4	168.237880000000
	3.73E-4	168.231600000000
	3.74E-4	168.911600000000
	3.75E-4	169.173160000000
	3.76E-4	169.358710000000
	3.77E-4	169.428430000000
	3.78E-4	169.467050000000
	3.79E-4	169.084870000000
	3.8E-4	169.454250000000
	3.81E-4	169.387900000000
	3.82E-4	170.089070000000
	3.83E-4	170.646380000000
	3.84E-4	171.336130000000
	3.85E-4	171.463750000000
	3.86E-4	172.347820000000
	3.87E-4	172.923210000000
	3.88E-4	173.441890000000
	3.89E-4	174.510650000000
	3.9E-4	175.974230000000
	3.91E-4	177.175160000000
	3.92E-4	177.454960000000
	3.93E-4	179.944450000000
	3.94E-4	181.888670000000
	3.95E-4	184.020920000000
	3.96E-4	186.430210000000
	3.97E-4	189.110590000000
	3.98E-4	191.925040000000
	3.99E-4	193.904530000000
	4.0E-4	195.815530000000
	4.01E-4	197.491900000000
	4.02E-4	198.903580000000
	4.03E-4	200.450080000000
	4.04E-4	201.340290000000
	4.05E-4	202.782770000000
	4.06E-4	203.736450000000
	4.07E-4	204.499150000000
	4.08E-4	205.615420000000
	4.09E-4	206.333890000000
	4.1E-4	207.309490000000
	4.11E-4	207.587550000000
	4.12E-4	208.432430000000
	4.13E-4	208.720430000000
	4.14E-4	209.061980000000
	4.15E-4	209.683300000000
	4.16E-4	209.924060000000
	4.17E-4	209.808590000000
	4.18E-4	210.081850000000
	4.19E-4	210.179530000000
	4.2E-4	210.550150000000
	4.21E-4	210.533470000000
	4.22E-4	210.642050000000
	4.23E-4	210.670480000000
	4.24E-4	210.857980000000
	4.25E-4	210.728360000000
	4.26E-4	211.196190000000
	4.27E-4	211.358940000000
	4.28E-4	211.609910000000
	4.29E-4	212.549120000000
	4.3E-4	212.718410000000
	4.31E-4	212.830270000000
	4.32E-4	212.954440000000
	4.33E-4	213.896050000000
	4.34E-4	213.910490000000
	4.35E-4	214.978880000000
	4.36E-4	215.213610000000
	4.37E-4	215.636010000000
	4.38E-4	216.052850000000
	4.39E-4	216.659440000000
	4.4E-4	216.979150000000
	4.41E-4	217.345160000000
	4.42E-4	218.222420000000
	4.43E-4	218.119640000000
	4.44E-4	218.298470000000
	4.45E-4	218.915530000000
	4.46E-4	219.271840000000
	4.47E-4	219.557960000000
	4.48E-4	219.562710000000
	4.49E-4	220.391890000000
	4.5E-4	220.626450000000
	4.51E-4	220.569560000000
	4.52E-4	220.931140000000
	4.53E-4	221.294170000000
	4.54E-4	221.314700000000
	4.55E-4	221.518380000000
	4.56E-4	222.149160000000
	4.57E-4	221.797230000000
	4.58E-4	222.603610000000
	4.59E-4	222.868490000000
	4.6E-4	222.727800000000
	4.61E-4	223.197850000000
	4.62E-4	223.459800000000
	4.63E-4	223.618210000000
	4.64E-4	223.651220000000
	4.65E-4	224.241760000000
	4.66E-4	224.477270000000
	4.67E-4	224.962190000000
	4.68E-4	225.180780000000
	4.69E-4	225.280160000000
	4.7E-4	225.311880000000
	4.71E-4	225.516300000000
	4.72E-4	225.632990000000
	4.73E-4	225.942190000000
	4.74E-4	225.970760000000
	4.75E-4	226.314450000000
	4.76E-4	226.500650000000
	4.77E-4	226.909830000000
	4.78E-4	226.912180000000
	4.79E-4	227.255370000000
	4.8E-4	226.998380000000
	4.81E-4	227.343360000000
	4.82E-4	227.430140000000
	4.83E-4	227.746690000000
	4.84E-4	228.010330000000
	4.85E-4	228.421150000000
	4.86E-4	227.944240000000
	4.87E-4	228.105980000000
	4.88E-4	228.348920000000
	4.89E-4	228.655760000000
	4.9E-4	228.754810000000
	4.91E-4	228.756160000000
	4.92E-4	228.983350000000
	4.93E-4	229.198190000000
	4.94E-4	229.545460000000
	4.95E-4	229.679440000000
	4.96E-4	230.183350000000
	4.97E-4	229.663280000000
	4.98E-4	230.430340000000
	4.99E-4	230.167820000000
	5.0E-4	230.334430000000
	5.01E-4	230.248870000000
	5.02E-4	230.561430000000
	5.03E-4	231.011790000000
	5.04E-4	230.942390000000
	5.05E-4	231.185530000000
	5.06E-4	231.032950000000
	5.07E-4	231.325180000000
	5.08E-4	231.560110000000
	5.09E-4	231.425540000000
	5.1E-4	231.685240000000
	5.11E-4	231.856100000000
	5.12E-4	231.955580000000
	5.13E-4	231.931100000000
	5.14E-4	231.987470000000
	5.15E-4	232.488910000000
	5.16E-4	232.652380000000
	5.17E-4	232.841460000000
	5.18E-4	232.986610000000
	5.19E-4	232.886840000000
	5.2E-4	233.089560000000
	5.21E-4	233.432770000000
	5.22E-4	233.090660000000
	5.23E-4	233.166770000000
	5.24E-4	233.403120000000
	5.25E-4	233.156430000000
	5.26E-4	233.612970000000
	5.27E-4	233.952410000000
	5.28E-4	233.828580000000
	5.29E-4	234.117630000000
	5.3E-4	234.258220000000
	5.31E-4	234.293770000000
	5.32E-4	234.989520000000
	5.33E-4	234.677890000000
	5.34E-4	234.741240000000
	5.35E-4	234.776090000000
	5.36E-4	234.888720000000
	5.37E-4	234.885420000000
	5.38E-4	235.106910000000
	5.39E-4	235.608830000000
	5.4E-4	235.499080000000
	5.41E-4	236.193610000000
	5.42E-4	235.866460000000
	5.43E-4	236.481570000000
	5.44E-4	236.185450000000
	5.45E-4	235.964670000000
	5.46E-4	236.605270000000
	5.47E-4	236.766300000000
	5.48E-4	236.754690000000
	5.49E-4	237.102340000000
	5.5E-4	237.114320000000
	5.51E-4	237.239390000000
	5.52E-4	237.129140000000
	5.53E-4	237.919740000000
	5.54E-4	237.543360000000
	5.55E-4	237.581090000000
	5.56E-4	237.797640000000
	5.57E-4	238.166860000000
	5.58E-4	237.999050000000
	5.59E-4	238.281130000000
	5.6E-4	238.385710000000
	5.61E-4	238.551440000000
	5.62E-4	238.982590000000
	5.63E-4	239.150270000000
	5.64E-4	239.229220000000
	5.65E-4	239.407250000000
	5.66E-4	239.681870000000
	5.67E-4	239.662010000000
	5.68E-4	239.948570000000
	5.69E-4	239.734960000000
	5.7E-4	239.792730000000
	5.71E-4	239.846860000000
	5.72E-4	240.317980000000
	5.73E-4	240.391970000000
	5.74E-4	240.481910000000
	5.75E-4	240.655520000000
	5.76E-4	240.715030000000
	5.77E-4	240.765320000000
	5.78E-4	240.669730000000
	5.79E-4	240.796280000000
	5.8E-4	240.892830000000
	5.81E-4	241.042600000000
	5.82E-4	241.065610000000
	5.83E-4	241.342020000000
	5.84E-4	241.424720000000
	5.85E-4	241.839020000000
	5.86E-4	241.905050000000
	5.87E-4	241.855450000000
	5.88E-4	242.105170000000
	5.89E-4	241.731640000000
	5.9E-4	242.272630000000
	5.91E-4	242.089540000000
	5.92E-4	242.253450000000
	5.93E-4	242.508360000000
	5.94E-4	242.501870000000
	5.95E-4	242.897360000000
	5.96E-4	243.186330000000
	5.97E-4	243.125510000000
	5.98E-4	243.403480000000
	5.99E-4	243.382810000000
	6.0E-4	243.491710000000
