# Supplementary material for: Bolometric detection of Josephson radiation
Source: Nat Nanotechnol. 2024 Aug 22;19(11):1613–8. doi: 10.1038/s41565-024-01770-7 (PMC11567893; doi:10.1038/s41565-024-01770-7)
Supplement: Supplementary file 8 — Source data for Extended Data Fig. 3. Panels separated in different sheets. [file 41565_2024_1770_MOESM8_ESM.xlsx]

## Sheet: Panels (a) and (b)
	Voltage, experiment	Current, experiment
	V (V)	I (A)
	-6.00E-04	-8.83008E-8
	-5.99E-4	-8.81118E-8
	-5.98E-4	-8.79319E-8
	-5.97E-4	-8.77105E-8
	-5.96E-4	-8.74251E-8
	-5.95E-4	-8.71841E-8
	-5.94E-4	-8.70945E-8
	-5.93E-4	-8.69405E-8
	-5.92E-4	-8.69067E-8
	-5.91E-4	-8.65934E-8
	-5.9E-4	-8.62453E-8
	-5.89E-4	-8.61321E-8
	-5.88E-4	-8.60446E-8
	-5.87E-4	-8.58851E-8
	-5.86E-4	-8.56631E-8
	-5.85E-4	-8.55453E-8
	-5.84E-4	-8.53306E-8
	-5.83E-4	-8.50001E-8
	-5.82E-4	-8.4858E-8
	-5.81E-4	-8.48169E-8
	-5.8E-4	-8.46238E-8
	-5.79E-4	-8.44318E-8
	-5.78E-4	-8.42999E-8
	-5.77E-4	-8.40528E-8
	-5.76E-4	-8.38469E-8
	-5.75E-4	-8.36947E-8
	-5.74E-4	-8.35183E-8
	-5.73E-4	-8.33936E-8
	-5.72E-4	-8.31515E-8
	-5.71E-4	-8.29591E-8
	-5.7E-4	-8.28513E-8
	-5.69E-4	-8.27761E-8
	-5.68E-4	-8.24512E-8
	-5.67E-4	-8.23415E-8
	-5.66E-4	-8.22254E-8
	-5.65E-4	-8.21295E-8
	-5.64E-4	-8.18321E-8
	-5.63E-4	-8.1715E-8
	-5.62E-4	-8.1589E-8
	-5.61E-4	-8.14276E-8
	-5.6E-4	-8.10763E-8
	-5.59E-4	-8.09426E-8
	-5.58E-4	-8.08768E-8
	-5.57E-4	-8.05641E-8
	-5.56E-4	-8.03599E-8
	-5.55E-4	-8.02207E-8
	-5.54E-4	-7.99649E-8
	-5.53E-4	-7.97696E-8
	-5.52E-4	-7.96282E-8
	-5.51E-4	-7.94145E-8
	-5.5E-4	-7.91785E-8
	-5.49E-4	-7.89861E-8
	-5.48E-4	-7.88519E-8
	-5.47E-4	-7.85941E-8
	-5.46E-4	-7.82588E-8
	-5.45E-4	-7.81334E-8
	-5.44E-4	-7.80261E-8
	-5.43E-4	-7.80068E-8
	-5.42E-4	-7.77894E-8
	-5.41E-4	-7.75905E-8
	-5.4E-4	-7.73962E-8
	-5.39E-4	-7.71369E-8
	-5.38E-4	-7.708E-8
	-5.37E-4	-7.68267E-8
	-5.36E-4	-7.6647E-8
	-5.35E-4	-7.64215E-8
	-5.34E-4	-7.62689E-8
	-5.33E-4	-7.60392E-8
	-5.32E-4	-7.58698E-8
	-5.31E-4	-7.57154E-8
	-5.3E-4	-7.55343E-8
	-5.29E-4	-7.5367E-8
	-5.28E-4	-7.50719E-8
	-5.27E-4	-7.48973E-8
	-5.26E-4	-7.46577E-8
	-5.25E-4	-7.44676E-8
	-5.24E-4	-7.42641E-8
	-5.23E-4	-7.4099E-8
	-5.22E-4	-7.37932E-8
	-5.21E-4	-7.35833E-8
	-5.2E-4	-7.34246E-8
	-5.19E-4	-7.32808E-8
	-5.18E-4	-7.30023E-8
	-5.17E-4	-7.29049E-8
	-5.16E-4	-7.27395E-8
	-5.15E-4	-7.26106E-8
	-5.14E-4	-7.22048E-8
	-5.13E-4	-7.19115E-8
	-5.12E-4	-7.17733E-8
	-5.11E-4	-7.15512E-8
	-5.1E-4	-7.12395E-8
	-5.09E-4	-7.11441E-8
	-5.08E-4	-7.09469E-8
	-5.07E-4	-7.07004E-8
	-5.06E-4	-7.04462E-8
	-5.05E-4	-7.02742E-8
	-5.04E-4	-7.006E-8
	-5.03E-4	-6.99126E-8
	-5.02E-4	-6.97653E-8
	-5.01E-4	-6.93679E-8
	-5.00E-04	-6.907E-8
	-4.99E-4	-6.89239E-8
	-4.98E-4	-6.87582E-8
	-4.97E-4	-6.86337E-8
	-4.96E-4	-6.84229E-8
	-4.95E-4	-6.82218E-8
	-4.94E-4	-6.80661E-8
	-4.93E-4	-6.79557E-8
	-4.92E-4	-6.76757E-8
	-4.91E-4	-6.75403E-8
	-4.9E-4	-6.73511E-8
	-4.89E-4	-6.70606E-8
	-4.88E-4	-6.69746E-8
	-4.87E-4	-6.68065E-8
	-4.86E-4	-6.66758E-8
	-4.85E-4	-6.65674E-8
	-4.84E-4	-6.62523E-8
	-4.83E-4	-6.61582E-8
	-4.82E-4	-6.60385E-8
	-4.81E-4	-6.57245E-8
	-4.8E-4	-6.54488E-8
	-4.79E-4	-6.53385E-8
	-4.78E-4	-6.52122E-8
	-4.77E-4	-6.50131E-8
	-4.76E-4	-6.47121E-8
	-4.75E-4	-6.44625E-8
	-4.74E-4	-6.43691E-8
	-4.73E-4	-6.40966E-8
	-4.72E-4	-6.37827E-8
	-4.71E-4	-6.35464E-8
	-4.7E-4	-6.32262E-8
	-4.69E-4	-6.30891E-8
	-4.68E-4	-6.27776E-8
	-4.67E-4	-6.26159E-8
	-4.66E-4	-6.22472E-8
	-4.65E-4	-6.20612E-8
	-4.64E-4	-6.17658E-8
	-4.63E-4	-6.15092E-8
	-4.62E-4	-6.11914E-8
	-4.61E-4	-6.10617E-8
	-4.6E-4	-6.06173E-8
	-4.59E-4	-6.03053E-8
	-4.58E-4	-5.99628E-8
	-4.57E-4	-5.97269E-8
	-4.56E-4	-5.93281E-8
	-4.55E-4	-5.90511E-8
	-4.54E-4	-5.85881E-8
	-4.53E-4	-5.82349E-8
	-4.52E-4	-5.78737E-8
	-4.51E-4	-5.75329E-8
	-4.5E-4	-5.7076E-8
	-4.49E-4	-5.6597E-8
	-4.48E-4	-5.63221E-8
	-4.47E-4	-5.58908E-8
	-4.46E-4	-5.53821E-8
	-4.45E-4	-5.49318E-8
	-4.44E-4	-5.43578E-8
	-4.43E-4	-5.38679E-8
	-4.42E-4	-5.34188E-8
	-4.41E-4	-5.29016E-8
	-4.4E-4	-5.25186E-8
	-4.39E-4	-5.19469E-8
	-4.38E-4	-5.13651E-8
	-4.37E-4	-5.06946E-8
	-4.36E-4	-5.00387E-8
	-4.35E-4	-4.94657E-8
	-4.34E-4	-4.8829E-8
	-4.33E-4	-4.81932E-8
	-4.32E-4	-4.74805E-8
	-4.31E-4	-4.67533E-8
	-4.3E-4	-4.61853E-8
	-4.29E-4	-4.53415E-8
	-4.28E-4	-4.45616E-8
	-4.27E-4	-4.36902E-8
	-4.26E-4	-4.29856E-8
	-4.25E-4	-4.2004E-8
	-4.24E-4	-4.12434E-8
	-4.23E-4	-4.0262E-8
	-4.22E-4	-3.90674E-8
	-4.21E-4	-3.8113E-8
	-4.2E-4	-3.69682E-8
	-4.19E-4	-3.5664E-8
	-4.18E-4	-3.44363E-8
	-4.17E-4	-3.32333E-8
	-4.16E-4	-3.18563E-8
	-4.15E-4	-3.0732E-8
	-4.14E-4	-2.92579E-8
	-4.13E-4	-2.8155E-8
	-4.12E-4	-2.6838E-8
	-4.11E-4	-2.5822E-8
	-4.1E-4	-2.48065E-8
	-4.09E-4	-2.37254E-8
	-4.08E-4	-2.26587E-8
	-4.07E-4	-2.16421E-8
	-4.06E-4	-2.05601E-8
	-4.05E-4	-1.94254E-8
	-4.04E-4	-1.85956E-8
	-4.03E-4	-1.75034E-8
	-4.02E-4	-1.68618E-8
	-4.01E-4	-1.59209E-8
	-4.00E-04	-1.51157E-8
	-3.99E-4	-1.42178E-8
	-3.98E-4	-1.33335E-8
	-3.97E-4	-1.23732E-8
	-3.96E-4	-1.12303E-8
	-3.95E-4	-1.04173E-8
	-3.94E-4	-9.55701E-9
	-3.93E-4	-8.77843E-9
	-3.92E-4	-7.81878E-9
	-3.91E-4	-6.83449E-9
	-3.9E-4	-6.18395E-9
	-3.89E-4	-5.49203E-9
	-3.88E-4	-4.77009E-9
	-3.87E-4	-4.15268E-9
	-3.86E-4	-3.64555E-9
	-3.85E-4	-3.01075E-9
	-3.84E-4	-2.65171E-9
	-3.83E-4	-2.49016E-9
	-3.82E-4	-2.20935E-9
	-3.81E-4	-2.0134E-9
	-3.8E-4	-2.0091E-9
	-3.79E-4	-1.84931E-9
	-3.78E-4	-1.75022E-9
	-3.77E-4	-1.74402E-9
	-3.76E-4	-1.57249E-9
	-3.75E-4	-1.55549E-9
	-3.74E-4	-1.44317E-9
	-3.73E-4	-1.51211E-9
	-3.72E-4	-1.43452E-9
	-3.71E-4	-1.44218E-9
	-3.7E-4	-1.50824E-9
	-3.69E-4	-1.39481E-9
	-3.68E-4	-1.48417E-9
	-3.67E-4	-1.32599E-9
	-3.66E-4	-1.43203E-9
	-3.65E-4	-1.47013E-9
	-3.64E-4	-1.43471E-9
	-3.63E-4	-1.53802E-9
	-3.62E-4	-1.48921E-9
	-3.61E-4	-1.32469E-9
	-3.6E-4	-1.37187E-9
	-3.59E-4	-1.30436E-9
	-3.58E-4	-1.33979E-9
	-3.57E-4	-1.45127E-9
	-3.56E-4	-1.3035E-9
	-3.55E-4	-1.39439E-9
	-3.54E-4	-1.34478E-9
	-3.53E-4	-1.18429E-9
	-3.52E-4	-1.31631E-9
	-3.51E-4	-1.29519E-9
	-3.5E-4	-1.15031E-9
	-3.49E-4	-1.22167E-9
	-3.48E-4	-1.15916E-9
	-3.47E-4	-1.13869E-9
	-3.46E-4	-1.15989E-9
	-3.45E-4	-1.03466E-9
	-3.44E-4	-1.07952E-9
	-3.43E-4	-1.0687E-9
	-3.42E-4	-9.97244E-10
	-3.41E-4	-1.15049E-9
	-3.4E-4	-1.10815E-9
	-3.39E-4	-1.07467E-9
	-3.38E-4	-1.00582E-9
	-3.37E-4	-9.50058E-10
	-3.36E-4	-1.03156E-9
	-3.35E-4	-9.34698E-10
	-3.34E-4	-9.44957E-10
	-3.33E-4	-9.81528E-10
	-3.32E-4	-9.8367E-10
	-3.31E-4	-1.06135E-9
	-3.3E-4	-1.14576E-9
	-3.29E-4	-1.15616E-9
	-3.28E-4	-1.06527E-9
	-3.27E-4	-1.07213E-9
	-3.26E-4	-1.10888E-9
	-3.25E-4	-1.21249E-9
	-3.24E-4	-1.20708E-9
	-3.23E-4	-1.09874E-9
	-3.22E-4	-1.28719E-9
	-3.21E-4	-1.1679E-9
	-3.2E-4	-1.12542E-9
	-3.19E-4	-1.11029E-9
	-3.18E-4	-1.25274E-9
	-3.17E-4	-9.95011E-10
	-3.16E-4	-1.13741E-9
	-3.15E-4	-1.03239E-9
	-3.14E-4	-9.98408E-10
	-3.13E-4	-1.07159E-9
	-3.12E-4	-1.00724E-9
	-3.11E-4	-1.11561E-9
	-3.1E-4	-1.08541E-9
	-3.09E-4	-1.08388E-9
	-3.08E-4	-1.05232E-9
	-3.07E-4	-1.11731E-9
	-3.06E-4	-9.24151E-10
	-3.05E-4	-1.02241E-9
	-3.04E-4	-1.00528E-9
	-3.03E-4	-9.30818E-10
	-3.02E-4	-9.64813E-10
	-3.01E-4	-9.14716E-10
	-3.00E-04	-9.5623E-10
	-2.99E-4	-8.39016E-10
	-2.98E-4	-8.86349E-10
	-2.97E-4	-1.10422E-9
	-2.96E-4	-1.00627E-9
	-2.95E-4	-8.73E-10
	-2.94E-4	-9.29265E-10
	-2.93E-4	-9.87571E-10
	-2.92E-4	-1.05497E-9
	-2.91E-4	-1.03269E-9
	-2.9E-4	-9.81149E-10
	-2.89E-4	-1.03405E-9
	-2.88E-4	-1.11437E-9
	-2.87E-4	-1.19549E-9
	-2.86E-4	-1.14296E-9
	-2.85E-4	-1.13167E-9
	-2.84E-4	-1.17625E-9
	-2.83E-4	-1.27589E-9
	-2.82E-4	-1.18108E-9
	-2.81E-4	-1.13851E-9
	-2.8E-4	-1.14492E-9
	-2.79E-4	-1.34015E-9
	-2.78E-4	-1.182E-9
	-2.77E-4	-1.21711E-9
	-2.76E-4	-1.2391E-9
	-2.75E-4	-1.30172E-9
	-2.74E-4	-1.24802E-9
	-2.73E-4	-1.2302E-9
	-2.72E-4	-1.19541E-9
	-2.71E-4	-1.2201E-9
	-2.7E-4	-1.29207E-9
	-2.69E-4	-1.32934E-9
	-2.68E-4	-1.37722E-9
	-2.67E-4	-1.38676E-9
	-2.66E-4	-1.354E-9
	-2.65E-4	-1.28997E-9
	-2.64E-4	-1.44234E-9
	-2.63E-4	-1.4544E-9
	-2.62E-4	-1.47613E-9
	-2.61E-4	-1.40417E-9
	-2.6E-4	-1.56987E-9
	-2.59E-4	-1.51298E-9
	-2.58E-4	-1.51993E-9
	-2.57E-4	-1.3672E-9
	-2.56E-4	-1.43949E-9
	-2.55E-4	-1.40631E-9
	-2.54E-4	-1.50379E-9
	-2.53E-4	-1.44004E-9
	-2.52E-4	-1.42665E-9
	-2.51E-4	-1.42055E-9
	-2.5E-4	-1.54045E-9
	-2.49E-4	-1.45271E-9
	-2.48E-4	-1.44838E-9
	-2.47E-4	-1.54726E-9
	-2.46E-4	-1.48367E-9
	-2.45E-4	-1.56878E-9
	-2.44E-4	-1.41769E-9
	-2.43E-4	-1.52285E-9
	-2.42E-4	-1.55263E-9
	-2.41E-4	-1.58273E-9
	-2.4E-4	-1.63159E-9
	-2.39E-4	-1.57499E-9
	-2.38E-4	-1.60318E-9
	-2.37E-4	-1.61386E-9
	-2.36E-4	-1.62995E-9
	-2.35E-4	-1.57156E-9
	-2.34E-4	-1.51912E-9
	-2.33E-4	-1.56952E-9
	-2.32E-4	-1.68386E-9
	-2.31E-4	-1.57557E-9
	-2.3E-4	-1.69878E-9
	-2.29E-4	-1.79664E-9
	-2.28E-4	-1.7316E-9
	-2.27E-4	-1.85754E-9
	-2.26E-4	-1.6748E-9
	-2.25E-4	-1.75477E-9
	-2.24E-4	-1.76663E-9
	-2.23E-4	-1.73642E-9
	-2.22E-4	-1.80704E-9
	-2.21E-4	-1.66433E-9
	-2.2E-4	-1.8088E-9
	-2.19E-4	-1.8071E-9
	-2.18E-4	-1.65054E-9
	-2.17E-4	-1.66435E-9
	-2.16E-4	-1.78259E-9
	-2.15E-4	-1.67581E-9
	-2.14E-4	-1.90058E-9
	-2.13E-4	-1.80413E-9
	-2.12E-4	-1.89604E-9
	-2.11E-4	-1.77678E-9
	-2.1E-4	-1.83724E-9
	-2.09E-4	-1.85934E-9
	-2.08E-4	-2.02197E-9
	-2.07E-4	-1.94699E-9
	-2.06E-4	-1.99693E-9
	-2.05E-4	-1.87655E-9
	-2.04E-4	-2.07481E-9
	-2.03E-4	-2.18665E-9
	-2.02E-4	-2.26562E-9
	-2.01E-4	-2.19997E-9
	-2.00E-04	-2.2265E-9
	-1.99E-4	-2.39686E-9
	-1.98E-4	-2.42143E-9
	-1.97E-4	-2.45544E-9
	-1.96E-4	-2.37495E-9
	-1.95E-4	-2.41671E-9
	-1.94E-4	-2.56878E-9
	-1.93E-4	-2.56044E-9
	-1.92E-4	-2.6174E-9
	-1.91E-4	-2.73968E-9
	-1.9E-4	-2.76788E-9
	-1.89E-4	-2.75574E-9
	-1.88E-4	-2.81414E-9
	-1.87E-4	-2.99484E-9
	-1.86E-4	-2.93254E-9
	-1.85E-4	-3.05313E-9
	-1.84E-4	-3.19529E-9
	-1.83E-4	-3.23657E-9
	-1.82E-4	-3.31182E-9
	-1.81E-4	-3.34508E-9
	-1.8E-4	-3.41409E-9
	-1.79E-4	-3.45102E-9
	-1.78E-4	-3.46532E-9
	-1.77E-4	-3.61767E-9
	-1.76E-4	-3.5789E-9
	-1.75E-4	-3.54683E-9
	-1.74E-4	-3.69683E-9
	-1.73E-4	-3.72673E-9
	-1.72E-4	-3.78114E-9
	-1.71E-4	-3.83535E-9
	-1.7E-4	-4.00433E-9
	-1.69E-4	-3.98498E-9
	-1.68E-4	-4.08864E-9
	-1.67E-4	-4.09988E-9
	-1.66E-4	-4.20253E-9
	-1.65E-4	-4.32097E-9
	-1.64E-4	-4.18865E-9
	-1.63E-4	-4.39694E-9
	-1.62E-4	-4.44583E-9
	-1.61E-4	-4.46397E-9
	-1.6E-4	-4.46814E-9
	-1.59E-4	-4.71918E-9
	-1.58E-4	-4.64564E-9
	-1.57E-4	-4.68602E-9
	-1.56E-4	-4.83178E-9
	-1.55E-4	-4.81224E-9
	-1.54E-4	-4.70633E-9
	-1.53E-4	-4.9581E-9
	-1.52E-4	-4.956E-9
	-1.51E-4	-5.0164E-9
	-1.5E-4	-5.02275E-9
	-1.49E-4	-5.21932E-9
	-1.48E-4	-5.31992E-9
	-1.47E-4	-5.27529E-9
	-1.46E-4	-5.33939E-9
	-1.45E-4	-5.32256E-9
	-1.44E-4	-5.55644E-9
	-1.43E-4	-5.44297E-9
	-1.42E-4	-5.54649E-9
	-1.41E-4	-5.57974E-9
	-1.4E-4	-5.62217E-9
	-1.39E-4	-5.69449E-9
	-1.38E-4	-5.78E-9
	-1.37E-4	-5.90488E-9
	-1.36E-4	-6.00972E-9
	-1.35E-4	-5.85495E-9
	-1.34E-4	-5.88586E-9
	-1.33E-4	-6.03219E-9
	-1.32E-4	-6.06937E-9
	-1.31E-4	-6.07826E-9
	-1.3E-4	-6.07234E-9
	-1.29E-4	-6.26584E-9
	-1.28E-4	-6.19013E-9
	-1.27E-4	-6.19552E-9
	-1.26E-4	-6.30713E-9
	-1.25E-4	-6.24015E-9
	-1.24E-4	-6.30962E-9
	-1.23E-4	-6.28228E-9
	-1.22E-4	-6.36733E-9
	-1.21E-4	-6.4129E-9
	-1.2E-4	-6.52766E-9
	-1.19E-4	-6.44817E-9
	-1.18E-4	-6.49382E-9
	-1.17E-4	-6.56103E-9
	-1.16E-4	-6.48186E-9
	-1.15E-4	-6.5141E-9
	-1.14E-4	-6.41606E-9
	-1.13E-4	-6.5113E-9
	-1.12E-4	-6.49556E-9
	-1.11E-4	-6.3585E-9
	-1.1E-4	-6.3858E-9
	-1.09E-4	-6.37821E-9
	-1.08E-4	-6.32931E-9
	-1.07E-4	-6.26324E-9
	-1.06E-4	-6.26287E-9
	-1.05E-4	-6.06337E-9
	-1.04E-4	-6.11011E-9
	-1.03E-4	-6.16653E-9
	-1.02E-4	-6.13106E-9
	-1.01E-4	-6.1267E-9
	-1.00E-04	-6.1971E-9
	-9.9E-5	-6.08093E-9
	-9.8E-5	-6.06606E-9
	-9.7E-5	-5.97841E-9
	-9.6E-5	-6.03866E-9
	-9.5E-5	-5.96346E-9
	-9.4E-5	-6.01024E-9
	-9.3E-5	-6.08817E-9
	-9.2E-5	-6.05622E-9
	-9.1E-5	-6.08193E-9
	-9.00E-05	-5.94327E-9
	-8.9E-5	-6.04311E-9
	-8.8E-5	-6.13602E-9
	-8.7E-5	-6.09498E-9
	-8.6E-5	-6.01932E-9
	-8.5E-5	-6.12276E-9
	-8.4E-5	-6.16608E-9
	-8.3E-5	-6.19326E-9
	-8.2E-5	-6.1301E-9
	-8.1E-5	-6.07007E-9
	-8.00E-05	-5.99326E-9
	-7.9E-5	-6.08772E-9
	-7.8E-5	-6.06144E-9
	-7.7E-5	-6.10401E-9
	-7.6E-5	-6.15E-9
	-7.5E-5	-6.2322E-9
	-7.4E-5	-6.38495E-9
	-7.3E-5	-6.48034E-9
	-7.2E-5	-6.66621E-9
	-7.1E-5	-7.10697E-9
	-7.00E-05	-7.78856E-9
	-6.9E-5	-8.81866E-9
	-6.8E-5	-1.04662E-8
	-6.7E-5	-1.32997E-8
	-6.6E-5	-1.73498E-8
	-6.5E-5	-2.17421E-8
	-6.4E-5	-2.4875E-8
	-6.3E-5	-2.65272E-8
	-6.2E-5	-2.72329E-8
	-6.1E-5	-2.77118E-8
	-6.00E-05	-2.7877E-8
	-5.9E-5	-2.78205E-8
	-5.8E-5	-2.77051E-8
	-5.7E-5	-2.75605E-8
	-5.6E-5	-2.71529E-8
	-5.5E-5	-2.68527E-8
	-5.4E-5	-2.6459E-8
	-5.3E-5	-2.60591E-8
	-5.2E-5	-2.55328E-8
	-5.1E-5	-2.51766E-8
	-5.00E-05	-2.47647E-8
	-4.9E-5	-2.44029E-8
	-4.8E-5	-2.3927E-8
	-4.7E-5	-2.34809E-8
	-4.6E-5	-2.30127E-8
	-4.5E-5	-2.25574E-8
	-4.4E-5	-2.20726E-8
	-4.3E-5	-2.15861E-8
	-4.2E-5	-2.11387E-8
	-4.1E-5	-2.07079E-8
	-4.00E-05	-2.00941E-8
	-3.9E-5	-1.96324E-8
	-3.8E-5	-1.90556E-8
	-3.7E-5	-1.85095E-8
	-3.6E-5	-1.80964E-8
	-3.5E-5	-1.7648E-8
	-3.4E-5	-1.71722E-8
	-3.3E-5	-1.66007E-8
	-3.2E-5	-1.62219E-8
	-3.1E-5	-1.56482E-8
	-3.00E-05	-1.52532E-8
	-2.9E-5	-1.47067E-8
	-2.8E-5	-1.41648E-8
	-2.7E-5	-1.35841E-8
	-2.6E-5	-1.3011E-8
	-2.5E-5	-1.24345E-8
	-2.4E-5	-1.19441E-8
	-2.3E-5	-1.13935E-8
	-2.2E-5	-1.08478E-8
	-2.1E-5	-1.03971E-8
	-2.00E-05	-9.85109E-9
	-1.9E-5	-9.35214E-9
	-1.8E-5	-8.80364E-9
	-1.7E-5	-8.25001E-9
	-1.6E-5	-7.75373E-9
	-1.5E-5	-7.20266E-9
	-1.4E-5	-6.76221E-9
	-1.3E-5	-6.25908E-9
	-1.2E-5	-5.63382E-9
	-1.1E-5	-5.22899E-9
	-1.00E-05	-4.68158E-9
	-9.00E-06	-4.27357E-9
	-8.00E-06	-3.83306E-9
	-7.00E-06	-3.26198E-9
	-6.00E-06	-2.69951E-9
	-5.00E-06	-2.04934E-9
	-4.00E-06	-1.55632E-9
	-3.00E-06	-1.14942E-9
	-2.00E-06	-5.2477E-10
	-1.00E-06	4.08957E-11
	0.00E-06	6.04863E-10
	1.00E-06	1.12257E-9
	2.00E-06	1.60122E-9
	3.00E-06	2.19243E-9
	4.00E-06	2.65636E-9
	5.00E-06	3.16303E-9
	6.00E-06	3.72647E-9
	7.00E-06	4.36045E-9
	8.00E-06	4.76091E-9
	9.00E-06	5.15658E-9
	1.00E-05	5.69295E-9
	1.1E-5	6.31498E-9
	1.2E-5	6.64195E-9
	1.3E-5	7.33762E-9
	1.4E-5	7.7168E-9
	1.5E-5	8.22444E-9
	1.6E-5	8.76393E-9
	1.7E-5	9.22154E-9
	1.8E-5	9.74247E-9
	1.9E-5	1.02263E-8
	2.00E-05	1.06679E-8
	2.1E-5	1.12674E-8
	2.2E-5	1.18865E-8
	2.3E-5	1.22663E-8
	2.4E-5	1.27811E-8
	2.5E-5	1.33294E-8
	2.6E-5	1.38585E-8
	2.7E-5	1.43631E-8
	2.8E-5	1.4703E-8
	2.9E-5	1.52809E-8
	3.00E-05	1.57917E-8
	3.1E-5	1.63553E-8
	3.2E-5	1.67335E-8
	3.3E-5	1.7343E-8
	3.4E-5	1.78748E-8
	3.5E-5	1.83758E-8
	3.6E-5	1.88077E-8
	3.7E-5	1.93621E-8
	3.8E-5	1.97851E-8
	3.9E-5	2.03512E-8
	4.00E-05	2.07193E-8
	4.1E-5	2.12287E-8
	4.2E-5	2.16712E-8
	4.3E-5	2.21302E-8
	4.4E-5	2.24638E-8
	4.5E-5	2.28945E-8
	4.6E-5	2.33357E-8
	4.7E-5	2.39173E-8
	4.8E-5	2.42436E-8
	4.9E-5	2.4578E-8
	5.00E-05	2.49251E-8
	5.1E-5	2.51945E-8
	5.2E-5	2.55934E-8
	5.3E-5	2.59593E-8
	5.4E-5	2.61529E-8
	5.5E-5	2.62804E-8
	5.6E-5	2.62107E-8
	5.7E-5	2.64653E-8
	5.8E-5	2.62324E-8
	5.9E-5	2.56663E-8
	6.00E-05	2.46815E-8
	6.1E-5	2.27612E-8
	6.2E-5	1.96794E-8
	6.3E-5	1.60201E-8
	6.4E-5	1.23286E-8
	6.5E-5	1.01835E-8
	6.6E-5	8.6394E-9
	6.7E-5	7.75595E-9
	6.8E-5	7.00835E-9
	6.9E-5	6.40278E-9
	7.00E-05	5.9324E-9
	7.1E-5	5.7585E-9
	7.2E-5	5.60005E-9
	7.3E-5	5.63729E-9
	7.4E-5	5.56482E-9
	7.5E-5	5.50303E-9
	7.6E-5	5.614E-9
	7.7E-5	5.65904E-9
	7.8E-5	5.61126E-9
	7.9E-5	5.54475E-9
	8.00E-05	5.50614E-9
	8.1E-5	5.60883E-9
	8.2E-5	5.71647E-9
	8.3E-5	5.60544E-9
	8.4E-5	5.5523E-9
	8.5E-5	5.52466E-9
	8.6E-5	5.53915E-9
	8.7E-5	5.59292E-9
	8.8E-5	5.54706E-9
	8.9E-5	5.47068E-9
	9.00E-05	5.70431E-9
	9.1E-5	5.59089E-9
	9.2E-5	5.60785E-9
	9.3E-5	5.66032E-9
	9.4E-5	5.50692E-9
	9.5E-5	5.60766E-9
	9.6E-5	5.63948E-9
	9.7E-5	5.60937E-9
	9.8E-5	5.74012E-9
	9.9E-5	5.66972E-9
	1.00E-04	5.78888E-9
	1.01E-4	5.78828E-9
	1.02E-4	5.82017E-9
	1.03E-4	5.8134E-9
	1.04E-4	5.94837E-9
	1.05E-4	5.94538E-9
	1.06E-4	6.03365E-9
	1.07E-4	6.10624E-9
	1.08E-4	6.03752E-9
	1.09E-4	6.08058E-9
	1.1E-4	6.07836E-9
	1.11E-4	6.09695E-9
	1.12E-4	6.1841E-9
	1.13E-4	6.06752E-9
	1.14E-4	6.14549E-9
	1.15E-4	6.20759E-9
	1.16E-4	6.21117E-9
	1.17E-4	6.16508E-9
	1.18E-4	6.00689E-9
	1.19E-4	6.14197E-9
	1.2E-4	6.13233E-9
	1.21E-4	6.06763E-9
	1.22E-4	5.95857E-9
	1.23E-4	5.78192E-9
	1.24E-4	5.84094E-9
	1.25E-4	5.64193E-9
	1.26E-4	5.70817E-9
	1.27E-4	5.66286E-9
	1.28E-4	5.64552E-9
	1.29E-4	5.49202E-9
	1.3E-4	5.25931E-9
	1.31E-4	5.38728E-9
	1.32E-4	5.3446E-9
	1.33E-4	5.23161E-9
	1.34E-4	5.21393E-9
	1.35E-4	5.07729E-9
	1.36E-4	5.09019E-9
	1.37E-4	5.05E-9
	1.38E-4	4.90213E-9
	1.39E-4	4.79058E-9
	1.4E-4	4.79927E-9
	1.41E-4	4.67469E-9
	1.42E-4	4.59533E-9
	1.43E-4	4.58693E-9
	1.44E-4	4.47474E-9
	1.45E-4	4.52997E-9
	1.46E-4	4.54031E-9
	1.47E-4	4.20401E-9
	1.48E-4	4.25203E-9
	1.49E-4	4.21883E-9
	1.5E-4	4.33811E-9
	1.51E-4	4.16061E-9
	1.52E-4	4.15068E-9
	1.53E-4	3.92278E-9
	1.54E-4	3.96233E-9
	1.55E-4	3.89512E-9
	1.56E-4	3.94652E-9
	1.57E-4	3.90625E-9
	1.58E-4	3.88129E-9
	1.59E-4	3.70585E-9
	1.6E-4	3.68448E-9
	1.61E-4	3.68568E-9
	1.62E-4	3.58235E-9
	1.63E-4	3.64034E-9
	1.64E-4	3.55308E-9
	1.65E-4	3.4113E-9
	1.66E-4	3.397E-9
	1.67E-4	3.45067E-9
	1.68E-4	3.38987E-9
	1.69E-4	3.23639E-9
	1.7E-4	3.18952E-9
	1.71E-4	3.18922E-9
	1.72E-4	3.15376E-9
	1.73E-4	3.11713E-9
	1.74E-4	2.98731E-9
	1.75E-4	2.88252E-9
	1.76E-4	2.76212E-9
	1.77E-4	2.72973E-9
	1.78E-4	2.68173E-9
	1.79E-4	2.75674E-9
	1.8E-4	2.61454E-9
	1.81E-4	2.67428E-9
	1.82E-4	2.5677E-9
	1.83E-4	2.37038E-9
	1.84E-4	2.34786E-9
	1.85E-4	2.24891E-9
	1.86E-4	2.23946E-9
	1.87E-4	2.20135E-9
	1.88E-4	2.03996E-9
	1.89E-4	2.02002E-9
	1.9E-4	1.88417E-9
	1.91E-4	1.89367E-9
	1.92E-4	1.78777E-9
	1.93E-4	1.8265E-9
	1.94E-4	1.76256E-9
	1.95E-4	1.6664E-9
	1.96E-4	1.67417E-9
	1.97E-4	1.61348E-9
	1.98E-4	1.73407E-9
	1.99E-4	1.70504E-9
	2.00E-04	1.63818E-9
	2.01E-4	1.5923E-9
	2.02E-4	1.49448E-9
	2.03E-4	1.37147E-9
	2.04E-4	1.41075E-9
	2.05E-4	1.49479E-9
	2.06E-4	1.51289E-9
	2.07E-4	1.31966E-9
	2.08E-4	1.35008E-9
	2.09E-4	1.2969E-9
	2.1E-4	1.24883E-9
	2.11E-4	1.3159E-9
	2.12E-4	1.23814E-9
	2.13E-4	1.29834E-9
	2.14E-4	1.24044E-9
	2.15E-4	1.31673E-9
	2.16E-4	1.19697E-9
	2.17E-4	1.23804E-9
	2.18E-4	1.24171E-9
	2.19E-4	1.20088E-9
	2.2E-4	1.14831E-9
	2.21E-4	1.12014E-9
	2.22E-4	1.02511E-9
	2.23E-4	1.085E-9
	2.24E-4	1.07228E-9
	2.25E-4	1.16168E-9
	2.26E-4	1.02279E-9
	2.27E-4	1.04018E-9
	2.28E-4	1.01211E-9
	2.29E-4	9.86992E-10
	2.3E-4	7.82755E-10
	2.31E-4	8.85221E-10
	2.32E-4	7.89818E-10
	2.33E-4	7.59453E-10
	2.34E-4	6.85758E-10
	2.35E-4	7.70018E-10
	2.36E-4	8.26576E-10
	2.37E-4	8.37112E-10
	2.38E-4	7.18188E-10
	2.39E-4	6.29035E-10
	2.4E-4	6.75365E-10
	2.41E-4	6.77331E-10
	2.42E-4	7.24703E-10
	2.43E-4	7.2306E-10
	2.44E-4	6.28051E-10
	2.45E-4	7.36178E-10
	2.46E-4	5.82761E-10
	2.47E-4	6.25892E-10
	2.48E-4	6.86606E-10
	2.49E-4	7.74957E-10
	2.5E-4	7.8652E-10
	2.51E-4	7.63545E-10
	2.52E-4	7.00682E-10
	2.53E-4	6.77065E-10
	2.54E-4	7.99632E-10
	2.55E-4	7.78881E-10
	2.56E-4	8.12866E-10
	2.57E-4	7.83644E-10
	2.58E-4	6.04806E-10
	2.59E-4	7.18731E-10
	2.6E-4	6.98573E-10
	2.61E-4	7.39053E-10
	2.62E-4	6.11085E-10
	2.63E-4	5.81696E-10
	2.64E-4	6.4001E-10
	2.65E-4	6.65347E-10
	2.66E-4	8.44253E-10
	2.67E-4	7.30546E-10
	2.68E-4	8.15456E-10
	2.69E-4	6.35743E-10
	2.7E-4	7.1947E-10
	2.71E-4	6.96836E-10
	2.72E-4	5.54831E-10
	2.73E-4	4.55246E-10
	2.74E-4	6.02478E-10
	2.75E-4	6.58375E-10
	2.76E-4	5.59271E-10
	2.77E-4	6.42343E-10
	2.78E-4	6.70164E-10
	2.79E-4	7.18967E-10
	2.8E-4	6.73503E-10
	2.81E-4	7.40312E-10
	2.82E-4	6.40745E-10
	2.83E-4	6.1045E-10
	2.84E-4	5.24067E-10
	2.85E-4	5.3641E-10
	2.86E-4	5.39627E-10
	2.87E-4	5.20197E-10
	2.88E-4	5.39161E-10
	2.89E-4	5.00055E-10
	2.9E-4	6.10348E-10
	2.91E-4	6.75092E-10
	2.92E-4	7.25286E-10
	2.93E-4	5.8516E-10
	2.94E-4	5.72584E-10
	2.95E-4	5.32991E-10
	2.96E-4	5.67192E-10
	2.97E-4	5.59876E-10
	2.98E-4	7.13289E-10
	2.99E-4	6.37291E-10
	3.00E-04	5.54074E-10
	3.01E-4	6.51598E-10
	3.02E-4	6.133E-10
	3.03E-4	7.8736E-10
	3.04E-4	6.88546E-10
	3.05E-4	6.07297E-10
	3.06E-4	6.62871E-10
	3.07E-4	6.45638E-10
	3.08E-4	5.58735E-10
	3.09E-4	6.44328E-10
	3.1E-4	6.23531E-10
	3.11E-4	5.55672E-10
	3.12E-4	6.37484E-10
	3.13E-4	6.86642E-10
	3.14E-4	6.92824E-10
	3.15E-4	7.36388E-10
	3.16E-4	7.22112E-10
	3.17E-4	6.14462E-10
	3.18E-4	5.64838E-10
	3.19E-4	7.17115E-10
	3.2E-4	6.47992E-10
	3.21E-4	8.74891E-10
	3.22E-4	6.46186E-10
	3.23E-4	6.86913E-10
	3.24E-4	6.27009E-10
	3.25E-4	7.17493E-10
	3.26E-4	7.27752E-10
	3.27E-4	7.28467E-10
	3.28E-4	7.54166E-10
	3.29E-4	7.84595E-10
	3.3E-4	8.29593E-10
	3.31E-4	6.94382E-10
	3.32E-4	8.32397E-10
	3.33E-4	8.18712E-10
	3.34E-4	7.20675E-10
	3.35E-4	7.97607E-10
	3.36E-4	7.87037E-10
	3.37E-4	7.14731E-10
	3.38E-4	7.09534E-10
	3.39E-4	6.84485E-10
	3.4E-4	6.95096E-10
	3.41E-4	5.36824E-10
	3.42E-4	6.16579E-10
	3.43E-4	7.77383E-10
	3.44E-4	6.83055E-10
	3.45E-4	5.40919E-10
	3.46E-4	6.32387E-10
	3.47E-4	7.09571E-10
	3.48E-4	7.20706E-10
	3.49E-4	7.38034E-10
	3.5E-4	7.46097E-10
	3.51E-4	7.44946E-10
	3.52E-4	7.95528E-10
	3.53E-4	8.91155E-10
	3.54E-4	8.89011E-10
	3.55E-4	8.99727E-10
	3.56E-4	8.6383E-10
	3.57E-4	9.24249E-10
	3.58E-4	8.70913E-10
	3.59E-4	1.08291E-9
	3.6E-4	1.01705E-9
	3.61E-4	1.03377E-9
	3.62E-4	1.1013E-9
	3.63E-4	1.01618E-9
	3.64E-4	1.12798E-9
	3.65E-4	1.16592E-9
	3.66E-4	1.09808E-9
	3.67E-4	1.08177E-9
	3.68E-4	1.17809E-9
	3.69E-4	1.13937E-9
	3.7E-4	1.24747E-9
	3.71E-4	1.1463E-9
	3.72E-4	1.20509E-9
	3.73E-4	1.34142E-9
	3.74E-4	1.51982E-9
	3.75E-4	1.54286E-9
	3.76E-4	1.77162E-9
	3.77E-4	1.89222E-9
	3.78E-4	2.10286E-9
	3.79E-4	2.3563E-9
	3.8E-4	2.67609E-9
	3.81E-4	2.95279E-9
	3.82E-4	3.43251E-9
	3.83E-4	3.86664E-9
	3.84E-4	4.60598E-9
	3.85E-4	5.3208E-9
	3.86E-4	6.0954E-9
	3.87E-4	6.66836E-9
	3.88E-4	7.45201E-9
	3.89E-4	8.13784E-9
	3.9E-4	9.20178E-9
	3.91E-4	9.88952E-9
	3.92E-4	1.10244E-8
	3.93E-4	1.18229E-8
	3.94E-4	1.27626E-8
	3.95E-4	1.3515E-8
	3.96E-4	1.43835E-8
	3.97E-4	1.5138E-8
	3.98E-4	1.59949E-8
	3.99E-4	1.68147E-8
	4.00E-04	1.76426E-8
	4.01E-4	1.85699E-8
	4.02E-4	1.95142E-8
	4.03E-4	2.0438E-8
	4.04E-4	2.12866E-8
	4.05E-4	2.23916E-8
	4.06E-4	2.34755E-8
	4.07E-4	2.46573E-8
	4.08E-4	2.57563E-8
	4.09E-4	2.7026E-8
	4.1E-4	2.81823E-8
	4.11E-4	2.94793E-8
	4.12E-4	3.06278E-8
	4.13E-4	3.18928E-8
	4.14E-4	3.31496E-8
	4.15E-4	3.45407E-8
	4.16E-4	3.56147E-8
	4.17E-4	3.68815E-8
	4.18E-4	3.79641E-8
	4.19E-4	3.89665E-8
	4.2E-4	4.00442E-8
	4.21E-4	4.10118E-8
	4.22E-4	4.19072E-8
	4.23E-4	4.28337E-8
	4.24E-4	4.3676E-8
	4.25E-4	4.44874E-8
	4.26E-4	4.51019E-8
	4.27E-4	4.59005E-8
	4.28E-4	4.63541E-8
	4.29E-4	4.71943E-8
	4.3E-4	4.79149E-8
	4.31E-4	4.85764E-8
	4.32E-4	4.90659E-8
	4.33E-4	4.97295E-8
	4.34E-4	5.03202E-8
	4.35E-4	5.0832E-8
	4.36E-4	5.14008E-8
	4.37E-4	5.19664E-8
	4.38E-4	5.25248E-8
	4.39E-4	5.30898E-8
	4.4E-4	5.34292E-8
	4.41E-4	5.39942E-8
	4.42E-4	5.44303E-8
	4.43E-4	5.48635E-8
	4.44E-4	5.52495E-8
	4.45E-4	5.58012E-8
	4.46E-4	5.63918E-8
	4.47E-4	5.67534E-8
	4.48E-4	5.71029E-8
	4.49E-4	5.75025E-8
	4.5E-4	5.78886E-8
	4.51E-4	5.82217E-8
	4.52E-4	5.85717E-8
	4.53E-4	5.89384E-8
	4.54E-4	5.92008E-8
	4.55E-4	5.95202E-8
	4.56E-4	5.99252E-8
	4.57E-4	6.02465E-8
	4.58E-4	6.04821E-8
	4.59E-4	6.08027E-8
	4.6E-4	6.10909E-8
	4.61E-4	6.13519E-8
	4.62E-4	6.15059E-8
	4.63E-4	6.18091E-8
	4.64E-4	6.20446E-8
	4.65E-4	6.23673E-8
	4.66E-4	6.25492E-8
	4.67E-4	6.27439E-8
	4.68E-4	6.31091E-8
	4.69E-4	6.31689E-8
	4.7E-4	6.34931E-8
	4.71E-4	6.36336E-8
	4.72E-4	6.39346E-8
	4.73E-4	6.4011E-8
	4.74E-4	6.43132E-8
	4.75E-4	6.45824E-8
	4.76E-4	6.4758E-8
	4.77E-4	6.48558E-8
	4.78E-4	6.51801E-8
	4.79E-4	6.53187E-8
	4.8E-4	6.54951E-8
	4.81E-4	6.56416E-8
	4.82E-4	6.59098E-8
	4.83E-4	6.61425E-8
	4.84E-4	6.62947E-8
	4.85E-4	6.6486E-8
	4.86E-4	6.67207E-8
	4.87E-4	6.6907E-8
	4.88E-4	6.70946E-8
	4.89E-4	6.7286E-8
	4.9E-4	6.73929E-8
	4.91E-4	6.78115E-8
	4.92E-4	6.79331E-8
	4.93E-4	6.79863E-8
	4.94E-4	6.8404E-8
	4.95E-4	6.85196E-8
	4.96E-4	6.86745E-8
	4.97E-4	6.89134E-8
	4.98E-4	6.92223E-8
	4.99E-4	6.92901E-8
	5.00E-04	6.95988E-8
	5.01E-4	6.96317E-8
	5.02E-4	6.99088E-8
	5.03E-4	7.01341E-8
	5.04E-4	7.03164E-8
	5.05E-4	7.03621E-8
	5.06E-4	7.05845E-8
	5.07E-4	7.07612E-8
	5.08E-4	7.10142E-8
	5.09E-4	7.11803E-8
	5.1E-4	7.13997E-8
	5.11E-4	7.15969E-8
	5.12E-4	7.19705E-8
	5.13E-4	7.21316E-8
	5.14E-4	7.22474E-8
	5.15E-4	7.25135E-8
	5.16E-4	7.27427E-8
	5.17E-4	7.29382E-8
	5.18E-4	7.3166E-8
	5.19E-4	7.33118E-8
	5.2E-4	7.33727E-8
	5.21E-4	7.3752E-8
	5.22E-4	7.38878E-8
	5.23E-4	7.4116E-8
	5.24E-4	7.42885E-8
	5.25E-4	7.44885E-8
	5.26E-4	7.46894E-8
	5.27E-4	7.48433E-8
	5.28E-4	7.49473E-8
	5.29E-4	7.51599E-8
	5.3E-4	7.54492E-8
	5.31E-4	7.55746E-8
	5.32E-4	7.58249E-8
	5.33E-4	7.60833E-8
	5.34E-4	7.61806E-8
	5.35E-4	7.65046E-8
	5.36E-4	7.67889E-8
	5.37E-4	7.69311E-8
	5.38E-4	7.71812E-8
	5.39E-4	7.72344E-8
	5.4E-4	7.73978E-8
	5.41E-4	7.76902E-8
	5.42E-4	7.7892E-8
	5.43E-4	7.79766E-8
	5.44E-4	7.81607E-8
	5.45E-4	7.84457E-8
	5.46E-4	7.85679E-8
	5.47E-4	7.8883E-8
	5.48E-4	7.89464E-8
	5.49E-4	7.90759E-8
	5.5E-4	7.92592E-8
	5.51E-4	7.94493E-8
	5.52E-4	7.95761E-8
	5.53E-4	7.97354E-8
	5.54E-4	7.99758E-8
	5.55E-4	8.03071E-8
	5.56E-4	8.04544E-8
	5.57E-4	8.0545E-8
	5.58E-4	8.08022E-8
	5.59E-4	8.08839E-8
	5.6E-4	8.11502E-8
	5.61E-4	8.13217E-8
	5.62E-4	8.15895E-8
	5.63E-4	8.16338E-8
	5.64E-4	8.19686E-8
	5.65E-4	8.19987E-8
	5.66E-4	8.23215E-8
	5.67E-4	8.23593E-8
	5.68E-4	8.27173E-8
	5.69E-4	8.28682E-8
	5.7E-4	8.30012E-8
	5.71E-4	8.33326E-8
	5.72E-4	8.34838E-8
	5.73E-4	8.34899E-8
	5.74E-4	8.36907E-8
	5.75E-4	8.38016E-8
	5.76E-4	8.39786E-8
	5.77E-4	8.42565E-8
	5.78E-4	8.44133E-8
	5.79E-4	8.45189E-8
	5.8E-4	8.47849E-8
	5.81E-4	8.50521E-8
	5.82E-4	8.51909E-8
	5.83E-4	8.53509E-8
	5.84E-4	8.54798E-8
	5.85E-4	8.56471E-8
	5.86E-4	8.58234E-8
	5.87E-4	8.5958E-8
	5.88E-4	8.61494E-8
	5.89E-4	8.63823E-8
	5.9E-4	8.65019E-8
	5.91E-4	8.6652E-8
	5.92E-4	8.68645E-8
	5.93E-4	8.7166E-8
	5.94E-4	8.74062E-8
	5.95E-4	8.7586E-8
	5.96E-4	8.76361E-8
	5.97E-4	8.78521E-8
	5.98E-4	8.811E-8
	5.99E-4	8.82475E-8
	6.00E-04	8.84839E-8

## Sheet: panel (c)
	Voltage (V)	T0=44.4 mK	T0=53.4 mK	T0= 63.4 mK	T0=76.0 mK	T0=88.7 mK	T0=102.8 mK	T0=115.6 mK	T0=128.6 mK	T0=140.8 mK	T0=154.1 mK	T0=165.5 mK	T0=178.2 mK	T0=189.2 mK	T0=201.7 mK	T0=213.6 mK	T0=224.2 mK	T0=235.8 mK	T0=246.5 mK	T0=257.8 mK	T0=268.3 mK	T0=279.9 mK	T0=290.4 mK	T0=301.8 mK
	-6.0E-4	241.73512	242.08815	242.09011	241.17314	241.38738	241.58465	242.06824	242.76962	242.85555	243.67622	244.07392	245.25129	246.59469	249.69815	252.59044	256.92627	261.79503	267.27212	274.08612	281.77443	290.4565	299.28196	309.98151
	-5.99E-4	241.2519	241.82144	241.99349	241.29869	241.26218	241.69251	242.32431	242.74739	242.67022	243.65851	243.96826	245.21725	246.45548	249.45721	252.58828	257.02238	261.86835	267.1111	273.89931	281.58356	290.55545	299.27397	309.98534
	-5.98E-4	241.20627	241.76868	241.88858	240.88299	241.17267	241.49863	242.23545	242.50862	242.64894	243.41776	243.78856	244.93125	246.36392	249.36589	252.63978	256.93173	261.80743	267.22433	273.97602	281.45196	290.5001	299.18928	309.83436
	-5.97E-4	241.219	241.56254	241.62936	240.88986	241.13934	241.2293	241.96917	242.42197	242.71923	243.29034	243.86732	245.05056	246.26368	249.3588	252.59619	256.98556	261.83355	267.10887	273.78089	281.48094	290.48656	299.3642	309.94437
	-5.96E-4	241.10555	241.48132	241.63886	240.77091	240.98	241.24071	241.80477	242.3212	242.57813	243.38118	243.76878	244.87098	246.17127	249.25331	252.53948	256.87163	261.81926	266.79647	273.66069	281.35181	290.21084	299.2725	310.03274
	-5.95E-4	240.93803	241.38727	241.43294	240.76118	240.70455	241.06351	241.73124	242.05224	242.11845	243.10257	243.69983	244.93968	246.13547	249.14482	252.2116	256.62325	261.5981	267.15645	273.68262	281.53387	290.54686	299.19695	309.76448
	-5.94E-4	240.85537	241.38717	241.25091	240.63993	240.63701	240.90992	241.75891	242.05982	242.20907	243.05504	243.45419	244.61014	245.98213	249.23945	252.16445	256.42894	261.7252	267.07318	273.73908	281.32697	290.33872	298.90167	309.71823
	-5.93E-4	240.81981	241.1167	241.01285	240.25233	240.6814	240.83389	241.74866	242.21287	242.04067	242.93973	243.37573	244.81371	246.07157	249.04527	252.15306	256.45882	261.70544	267.25174	273.70942	281.56725	290.41253	298.74792	309.86888
	-5.92E-4	240.54975	241.11563	240.92027	240.43254	240.45966	240.75219	241.44009	242.00847	241.93514	242.76692	243.47694	244.60195	245.71412	248.87266	252.05742	256.38536	261.59071	266.94035	273.68107	281.39439	290.33838	298.68902	309.71084
	-5.91E-4	240.56771	240.90818	241.02149	240.16954	240.25757	240.95206	241.48193	241.79282	241.74057	242.68346	243.16977	244.38817	245.77695	248.89089	251.97474	256.45073	261.525	266.88121	273.41429	281.34095	290.2921	298.86088	309.91968
	-5.9E-4	240.3135	240.94417	241.0049	240.12113	240.4773	240.77167	241.42897	241.74512	241.53686	242.28567	242.97718	244.25263	245.70875	248.62206	251.8183	256.35455	261.49624	266.90345	273.28025	281.24579	290.36311	298.90746	309.53856
	-5.89E-4	240.43842	240.80942	240.79217	240.03202	240.33419	240.68311	241.15778	241.3649	241.51215	242.35055	243.04546	244.00605	245.50148	248.78513	251.68913	256.10407	261.2154	266.68876	273.25793	281.29149	289.97641	299.21394	309.70542
	-5.88E-4	240.28783	240.54486	240.8134	239.87418	239.99639	240.50558	241.3065	241.4482	241.24356	242.11931	242.82056	244.01821	245.48555	248.39207	251.44058	255.95594	261.24984	266.68856	273.51531	281.45292	290.27552	299.05594	309.80655
	-5.87E-4	240.12433	240.48561	240.50285	239.68237	240.00686	240.31839	241.147	241.36592	241.08481	242.10636	242.78457	243.93686	245.31398	248.43356	251.50324	255.88325	261.18485	266.43114	273.36536	281.10437	289.97765	298.86604	309.80594
	-5.86E-4	240.00173	240.28671	240.25645	239.68752	239.91095	240.15536	241.01092	241.18805	241.15783	242.02122	242.66263	243.8862	245.17778	248.31386	251.56179	255.88265	261.03446	266.44411	273.17396	280.9778	289.96239	298.73515	309.51916
	-5.85E-4	239.98874	240.36233	240.25417	239.53454	239.70084	240.05174	240.78835	241.16584	240.99571	242.08487	242.61176	244.05498	245.3854	248.26626	251.4916	255.69677	260.88166	266.19697	273.20569	280.81026	290.11201	298.76112	309.72721
	-5.84E-4	239.78546	240.44324	240.14822	239.37775	239.66094	239.7835	240.85814	241.01251	241.09646	241.68624	242.65906	243.81307	245.09266	248.15091	251.19765	255.63842	260.79766	266.20767	273.14528	281.16354	289.92796	298.78914	309.53377
	-5.83E-4	239.6106	239.98859	240.23771	239.18274	239.56653	239.83826	240.52281	240.87429	240.82658	241.81585	242.70602	243.7209	244.92517	248.03518	251.31922	255.79871	260.7294	266.1549	273.19032	281.00845	289.83165	298.52372	309.65114
	-5.82E-4	239.64297	239.93992	239.97025	239.02128	239.39924	239.47969	240.32743	240.86861	240.82327	241.67844	242.32474	243.44782	244.75451	247.743	251.3175	255.67515	260.63838	266.04398	272.82879	280.66849	289.94547	298.61933	309.64211
	-5.81E-4	239.36861	239.60547	240.07099	239.01641	239.24345	239.46255	240.44422	240.52931	240.56815	241.32006	242.2537	243.30976	244.76481	247.80081	250.87198	255.78025	260.60067	266.21166	272.91969	280.88418	289.5785	298.42271	309.72743
	-5.8E-4	239.41729	239.44281	239.86874	238.92503	238.91109	239.43292	240.38835	240.50551	240.3473	241.63755	241.87804	243.13648	244.75394	247.66954	251.12879	255.60431	260.52706	266.01845	272.79115	280.92482	289.62112	298.53357	309.76312
	-5.79E-4	239.05819	239.39305	239.64248	238.96375	238.68683	239.52586	240.33209	240.45966	240.5013	241.16118	241.85271	242.86891	244.89926	247.53258	250.94577	255.51914	260.39064	266.00456	273.06758	280.85033	289.7211	298.41517	309.44427
	-5.78E-4	239.11843	239.25315	239.5447	238.96857	238.62128	239.07354	239.98708	240.32874	240.28499	240.99137	242.00428	242.72593	244.56357	247.40425	251.02274	255.6441	260.22944	265.9427	272.71254	280.87586	289.6661	298.41164	309.33173
	-5.77E-4	239.07792	239.20799	239.30355	238.65116	238.52735	239.11926	240.01466	240.20424	240.42372	241.1094	241.87921	242.50331	244.29167	247.5013	250.70561	255.40551	260.4503	265.74481	272.75739	280.77763	289.80746	298.24178	309.50961
	-5.76E-4	239.00538	239.20096	239.22314	238.62835	238.46806	238.8902	239.74643	239.87893	240.07038	240.65855	241.77144	242.6754	244.27548	247.41108	250.50628	255.43367	10 days, 20:36:00	265.73845	272.61449	280.74145	289.57352	298.30636	309.34036
	-5.75E-4	238.90694	238.90813	239.0271	238.22776	238.30917	238.75594	239.68798	239.81036	239.81619	240.5675	241.39493	242.66657	243.94974	247.59211	250.60592	255.11855	260.35563	265.60522	272.50971	280.69892	289.68186	298.2002	309.40446
	-5.74E-4	238.51835	238.79269	238.89919	238.2649	238.29855	238.65528	239.36736	239.80145	239.78559	240.7145	241.34826	242.10458	243.93178	247.42463	250.47358	255.15043	260.04265	265.57526	272.49258	280.63629	289.4971	298.2656	309.45448
	-5.73E-4	238.34696	238.75899	238.86907	238.13022	238.28083	238.7598	239.32645	239.72932	239.86153	240.47283	241.28695	242.17703	243.89541	247.22938	250.37373	254.73793	260.04052	265.35776	272.49039	280.55299	289.83068	298.19477	309.39587
	-5.72E-4	238.24265	238.58591	238.73174	238.12643	238.26564	238.49476	239.39755	239.74314	239.54007	240.3203	241.0258	242.03679	243.80318	247.37486	250.17908	254.79379	259.85521	265.46913	272.68316	280.52102	289.64493	298.10096	309.59245
	-5.71E-4	238.24918	238.5957	238.66982	237.92826	238.21224	238.35117	239.52163	239.70928	239.67339	240.13064	241.30522	242.08633	243.73867	247.10793	250.24682	254.54718	259.72513	265.5358	272.35787	280.42659	289.49432	298.17528	309.61095
	-5.7E-4	238.03075	238.56453	238.55144	237.7697	238.19082	238.25002	239.34334	239.63796	239.45229	240.03013	240.99274	241.97035	243.60435	247.04057	250.32867	254.64258	259.77472	265.52044	272.54898	280.44783	289.551	297.96552	309.36847
	-5.69E-4	237.90537	238.40979	238.35839	237.67388	237.90291	238.09952	239.19248	239.38621	239.41738	239.64496	240.81477	241.96828	243.57149	246.70114	250.3778	254.38043	259.74664	265.36637	272.3632	280.28893	289.69142	298.08384	309.45068
	-5.68E-4	237.8779	238.28015	238.12453	237.75106	237.65023	238.19661	239.2127	239.2152	239.07904	239.92483	240.61131	241.5862	242.95934	246.69901	250.09412	254.34432	259.68125	265.38269	272.06392	280.16528	289.54767	298.04879	309.4945
	-5.67E-4	237.78398	238.13561	238.186	237.4408	237.765	238.16729	238.87076	238.91889	239.19824	239.56387	240.45934	241.6817	243.08733	246.5116	250.0238	254.17555	259.52376	265.16828	272.14488	280.19617	289.42791	297.93965	309.33774
	-5.66E-4	237.79808	237.98423	237.95911	237.36405	237.56522	237.91752	238.81694	238.97922	239.04695	239.42882	240.48859	241.50381	242.75878	246.43679	249.98428	254.08243	259.38481	265.30729	272.25636	280.04065	289.57494	297.76462	309.4433
	-5.65E-4	237.60296	237.99054	237.82154	237.4352	237.46638	237.83848	238.4257	238.92723	238.93182	239.51111	240.24021	241.49891	242.71962	246.38986	249.89806	254.26547	259.27738	265.04162	272.11823	280.08448	289.49655	297.79781	309.36387
	-5.64E-4	237.52478	237.91346	237.66324	237.12696	237.21099	237.59341	238.46787	238.70396	238.75142	239.44365	240.27583	241.29774	242.60092	246.1391	249.87732	253.90463	259.1822	265.0094	272.01178	279.88593	289.29495	297.71119	309.32827
	-5.63E-4	237.44648	237.89024	237.61257	237.05495	237.05528	237.35292	238.55035	238.48687	238.59421	239.24232	240.04229	241.27107	242.70556	246.04603	249.68656	253.89169	259.09769	265.08903	272.09126	279.86627	289.36411	297.84934	309.21357
	-5.62E-4	237.32024	237.3652	237.47607	236.91751	237.00417	237.34348	238.32703	238.64374	238.45846	239.18415	239.75001	241.13243	242.61557	246.04991	249.73499	253.96849	259.25977	264.86185	271.90744	279.73279	289.30034	297.64588	309.42287
	-5.61E-4	237.0838	237.61748	237.47956	236.89974	236.90304	237.18955	238.17448	238.25002	238.59147	239.09169	239.80202	241.02549	242.44044	245.96616	249.80327	253.72805	258.77728	264.89389	271.99402	279.91719	289.24259	297.53708	309.15678
	-5.6E-4	236.72805	237.31848	237.54719	236.82831	236.81669	237.08853	237.92348	238.25081	238.45153	238.94866	239.54381	240.74728	242.44715	245.91401	249.36098	253.91312	258.70635	264.81913	271.71301	279.78753	289.11628	297.51946	309.11228
	-5.59E-4	236.9416	237.33916	237.44869	236.56743	236.65097	236.97511	238.02009	238.1618	238.50839	238.8835	239.50242	240.81594	242.39313	245.98232	249.2258	253.70131	258.66235	264.59973	271.63366	279.82016	288.69886	297.61878	309.27738
	-5.58E-4	236.85366	237.24023	237.50133	236.68333	236.47267	237.00954	237.80137	238.0574	238.18214	238.7374	239.43393	240.77509	242.21116	245.70655	249.19528	253.51594	258.58337	264.76959	271.80169	279.67441	288.93472	297.55866	309.32559
	-5.57E-4	236.71322	236.92644	236.91665	236.47613	236.39764	236.85423	237.78187	237.86267	238.13526	238.62193	239.12942	240.6393	242.16993	245.5985	249.03098	253.39146	258.60836	264.45265	271.5453	279.62392	288.82119	297.28263	309.33872
	-5.56E-4	236.36252	236.82278	236.84446	236.34918	236.22751	236.82391	237.50462	237.74836	238.34787	238.31119	239.39138	240.28147	241.85845	245.45598	249.11598	253.25845	258.41672	264.53396	271.71402	279.65545	288.9244	297.39732	309.15778
	-5.55E-4	236.2487	236.80126	236.69581	236.21353	236.21311	236.82579	237.24086	237.6175	237.91634	238.46433	239.01747	239.99068	242.13635	245.17413	248.94992	253.35313	258.45827	264.46897	271.71419	279.48686	289.03961	297.38728	309.08292
	-5.54E-4	236.07244	237.00254	236.67832	235.85532	236.2545	236.38112	237.32192	237.40644	237.905	238.27288	238.98332	240.01587	241.97908	245.25326	249.01119	253.15339	258.45668	264.50958	271.51363	279.30924	288.90552	297.28339	308.99572
	-5.53E-4	236.21009	236.7538	236.21538	235.80222	235.98769	236.37421	237.24854	237.22616	237.47652	238.09376	238.8524	239.86642	241.98053	245.28991	248.80987	253.06769	258.15447	263.98363	271.30511	279.64859	288.84835	297.2003	308.98499
	-5.52E-4	235.94696	236.44867	236.42809	235.75148	236.00411	235.96366	236.89513	237.47105	237.4815	238.18838	238.79655	239.92268	242.04084	245.16054	248.76968	253.31172	258.20026	263.97971	271.36394	279.37686	288.82617	297.17289	308.95008
	-5.51E-4	235.89459	236.30498	236.30366	235.76124	235.71814	235.98296	236.80922	237.09173	237.62607	238.13123	238.6338	239.54291	241.83943	244.86899	248.69869	252.86048	258.3662	264.13759	271.40142	279.51444	288.81947	296.96208	309.04039
	-5.5E-4	235.90613	236.31896	235.9825	235.39674	235.65386	235.96563	236.88066	237.04589	237.39018	238.1927	238.57298	239.30145	241.56509	244.98824	248.49251	252.97281	258.16409	263.99205	271.38369	279.45412	288.7645	297.10515	309.05642
	-5.49E-4	235.74883	236.16912	236.1165	235.35246	235.67647	235.8297	236.51244	236.76233	237.51996	237.98946	238.44001	239.51285	241.3426	244.72109	248.48921	252.8021	258.05017	264.11893	271.33973	279.42369	288.57457	297.14989	308.84641
	-5.48E-4	235.71281	236.19972	235.87243	235.2337	235.3574	235.83278	236.41581	236.73797	237.35786	237.79446	238.35256	239.53944	241.35553	244.87948	248.22684	252.67766	258.02924	264.10398	271.27547	279.50508	288.50728	297.04804	308.57549
	-5.47E-4	235.5888	236.20238	235.99042	234.95689	235.39821	235.59725	236.32747	236.7386	237.2138	237.69998	238.52307	239.15956	241.20192	244.75249	248.50705	252.5411	257.88915	264.03655	271.304	279.55588	288.65545	296.94602	308.5864
	-5.46E-4	235.4016	235.80188	235.79185	235.0265	235.35626	235.26716	236.22508	236.60268	237.29354	237.44333	238.28621	238.82319	241.22847	244.78515	248.17142	252.44906	257.8627	263.91479	271.23012	279.31005	288.58398	296.88949	308.48546
	-5.45E-4	235.23018	236.02886	235.86998	234.89631	235.03617	235.38675	235.95414	236.39525	236.94276	237.43331	237.93406	239.00241	240.93471	244.36792	248.01042	252.42634	257.91447	263.88636	271.21502	279.16486	288.41088	297.01024	308.58062
	-5.44E-4	235.32977	235.76768	235.42451	234.76475	234.91259	235.15933	235.80768	236.12543	236.7376	237.01529	237.8558	238.69883	240.8389	244.5054	247.78663	252.46331	257.69039	263.75619	271.00887	279.3239	288.4929	297.23035	308.5301
	-5.43E-4	235.00965	235.65766	235.40257	234.62251	234.92334	234.9655	235.62484	236.37163	236.63243	237.11037	237.75151	238.70934	240.80555	244.41029	247.7311	252.29429	257.63538	263.8723	271.09241	279.04957	288.53192	297.00077	308.52375
	-5.42E-4	234.96338	235.51521	235.39535	234.34837	234.64873	234.97595	235.54604	236.16788	236.37841	236.79466	237.53146	238.55648	240.62428	244.40305	247.43663	252.49812	257.60936	263.67215	270.97831	278.95364	288.34644	296.94253	308.63282
	-5.41E-4	234.67346	235.25037	235.12267	234.22906	234.54015	234.77588	235.57739	235.93086	236.4523	236.6366	237.41969	238.74985	240.42574	243.89861	247.32244	252.18837	257.60257	263.58185	271.02628	278.80954	288.44741	296.87545	308.71718
	-5.4E-4	234.55025	235.28307	234.89966	234.17871	234.21402	234.74283	235.29344	235.80421	236.09318	236.55242	237.42695	238.85376	240.33336	243.91893	247.25807	252.10838	257.42183	263.52842	270.88734	278.80531	288.57113	296.90383	308.55179
	-5.39E-4	234.44319	234.84876	234.96914	234.10822	234.074	234.44699	235.35721	235.36954	235.99578	236.36678	237.42319	238.23536	240.53671	243.89519	247.23176	252.1303	257.38743	263.34633	270.85029	278.79191	288.06383	296.87628	308.44914
	-5.38E-4	234.2741	234.78634	234.89782	234.15846	233.99117	234.50962	235.17573	235.47387	235.85512	236.50464	237.04906	238.25648	240.38219	243.88284	247.34604	251.90951	257.43562	263.52397	270.91464	278.68015	288.17756	296.97591	308.32184
	-5.37E-4	234.1671	234.63584	234.72497	233.72525	234.03489	234.53393	234.90295	235.3035	235.87485	236.24333	236.89926	238.17187	240.052	243.59522	247.02419	252.06682	257.42349	263.40114	270.82221	278.72498	288.22537	296.92835	308.47562
	-5.36E-4	234.25716	234.30084	234.40817	233.84536	233.77128	234.46199	234.75833	235.20012	235.78624	236.29944	236.79728	237.69512	240.06161	243.42847	247.14807	251.8034	257.17995	263.43542	270.69711	278.77049	288.24214	296.94079	308.63066
	-5.35E-4	234.0192	234.31683	234.45043	233.6011	233.53996	234.13545	234.69706	234.90479	235.39344	236.19653	236.63179	237.50539	239.65896	243.14855	246.96951	251.78897	257.2799	263.43551	270.65124	278.67542	288.10732	296.89637	308.45755
	-5.34E-4	233.94035	234.18394	234.47773	233.43516	233.53892	234.04414	234.63734	234.97133	235.28977	235.89929	236.4922	237.39937	239.79062	243.18918	246.81146	251.49853	257.35629	263.27159	270.64304	278.49048	288.0272	296.792	308.53455
	-5.33E-4	233.59716	233.9071	234.13927	233.41044	233.33334	234.06455	234.52031	234.91921	235.20295	235.84411	236.36404	237.56075	239.65232	243.03025	246.80663	251.51913	257.0817	263.12317	270.28626	278.6128	288.4387	296.8123	308.47054
	-5.32E-4	233.44902	233.86523	234.05605	233.35827	233.16044	233.75364	234.31587	234.7948	234.99324	235.59946	236.3496	237.47939	239.54176	242.78586	246.80037	251.29832	256.99677	263.20958	270.32542	278.4267	288.14717	296.71444	308.29135
	-5.31E-4	233.43089	233.86815	233.79149	233.2194	233.11617	233.6783	234.14008	234.70053	234.75637	235.284	236.0943	237.25376	239.37804	242.7519	246.68803	251.19761	256.94361	263.12161	270.35042	278.53874	288.09509	296.78316	308.47884
	-5.3E-4	232.98041	233.62887	233.70893	233.01437	232.9571	233.63624	234.20174	234.56392	234.50305	235.42332	235.80562	237.29413	239.14264	242.73409	246.51408	250.93389	256.97493	262.99867	270.16678	278.31547	288.0471	296.70854	308.29554
	-5.29E-4	232.99066	233.56869	233.6019	232.81893	233.04056	233.39166	233.96005	234.27274	234.63897	235.11987	235.78861	236.99755	239.24406	242.68461	246.37128	251.0817	256.77589	262.89352	270.27461	278.20602	288.04214	296.68291	308.29722
	-5.28E-4	232.80824	233.43031	233.53333	232.74727	232.5087	233.25749	233.7123	234.08507	234.18903	234.90931	235.91579	236.79954	238.97338	242.47052	246.34273	251.11668	256.72696	263.06116	270.49826	278.28935	288.27218	296.5321	308.09862
	-5.27E-4	232.58261	233.30982	233.19473	232.65854	232.49657	233.00033	233.48005	234.15937	233.97369	234.99355	235.56774	236.79952	238.87322	242.26383	246.27697	250.96197	256.7584	262.99077	270.1441	278.22802	287.93712	296.4805	308.22317
	-5.26E-4	232.65729	233.03609	233.12789	232.52389	232.54519	232.85724	233.63449	234.10753	233.99705	234.98755	235.51605	236.4793	238.86768	241.97992	246.11817	250.6773	256.75715	262.61013	270.19558	278.26745	288.01099	296.39773	308.35478
	-5.25E-4	232.21378	232.81893	232.92914	232.37452	232.22312	232.64227	233.36887	234.04739	233.98075	234.80689	235.52967	236.28069	238.68512	242.10143	245.97242	250.50863	256.57852	262.66527	270.06895	278.23005	287.69597	296.56709	308.20104
	-5.24E-4	232.16588	232.6014	232.86198	232.13383	231.95167	232.56466	233.02314	233.54924	233.71464	234.3952	235.44428	236.00649	238.5717	241.77088	245.96255	250.50867	256.45441	262.43686	269.93384	278.08829	287.86153	296.41432	308.2108
	-5.23E-4	232.02904	232.40126	232.56516	232.23287	231.96288	232.46663	232.97248	233.56226	233.42246	234.56489	235.23962	236.03086	238.42672	241.76707	245.87842	250.36749	256.41669	262.53127	269.73405	278.1843	288.00455	296.40367	308.14377
	-5.22E-4	231.78065	232.35785	232.58955	231.8765	232.02384	232.26063	232.89777	233.29593	233.27098	234.38871	235.19681	236.15402	238.77121	241.78489	245.68911	250.25848	256.48243	262.53408	269.93925	278.0705	287.53809	296.25265	308.12813
	-5.21E-4	231.8329	232.26901	232.47151	231.94656	231.84053	232.27495	232.61343	233.45384	233.08564	234.1341	234.76881	235.83323	238.35031	241.54621	245.73654	250.24623	256.48601	262.26865	269.59388	277.86883	287.62917	296.58036	308.1745
	-5.2E-4	231.74958	232.09705	232.34264	231.80851	231.52696	231.95808	232.65984	233.1007	233.11837	233.91572	234.84687	235.79826	238.11274	241.12589	245.66685	250.34737	256.26728	262.46989	269.77934	277.97577	287.52202	296.52145	308.19054
	-5.19E-4	231.47026	231.99998	231.98557	231.50178	231.39132	231.87524	232.45579	232.82333	232.77064	233.74829	234.46002	235.53821	237.91317	241.26699	245.2792	250.03839	256.08446	262.33705	269.67366	277.84488	287.69088	296.64836	308.01783
	-5.18E-4	231.36267	232.09472	231.74226	231.7778	231.17158	231.59979	232.32243	232.69284	232.53076	233.68733	234.66358	235.17681	237.79916	241.05664	245.01524	250.08449	256.06821	262.09276	269.78917	277.86317	287.55421	296.32394	308.07095
	-5.17E-4	231.27683	231.80131	231.92328	231.34266	231.18059	231.70372	232.21377	232.45555	232.38167	233.69491	234.48713	235.22935	237.66851	240.97789	245.02792	249.9022	255.97903	261.87808	269.75348	277.84616	287.53248	296.34074	307.96239
	-5.16E-4	231.39361	231.71786	231.45277	231.16507	231.02147	231.44284	232.28996	232.28473	232.52556	233.36257	234.13588	235.51225	237.70863	241.24545	245.18315	249.92842	255.88083	261.91712	269.52648	277.93046	287.3221	296.25693	308.03198
	-5.15E-4	231.11255	231.46365	231.44561	230.99746	230.67468	231.24795	232.00378	232.44562	232.43276	233.36999	234.06842	235.08944	237.58588	240.79218	244.89576	249.6632	255.91049	262.0364	269.55828	277.61765	287.35401	296.46457	307.91414
	-5.14E-4	230.87205	231.32747	231.28713	230.8715	230.71481	231.13202	231.83088	232.30271	232.41861	233.14958	233.89068	235.08898	237.32658	240.56015	244.88361	249.54399	255.59074	262.00041	269.20731	277.7238	287.33668	296.23186	307.74409
	-5.13E-4	230.83341	231.19266	231.18969	230.83263	230.42007	230.89565	231.7858	232.38572	232.15871	233.1851	233.56112	234.78906	237.30246	240.71235	244.77358	249.77818	255.83902	261.89667	269.13244	277.53014	287.27471	296.06034	307.71763
	-5.12E-4	230.86392	231.09601	231.10451	230.54771	230.26078	230.78872	231.62435	231.91549	231.9361	233.07351	233.49679	234.90366	237.4062	240.50259	244.40444	249.70339	255.6441	261.99131	269.18165	277.55446	287.236	295.99086	307.80044
	-5.11E-4	230.59825	231.20442	230.96319	230.58925	230.11986	230.67853	231.60796	231.89708	231.96832	232.85285	233.10381	234.77691	237.13644	240.32669	244.25086	249.39637	255.72073	261.922	269.43131	277.51748	287.09846	295.99325	307.71668
	-5.1E-4	230.34057	230.6975	230.93622	230.57165	230.15609	230.44524	231.32143	231.67228	231.76489	232.62771	233.19647	234.58466	237.18907	240.34865	244.36705	249.14591	255.54709	261.93839	269.1987	277.34572	287.03071	296.2141	307.67742
	-5.09E-4	230.18614	230.69751	230.88521	230.28792	230.01718	230.38374	231.10347	231.4847	231.83011	232.52367	233.06585	234.28454	236.94579	240.31975	244.20545	249.00268	255.40886	261.9063	269.24389	277.46717	287.10591	296.08502	307.72282
	-5.08E-4	230.07995	230.60023	230.23753	229.92165	229.91697	230.31095	231.14953	231.22592	231.65489	232.28894	232.81779	234.36478	236.7511	240.18997	243.94984	248.91701	255.18616	261.92496	269.0802	277.49151	286.91929	296.30885	307.56921
	-5.07E-4	230.01013	230.31266	230.3731	229.9048	229.82982	230.04042	231.06529	231.13992	231.8189	232.04182	232.64871	233.94259	236.68045	240.00066	243.9144	248.83744	255.53895	261.72527	269.10677	277.57729	286.90049	296.1605	307.49528
	-5.06E-4	229.53183	230.0797	229.97026	229.75384	229.75232	229.94205	230.57827	231.20555	231.39407	231.75948	232.31765	233.87509	236.22797	239.98121	243.69298	248.89382	255.17261	261.70927	269.19767	277.52163	286.65272	296.16286	307.68584
	-5.05E-4	229.42778	229.96745	229.88306	229.62335	229.43325	229.85337	230.88228	230.9337	231.41883	231.77242	232.31738	233.71164	236.11168	239.77281	243.58511	248.68972	254.93826	261.63998	269.18114	277.59518	286.67576	296.13012	307.85605
	-5.04E-4	229.34786	230.00421	229.9083	229.43031	229.22115	229.72597	230.52612	230.75359	231.14156	231.54339	232.15956	233.49953	236.17325	239.59823	243.79256	248.45231	254.71901	261.48034	269.04024	277.42211	286.57545	296.30307	307.66145
	-5.03E-4	229.11909	230.09378	229.91485	229.38487	229.04975	229.52055	230.49184	230.69234	230.99058	231.56735	232.31337	233.47496	236.13668	239.60821	243.78128	248.40179	254.90109	261.52657	268.82303	277.45572	286.64352	296.18963	307.51565
	-5.02E-4	229.21188	229.58642	229.90073	229.19743	228.83665	229.39719	230.44351	230.57876	230.78347	231.49057	231.94672	233.55189	235.92173	239.52084	243.51318	248.43961	254.7893	261.35151	268.92052	277.42914	286.44493	296.07396	307.80744
	-5.01E-4	229.07523	229.50558	229.37769	229.14789	228.80258	229.45581	230.07703	230.59938	230.94793	231.47432	231.8581	233.33391	235.88587	239.25919	243.30281	248.21853	254.64315	261.4299	268.90521	277.47266	286.80863	296.10521	307.61553
	-5.0E-4	228.96916	229.48137	229.37499	228.92047	228.52085	229.12818	230.00422	230.42828	230.60098	231.21944	231.75192	233.24537	235.81361	239.05822	243.1162	248.29509	254.49436	261.55348	268.89453	277.19647	286.69007	296.12572	307.71928
	-4.99E-4	228.93222	229.24332	229.33036	228.77144	228.52308	229.05459	229.80586	230.09349	230.48029	230.98884	231.6392	233.05593	235.63592	239.21849	243.10224	248.19241	254.59597	261.20284	268.93664	277.21747	286.73446	296.12777	307.45015
	-4.98E-4	228.47441	229.14212	229.14204	228.78608	228.40813	229.00254	229.7976	229.95743	230.38657	230.86314	231.6974	232.96468	235.60762	239.1009	243.10577	248.13988	254.55581	261.06691	268.72489	277.33652	286.81631	296.02707	307.48476
	-4.97E-4	228.25981	229.06672	229.16136	228.51978	228.19698	228.87501	229.71232	229.82677	230.06603	230.78922	231.49762	232.87864	235.40186	238.92978	242.88436	248.12123	254.36814	260.80411	268.76834	277.27626	286.90651	295.94155	307.11555
	-4.96E-4	228.17925	228.65973	229.36561	228.522	228.39694	228.48702	229.4353	229.82095	230.1172	230.46606	231.48657	232.87919	235.47838	238.57058	242.89804	248.03828	254.49125	260.85607	268.5977	277.04792	286.60634	296.06855	307.10515
	-4.95E-4	227.97149	228.40701	228.79104	228.3446	228.13724	228.31219	229.30272	229.70241	229.84184	230.58081	231.20611	232.66459	235.25975	238.60633	242.76131	248.14518	254.27271	260.5966	268.51591	277.07415	286.60774	296.02075	307.10162
	-4.94E-4	228.14588	228.60074	228.68256	228.17889	227.64971	228.28678	229.05386	229.42553	229.71316	230.38212	231.11397	232.42804	235.17446	238.3967	242.85692	248.05335	254.12248	260.70445	268.42326	276.98583	286.48081	295.88675	307.12999
	-4.93E-4	227.75092	228.56105	228.43257	227.89324	227.57615	228.13977	228.91879	229.26193	229.56414	230.36234	230.93351	232.40747	235.0375	238.29502	242.71753	247.99675	254.38179	260.60717	268.35777	276.91698	286.59076	295.55824	306.96845
	-4.92E-4	227.51679	228.41466	228.09964	227.92765	9 days, 11:37:00	228.09616	228.79916	229.1994	229.46167	230.05093	231.02326	232.26288	234.57232	238.30771	242.46296	247.97185	254.28952	260.43636	268.35869	276.8478	286.5019	295.68052	306.93868
	-4.91E-4	227.49971	228.21683	228.06195	227.37337	227.33665	227.85148	228.77082	228.87167	229.51288	229.95195	230.47951	232.09588	234.55633	238.03128	242.40294	247.76738	253.99761	260.55588	268.28313	276.82059	286.32886	295.83119	306.96977
	-4.9E-4	227.53111	228.02524	227.9725	227.34829	227.38901	227.65962	228.68907	228.91908	229.13068	229.98733	230.5444	232.05886	234.34008	237.98585	242.22241	247.65736	253.97936	260.57263	268.35608	276.48078	286.10911	295.5567	306.83653
	-4.89E-4	227.45556	227.94805	227.94366	227.39656	227.20417	227.68941	228.2467	228.69915	229.07998	229.59063	230.55329	231.8193	234.3214	237.70694	242.21247	247.80715	253.91781	260.57018	268.38484	276.50343	286.13797	295.68475	306.75934
	-4.88E-4	227.28267	227.84715	227.78885	227.25535	227.16557	227.60914	228.23734	228.74452	228.79659	229.57579	230.24564	231.89991	234.23494	237.77501	241.99935	247.49118	253.73949	260.62377	268.34416	276.60782	286.17451	295.66164	306.61576
	-4.87E-4	227.04417	227.36544	227.53568	227.00876	226.80889	227.42123	228.23198	228.74532	228.6214	229.57703	230.26866	231.89442	234.00099	237.66211	242.0347	247.46032	253.93637	260.4291	268.30001	276.65178	286.03974	295.42093	306.93067
	-4.86E-4	227.07859	227.11848	227.40551	226.99541	226.90386	227.34525	228.10002	228.6158	228.60218	229.55431	230.02608	231.63974	234.12104	237.34274	241.84255	247.58859	253.64997	260.36571	268.24241	276.57296	285.9614	295.48016	306.81514
	-4.85E-4	226.96827	227.14653	227.3755	226.78217	226.70249	227.39979	227.79968	228.32481	228.68267	229.3768	229.88265	231.68147	233.63604	237.19478	241.6233	247.45954	253.66547	260.40377	268.08021	276.35624	286.19857	295.50237	306.67693
	-4.84E-4	226.79192	227.05201	227.52532	226.6146	226.35192	227.11888	227.91578	227.90926	228.63571	229.23971	229.77157	231.35756	233.78475	237.44282	241.8297	247.27999	253.47411	260.24768	268.15665	276.51437	285.72492	295.41347	306.90298
	-4.83E-4	226.64781	227.0765	226.91682	226.58166	226.51101	227.2304	227.66131	228.04455	228.47455	229.1062	229.64063	231.30128	233.4789	237.02593	241.58909	247.22185	253.47347	260.21759	268.10504	276.34616	285.77602	295.30889	306.70106
	-4.82E-4	226.79709	226.94796	226.84708	226.55236	226.06073	226.83155	227.6714	227.81932	228.19186	228.78606	229.40693	230.87948	233.29668	236.92266	241.40563	246.81976	253.47269	260.18341	268.12771	276.44555	286.03687	295.31402	306.63381
	-4.81E-4	226.34583	226.90062	226.76813	226.17266	226.03518	226.65487	227.46202	227.77154	228.10374	229.09119	229.49681	230.75393	233.22193	236.94102	241.36386	247.16337	253.33527	259.97358	267.90965	276.20499	286.09192	295.3643	306.62741
	-4.8E-4	226.34763	226.70543	226.73223	226.3351	225.83768	226.27783	227.32846	227.75335	228.21766	228.82462	229.34997	230.92654	233.25278	236.8701	241.38759	246.96516	253.41117	260.05901	267.98027	276.44448	286.34079	295.34348	307.02618
	-4.79E-4	225.85481	226.67005	226.51414	225.98818	225.66089	226.34374	227.11488	227.6621	227.79646	228.67357	229.29357	230.72361	233.26843	236.78857	241.24891	246.85727	253.18639	259.9256	268.07673	276.1286	286.10334	295.44052	306.68344
	-4.78E-4	225.81175	226.19344	226.50028	225.88508	225.57483	226.13406	226.99912	227.43327	227.45668	228.40821	228.86767	230.75456	232.88403	236.56602	241.36638	246.58238	253.14959	259.76192	267.98014	276.2363	285.8729	295.15077	306.80259
	-4.77E-4	225.97572	226.18914	226.46893	225.86872	225.36294	225.78971	226.93934	227.21543	227.53596	228.20246	228.59772	230.33112	232.75642	236.5061	241.03401	246.69117	252.89648	259.62712	267.87683	276.15291	285.97593	295.05422	306.84251
	-4.76E-4	225.54667	226.05022	226.09493	225.74861	225.32567	226.04027	226.52493	227.17839	227.38598	228.24478	228.61648	230.11411	232.64928	236.20272	241.01777	246.16719	252.95594	259.48823	267.72673	276.3284	285.91943	295.20858	306.91171
	-4.75E-4	225.63625	226.17676	225.96988	225.45699	225.32208	225.69283	226.57578	226.88675	227.25588	228.00354	228.63878	229.90818	232.38716	236.31811	240.84011	246.16336	253.05842	259.43654	267.8026	276.36011	285.8079	294.96175	306.81422
	-4.74E-4	225.66989	225.92343	225.96744	225.43287	225.10096	225.58521	226.34821	226.72311	227.09404	227.67862	228.52875	229.97134	232.18337	236.19281	240.69321	246.00729	252.81266	259.28925	267.64423	276.0042	285.82273	295.11282	306.76814
	-4.73E-4	225.30872	225.4223	225.76018	225.23583	225.06619	225.5213	226.18134	226.63718	226.83965	227.4083	228.32339	229.69222	232.1308	235.91601	240.75853	246.03607	252.97656	259.28222	267.53451	275.87816	285.74281	295.08037	306.84624
	-4.72E-4	225.08294	225.38932	225.62151	225.1125	224.76632	225.26863	226.03519	226.45929	226.66918	227.42105	227.99344	229.59851	232.20721	235.90382	240.75597	246.01094	252.75874	259.24224	267.5604	275.738	285.7127	295.03322	306.70227
	-4.71E-4	224.96637	225.3459	225.52924	225.1052	224.75329	224.98488	225.76725	226.24214	226.8691	227.16579	227.81613	229.41648	231.93809	235.6535	240.54868	245.89965	252.58462	259.1852	267.21299	275.96212	285.5005	295.09142	306.49299
	-4.7E-4	224.87286	225.00709	225.26635	224.90777	224.75622	224.92125	225.56268	226.04146	226.54772	227.02826	227.85934	229.38612	231.86972	235.55514	240.40011	245.98734	252.41541	259.11002	267.3109	275.72693	285.54885	295.13169	306.44788
	-4.69E-4	224.86184	224.97122	225.08737	224.71278	224.36757	224.68117	225.5062	225.90618	226.27941	226.96566	227.69031	229.38503	231.51921	235.31308	240.50953	245.63693	252.32969	259.06846	267.29971	275.75779	285.36759	295.01431	306.59029
	-4.68E-4	224.62199	224.69764	224.77568	224.50463	224.24075	224.60704	225.10002	225.69213	225.85762	226.83337	227.5387	228.89867	231.47931	235.1948	240.32061	245.71376	252.47977	258.88501	267.29282	275.51185	285.45907	294.89272	306.38901
	-4.67E-4	224.41329	224.76185	224.57978	224.23829	223.90292	224.55719	225.17443	225.6001	225.86541	226.71376	227.25568	228.77826	231.33103	235.01769	240.17997	245.4965	252.07608	258.82172	267.28309	275.6358	285.21866	294.94245	306.42901
	-4.66E-4	224.19235	224.5165	224.45006	224.01438	223.86991	224.36921	224.90883	225.56914	225.50896	226.71276	226.99537	228.47529	231.31511	234.79576	240.21573	245.47491	252.10123	258.7597	267.33739	275.55053	285.31929	295.11653	306.60604
	-4.65E-4	223.9262	224.25914	224.167	223.98087	223.58708	224.04425	224.89988	225.4726	225.44742	226.52366	226.94568	228.58997	231.22439	234.70171	239.89462	245.17417	252.1237	258.6955	267.11692	275.44121	285.43669	294.83781	306.41806
	-4.64E-4	223.7966	224.23165	223.90723	223.83073	223.70238	223.97288	224.54995	225.19678	225.26246	226.27177	226.86998	228.32384	230.76838	234.55932	239.72101	244.98924	252.11753	258.86453	267.04212	275.42281	285.36512	294.89796	306.46495
	-4.63E-4	223.50897	224.04769	223.90774	223.71439	223.27416	223.87656	224.33713	225.00698	225.4164	226.14797	226.77698	228.22343	230.91691	234.51018	239.42368	245.02608	252.11763	258.56357	266.98093	275.4283	285.46524	294.7801	306.38872
	-4.62E-4	223.42822	223.92532	223.76473	223.47216	223.64438	223.5573	224.41107	224.61447	225.23437	225.66001	226.6232	228.02806	230.70379	234.19047	239.35629	244.88329	251.93485	258.70799	266.97823	275.27699	285.28816	294.99958	306.30191
	-4.61E-4	223.40264	223.76631	223.61829	223.0829	223.09444	223.45232	224.15459	224.53667	225.00105	225.69813	226.4301	228.16807	230.4307	234.24094	239.1222	244.84984	251.74831	258.39778	266.79795	275.19123	285.31715	294.53581	306.49091
	-4.6E-4	223.27754	223.458	223.17852	223.00513	223.0146	223.19549	223.89324	224.35101	224.94135	225.39234	226.26907	227.61326	230.28203	233.96522	239.10984	244.57446	251.54405	258.23199	266.79639	275.26455	285.16333	294.58188	306.16134
	-4.59E-4	223.17507	223.34326	223.0572	222.88959	222.66119	222.89672	223.77671	223.95937	224.64484	225.52167	225.79272	227.54438	230.17393	233.65161	239.13166	244.62225	251.52736	258.06444	266.522	275.272	285.09832	294.77814	306.23927
	-4.58E-4	222.98558	223.12983	222.9931	222.57837	222.47996	222.91159	223.76525	223.9872	224.34146	225.42685	226.0106	227.48882	230.07276	233.72493	239.25692	244.41898	251.64548	258.07892	266.45105	275.27833	285.07873	294.6237	306.42147
	-4.57E-4	222.57089	222.70765	222.64453	222.58737	222.75865	222.67302	223.48456	223.78841	224.23309	224.87641	225.58285	227.28796	229.85816	233.54212	238.89686	244.47001	251.68444	258.11871	266.33207	275.09706	285.2655	294.59674	306.34835
	-4.56E-4	222.65773	222.7805	222.67378	222.43924	222.37186	222.39381	223.435	223.66549	223.97446	224.76982	225.69355	227.08837	229.74448	233.58324	238.85761	244.19087	251.37076	257.93938	266.53557	275.0776	285.16202	294.59861	306.37092
	-4.55E-4	222.41421	222.39336	222.64009	222.0739	222.1216	222.31369	223.11069	223.60985	223.70529	224.58573	225.49308	226.81513	229.59213	233.44489	238.62591	244.05077	251.37815	258.13802	266.39014	274.77938	284.99922	294.28184	306.1446
	-4.54E-4	222.21951	222.11796	222.46857	222.00335	221.88688	222.28287	223.06312	223.21231	223.40997	224.49182	225.2834	226.78312	229.26227	233.41143	238.59929	244.06314	251.13778	257.92516	266.27115	274.7824	284.80794	294.2962	306.13887
	-4.53E-4	221.97381	222.04074	221.99099	221.79229	221.86714	221.90341	222.93393	223.06588	223.53484	224.25161	225.08363	226.75237	228.99049	233.1479	238.46754	243.92527	251.19214	258.09264	265.9677	274.8166	284.78364	294.31109	306.09018
	-4.52E-4	221.64559	221.88843	221.8667	221.65162	221.38233	221.86381	222.3784	222.71146	223.06984	224.23019	225.10643	226.22204	229.04117	233.03048	238.41284	243.79398	251.17737	257.90196	266.17036	274.68853	284.76905	294.50622	305.96866
	-4.51E-4	221.46183	221.70536	221.73162	221.55221	221.15005	221.53749	221.87253	222.61083	222.86063	223.8357	224.80761	226.29586	229.07518	232.80012	238.38846	243.6256	250.88937	257.89588	266.03989	274.65878	284.97271	294.66955	305.98472
	-4.5E-4	221.23452	221.34795	221.42686	221.11739	221.01797	221.35293	221.67251	222.39159	222.73684	223.47333	224.60468	226.23103	228.79482	232.59351	237.98127	243.46737	251.01492	257.65621	266.04178	274.50078	284.86815	294.38904	305.93106
	-4.49E-4	220.92302	221.12979	221.1796	220.8716	220.56785	220.91342	221.62377	222.48881	222.51639	223.22758	224.13415	226.00738	228.5577	232.39032	238.02338	243.52645	250.89877	257.5772	266.20014	274.60058	284.77452	294.43124	305.98856
	-4.48E-4	220.73914	221.03995	221.20192	220.52543	220.44635	220.90837	221.51758	222.00288	222.24097	222.79941	223.76779	225.72542	228.57749	232.3517	237.79553	243.0586	250.83767	257.65235	265.69643	274.51853	284.82959	294.36174	305.94957
	-4.47E-4	220.54137	220.70039	220.81488	220.36442	220.15974	220.0939	220.99896	221.52607	221.9657	222.95772	223.65617	225.46973	228.04717	232.09247	237.47408	243.16565	250.69647	257.45244	265.78206	274.61042	284.66119	294.15232	305.75357
	-4.46E-4	220.21858	220.43431	220.52138	220.03967	219.717	220.25814	221.06474	221.17971	221.71401	222.55967	223.4716	225.19845	227.8284	231.87679	237.4606	243.04444	250.41851	257.7703	265.7981	274.49367	284.32543	294.07635	305.92724
	-4.45E-4	219.92925	220.05815	220.25626	219.47308	219.58281	220.02978	220.61539	220.75612	221.54194	222.3167	222.94349	224.88212	227.48662	232.00003	237.20859	242.88601	250.32871	257.30959	265.618	274.3864	284.38646	294.21986	305.93288
	-4.44E-4	219.55223	219.47587	219.98382	219.36737	219.08431	219.59867	220.2812	220.40991	220.97503	222.11748	222.97453	224.60241	227.2173	231.69552	237.10814	242.83516	249.97578	257.10778	265.56847	274.25847	284.38558	294.40174	305.87035
	-4.43E-4	219.39041	219.39609	219.44784	218.99187	219.19792	219.3683	220.04847	220.14783	220.61687	221.57325	222.43981	224.34598	226.97195	231.38611	236.63591	242.53046	250.13986	257.16578	265.54589	274.22121	284.27419	294.21259	305.81469
	-4.42E-4	219.05028	218.86622	219.13326	218.71098	218.54309	219.00393	219.70897	219.59048	220.12359	221.00704	222.36953	224.06128	226.9373	231.13255	236.46363	242.56481	250.03441	257.09197	265.5314	274.068	284.07929	294.00098	305.69916
	-4.41E-4	218.64769	218.56075	218.74465	218.4833	218.29882	218.48675	219.45026	219.46075	220.08039	220.82075	222.22365	223.79467	226.56898	230.91973	236.33078	242.07178	249.65496	257.13446	265.48363	274.06005	284.11193	293.9235	305.7825
	-4.4E-4	218.46104	218.26222	218.30489	218.02977	217.97484	218.37653	218.76998	219.3464	219.80536	220.40254	221.5907	223.19965	226.1478	230.67059	236.15251	242.03406	249.73588	256.86506	265.47329	273.99734	284.07464	293.82049	305.82911
	-4.39E-4	217.89518	217.80699	217.95056	217.67728	217.57146	217.70912	218.5882	219.02103	219.65158	220.29001	221.25802	222.98946	225.80012	230.3909	235.99086	242.06325	249.51767	256.71581	265.156	273.95856	284.22847	293.66372	305.76799
	-4.38E-4	217.54734	217.5718	217.76829	217.3327	216.98476	217.91815	218.41018	218.50471	219.03365	219.80337	220.939	222.77411	225.41432	230.22647	235.60553	241.8551	249.31946	256.73239	265.33018	274.04619	283.89135	293.81309	305.57005
	-4.37E-4	217.05485	217.14011	217.31986	216.68111	216.63965	217.33119	217.70137	218.23959	218.751	219.60632	220.46356	222.59351	225.34712	230.15846	235.58987	241.62057	249.12014	256.57272	265.08961	273.7505	283.7996	293.54064	305.2873
	-4.36E-4	216.58632	216.81736	217.01652	216.46192	216.34415	216.93312	217.35907	217.92588	218.01413	219.1486	220.19918	221.99995	225.00346	229.69455	235.0799	241.29847	249.11924	256.42449	265.24408	273.85045	283.70661	293.49835	305.17014
	-4.35E-4	216.29429	216.54612	216.32232	216.24707	216.17507	216.51028	216.83257	217.40576	217.78229	218.43039	219.66556	221.8355	224.7438	229.27802	235.1175	241.10809	248.81061	256.35457	265.02925	273.59057	283.63244	293.48262	305.1409
	-4.34E-4	215.88986	215.88929	215.77371	215.79483	215.45527	215.97226	216.4573	217.04502	217.38266	218.16238	219.37649	221.48635	224.50519	229.21218	234.97254	240.97567	248.65349	256.21666	264.9809	273.60775	283.68691	293.52852	305.10267
	-4.33E-4	215.53081	215.55761	215.33652	215.35367	215.18272	215.49687	215.84915	216.75798	216.99593	217.98259	219.10544	221.25482	223.93326	228.90949	234.62534	240.7208	248.4507	255.99658	264.69287	273.50232	283.64559	293.4349	305.11825
	-4.32E-4	214.94971	215.02012	215.06291	214.87333	214.68969	214.88144	215.67709	215.9711	216.43746	217.57302	218.70513	220.59994	223.7526	228.52067	234.68765	240.66089	248.40529	256.32506	264.69193	273.45008	283.39622	293.55596	305.12105
	-4.31E-4	214.44827	214.33546	214.80629	214.26086	214.24437	214.53917	215.20616	215.50858	216.00755	217.06017	218.36267	220.46037	223.24319	228.38835	234.12052	240.22573	248.48711	255.95371	264.45292	273.48939	283.58666	293.56007	305.45451
	-4.3E-4	213.82964	214.07886	213.99076	213.88843	213.82775	214.04058	214.67661	214.83748	215.7336	216.55949	217.70194	220.001	222.99047	228.08579	233.97841	240.00147	248.33873	255.76064	264.62209	273.1472	283.42824	293.51185	305.17996
	-4.29E-4	213.51322	213.42819	213.56349	213.2748	213.0704	213.45011	214.05588	214.64418	215.05221	216.10803	217.34141	219.29647	222.49185	227.84733	233.6036	240.01808	247.91329	255.48454	264.4799	273.17182	283.36423	293.17491	305.39858
	-4.28E-4	212.85819	213.00888	213.03654	212.799	212.58359	213.17899	213.4822	214.07245	214.57989	215.64349	216.73702	219.26945	222.21904	227.64499	233.28682	239.73927	247.71265	255.55444	264.17013	273.20791	283.51985	293.39032	305.08291
	-4.27E-4	212.34103	212.5098	212.41021	212.34156	212.27659	212.40515	212.97315	213.71893	214.15204	215.19953	216.3171	218.73293	221.6142	227.0966	232.98521	239.33576	247.45319	255.29169	264.06064	273.04585	283.20896	293.27577	305.26349
	-4.26E-4	212.03828	211.87208	211.89596	211.87757	211.52785	212.05085	212.52186	213.03189	213.45368	214.75535	215.99085	218.05102	221.33043	226.81761	232.69523	239.25342	247.5697	255.17444	264.11786	272.92456	283.2964	293.07785	305.34287
	-4.25E-4	211.43732	211.22782	211.2965	211.1456	211.1469	211.43056	212.01404	212.60349	212.91031	214.41868	215.40263	217.64085	221.11245	226.27845	232.83401	239.05843	247.39847	254.97569	264.1592	272.86737	283.24858	293.20208	305.41298
	-4.24E-4	210.76946	211.04113	210.92951	210.59987	210.14632	210.77012	211.45512	212.02502	212.70235	213.96313	215.11326	217.1453	220.31789	226.23031	232.31677	238.68095	247.26129	255.01252	264.16398	272.77429	283.22392	293.07699	305.30913
	-4.23E-4	210.16834	210.41179	210.43075	209.86404	209.78662	210.51296	211.02176	211.38584	211.91726	213.36603	214.63659	216.78806	220.05484	225.95605	232.01643	238.70443	247.16986	254.93535	263.96151	272.70239	283.27905	293.39051	305.18075
	-4.22E-4	209.47624	209.7115	209.60417	209.58412	209.22247	209.63268	210.24102	211.08212	211.09617	212.65614	214.00613	216.587	219.91078	225.72747	231.82571	238.79196	247.11197	254.87375	264.07006	272.76519	283.3701	293.10177	305.31272
	-4.21E-4	209.04162	209.18559	209.88583	209.04191	208.56058	209.24828	210.01108	210.38716	210.7001	212.18162	213.99635	215.97099	219.59633	225.44018	231.64296	238.6127	246.9395	254.98729	264.06583	272.93582	283.45331	293.24797	305.48888
	-4.2E-4	208.43521	208.6184	208.47231	208.50453	207.789	208.49471	209.51847	209.92625	210.33245	211.65091	213.08954	215.55396	219.38096	225.33478	231.60705	238.25605	246.96844	254.95624	264.02415	273.00072	283.49086	293.33536	305.30984
	-4.19E-4	207.75272	208.22333	208.07994	207.96696	207.36867	208.16214	208.80436	209.44157	209.84798	211.35487	212.75993	215.32449	219.05908	225.18309	231.44877	238.46266	246.96847	254.9478	264.05908	273.36082	283.65647	293.73697	305.72815
	-4.18E-4	207.5952	207.57599	207.59351	207.55746	206.95511	207.98871	208.32903	208.85001	209.37411	210.88338	212.38746	214.92834	218.67287	224.96296	231.73011	238.78496	247.23494	255.19815	264.38988	273.55009	284.04932	293.9366	305.82481
	-4.17E-4	206.7227	207.41588	207.23223	206.71565	206.61848	207.2539	208.07367	208.46057	208.94239	210.6089	212.39527	214.62021	218.72925	225.14419	231.68658	238.60752	247.35975	255.26173	264.62091	273.74317	283.95777	294.22256	306.17492
	-4.16E-4	206.81002	206.95842	206.87494	206.63096	206.1757	206.86106	207.41712	207.87593	208.87876	210.14747	211.72954	214.24608	218.57016	225.02929	231.73033	238.73039	247.48973	255.43707	264.8173	274.1312	284.41805	294.30954	306.48524
	-4.15E-4	206.2866	206.21719	206.50847	206.00412	205.75982	206.47427	207.20629	207.60324	208.29309	209.51806	211.62729	214.3702	218.44775	225.3009	231.67371	238.89637	247.83079	255.5742	264.93686	274.28336	284.772	294.6664	307.06946
	-4.14E-4	205.99707	205.75356	206.10863	205.16826	205.08712	205.8519	206.62579	207.08802	208.07275	209.43427	211.23491	213.77517	218.13644	224.91421	231.55836	238.82316	247.67052	255.82277	265.09264	274.40176	284.8955	294.96558	306.94662
	-4.13E-4	205.70384	205.18151	205.74105	204.85802	204.68781	205.31016	206.35565	206.37774	207.42312	208.66987	210.7396	213.57374	217.90213	224.37994	231.51496	238.83345	247.81365	255.65299	265.19442	274.77999	285.0575	295.1637	307.25896
	-4.12E-4	204.60308	204.58318	205.01871	204.32229	204.14846	204.73896	205.65761	207.50375	207.03813	208.25527	210.12249	213.02367	217.6374	224.43819	231.18754	238.96895	248.09795	255.84863	265.38099	274.95385	285.41628	295.32462	307.59171
	-4.11E-4	204.24139	203.97172	204.0472	203.52233	203.24761	203.81184	204.84311	205.31439	206.28202	207.82687	209.72965	212.39728	217.47899	224.07124	230.98658	238.58385	247.96007	256.15358	265.44323	274.89881	285.39846	295.42142	307.41874
	-4.1E-4	203.30343	203.01689	203.27511	202.93736	202.6176	203.42839	204.20063	204.7002	205.89491	207.3438	208.77853	211.87822	216.95441	223.84253	230.85993	238.54823	247.85528	255.83991	265.47527	274.87341	285.65262	295.27615	307.55544
	-4.09E-4	202.37752	202.56439	202.68603	202.07862	202.03039	202.45385	203.31747	203.84407	205.06081	206.36789	208.26468	211.26239	216.43003	223.46826	230.50914	238.19225	247.61309	256.00188	265.48608	274.82513	285.45697	295.27422	307.53589
	-4.08E-4	201.45343	201.32656	202.00212	201.39586	200.97406	201.75425	202.6625	203.07674	204.43027	205.56268	207.5864	210.8382	215.91307	222.88858	230.19483	237.99429	247.85274	255.79267	265.72111	274.92963	285.48991	295.04959	307.6344
	-4.07E-4	200.41369	200.30767	200.8071	200.29228	200.0857	200.82997	201.53469	202.0596	203.28266	204.81255	206.75437	210.0491	215.31978	222.69281	229.94379	237.8251	247.50138	255.40023	265.20778	274.62345	285.48709	295.2169	307.52022
	-4.06E-4	199.38435	199.50096	199.61088	199.07065	198.80534	199.42606	200.49436	200.94575	202.1868	203.91597	205.98155	209.36419	214.77668	221.965	229.43058	237.49075	247.24695	255.34146	265.23416	274.41058	285.16685	294.96084	307.5012
	-4.05E-4	198.41254	198.16229	198.58932	197.64334	197.74508	198.63269	199.74436	199.88502	201.23272	202.80848	204.95872	208.79734	213.88507	221.56153	229.12197	237.3181	246.81642	254.97964	265.0852	274.19368	284.83247	294.91036	307.28402
	-4.04E-4	197.1482	197.19407	197.50571	196.78956	196.66585	197.23978	198.34555	199.1084	199.90156	201.76437	204.14728	207.63986	213.45251	220.85537	228.47017	236.73155	246.50311	254.85871	264.8292	274.074	284.80092	294.64034	307.34582
	-4.03E-4	195.73003	195.36998	195.94121	195.30212	195.25002	196.16007	197.17601	197.78433	198.66434	200.53286	203.04362	206.85211	212.66745	220.14611	228.06531	236.30026	246.17038	254.48142	264.34919	273.84184	284.96295	294.53112	306.93578
	-4.02E-4	194.61031	193.96014	195.06894	193.82175	193.82069	194.63627	195.80756	196.1517	197.33513	199.46488	201.82156	205.65401	211.78353	219.34025	227.59774	236.08184	245.75361	254.30834	264.18941	273.73814	284.61749	294.29799	306.77804
	-4.01E-4	192.39182	192.60564	193.0848	192.15782	192.41586	192.92927	194.25284	194.57659	195.77292	198.18196	200.81333	204.73861	210.93309	218.53315	226.77103	235.50313	245.35098	253.8311	263.77274	273.36015	284.13328	293.89357	306.29119
	-4.0E-4	190.65272	190.53965	191.36781	190.52653	190.46936	191.38038	192.69787	193.28997	194.48168	196.63354	199.72543	203.71338	209.79597	217.58239	226.23593	234.92753	245.01205	253.64094	263.40841	272.93452	283.91832	293.63191	306.1752
	-3.99E-4	188.61747	188.89404	188.91991	188.33005	188.29939	189.50752	190.78361	191.64073	192.60147	195.30398	197.82855	202.39514	208.68521	216.90106	225.49453	234.30294	244.33954	253.03948	263.02841	272.741	283.46554	293.37332	305.87955
	-3.98E-4	185.85314	185.9736	186.54184	185.79089	185.79368	186.51293	188.16439	189.19384	190.14642	192.7952	195.48517	200.3144	206.9944	215.40578	224.54848	233.44199	243.73707	252.54927	262.61311	272.28912	282.95222	293.16019	305.41776
	-3.97E-4	183.43394	183.43054	183.73211	183.36682	183.19604	184.24231	185.86481	186.69981	188.3085	190.62698	193.81666	198.79759	205.67124	214.24031	223.85737	232.78484	243.20101	252.00065	262.07483	271.67591	282.49885	292.90163	304.67325
	-3.96E-4	180.40352	180.75661	181.14279	180.45614	180.76866	181.25943	183.1178	183.91185	185.5102	188.39085	191.30268	196.97777	204.07371	213.14175	222.80982	231.88441	242.58044	251.5108	261.49932	271.01257	281.97749	292.36766	304.55971
	-3.95E-4	177.3497	177.45038	178.03564	177.66315	177.53627	178.41896	180.41161	181.0369	182.92014	185.60619	189.16727	195.04643	202.61097	212.05666	221.92087	231.04304	241.93783	250.81548	260.98567	270.60391	281.71735	291.74941	303.96167
	-3.94E-4	174.90009	174.8231	175.39428	174.76289	174.84444	175.93777	177.77243	178.63062	180.99981	183.0991	187.0624	193.24261	201.02475	210.8503	221.01852	230.6554	241.10183	250.23229	260.47725	270.18517	281.202	291.39783	303.45978
	-3.93E-4	172.48546	172.95599	173.13125	172.48614	172.23881	173.47686	175.30119	176.27226	178.36703	181.3038	185.37313	191.85558	199.718	209.72547	220.07574	229.56499	240.41355	249.69928	260.26739	269.76154	280.70661	290.90857	303.28357
	-3.92E-4	170.83001	170.82325	171.06651	170.79801	170.47928	171.73784	173.83883	174.58302	176.37017	179.88098	184.17571	190.61881	198.72524	209.18664	219.44422	229.37309	240.19239	249.55597	259.66093	269.48822	280.4484	290.68467	303.16902
	-3.91E-4	169.00949	169.01318	169.54008	168.88196	168.95281	169.56903	171.62116	173.04665	175.07495	178.6633	183.05582	189.73941	198.13459	208.46682	219.3742	229.04275	239.72176	249.34722	259.56788	269.29258	280.31014	290.51101	303.01495
	-3.9E-4	167.41049	167.24897	168.20566	167.34502	167.03581	167.95789	170.25494	171.69051	173.66819	177.07353	181.73215	189.09327	197.32241	208.39174	219.02897	228.50366	239.66076	249.12528	259.42647	269.22189	280.45068	290.48873	303.03677
	-3.89E-4	165.82119	165.58441	166.44408	165.86298	165.54694	166.7237	168.80771	170.18081	172.11245	175.99509	180.6943	188.23321	196.64526	207.81774	218.67708	228.24718	239.72997	249.05905	259.34592	269.19462	280.45639	290.28238	302.86318
	-3.88E-4	163.99282	164.02275	165.34898	164.32481	163.99652	165.45515	167.15816	168.86093	171.04291	175.07004	180.08294	187.72277	196.54968	207.67149	218.30989	228.1895	239.47204	248.9703	259.235	269.05345	280.10586	290.1867	302.95044
	-3.87E-4	162.66692	162.81634	163.21487	162.5605	162.53615	163.98635	165.78585	167.76966	169.77651	174.20464	179.26995	186.96165	195.84159	207.19066	218.30265	228.4114	239.31412	248.67812	259.24944	269.14126	280.11771	290.21829	302.85825
	-3.86E-4	161.61505	161.67289	162.14477	161.24402	161.17415	162.49186	164.18343	166.58531	168.98027	173.40738	178.55585	186.46761	195.39462	206.80358	218.3063	228.10781	239.18046	248.82457	259.0039	269.04707	279.62395	290.17372	302.848
	-3.85E-4	160.01086	160.21575	160.98432	160.19542	160.0692	161.49047	163.57617	165.48736	167.90659	172.88238	178.24519	185.9607	195.34925	206.64609	217.87756	228.0134	239.404	248.67234	259.14054	269.05568	280.0025	290.24116	302.65996
	-3.84E-4	159.3012	159.3948	159.95225	159.66487	159.10931	160.54246	162.69677	164.67223	167.42312	172.14541	177.51143	185.84973	194.92086	206.52484	217.83238	228.09098	238.95673	248.59105	259.02837	268.9486	279.80127	290.10927	302.73463
	-3.83E-4	158.45348	158.68096	158.87416	158.49582	158.21128	159.67663	161.81393	164.26733	166.83477	171.85356	177.293	185.18687	194.70018	206.60913	217.70297	227.75347	238.91809	248.58816	258.75808	268.81466	279.82071	290.19276	302.73417
	-3.82E-4	158.42348	158.09328	158.69174	158.30848	158.09764	159.50478	161.35139	163.59499	166.40159	171.34495	177.53929	185.31482	194.87767	206.15142	217.80812	227.37227	238.86297	248.46903	258.90781	268.70135	279.68781	290.48527	302.43862
	-3.81E-4	157.79185	157.93725	158.31661	157.86149	157.89126	158.8955	161.47897	163.27082	166.30834	171.26915	176.83281	185.6239	194.40337	206.35819	217.79467	227.49346	239.1071	248.47055	259.12344	268.73984	279.71935	290.262	302.81742
	-3.8E-4	157.48944	158.30493	158.55473	157.72132	157.51718	159.28476	161.5078	163.40953	166.23301	171.20314	176.98079	184.9768	194.50905	206.26688	217.65598	227.46448	238.88728	248.33817	258.99345	268.68518	279.77417	290.33723	302.62178
	-3.79E-4	157.79394	158.25838	158.23893	158.34274	157.84242	159.20229	161.68123	163.39155	166.60054	171.48719	177.27879	185.30711	194.45093	205.96492	217.58641	227.55853	238.93066	248.30387	259.09547	268.71932	280.07227	290.2967	302.81341
	-3.78E-4	158.4847	158.87808	158.58484	158.11153	158.0664	159.40287	161.61128	163.27424	166.1271	171.27541	176.86127	185.35648	194.80222	206.22217	217.7791	227.65802	238.80033	248.42784	258.90753	268.78768	280.0269	290.27223	302.79181
	-3.77E-4	158.52409	158.73437	159.03654	158.74273	158.59104	159.84057	161.80861	164.03482	166.5009	171.49852	177.14245	185.3451	194.44634	205.7454	217.75961	227.63361	239.05232	248.40819	259.10397	268.92501	280.24242	290.15343	302.78159
	-3.76E-4	159.25516	159.22195	159.57213	158.83233	158.95873	159.89567	162.52181	163.89143	167.11455	171.74493	177.14723	185.24502	194.7779	206.32006	217.98948	227.57551	238.91421	248.38128	259.03885	268.78811	279.80544	290.38746	302.74466
	-3.75E-4	159.28674	159.67386	160.3341	159.32817	159.37525	160.51404	162.7295	164.59222	167.23441	172.4675	177.65984	185.70726	194.97796	206.35514	217.92075	227.76817	239.02544	248.18158	259.23663	268.81153	280.10657	290.19453	302.73274
	-3.74E-4	160.06079	160.11966	160.23436	160.59684	159.70353	161.2101	163.1575	165.14743	167.85196	172.7406	177.94448	185.67992	195.2697	206.54421	217.88011	227.90735	238.9882	248.35842	259.16463	268.80321	280.13779	290.21904	302.56299
	-3.73E-4	160.8907	161.18102	160.82317	160.8757	160.29094	161.47112	163.41551	165.3104	168.24955	172.64196	178.06426	185.87267	195.46564	206.66477	218.22436	227.87604	238.97683	248.00375	259.24517	268.97789	280.10242	290.14529	302.72704
	-3.72E-4	161.33435	161.436	161.71956	161.47342	160.9183	162.21057	163.97622	165.80963	168.79971	173.38267	178.7506	186.11635	195.39333	206.62351	217.93033	228.19941	239.20177	248.42648	259.28125	268.96076	280.34104	290.45075	302.82068
	-3.71E-4	161.86725	161.82914	162.33838	161.81428	161.70315	163.00049	164.57518	166.09635	168.94009	173.69432	178.61378	186.62232	195.88157	206.47552	217.85694	228.34128	239.25718	248.32733	259.21086	269.01293	280.13328	290.30789	302.9191
	-3.7E-4	162.60725	162.5883	162.92543	162.5496	161.83008	163.0085	165.02983	166.60366	169.21823	173.79874	179.01799	186.92963	195.50581	206.85445	217.99262	228.17938	239.59142	248.52625	259.31935	268.92338	280.28222	290.28119	303.12405
	-3.69E-4	163.10781	163.10975	162.90253	163.00574	162.35044	163.77761	165.5943	166.96134	170.08316	174.35424	178.99368	187.19257	195.75271	207.27836	218.15964	228.105	239.56695	248.66708	259.13104	268.92479	280.20371	290.22903	302.81551
	-3.68E-4	163.38123	163.43433	163.65366	163.23789	162.60939	163.75817	165.6076	167.41076	169.98363	174.59896	179.50001	187.42602	196.08884	206.8347	218.22809	228.12072	239.61234	248.62395	259.13322	269.07457	280.47532	290.37745	302.64036
	-3.67E-4	163.52937	163.92544	163.82935	163.47706	163.51366	164.25925	166.06763	167.71185	169.57488	174.46606	179.38487	187.31794	195.82223	206.93157	218.40431	228.21083	239.46015	248.67959	259.1007	268.89793	280.28313	290.37035	302.92377
	-3.66E-4	163.82149	164.27992	163.8138	163.96249	163.28831	164.23962	166.18649	167.52686	170.2337	174.50379	179.479	187.46021	195.90938	207.27347	218.23111	228.08893	239.27544	248.4366	259.11173	269.12961	280.31687	290.38718	302.84956
	-3.65E-4	164.17025	163.72327	163.86348	163.57534	162.905	164.12961	165.84251	168.11657	170.0189	174.90902	179.62964	187.45642	195.70372	207.18125	218.22708	228.1289	239.45722	248.44346	259.3414	268.95929	280.43252	290.15606	303.12666
	-3.64E-4	163.62076	163.6848	163.87829	163.3548	163.18591	164.34381	166.23893	168.03678	170.45906	174.56153	179.51599	187.39234	195.78318	206.96407	218.15134	228.08791	239.46382	248.50505	259.33136	269.1839	280.29476	290.29055	303.0356
	-3.63E-4	163.71969	163.21706	163.91329	162.8488	163.12811	163.99203	165.72631	167.61804	170.42878	174.37385	179.00878	187.53269	195.70521	206.93938	218.04315	228.10621	239.47245	248.61223	259.36388	269.10869	280.14406	290.41979	303.14422
	-3.62E-4	163.32695	163.3368	163.72674	162.65394	162.45239	163.94637	165.6981	167.57928	170.14881	174.29362	179.30572	187.18092	195.69872	206.90888	218.04289	228.17677	239.67523	248.6472	259.18192	269.17748	280.27158	290.35419	303.2486
	-3.61E-4	162.92128	162.9514	163.03155	162.56325	162.24009	163.86368	165.26261	167.13407	169.33273	173.90971	178.99536	186.98909	195.6534	207.04429	218.21137	228.11102	239.48956	248.52848	259.18038	269.19953	280.11294	290.33628	303.01123
	-3.6E-4	162.39795	162.38158	162.99416	161.80987	161.85317	163.36471	164.97442	166.95579	169.17429	173.82449	178.82789	187.00725	195.35385	206.93696	218.26668	228.1128	239.45119	248.61037	259.32464	269.10896	280.3042	290.3636	302.94902
	-3.59E-4	161.63885	161.69656	162.19028	161.66861	161.12026	162.66762	164.5376	165.92363	169.03244	173.46073	178.54906	186.57692	195.48757	206.87903	218.03679	228.07366	239.51968	248.45597	259.4348	268.9186	280.15967	290.33759	303.03945
	-3.58E-4	161.21054	161.2363	161.58539	161.07033	160.71896	162.36531	164.0439	165.82853	168.45699	173.22864	178.49481	186.32738	195.2061	206.83455	218.08703	227.89334	239.46814	248.66172	259.41121	269.24528	279.96132	290.49644	303.14013
	-3.57E-4	160.81341	161.25993	160.94967	160.24913	159.79523	161.85238	163.54131	165.2483	168.29138	172.78122	178.1818	186.09355	195.57487	206.71394	218.05028	227.99542	239.47313	248.67914	259.3652	269.15865	280.03189	290.22601	303.05838
	-3.56E-4	160.12925	160.7254	160.50059	159.72512	159.3796	160.88822	163.08276	165.13816	168.1342	172.35028	177.7415	185.88757	195.21698	206.84082	217.88244	228.04778	239.27311	248.66886	259.21252	269.47058	280.20678	290.30167	302.83357
	-3.55E-4	159.90659	160.13737	159.97795	158.85863	158.87573	160.45874	162.64017	164.90615	167.62654	172.07746	177.44317	185.94735	195.06617	206.67594	218.12758	227.86423	239.30509	248.4874	259.41917	269.42431	280.1678	290.42091	303.05169
	-3.54E-4	159.1694	159.83619	159.15629	158.55127	158.07636	160.47664	162.37915	164.45615	167.20194	171.4825	176.8267	185.66189	194.62383	206.7222	217.867	227.81131	239.36991	248.54173	259.29271	269.28901	280.11173	290.47535	302.97247
	-3.53E-4	158.87403	159.15012	159.06572	158.14416	157.93	159.64157	161.75637	163.9796	166.61148	171.63823	177.09727	185.37517	194.71341	206.66286	217.94726	227.56958	239.39015	248.43141	259.41288	269.01928	280.1689	290.31919	302.79788
	-3.52E-4	158.06667	158.48243	158.55984	157.87768	157.54251	159.35374	161.16305	163.76497	166.66517	171.16074	176.79812	185.39117	194.68742	206.4862	217.69325	227.78275	239.2047	248.32223	259.33728	269.18541	280.31606	290.15231	302.89871
	-3.51E-4	157.68172	158.25925	158.18018	157.3032	157.17935	158.9954	161.09571	163.22241	166.18051	171.0578	176.30906	185.44113	194.41321	206.40042	217.86723	227.82127	239.4196	248.45941	259.20098	269.05231	280.21477	290.31216	302.87637
	-3.5E-4	157.49545	157.84387	158.04713	157.1892	156.68327	158.7026	160.58141	162.92138	166.19499	171.13738	176.59249	185.19299	194.48353	206.20583	217.71583	227.87358	239.1171	248.5749	259.38924	268.99738	280.02627	290.33178	303.01738
	-3.49E-4	157.23278	158.03057	157.55041	156.76882	156.52324	158.62676	160.67283	162.98569	165.60741	170.73112	176.50145	185.14033	194.18822	206.52562	217.79777	227.97787	239.18487	248.5373	259.3523	269.15071	279.88372	290.55638	302.91199
	-3.48E-4	157.07306	157.53212	157.65104	156.82271	156.56469	158.23487	160.33863	162.45344	165.43726	170.63031	176.45197	185.19105	194.44632	206.34642	217.52324	227.86251	238.93923	248.51015	259.31352	269.1144	280.00674	290.70605	302.8892
	-3.47E-4	157.2055	157.46307	157.81647	157.06306	156.28843	157.88814	160.14813	162.4885	165.72841	170.72314	176.11881	185.37842	194.6722	206.57163	217.73027	227.80555	239.0571	248.12868	259.67204	268.94509	279.86355	290.67009	302.77321
	-3.46E-4	157.04202	157.66865	157.19204	156.88929	156.1808	158.22635	160.5937	162.25437	165.34797	170.67064	176.31315	185.13117	194.54808	206.64559	217.68153	227.86439	239.05308	248.49067	259.34524	268.88399	279.99576	290.40274	303.02603
	-3.45E-4	157.38039	157.36273	157.53845	156.92087	156.3047	157.69632	160.53777	162.7476	165.61348	170.85515	176.48342	185.12961	194.54107	206.57104	217.47183	227.84986	239.12553	248.40082	259.42366	269.05203	279.9038	290.42195	302.92192
	-3.44E-4	157.61956	157.61423	157.54301	156.98153	156.39939	157.92958	160.52072	162.70239	166.18634	170.90574	176.45197	185.7215	194.46294	206.41246	217.60194	227.90656	239.24943	248.47981	259.07322	268.90113	280.11844	290.44246	302.80389
	-3.43E-4	157.77288	157.80205	157.68755	157.34803	156.60524	158.13086	160.47276	162.7539	165.86331	170.84992	176.91845	185.58189	194.62014	206.37603	217.58092	227.89682	239.24755	248.54217	259.24713	269.10946	280.0762	290.4447	303.02745
	-3.42E-4	157.49987	157.75539	157.77121	157.77927	156.74856	158.43327	160.59034	162.64046	166.2916	170.99926	176.58695	185.84699	194.33234	206.29229	217.59729	228.14703	239.32869	248.73432	259.17558	268.94399	280.10465	290.49048	303.08749
	-3.41E-4	157.86031	158.27165	157.82348	157.96398	156.9192	158.53195	161.15997	162.57373	166.38522	171.14061	176.86406	185.57861	194.28633	206.26775	217.78218	227.90686	239.4763	248.55336	259.10628	269.01306	280.14739	290.36115	303.18328
	-3.4E-4	157.66443	158.42963	158.31437	157.80916	157.16353	158.41097	160.75255	162.86504	166.33239	171.07898	176.85077	185.66959	194.39607	206.74715	217.77054	228.08807	239.59166	248.5874	259.17559	269.09721	280.01177	290.46828	303.04864
	-3.39E-4	158.01967	158.60102	158.15906	157.90257	157.23516	158.37393	160.76964	163.1907	166.50841	171.07004	176.55107	185.92624	194.23293	206.62438	217.92988	227.99503	239.39821	248.638	259.07585	269.13309	280.12971	290.44976	302.96445
	-3.38E-4	158.3294	158.81034	158.66327	157.9918	157.54652	158.45191	160.99409	163.43898	166.61553	171.16864	177.08748	185.6846	194.21651	206.52934	217.90894	228.07503	239.36054	248.54764	259.30845	269.07285	280.21796	290.80364	302.83778
	-3.37E-4	158.32969	158.4823	158.34358	157.90863	157.6758	158.53155	160.97173	163.25614	166.62448	171.28537	177.13065	185.6428	194.28246	206.68228	217.87429	228.13274	239.63007	248.63904	259.1998	269.11059	280.252	290.4285	302.89042
	-3.36E-4	158.41222	158.89352	158.23933	158.08743	157.70875	158.84354	161.20243	163.36259	166.90886	171.54165	177.41765	185.9199	194.43006	206.66083	217.87162	228.04833	239.35296	248.47547	259.11967	269.01197	280.42985	290.5844	302.94852
	-3.35E-4	158.6013	158.76837	158.96469	158.47951	157.68728	158.85124	161.4301	163.82472	166.84834	171.52668	177.29582	185.99146	194.31764	206.75493	217.97896	228.1746	239.26677	248.64829	259.11576	269.06871	280.06622	290.30565	302.72179
	-3.34E-4	158.76121	159.08901	159.22434	158.33415	158.13335	159.45216	161.63816	163.39819	166.99079	171.56639	177.28474	185.8931	194.48025	206.77454	218.06013	228.14716	239.42482	248.67211	259.13493	269.15556	280.17079	290.28406	302.78859
	-3.33E-4	158.90861	159.08219	159.17075	158.98114	158.71037	159.60943	162.09329	164.19041	167.06424	172.09825	177.53972	186.16517	194.61296	206.7648	218.14677	228.22906	239.581	248.79279	259.13842	269.05701	280.20016	290.24202	302.90532
	-3.32E-4	159.39912	159.88205	159.61479	158.89791	158.69335	160.0556	162.43266	164.4712	167.56682	171.98095	177.44163	186.2653	194.64449	207.03301	218.05686	228.07878	239.47282	248.61512	259.39862	268.9887	280.3345	290.29332	302.86257
	-3.31E-4	159.87463	160.00281	159.8934	159.34228	159.21844	160.38205	162.54645	164.77843	167.45658	172.47612	177.37264	186.1396	195.02527	207.02682	217.95376	228.15209	239.6229	248.7645	259.41035	269.25398	280.24012	290.22308	302.82733
	-3.3E-4	160.48021	160.36131	160.47351	159.87037	159.58938	160.32715	162.89271	165.11608	168.11279	172.44689	177.9275	186.45278	194.99527	207.05637	217.96072	228.06764	239.66981	248.76882	259.33423	269.08492	279.95099	290.3003	302.93656
	-3.29E-4	160.63035	160.80053	160.76908	160.31841	159.99689	161.07174	163.23226	165.35866	168.26025	172.60188	178.03987	186.40869	195.10605	207.22777	218.10379	227.94029	239.70304	248.64976	259.17332	269.12545	280.10659	290.40171	302.99972
	-3.28E-4	161.16948	161.59978	161.29361	160.75155	160.65327	161.45136	163.69179	165.47227	168.86474	172.85938	177.9708	186.68645	195.17159	207.53811	218.0512	228.0153	239.79246	248.75729	259.19563	269.20994	280.19826	290.53468	302.88994
	-3.27E-4	161.60539	161.95602	161.741	161.15785	160.6063	161.86983	164.08639	165.69366	168.88759	173.07141	178.27216	186.4994	195.30777	207.35126	218.13087	228.1908	239.5032	248.71684	259.37606	269.16018	280.33013	290.71645	302.84828
	-3.26E-4	161.29172	161.84785	161.82052	161.32026	161.06867	162.02281	163.98002	165.76198	169.25229	173.26522	178.45859	186.79372	195.35506	207.56454	218.17272	228.09429	239.44785	248.7874	259.25907	269.44331	280.20579	290.71338	302.91574
	-3.25E-4	161.42769	162.10028	162.25003	161.66455	161.67134	162.04304	164.31288	165.89611	169.20869	173.50167	178.89402	186.82841	195.58428	207.44519	218.02951	227.93024	239.41402	248.73642	259.38571	269.23681	280.07655	290.63179	303.16134
	-3.24E-4	162.20396	162.45587	162.10042	162.03025	161.42445	162.13146	164.35488	165.98854	169.38205	173.41619	178.52504	186.92493	195.49002	207.32735	218.02403	228.22255	239.54695	248.69274	259.42991	269.33347	280.1465	290.72904	303.37153
	-3.23E-4	161.8956	162.84578	162.2907	161.91993	161.45864	162.17488	164.44564	166.02134	169.02865	173.78652	178.82715	186.90541	195.49364	207.38173	217.92697	228.07275	239.54424	248.7461	259.44822	269.3364	280.27983	290.75634	303.1621
	-3.22E-4	161.84017	162.64034	162.16433	161.97268	161.36323	162.08825	164.46164	166.40103	169.17574	173.58769	178.7301	186.7187	195.7024	207.35712	218.10631	228.15143	239.26745	248.70905	259.43406	269.28518	280.34579	290.84016	303.15951
	-3.21E-4	161.61987	162.36315	162.17117	161.46634	162.01732	162.28328	164.95654	166.0543	169.18943	173.47739	178.94645	186.74651	195.7144	207.38467	218.05398	228.12028	239.27676	248.66026	259.42232	269.00966	280.06909	290.57282	302.91806
	-3.2E-4	161.67835	162.37261	162.27827	161.65782	161.60255	162.04343	164.59208	166.24496	169.08667	173.34332	178.5816	187.0169	195.46848	207.24702	218.04963	228.26802	239.22717	248.70048	259.39812	269.22926	280.16295	290.43589	303.34196
	-3.19E-4	161.63504	162.43242	162.09721	161.71466	161.32897	162.01098	164.39363	166.06753	169.16723	173.43824	178.56086	186.89914	195.25934	207.27669	217.94217	228.42449	239.11731	248.68764	259.32407	269.06009	280.06567	290.55457	302.9901
	-3.18E-4	162.0113	162.33887	161.90807	161.64268	161.35215	162.31145	164.31294	166.42128	169.05763	173.30054	178.80545	186.97022	195.04727	207.19529	217.91402	228.30042	239.29969	248.93252	259.24865	268.97151	280.28244	290.23094	302.97108
	-3.17E-4	161.78568	162.04637	162.34273	161.72487	161.50522	162.36023	164.38646	166.34866	169.08772	173.42196	178.62534	186.91622	195.35492	207.20901	218.10588	228.45361	239.10808	248.72907	259.26764	268.98635	280.44043	290.34921	303.05027
	-3.16E-4	161.78733	162.70581	162.06837	161.81557	161.40152	162.18237	164.54068	166.53578	169.45478	173.80492	178.761	186.90607	195.25895	207.10376	218.00231	228.50034	239.30358	248.7862	259.65422	268.86053	280.40503	290.39002	303.0228
	-3.15E-4	161.93248	162.97715	162.79503	162.074	161.6136	162.30399	164.96753	166.59339	169.49966	173.47368	178.81898	186.99938	195.35862	207.24096	218.00733	228.37479	239.42361	248.72192	259.61182	269.09984	280.25686	290.41989	302.79914
	-3.14E-4	162.3503	163.00542	162.61933	162.60433	161.73568	162.42911	165.23555	166.93979	169.93822	173.87373	179.01651	187.07873	195.28179	207.57649	217.78285	228.59532	239.37615	248.74147	259.32884	268.82472	280.1767	290.44639	302.89367
	-3.13E-4	162.78079	163.41361	163.15305	163.12469	162.49545	162.99216	165.35436	167.55607	169.8381	173.93341	179.41432	187.34441	195.32317	207.63436	218.27931	228.58308	239.3838	248.66794	259.26907	269.05776	280.10303	290.73192	302.89363
	-3.12E-4	162.94091	164.25032	163.56271	163.31577	162.73094	163.18995	165.60816	167.36872	170.3136	174.37481	179.29838	187.15554	195.61252	207.49926	218.0382	228.58013	239.57923	248.85197	259.28579	269.217	280.18309	290.36178	302.74148
	-3.11E-4	163.69183	163.91159	163.79378	163.58481	163.01277	164.11594	165.95949	167.95804	170.64774	174.55869	179.88435	187.65581	195.51179	207.83618	218.03579	228.59761	239.55232	248.7981	259.43677	269.23408	280.07947	290.38826	302.93917
	-3.1E-4	163.94616	164.98617	164.07147	163.97445	163.41655	164.50639	166.12995	167.91852	170.74527	174.85117	179.64994	187.72693	195.85061	207.87906	218.09924	228.48797	239.40739	248.73491	259.47247	269.07184	280.24515	290.53183	302.80658
	-3.09E-4	164.64123	164.4525	164.47922	164.25374	163.74311	164.632	166.24555	168.17256	171.11943	175.01153	179.97329	187.73677	195.88815	207.64669	218.05962	228.54671	239.63014	248.98789	259.4519	269.10114	280.28644	290.21715	303.09886
	-3.08E-4	164.84186	164.37821	164.56999	164.3185	163.85115	165.1308	166.97244	168.47284	171.38381	175.00228	179.85051	187.87604	195.85703	207.72797	218.21658	228.55832	239.59172	248.83088	259.36424	268.98724	280.42788	290.46617	302.92468
	-3.07E-4	164.7527	164.98782	165.24037	164.63099	164.00525	164.76897	167.15878	168.25152	171.32442	174.88154	179.9405	188.02761	196.24283	208.01713	218.13687	228.72365	239.66743	248.94284	259.41548	269.1873	280.27276	290.55802	303.06967
	-3.06E-4	164.82228	164.78983	165.00661	164.95702	164.09786	165.183	167.20838	168.66368	171.29831	175.24917	180.3628	187.9697	196.57465	207.85615	218.32861	228.66678	239.72944	248.78308	259.45002	269.08969	280.41187	290.39522	303.11177
	-3.05E-4	165.19869	165.03897	165.34288	165.00464	164.46202	165.08084	167.05869	168.60308	171.55685	175.00486	179.99031	187.97643	196.24658	207.87971	218.31627	228.44506	239.79363	248.8794	259.46166	268.87825	280.15064	290.60462	303.20262
	-3.04E-4	164.69492	165.06937	164.9296	165.227	164.5711	164.85489	167.14256	168.79921	171.62856	175.41896	180.07416	188.36134	196.21192	207.83177	218.42661	228.42746	239.92353	248.97934	259.37593	269.02163	280.22458	290.45133	303.15898
	-3.03E-4	165.00298	164.79604	165.0312	164.67467	163.92147	165.2714	167.31687	169.02746	171.87766	175.41068	180.43773	188.09388	196.42947	207.8731	218.48715	228.56081	239.87566	248.75219	259.25911	269.4211	280.05457	290.34144	302.97195
	-3.02E-4	164.97595	165.18386	165.40562	164.78425	164.37434	165.33474	167.18146	169.26645	171.82909	175.25323	180.37485	188.57958	196.55542	207.97449	218.47916	228.5522	240.0298	249.01092	259.45205	269.35729	280.4063	290.33296	303.29367
	-3.01E-4	165.1682	165.522	165.13562	165.15212	164.33595	165.57489	167.39657	169.24978	171.93057	175.84739	180.4303	188.32474	196.79437	207.99231	218.64941	228.81892	239.93373	248.91981	259.38122	269.36867	280.14593	290.4423	303.25652
	-3.0E-4	165.22706	165.37807	165.50911	165.53334	164.5244	165.85983	167.86806	169.70928	172.09191	175.92632	180.5878	188.36538	196.59767	208.00327	218.34496	228.86477	239.95325	249.33839	259.40037	269.19122	280.24962	290.19769	303.15805
	-2.99E-4	165.66117	165.71681	165.84544	165.49008	164.48726	165.85998	167.94023	169.74388	172.34588	175.96499	180.70375	188.4655	196.72898	208.18571	218.73828	228.755	239.93311	248.93157	259.55388	269.38404	280.41994	290.47154	303.25645
	-2.98E-4	166.07372	165.996	165.94801	165.5733	165.07196	166.30766	168.56441	170.2156	172.87997	176.20207	181.30668	188.67035	196.83823	208.09944	218.7688	228.68888	239.69375	249.15552	259.57069	269.36773	280.43971	290.3519	303.32725
	-2.97E-4	166.44136	166.48065	166.43285	166.14866	165.55034	166.61954	168.58361	170.23027	173.30653	176.42757	181.27042	188.82465	196.75147	208.25257	218.83529	228.97475	239.82718	249.01279	259.57852	269.17248	280.36999	290.51033	303.11199
	-2.96E-4	166.51916	166.8517	166.93185	166.40107	165.52754	166.92829	168.4874	171.00304	173.53186	176.49806	181.27842	189.06018	196.91564	208.47993	218.6786	228.84727	239.83596	248.82198	259.47845	269.18691	280.34993	290.33354	303.15754
	-2.95E-4	167.25244	166.54392	167.18923	166.54468	166.12543	167.27765	169.03536	170.82728	173.82725	176.75078	181.73081	189.0377	196.70035	208.41339	218.9067	228.72146	239.70727	248.90283	259.21461	269.18492	280.1412	290.21842	303.14288
	-2.94E-4	167.3553	167.22973	167.31603	167.07341	166.23712	167.55732	169.21452	171.18712	173.53754	177.32657	181.51964	189.35617	197.31768	208.45502	218.84539	228.84655	239.8024	248.7522	259.48459	269.2737	280.58571	290.45486	303.10952
	-2.93E-4	167.65651	167.42383	167.66917	166.97378	166.44767	167.82494	169.39127	171.56448	173.69792	176.94309	181.65482	189.16318	197.13367	208.38864	218.95879	228.84978	239.74085	248.84856	259.49186	269.12889	280.33091	290.41838	303.17891
	-2.92E-4	168.04278	167.44054	167.99162	167.38461	166.71425	167.9276	169.4312	171.25692	174.35051	177.73995	181.85581	189.72615	197.22721	208.33494	219.06681	228.87277	239.7136	248.72138	259.35285	269.01051	280.50036	290.21597	303.13049
	-2.91E-4	167.80247	168.10202	168.0104	167.93485	167.29002	167.94451	169.5669	171.59763	173.91944	177.45998	182.37656	189.67211	197.19786	208.2854	219.21238	228.73254	239.88616	248.94567	259.40112	269.06058	280.48885	290.28234	303.27586
	-2.9E-4	167.96987	167.85941	168.20412	167.5433	167.24533	168.26063	169.82821	171.42032	174.1738	177.15277	182.10537	189.39537	197.31573	208.22161	219.21175	228.80242	239.83417	248.98083	259.27908	269.05581	280.46401	290.26058	303.04225
	-2.89E-4	167.98285	168.04575	168.18177	167.65515	166.87135	168.15005	169.79605	171.8977	174.19333	177.59677	182.35275	189.42533	197.32408	208.27495	219.10516	229.03553	239.85708	249.028	259.44261	269.02053	280.57307	290.3944	303.10835
	-2.88E-4	167.85851	168.30667	168.42675	167.69046	167.12173	168.33245	170.16613	171.56113	174.12296	177.53685	182.10778	189.39912	197.10635	208.48511	219.13686	228.9182	240.03552	249.23005	259.3073	269.2393	280.38474	290.65589	303.3291
	-2.87E-4	167.79462	167.94521	168.36036	167.78122	167.30833	168.34596	170.19037	171.62564	174.26482	177.86462	182.27561	189.61969	8 days, 5:19:00	208.78254	219.06492	229.18902	239.89987	249.28797	259.38762	269.40334	280.36113	290.45504	303.37566
	-2.86E-4	167.95013	168.44357	168.35798	167.86444	167.11091	168.42167	169.82719	171.72294	174.18739	177.44766	182.38345	189.46917	197.25558	208.64443	219.30979	229.16026	239.93775	249.10749	259.56274	269.21625	280.63323	290.32788	303.40227
	-2.85E-4	168.40781	168.43454	168.68826	168.03747	167.34303	168.36827	170.31726	171.85045	174.30585	177.91734	182.42582	189.42182	197.70403	208.8232	219.09124	229.18925	239.96886	249.10787	259.35499	269.28544	280.27111	290.3791	303.44646
	-2.84E-4	168.84305	168.94435	168.71738	168.5231	167.85106	168.36365	170.42723	171.94516	174.53386	178.15706	182.2497	189.96026	197.76715	208.79723	219.17311	229.31964	240.12943	249.12405	259.48626	269.39288	280.41204	290.78343	303.7821
	-2.83E-4	168.75082	168.98439	168.92584	168.71169	168.15913	169.04237	170.89386	172.2772	175.2506	177.9678	182.40304	190.01075	197.57903	208.61972	219.36612	229.22505	240.19536	249.21108	259.6242	269.19305	280.46376	290.59325	303.81888
	-2.82E-4	169.09751	169.19038	169.04296	169.13342	168.61898	169.14366	170.94668	172.75363	175.12611	178.35012	182.88785	190.04526	198.11604	208.90415	219.32831	229.41067	240.20635	249.46643	259.74756	269.57042	280.56137	290.70772	303.72166
	-2.81E-4	169.29005	169.76867	169.33501	169.4953	168.62357	169.54363	171.25954	173.25775	175.31021	178.47644	183.17383	190.16607	198.20329	208.79373	219.64065	229.42425	240.43871	249.37977	259.66448	269.56115	280.62667	290.58826	303.70577
	-2.8E-4	169.78361	169.98633	170.10279	169.90941	169.06665	169.84647	171.77953	173.52486	175.36781	178.77231	183.40646	190.51414	198.35248	208.96635	219.79026	229.61741	240.69142	249.2812	259.82193	269.52892	280.67356	290.81718	303.67106
	-2.79E-4	170.09246	170.51888	170.255	170.16469	169.54932	170.21542	172.10979	173.81958	175.80312	179.20897	183.63507	190.75188	198.42718	209.04986	219.93526	229.65712	240.63873	249.37566	259.80764	269.69159	280.63424	290.80354	303.92956
	-2.78E-4	170.57112	170.84778	170.83357	170.784	169.95014	170.94275	172.43176	174.3399	176.13281	179.54944	183.84043	190.66525	198.83651	209.2372	219.88192	229.67586	240.73428	249.54727	259.7731	269.87288	280.83924	290.87375	303.70499
	-2.77E-4	171.10232	171.06761	171.35848	171.1093	170.76529	171.06062	173.27304	174.76315	176.40169	180.31166	183.95499	191.06235	199.28308	209.461	220.12856	229.72275	240.73936	249.8597	259.86307	269.50491	280.83476	290.84884	303.68795
	-2.76E-4	171.88811	171.55789	171.95744	171.38881	170.98969	171.62327	173.50015	174.9303	176.49448	180.62739	184.26201	191.25366	198.95996	209.65349	220.14843	229.96366	240.71593	249.52947	259.72085	269.77508	280.69748	291.05179	303.8015
	-2.75E-4	172.26958	172.08305	172.09142	171.85767	171.63717	171.97061	174.42765	175.47535	177.38825	180.82732	185.03665	191.57175	199.11586	209.63304	220.27943	230.06297	240.63759	249.84067	259.93706	269.93397	280.77686	291.09649	304.10488
	-2.74E-4	172.90594	172.45354	172.71948	172.50276	172.1393	172.45785	174.47271	176.10723	177.60097	181.0562	185.24719	191.80226	199.28857	209.77634	220.36119	229.98922	240.7278	249.77983	259.84774	269.97703	280.72987	290.98459	303.90241
	-2.73E-4	173.47137	173.32484	173.186	173.28895	172.49159	173.45308	175.08482	176.41199	177.94795	181.40271	185.38506	192.15393	199.78876	209.97221	220.34426	229.97828	240.92325	250.04184	260.01435	269.82067	280.81235	291.06356	304.07375
	-2.72E-4	173.54028	173.82189	173.71964	173.73835	173.13828	173.85417	175.58535	176.88502	178.57229	182.22585	185.94181	192.15796	199.60125	210.25693	220.54214	230.12316	240.93939	250.09337	259.75378	269.87862	281.0657	291.06878	303.76799
	-2.71E-4	174.36752	174.18213	174.49284	174.28045	173.95713	174.7172	176.17276	177.3682	179.14463	182.32251	186.36723	192.5965	199.81239	210.11788	220.92088	230.27027	241.22046	250.06402	260.06307	269.89739	281.0831	290.9704	303.73872
	-2.7E-4	175.07772	174.86025	174.86939	174.96178	174.45062	175.31034	176.84336	178.12369	179.49283	182.49564	186.59739	192.91246	200.12423	210.12256	221.00133	230.28289	240.88936	249.86921	260.18492	270.07787	281.02494	291.05074	303.84294
	-2.69E-4	175.66308	175.48591	175.93344	175.58608	174.8868	176.02971	177.46681	178.53219	180.22881	183.0164	186.94606	193.18503	200.19543	210.42168	221.05972	230.38605	240.66995	249.72035	260.1721	270.00153	281.07846	291.02218	303.60844
	-2.68E-4	176.20293	176.23804	176.04707	176.31237	175.3408	176.37724	178.25008	179.12995	180.20644	183.24703	187.18058	193.59387	200.3334	210.58408	221.03795	230.23083	240.77757	249.99778	260.16845	270.02261	281.12436	290.9324	303.8792
	-2.67E-4	176.31986	176.69212	176.55364	176.65767	175.87214	176.94171	178.51145	179.4729	180.6214	183.7322	187.3208	193.55693	200.45837	210.54846	221.14818	230.47232	240.78116	250.1945	260.0953	270.02659	281.11496	290.87216	303.67761
	-2.66E-4	176.74966	177.13642	177.01199	176.9296	175.94223	177.08359	178.69095	179.96635	180.85991	183.78308	187.67137	194.01309	200.49956	210.68168	221.25661	230.41054	240.61566	249.97481	260.24938	270.09935	280.97719	290.84102	303.63611
	-2.65E-4	176.74863	177.4146	177.19193	177.51571	176.74815	177.25926	179.04435	180.22262	181.29359	184.52158	187.81631	194.09524	200.83139	210.9342	220.98373	230.51375	240.72219	249.85736	260.41518	270.08461	280.98909	290.94888	303.72958
	-2.64E-4	177.23703	177.56092	177.97095	177.47652	176.84802	177.51843	179.25126	180.02029	181.41962	184.64898	188.20044	194.04766	201.07811	210.96999	221.0752	230.56237	241.20533	249.85196	260.11265	270.06513	281.00402	290.73666	303.64551
	-2.63E-4	177.51241	178.07912	177.94689	177.82615	177.41236	178.44324	179.5871	180.59147	181.6099	184.76641	188.25889	194.16046	200.95249	211.08342	221.35703	230.65255	241.07613	250.1585	260.32649	270.01563	280.87305	290.93523	303.64786
	-2.62E-4	178.16493	178.37668	178.53495	178.01299	177.59923	178.41611	180.22755	181.20491	181.97534	185.27485	188.63996	194.28618	201.27961	211.22666	221.31934	230.56422	240.98699	250.07003	260.17667	270.03337	281.11178	291.06794	303.92754
	-2.61E-4	178.59805	178.96954	179.1256	178.68699	178.22981	178.58488	180.21919	181.79383	182.30358	185.46279	189.04251	194.62061	201.36509	211.18866	221.37867	230.58828	241.00726	249.95143	260.44014	270.10124	281.00626	291.19946	303.80843
	-2.6E-4	179.70486	179.58383	179.73187	179.34676	178.46369	179.33448	181.17331	182.15709	183.17907	185.92329	189.41925	195.09426	201.63654	211.4149	221.50315	230.89033	241.16624	250.32459	260.43556	270.1177	280.98425	291.37175	303.76639
	-2.59E-4	180.05777	180.05154	180.50324	179.96406	179.52265	180.20189	181.41491	182.60655	183.62775	186.6984	189.9271	195.49112	202.27822	211.95012	221.60691	230.93182	241.27506	250.26793	260.40914	270.28729	281.13229	291.26608	303.66002
	-2.58E-4	180.54115	180.78528	180.74818	180.94434	179.8954	181.02043	182.36783	183.16735	183.89634	186.79162	190.04156	195.67329	202.20931	211.77514	221.81618	231.04878	241.63669	250.43569	260.44748	270.41019	281.22523	291.25795	303.82818
	-2.57E-4	181.17637	181.22818	181.86743	181.57606	180.48259	181.431	183.10409	183.89296	184.53146	187.47243	190.6422	195.86773	202.59876	211.79096	221.96857	231.13436	241.42125	250.50247	260.54609	270.43359	281.3293	291.12623	303.87231
	-2.56E-4	181.8833	181.85155	182.22284	182.10923	181.49725	182.31588	183.62339	184.43957	185.10695	187.83989	191.05444	196.51045	202.98238	212.08908	221.93144	231.13871	241.74186	250.22637	260.61437	270.48345	281.18856	291.47578	304.03638
	-2.55E-4	182.75098	182.77445	182.70307	182.78558	181.93762	182.71681	184.26041	184.90362	185.84966	188.22505	191.54662	196.78749	203.06738	212.4161	222.30748	231.35905	241.80797	250.4949	260.61028	270.58048	281.3783	291.37099	303.9145
	-2.54E-4	183.40018	183.13715	183.4506	182.98696	182.87935	183.40135	184.7544	185.48682	186.10583	188.74968	191.76771	196.92391	203.36796	212.80024	222.46651	231.59266	241.76835	250.57457	260.92257	270.62516	281.38972	291.52192	303.99986
	-2.53E-4	183.62631	183.50935	183.79251	183.38566	182.97314	184.03254	184.85715	185.96569	186.50587	189.38578	192.24518	197.59109	203.21942	212.93953	222.33204	231.54472	241.96012	250.57786	261.03386	270.85694	281.5555	291.5215	303.93802
	-2.52E-4	183.6953	184.11656	184.21904	183.45511	183.52655	184.27718	185.36077	186.21274	186.8894	189.37083	192.49165	197.71318	203.51129	213.12753	222.58587	231.74525	241.96227	251.03592	261.13135	271.01745	281.60994	291.65142	304.17607
	-2.51E-4	183.97938	184.19551	184.49213	183.71656	183.35364	184.24963	185.31472	186.68185	187.0662	189.536	192.34956	197.95529	203.98178	213.22186	222.78055	231.85295	241.99209	251.07015	261.32626	270.78999	281.5395	291.58146	304.34115
	-2.5E-4	183.72775	184.16608	184.5165	183.7719	183.3652	184.26493	185.48208	186.54575	187.362	189.86892	192.38134	197.90521	204.16202	213.03571	223.18984	231.85257	242.11898	251.12795	261.32628	270.9529	281.64605	291.65163	304.48118
	-2.49E-4	183.96449	184.1689	184.54716	183.73156	183.45476	184.23654	185.35925	186.40049	187.09772	189.68447	192.40744	197.98124	204.28113	213.39737	222.90634	232.06861	242.20006	251.38486	261.3097	271.25735	281.97855	291.76419	304.14036
	-2.48E-4	183.48283	184.0814	184.09869	183.44754	183.38084	184.17987	185.4188	186.45979	187.22681	189.37244	192.65006	197.90649	204.46642	213.38311	223.00235	232.14614	242.30821	251.15701	261.43046	270.97571	281.96335	291.92034	304.4159
	-2.47E-4	183.47708	183.83482	183.95949	183.37471	183.0551	184.28112	185.51881	186.21898	187.09507	189.59749	192.77558	197.99652	204.54707	213.38775	223.12272	232.21542	242.25728	251.36679	261.24728	271.14498	282.10826	292.10414	304.341
	-2.46E-4	183.58755	183.80009	184.25038	183.58249	183.19977	184.25243	185.44796	186.18331	186.97584	189.24785	192.55853	197.90525	204.22262	213.52561	223.09931	232.23358	242.29266	251.3617	261.24527	271.1864	281.9367	292.20838	304.60627
	-2.45E-4	183.6874	184.08533	184.0025	183.83881	183.02087	184.18297	185.33772	186.38935	187.34504	189.29015	192.72968	198.08067	204.41621	213.58628	223.12743	232.37926	242.37551	251.34213	261.54801	271.0397	282.0917	292.22632	304.67443
	-2.44E-4	183.79079	184.36492	184.374	183.81333	183.26474	184.13983	185.91849	186.2556	186.98512	189.40545	192.55219	198.22966	204.37964	213.53574	223.21934	232.36611	242.43557	251.36964	261.42934	271.10198	282.00397	292.40343	304.53184
	-2.43E-4	184.15746	184.1285	184.43174	183.68998	183.5872	184.39808	185.66907	186.46982	187.39389	189.52317	192.5702	197.88447	204.51282	213.75744	223.23624	232.51034	242.43562	251.35637	261.55443	271.22349	282.14531	292.4456	304.83566
	-2.42E-4	183.78641	184.50138	184.37227	183.96253	183.79406	184.44133	185.97527	186.15776	187.58349	189.74867	192.74349	198.27672	204.37959	213.7294	223.13661	232.47004	242.38248	251.51474	261.53129	271.24838	281.83369	292.10055	304.64287
	-2.41E-4	184.2715	184.46365	184.52032	184.05821	183.77822	184.19302	185.64055	186.4289	187.33285	189.85542	192.59059	198.34791	204.6056	213.58238	223.33396	232.29387	242.34201	251.52094	261.35477	271.29875	281.90683	291.9733	304.63109
	-2.4E-4	184.21942	184.46664	184.71128	184.21221	183.50692	184.36984	185.89056	187.12555	187.82713	190.13296	192.88599	198.47665	204.71875	213.98176	223.26985	232.28534	242.22463	251.23421	261.29904	271.26054	282.16514	292.13057	304.6711
	-2.39E-4	184.21146	184.94157	184.66335	184.26543	184.0065	184.55298	186.38324	187.10721	187.79857	190.13649	193.41067	198.76455	204.72847	213.85696	223.30235	232.64656	242.28696	251.34566	261.3485	271.14913	281.9896	292.10735	304.5333
	-2.38E-4	185.00739	185.13481	185.47367	184.62064	184.41599	185.25502	186.5374	187.3027	188.24773	190.7927	193.64829	198.66551	204.63092	213.94236	223.49027	232.28384	242.23069	251.52217	261.37987	271.38153	281.90511	292.11097	304.52593
	-2.37E-4	185.06161	185.63611	185.58612	185.34648	184.77704	185.84863	187.04982	187.85783	189.00762	190.99452	194.05232	199.02285	205.08757	214.01381	223.43723	232.46531	242.26848	251.6285	261.23791	271.25815	282.03945	292.09432	304.65883
	-2.36E-4	185.67444	185.75946	186.32403	185.6864	185.83317	186.03823	187.52163	188.44831	188.84942	190.82183	194.03565	199.22652	205.3622	214.22951	223.5551	232.24728	242.38361	251.54689	261.33849	271.24167	281.92752	292.27607	304.47668
	-2.35E-4	186.1731	186.36525	187.15161	186.24517	185.68119	186.51534	187.79635	188.63018	189.58283	191.50363	194.49881	199.68567	205.59247	214.18575	223.7596	232.63876	242.3241	251.60859	261.42064	271.038	282.13094	292.29198	304.22775
	-2.34E-4	186.75249	187.04855	187.2546	186.78751	186.25013	186.85362	188.37983	188.96986	189.82445	191.62776	194.8131	199.73588	205.68097	214.61265	223.76008	232.50394	242.61758	251.654	261.60588	271.3981	282.09334	292.3678	304.37779
	-2.33E-4	187.4671	187.4977	187.73674	187.46163	186.59249	187.36171	188.6045	189.69062	189.98268	192.44539	195.06096	199.91853	206.16271	214.53616	223.83315	232.64465	242.60085	251.78362	261.59557	271.06364	282.08445	292.32397	304.4148
	-2.32E-4	187.74996	187.71666	188.37877	187.93253	187.06727	188.0083	189.10845	189.69461	190.38824	192.75538	195.40666	200.27708	206.14216	214.86722	223.9819	232.85319	242.70919	251.52871	261.58722	271.18094	282.0235	292.29192	304.37801
	-2.31E-4	188.27016	188.30864	188.83046	188.28478	187.50889	188.27952	189.35613	190.28233	190.81046	193.17622	195.46401	200.26334	206.47436	214.96829	224.07448	232.82436	242.84549	251.5165	261.64873	271.31246	282.20611	292.39264	304.28471
	-2.3E-4	188.8222	188.69173	189.09086	188.5166	187.89668	188.64081	190.01529	190.30452	191.07089	193.48315	196.03313	200.57088	206.4782	215.17915	223.81889	232.77324	242.87441	251.70611	261.5667	271.13034	282.33069	292.26564	304.26485
	-2.29E-4	189.14953	189.40681	189.52225	7 days, 21:13:00	188.27976	189.26732	190.14273	191.31236	191.82548	193.85822	196.34385	201.02814	206.46713	215.5063	224.34143	232.90254	242.89163	251.58002	261.76031	271.40079	282.08955	292.24043	304.53573
	-2.28E-4	189.56932	189.91829	190.15279	189.47121	188.7577	189.79982	190.91787	191.44577	192.21502	194.47323	196.84409	201.23335	206.86009	215.50498	224.3376	233.08249	242.99808	251.72057	261.60531	271.41228	282.51417	292.38933	304.44305
	-2.27E-4	190.32398	190.38354	190.35533	190.2209	189.32696	190.35161	191.13569	192.00844	192.58847	195.08992	197.20781	201.66661	207.43705	215.64452	224.91313	233.05109	242.96201	251.95652	261.62068	271.47391	282.45714	292.41688	304.49465
	-2.26E-4	190.71453	191.29063	191.09873	190.58495	189.6285	190.74098	191.51568	192.98562	193.06371	195.28604	197.30519	202.06457	207.40802	215.55914	224.67017	233.3484	242.96727	252.12294	261.74142	271.33521	282.46732	292.14781	304.35347
	-2.25E-4	191.236	191.50315	191.73409	191.25975	190.16949	191.04066	192.13708	192.88499	193.51026	195.56192	197.49684	202.07262	207.46811	215.9053	224.54447	233.20715	242.75881	252.02771	261.89999	271.36216	282.38436	292.02242	304.4223
	-2.24E-4	191.72554	191.79092	191.97837	191.69949	190.27973	191.38417	192.30518	193.37067	193.89804	195.74003	198.15522	202.3053	207.69637	216.1141	224.76999	233.37769	242.6415	251.95002	261.71772	271.51387	282.49149	291.89272	304.61093
	-2.23E-4	192.12311	192.29131	192.27337	191.58552	190.6808	191.75219	192.81106	193.64258	194.18912	196.31802	198.06397	202.38974	207.51337	216.21497	224.62832	233.21774	242.80993	251.71746	261.68657	271.57996	282.24773	291.99164	304.41119
	-2.22E-4	192.36929	192.27015	192.26674	191.73626	190.90325	192.08766	192.83509	193.55061	194.38221	196.29661	198.01041	202.59402	207.55071	216.37888	224.47512	233.42691	242.70558	251.84064	261.60198	271.47866	282.37698	291.80358	304.54085
	-2.21E-4	191.93858	192.22975	192.57434	191.57654	190.90918	191.98922	192.88511	193.94851	193.88718	196.3108	198.23906	202.61265	207.66345	215.97401	224.5487	233.43275	242.6413	251.8216	261.7064	271.15098	282.35933	292.16639	304.48451
	-2.2E-4	191.83743	191.91109	192.02578	191.69591	191.01665	191.90292	192.63594	193.36627	193.97818	195.90577	198.2841	202.44298	207.80037	215.99991	224.71191	233.18406	242.65557	251.83136	261.57819	271.41074	282.14962	291.81387	304.37835
	-2.19E-4	191.36192	191.5096	191.82519	191.42704	190.37185	191.48037	192.41385	193.11604	194.19878	195.68271	198.0703	202.02779	207.68381	215.91162	224.48029	233.28256	242.66052	251.59225	261.54969	271.23477	282.25115	291.85995	304.61637
	-2.18E-4	190.89332	191.65789	191.72277	191.10033	190.3516	191.09892	192.17679	192.97284	193.93363	195.72112	197.90664	202.14244	207.85238	215.73618	224.39897	233.16415	242.79101	251.5473	261.65668	271.43084	282.40586	291.81331	304.51895
	-2.17E-4	190.64637	191.11901	191.21414	191.06013	190.17297	190.97511	192.22163	192.75847	193.81121	195.58766	197.9034	202.05468	207.77341	215.88095	224.5368	232.9708	242.74818	251.63026	261.50249	271.33861	282.2277	291.78557	304.61862
	-2.16E-4	190.48124	190.94144	191.29316	190.76791	190.03967	190.9791	191.85501	192.70217	193.57112	195.59042	197.64938	201.885	207.43368	215.41637	224.71821	232.73101	242.51575	251.59749	261.61651	271.36542	282.06372	291.61716	304.40173
	-2.15E-4	190.39587	190.97308	191.1811	190.37789	189.75407	190.90865	191.68083	192.39696	193.63773	195.55694	197.35763	201.83979	207.40884	215.52812	224.55565	232.83851	242.84141	251.83419	261.44018	271.41117	282.16161	291.93	304.26277
	-2.14E-4	190.48403	190.74583	191.1006	190.51974	189.47983	190.63359	191.4931	192.38925	193.26564	195.30501	197.63165	201.58544	207.51583	215.48089	224.49479	232.80466	242.58614	252.02933	261.49638	271.45965	282.26028	291.81252	304.22696
	-2.13E-4	190.24953	190.63964	190.83483	190.40023	189.40998	190.55718	191.40835	192.05056	193.10989	195.35876	197.43302	201.62426	207.28083	215.46375	224.44365	232.83291	242.84864	251.88399	261.53094	271.52686	282.31129	291.90106	304.22696
	-2.12E-4	190.40091	190.68731	190.42756	190.27914	189.0263	190.2708	191.06452	192.05337	193.35653	194.80389	197.55168	201.32105	207.24161	215.60133	224.32089	232.96097	242.54446	251.86569	261.79069	271.36367	282.17727	291.93976	304.63461
	-2.11E-4	190.17418	190.44113	190.45485	189.87628	189.09379	190.23776	191.17955	191.8581	192.88392	194.64217	197.21022	201.68586	207.16035	215.51558	224.19824	232.75986	242.53678	251.85613	261.82769	271.45856	281.82188	291.91504	304.59658
	-2.1E-4	189.6815	190.57187	190.28306	190.06812	189.10916	190.29079	190.93973	191.86427	192.84122	194.89056	197.4103	201.48126	207.35306	215.43358	224.13504	232.86492	242.65625	251.98907	261.74419	271.36362	282.11277	292.13298	304.67148
	-2.09E-4	189.66522	190.16345	190.21763	189.91841	189.11382	190.4533	191.05913	191.76646	192.77337	194.79524	197.38635	201.3648	207.21933	215.29461	224.20551	232.76098	242.86184	251.81278	261.69451	271.51482	282.33464	292.00611	304.52685
	-2.08E-4	190.08352	190.34322	190.88179	189.98329	189.00148	190.26921	191.36176	192.09584	192.93815	194.83642	197.5247	201.54549	207.4865	215.27955	224.32091	232.89826	242.94414	251.86467	261.83488	271.25633	282.29765	292.34259	304.83979
	-2.07E-4	190.24329	190.62162	190.45592	190.17149	189.3812	190.5799	191.82502	192.20121	193.32808	195.07744	197.52676	201.78184	207.85385	215.48256	224.61726	233.0848	242.97901	252.0472	261.69141	271.68833	282.29005	292.12585	304.73781
	-2.06E-4	190.72527	190.89159	190.96961	190.73591	189.69651	191.21346	192.25048	192.76875	193.55503	195.64741	198.09093	202.07874	208.01065	215.87518	224.74258	233.11636	243.01553	252.10309	261.93898	271.74641	282.41236	292.40135	304.93969
	-2.05E-4	191.10285	191.50095	191.49925	191.34956	190.6296	191.65675	192.47627	193.36753	194.26891	195.85062	198.27572	202.4445	208.39453	216.02916	224.79054	233.33142	243.26396	251.97088	262.21396	271.6049	282.57462	292.46535	304.68305
	-2.04E-4	192.15387	192.36369	192.42128	192.57214	191.38846	192.36983	193.65993	193.97262	195.16952	196.57514	198.87685	203.20947	208.55366	216.52022	225.30662	233.44339	243.17312	252.22014	10 days, 22:14:00	271.88132	282.48536	292.56927	304.85346
	-2.03E-4	193.57815	193.49525	193.84643	192.92661	192.13209	193.11969	194.22308	195.38987	195.60245	197.58152	199.72399	203.67488	209.23392	216.97013	225.602	234.06706	243.57925	252.54431	262.19893	272.00921	282.69431	292.51246	305.16859
	-2.02E-4	194.6204	194.95642	194.93361	193.9342	193.28076	194.47497	195.44698	195.9776	196.58465	198.35661	200.48712	204.3563	209.7387	217.69067	225.81511	234.07903	243.87599	252.54928	262.37903	272.18962	282.95719	292.62944	305.29451
	-2.01E-4	195.4134	195.74298	196.18677	195.28111	194.26809	195.6908	196.41853	196.75457	197.51605	199.29519	201.37397	205.08065	210.12453	217.85608	226.30863	234.52994	243.85781	252.89486	262.53138	272.09896	282.80605	292.78449	305.23656
	-2.0E-4	196.71842	196.73445	197.09213	195.99136	195.44079	196.38254	197.24093	197.46326	198.31566	199.88967	202.18494	205.61704	210.67824	218.13291	226.34505	234.66223	244.14382	253.10836	262.62421	272.08008	282.8893	292.86748	305.51149
	-1.99E-4	197.19252	197.12966	197.71431	196.77422	195.79633	197.114	197.80929	198.25412	198.98694	200.65882	202.38401	206.21434	211.0758	218.55456	226.60842	9 days, 18:08:00	244.23382	253.23548	262.77746	272.33491	283.01253	293.02551	305.4057
	-1.98E-4	198.1125	197.82647	197.82994	197.05759	196.62523	197.58978	198.2355	199.21355	199.49275	201.19943	202.85049	206.22715	211.42368	218.59973	227.04157	234.75243	244.27151	253.31313	262.9628	272.38502	283.0651	293.06352	305.44053
	-1.97E-4	198.02674	198.02026	197.83064	197.41664	196.32626	197.80534	198.38151	199.21122	199.78336	201.02379	203.12411	206.49432	211.35441	218.9171	226.76685	235.14589	244.4727	252.9772	263.22964	272.12211	282.79273	292.70313	305.22054
	-1.96E-4	197.99198	198.06446	198.16696	197.45159	196.38656	197.72888	198.69556	199.46913	199.87597	201.55578	203.2547	206.48815	211.55667	218.86364	226.91508	234.97762	244.40582	252.91978	262.76316	272.14262	282.87702	292.93579	305.36953
	-1.95E-4	197.85617	197.8236	197.86652	197.51096	196.54132	197.74818	198.36816	199.56531	199.76882	201.25198	203.12226	206.47438	211.54008	218.66347	226.86311	235.02142	244.57538	252.9781	262.83586	272.2034	282.80182	292.83395	305.19209
	-1.94E-4	197.5452	197.76312	197.44549	197.72256	196.60047	197.98166	198.49308	199.28195	199.56694	201.0759	203.23906	206.69988	211.6064	218.91248	226.79867	235.01891	244.49401	253.11246	262.8269	272.30477	282.88742	293.01108	305.29398
	-1.93E-4	197.77738	197.73515	197.89798	197.55318	196.42887	197.84471	198.56684	199.05424	199.71878	201.33795	203.23455	206.82187	211.45232	218.86011	226.91436	234.7523	244.43778	252.9398	262.86597	272.14526	282.84422	292.95159	305.08697
	-1.92E-4	197.96853	197.69118	198.36047	197.47669	196.52781	197.73831	198.53449	199.22851	199.66042	201.25446	203.53855	206.97736	211.74195	218.7774	226.87435	234.83791	244.341	253.08633	262.83198	272.19609	282.77405	292.84941	305.1544
	-1.91E-4	198.04783	198.09754	198.59227	197.7661	196.7831	198.13342	198.83966	199.57413	199.54858	201.6725	203.7542	207.07547	211.94339	219.09672	227.04615	235.03118	244.269	252.8699	262.99796	272.21578	282.91776	293.16142	305.38632
	-1.9E-4	198.70626	198.30112	198.62662	198.04469	197.55617	198.45098	199.1633	199.71705	199.96495	201.9438	203.86974	207.2489	212.24584	219.3087	227.18549	235.08301	244.35026	252.99789	262.94372	272.39011	282.80857	292.99119	305.59265
	-1.89E-4	198.95229	199.05271	199.45343	198.52956	198.02712	199.14434	199.71763	200.42531	200.53127	202.58525	204.06363	207.82235	212.55901	219.59891	227.36929	235.25017	244.55971	253.28092	263.15621	272.27014	283.12852	292.76536	305.24356
	-1.88E-4	199.85907	199.67138	199.95438	199.87162	198.73788	199.75424	200.33432	201.18048	201.46567	202.95426	204.85256	208.24193	212.71602	219.89453	227.69894	235.31632	244.6898	253.22443	263.17253	272.47267	283.20222	292.99248	305.42002
	-1.87E-4	200.45558	200.4988	200.6159	200.36288	199.60059	8 days, 8:33:00	201.37717	201.66189	202.10328	203.58969	205.72502	209.08159	213.2399	220.13888	227.96743	235.73895	244.88989	253.67237	263.32693	272.55942	283.22372	292.95893	305.47459
	-1.86E-4	200.95828	201.09988	201.32663	8 days, 9:01:00	200.17276	200.95106	201.74859	202.40925	202.93983	204.2372	205.92421	209.25103	213.86693	220.64546	228.27676	235.95891	245.21116	253.59181	263.78218	272.86675	283.36361	293.38114	305.34074
	-1.85E-4	202.08286	201.88118	202.33301	201.68387	200.9902	201.64831	202.49436	203.73949	203.8094	205.07207	207.00142	209.864	214.73151	221.15289	228.67251	236.32142	245.5602	253.97857	263.50439	273.06543	283.40509	293.39288	305.51085
	-1.84E-4	202.88471	203.02375	203.09857	202.71763	201.93575	202.60319	203.58924	204.42914	204.32624	205.59839	207.76773	210.63281	215.27262	221.66529	228.95659	236.3733	245.80847	254.08439	263.6603	273.32866	283.6108	293.37782	305.70393
	-1.83E-4	203.83782	204.14424	204.07048	203.94216	203.11761	203.7023	204.8794	205.59326	205.55957	206.74772	208.80622	211.56318	215.84217	222.04639	229.44933	236.93836	246.07201	254.49484	263.67847	273.38901	283.7144	293.71368	305.84256
	-1.82E-4	205.06893	205.37466	205.02105	204.82253	204.10341	204.75827	205.60538	206.388	206.27637	207.71875	209.07729	212.18392	216.2715	222.73636	229.97904	237.33167	246.33001	254.40238	263.92627	273.50032	283.96928	293.70588	306.09775
	-1.81E-4	206.10364	205.93244	206.13018	206.12324	205.07953	205.8891	206.68546	207.28711	207.45848	208.74729	209.72176	213.15975	216.7873	223.33133	230.29751	237.6094	246.66208	254.5371	264.38583	273.63214	284.07456	293.84904	305.89692
	-1.8E-4	206.96585	207.03761	207.1409	207.02561	205.81976	206.70854	207.46372	207.9835	208.31322	209.51365	210.62685	213.90171	217.71027	223.726	230.75375	237.75356	246.85557	254.81105	264.44719	273.70957	284.01055	293.965	306.0258
	-1.79E-4	207.7623	207.85317	207.82034	207.80994	206.82132	207.84577	208.14135	209.00127	208.73275	210.0708	211.54641	214.28677	218.06584	224.00612	230.88583	237.86893	247.00593	255.02961	264.65909	273.96377	283.8894	293.98297	306.05227
	-1.78E-4	208.16711	208.22852	208.55259	208.56689	207.53598	208.17041	208.86547	209.51012	209.37347	210.81845	212.01183	214.61507	218.60985	224.20243	231.17386	238.11097	247.4185	255.42426	264.62102	274.25408	283.8633	294.10647	305.99161
	-1.77E-4	208.87086	208.73093	209.21838	208.81035	208.07538	208.64717	209.20886	209.74098	209.96752	210.83879	212.16431	215.12244	218.82476	224.47259	231.30674	238.21683	247.19525	255.09139	264.58431	274.13943	284.00738	294.04747	306.14365
	-1.76E-4	208.71615	209.0289	209.45597	209.17573	208.16152	209.07941	209.63057	210.05027	210.07375	211.30567	212.40727	215.15938	218.79212	224.69554	231.61883	238.41853	247.20513	255.39854	264.70548	274.17048	284.14957	294.30618	306.31531
	-1.75E-4	209.03588	209.30309	209.47541	209.34936	208.37822	209.26804	209.85649	209.97691	210.48146	211.42386	212.54062	215.57432	219.19558	224.76396	231.57255	238.45163	247.11032	255.55747	264.85057	273.94847	284.06133	294.15685	306.42534
	-1.74E-4	209.45648	209.50439	209.60003	209.52768	208.51865	209.38569	209.95694	210.69138	210.60859	211.62647	212.93831	215.72332	219.45757	224.787	231.77504	238.63753	247.23736	255.64365	265.04124	11 days, 10:24:00	284.31733	294.25556	306.42558
	-1.73E-4	209.64792	209.86817	210.2085	210.0064	208.86422	209.62538	210.2072	211.0051	210.95391	212.14188	212.99474	216.32872	219.5704	224.93981	231.93162	238.7806	247.46266	255.63948	264.97407	274.30614	284.41919	294.45455	306.41099
	-1.72E-4	209.88486	210.32779	210.50747	210.31497	209.37838	209.84983	210.65969	211.07671	211.34551	212.19485	213.38784	216.39585	219.83461	225.37768	232.31876	239.17446	247.52235	255.83112	265.33922	274.1389	284.42728	294.57283	306.29973
	-1.71E-4	210.44662	210.5407	210.69637	210.5764	209.4483	210.36616	211.0126	211.43507	211.50726	212.78304	213.62541	216.68822	219.93763	225.28494	232.42386	239.30914	247.85842	255.84951	265.17768	274.50538	284.57735	294.84715	306.21781
	-1.7E-4	210.66077	211.07127	211.19979	211.00205	210.07892	210.78961	211.4333	212.06718	212.16312	212.95627	214.19478	216.94576	220.37317	226.02139	232.65117	239.37515	248.02022	256.17818	265.51135	274.40129	284.69027	294.97603	306.29284
	-1.69E-4	211.09686	211.39265	211.40389	211.60143	210.79068	211.24414	211.94472	212.48519	212.52846	213.36908	214.68635	217.3841	220.76617	226.10098	233.06999	239.93146	248.31331	256.41516	265.58623	274.91198	285.00906	294.7616	306.85867
	-1.68E-4	211.55882	212.16083	212.08916	212.03468	210.78767	211.63388	212.59904	213.07565	213.11056	213.98721	215.21586	217.85518	221.33136	226.62738	233.30355	240.06551	248.56126	256.50019	266.02235	275.01884	285.20706	295.08571	307.11649
	-1.67E-4	212.24897	212.10825	212.22951	212.40259	211.1782	212.06049	212.85366	213.47715	213.74066	214.38392	215.64402	218.25232	221.37419	226.94564	233.6415	240.29235	248.8844	256.75931	266.05802	275.39266	285.25233	295.42261	307.23423
	-1.66E-4	212.65471	212.91346	212.58934	212.6693	211.71656	212.65237	213.36201	213.72274	214.14926	214.70735	216.35586	218.5402	221.82655	227.50565	233.67746	240.57236	248.90474	256.84586	266.27371	275.45651	285.38993	295.1979	307.3674
	-1.65E-4	213.15121	213.23716	213.0522	213.30854	212.36796	212.6545	213.65906	214.26442	214.69581	215.2773	216.75424	218.93219	222.26364	227.78536	234.14668	240.76014	249.36875	257.15411	266.47241	275.4348	285.87845	295.73289	307.48456
	-1.64E-4	213.6071	213.49494	213.43965	213.86935	212.79296	213.22227	214.30868	214.53733	215.13071	215.80643	217.11541	219.67905	222.81627	228.08789	234.57934	241.31845	249.69825	257.51312	266.69641	275.72826	285.86213	296.00028	307.55582
	-1.63E-4	214.1925	214.30004	213.96154	214.2146	213.455	214.07251	215.19732	215.10127	215.40006	216.32022	217.76609	220.21586	223.21549	228.69704	234.98173	241.64738	250.10783	257.63386	267.03848	276.05563	286.26752	296.05792	307.83419
	-1.62E-4	214.81409	214.77162	214.97339	215.06707	214.29407	214.81612	215.77656	215.83716	216.11183	216.99636	218.47447	221.0023	223.85843	229.21511	235.48963	241.88968	250.26605	258.28486	267.36609	276.28065	286.53844	296.5879	308.0557
	-1.61E-4	215.87748	215.82093	216.13688	215.90803	214.96568	215.82107	216.69009	217.24701	216.92862	217.89999	219.25034	221.4248	224.44121	230.09936	236.2304	242.61306	250.68122	258.62079	267.80794	276.82494	287.13333	296.66344	308.34947
	-1.6E-4	216.7562	216.88063	217.10779	216.86764	216.09376	216.90943	217.58568	218.38282	218.21365	218.92894	220.23822	222.82108	225.64176	230.82531	236.96413	243.34369	251.15584	259.04366	268.27393	277.17129	287.41523	297.10658	308.62698
	-1.59E-4	218.16162	218.14021	218.19398	218.43708	217.10852	218.18045	218.85716	219.5983	219.33829	220.46911	221.52856	224.12368	226.50172	231.80336	237.73675	243.96792	252.21336	259.77511	268.70407	277.58823	287.76954	297.37879	309.23793
	-1.58E-4	219.5163	219.78171	219.71249	219.91468	218.69989	219.41651	220.3181	220.66393	220.87775	221.80066	222.74605	225.19402	227.77904	232.89759	238.94085	244.80818	252.91457	260.45056	269.39074	278.07365	288.33119	297.8734	309.53994
	-1.57E-4	220.99954	221.35443	221.27898	221.36122	220.22558	221.01328	221.43968	222.1663	222.13465	223.01178	224.0999	226.40542	228.92389	233.92543	239.67402	245.94862	253.83978	261.23925	270.01339	278.69009	288.80985	298.05349	310.05909
	-1.56E-4	222.59284	222.96454	222.62653	222.8748	221.87592	222.4934	223.17331	223.98478	223.72782	224.64279	225.46442	227.70695	230.43563	235.2498	240.95241	246.66794	254.76973	262.17289	270.50844	279.54971	289.14738	298.96987	310.55045
	-1.55E-4	224.42553	224.63853	224.76477	224.62984	223.44932	224.12251	224.86589	225.48542	225.32064	226.07475	227.07067	229.24468	231.56317	236.5123	241.89691	247.76558	255.44437	262.90063	271.47163	280.28409	289.92207	299.60627	311.26004
	-1.54E-4	226.15279	226.26149	226.07359	226.25208	225.38389	225.93089	226.66819	227.21087	227.00938	227.85161	228.7055	230.86824	233.034	237.71313	243.21654	248.73933	256.44806	263.75405	272.45804	280.92043	290.59134	300.21201	311.81065
	-1.53E-4	227.98667	228.19096	227.96119	228.22516	227.05361	227.74412	228.6119	228.57819	228.67032	229.33425	230.48017	232.33511	9 days, 18:59:00	239.08386	244.32673	249.84099	257.35272	264.73006	272.94768	281.43728	291.31713	300.70663	312.31864
	-1.52E-4	229.70621	229.98125	229.86661	230.09622	229.01771	229.59438	230.11541	230.62351	230.37596	231.17921	232.13141	233.9013	235.91577	240.52734	245.57066	250.97751	258.31226	265.58229	273.69232	282.34541	291.77175	301.39262	312.92027
	-1.51E-4	231.42056	231.61822	231.61324	231.48203	230.70164	231.11246	231.86162	232.03519	231.86457	232.84739	233.71216	235.14586	237.06209	241.52173	246.7435	252.03017	259.02362	266.06831	274.28284	282.7818	292.27439	301.81896	313.54814
	-1.5E-4	232.75073	232.95951	232.963	232.78554	231.90178	232.63891	233.03273	233.15929	233.3393	233.98882	234.85242	236.55138	238.3295	242.35709	247.32176	252.70943	259.53999	266.70036	274.72598	283.3091	292.57954	301.93194	313.84549
	-1.49E-4	233.80957	233.79163	233.75988	233.61093	233.19806	233.63298	234.04007	234.43522	234.11228	234.85078	235.56172	237.23947	239.18636	243.03399	247.94035	253.17458	259.89945	267.01952	274.88643	283.47055	292.99588	302.20463	313.97221
	-1.48E-4	234.35881	234.75576	234.26285	234.65438	233.76873	234.35572	234.59182	235.08782	235.03881	235.87541	236.17343	238.07905	239.96414	243.63029	248.2987	253.5428	260.46412	267.09947	275.21315	283.78308	293.12783	302.36041	314.06804
	-1.47E-4	234.93114	235.44717	234.88569	235.13799	234.31817	234.68454	235.18394	235.61785	235.16867	235.98523	236.46139	238.28322	240.29142	243.85486	248.75639	253.80817	260.84658	267.29385	275.32427	284.02405	293.21685	302.65346	314.21533
	-1.46E-4	235.29114	235.44042	235.3037	235.22651	234.46252	235.14117	235.6074	235.81096	235.53691	236.54511	236.97414	238.6392	240.65498	244.29283	248.81834	254.01356	260.77555	267.49164	275.50099	284.09694	293.39254	302.72251	314.38849
	-1.45E-4	235.65516	235.63228	235.6947	235.85088	234.92437	235.44079	235.86133	236.26269	235.94901	236.74229	237.16641	238.87398	240.96421	244.41304	249.25166	254.28813	261.01851	267.62481	275.4623	284.26493	293.37152	302.56343	314.34664
	-1.44E-4	235.93185	236.22063	236.02551	236.09338	235.53099	235.94256	236.45886	237.10351	236.36296	237.24402	237.92703	239.37654	241.5692	244.82063	249.49403	254.38664	261.45799	267.75072	275.75871	284.58379	293.69335	302.76392	314.52851
	-1.43E-4	236.59423	236.70328	236.63749	236.84653	236.30318	236.64645	237.05672	237.47555	237.04874	238.06067	238.32721	240.08961	241.91695	245.31175	250.16427	254.91401	261.72477	268.15511	275.91405	284.60226	293.88231	302.80309	314.92693
	-1.42E-4	237.55719	237.74816	237.42152	237.78354	236.75189	237.59766	237.73066	238.12372	237.63269	238.76467	239.17223	240.52835	242.68471	246.06296	250.44818	255.3448	262.12981	268.21341	276.50414	284.84104	294.14125	303.32689	315.1895
	-1.41E-4	238.50227	238.53239	238.49364	238.55949	237.7154	238.67463	238.80634	238.98697	238.90258	239.9981	240.36586	241.55941	243.36696	246.90158	250.98986	256.03633	262.57401	268.82072	276.75126	285.12861	294.70596	303.69989	315.61395
	-1.4E-4	239.75467	239.97884	239.65185	239.85784	238.96856	239.85059	240.25293	240.2007	240.04876	240.84808	241.28828	242.39844	244.11191	247.72683	252.04711	256.59793	263.56399	269.35105	277.14163	285.53723	294.98055	304.07641	315.83298
	-1.39E-4	241.07152	241.15957	240.94095	241.03458	240.37878	240.87052	241.22653	241.52986	241.41101	241.78509	242.13138	243.5008	245.39821	248.24733	252.63163	257.37669	263.763	269.74656	277.48352	285.86226	295.32257	304.16565	316.10098
	-1.38E-4	242.12964	242.43715	242.27279	242.17299	241.35796	242.08174	242.39917	242.53142	242.33216	242.84526	243.01138	244.56186	246.194	249.21135	253.42537	258.04557	264.38823	270.23625	277.82001	286.45811	295.64577	304.49972	316.43672
	-1.37E-4	243.15377	243.25174	243.30342	243.4355	242.30516	243.03159	243.2571	243.25883	243.51074	243.83835	243.91494	245.233	247.10811	249.78709	253.82227	258.41708	264.43832	270.99211	278.2918	286.49787	295.86307	304.44839	316.34093
	-1.36E-4	243.65343	243.85841	244.0428	243.96085	242.87623	243.58749	243.64262	243.95845	243.81832	244.38699	244.38358	245.77098	247.57862	250.0316	253.96883	258.54394	264.72973	270.92913	278.42863	286.32681	295.62693	304.82661	316.43131
	-1.35E-4	243.89611	243.90455	243.74746	244.01364	243.15699	243.56457	243.7204	244.10067	243.88352	244.76893	244.37955	245.71732	247.52148	250.32651	254.00624	258.45662	264.69422	270.79899	277.97188	286.21855	295.31671	304.49952	316.30764
	-1.34E-4	243.46829	243.59367	243.71109	243.41476	242.74717	243.4543	243.49492	243.67567	243.60596	244.33362	244.36332	245.45516	247.3389	249.87418	253.67687	258.16735	264.40524	270.42465	278.08347	285.81527	295.36016	304.47488	316.30997
	-1.33E-4	242.76915	242.94501	243.0946	242.89471	242.04039	242.98404	243.12601	242.99521	243.02256	243.67431	243.65278	245.01633	246.851	249.30354	253.22695	257.75227	264.02757	270.2152	277.59296	285.53483	295.12458	303.84746	315.58394
	-1.32E-4	241.9511	242.23304	242.25898	242.06576	241.31796	242.03557	242.29329	242.33385	242.14052	242.8603	243.06021	244.34889	245.92432	248.65896	252.84727	256.99674	263.28347	269.92397	277.26349	284.98241	294.84199	303.61928	315.05514
	-1.31E-4	241.00521	241.29151	241.30569	240.94559	240.36936	240.92464	241.50655	241.59706	241.38902	241.87367	242.21975	243.53525	244.93326	248.00826	252.02959	256.41157	262.53982	268.86769	276.54849	284.57895	294.19903	303.08956	314.77861
	-1.3E-4	239.71904	240.1229	240.2206	239.67182	239.03764	239.85792	240.50433	240.21857	240.32541	240.92708	240.86263	242.29183	244.0617	246.86904	251.16693	255.62329	261.66675	268.03085	276.18593	284.02953	293.68022	302.55608	314.44053
	-1.29E-4	238.64494	238.78333	238.83367	238.58264	237.76116	238.39875	239.10191	238.97774	238.91994	239.57233	239.59681	240.95663	243.05049	245.85481	250.11159	254.93926	260.99274	267.3337	275.38969	283.61358	293.05262	301.97674	314.19662
	-1.28E-4	236.94959	237.4329	237.43775	236.98349	236.4689	237.22798	237.79998	237.66232	237.93241	238.28425	238.24556	239.7289	241.91158	244.76898	249.06829	253.9346	260.27091	266.7011	274.62277	282.92927	292.44031	301.49636	313.56336
	-1.27E-4	235.76056	236.13129	236.26056	235.84672	235.18825	236.02192	236.56819	236.46872	236.63807	237.05463	237.23591	238.5354	240.73513	243.75584	248.3858	253.0656	259.26231	266.34629	273.90663	282.54132	291.9958	300.92506	312.93553
	-1.26E-4	234.75081	234.83462	235.07451	234.42984	233.92647	234.85205	235.29742	235.43981	235.38778	236.04376	236.15516	237.85047	239.9363	243.01085	247.28266	252.38305	258.81018	265.35569	273.41263	281.65897	291.47211	300.6335	312.41525
	-1.25E-4	233.93772	234.01541	234.22808	233.80144	233.19833	234.06597	234.62153	234.69771	234.58776	235.09088	235.31421	237.22022	239.15431	242.1288	246.60586	251.67986	258.31842	264.86581	272.85746	281.10815	290.90773	300.17727	311.82176
	-1.24E-4	233.68794	233.70936	233.76089	233.34691	232.75173	233.54523	234.16204	234.43966	234.28337	234.90639	235.11996	236.75593	238.71459	241.82604	246.30305	251.57617	257.71673	264.17767	272.59821	280.72547	290.43411	299.64337	311.57304
	-1.23E-4	233.82506	233.8289	233.76233	233.47354	232.79953	233.8938	234.27413	234.31874	234.39665	234.99986	235.23595	236.62768	238.66161	241.90352	246.06886	251.01683	257.53522	264.06933	272.24805	280.44285	290.33607	299.31353	311.26216
	-1.22E-4	234.15977	234.1944	234.13053	233.88552	233.11987	234.0684	234.47245	234.78484	234.55568	235.07169	235.33867	236.87278	238.72823	242.10438	246.2807	251.10881	257.50081	263.88482	272.05139	280.09343	290.06209	299.03726	311.30695
	-1.21E-4	234.73972	234.96022	234.58702	234.4155	233.59743	234.51159	235.11932	235.10626	234.98662	235.60316	235.74859	236.99532	238.8312	242.41361	245.96692	251.21301	257.40679	263.98074	272.0728	279.96543	289.8689	298.92138	311.06396
	-1.2E-4	235.05878	235.17421	235.05744	234.76127	234.07034	234.82303	235.7519	235.40042	235.31113	235.68215	235.90682	237.45665	239.02726	242.58209	246.09377	251.38743	257.57733	263.89412	271.917	279.93235	289.71575	298.73095	311.08844
	-1.19E-4	235.37766	235.1392	235.30513	235.11109	234.16769	234.9681	235.69051	235.65577	235.39223	236.02328	236.09637	237.66184	239.12271	242.43091	246.40916	251.4095	257.55786	263.71384	271.71845	279.86828	289.99872	298.70449	310.93127
	-1.18E-4	235.41805	235.48523	235.43648	235.04379	234.15695	235.1908	235.67642	235.578	235.58217	235.76802	236.1801	237.79275	239.07472	242.24361	246.35622	251.14332	257.42937	263.59089	271.75106	279.98115	289.73981	298.47972	310.81356
	-1.17E-4	235.03058	235.41565	235.38241	234.94285	234.20484	234.92009	235.26122	235.31182	235.36046	235.82994	235.98783	237.36534	239.11876	242.06175	246.08016	251.08023	257.25507	263.47459	271.49281	279.77982	289.61194	298.51086	310.43206
	-1.16E-4	235.02524	235.02221	234.82025	234.60647	233.87207	234.49587	234.90766	235.26644	235.06242	235.64888	235.73365	237.11896	238.77863	241.8812	246.04446	250.73457	256.91866	263.26485	271.39724	279.49949	289.26032	298.19466	310.21807
	-1.15E-4	234.3394	234.35942	234.55645	233.95736	233.16182	233.96833	234.37221	234.55205	234.23182	234.88931	235.15352	236.5425	238.25455	241.55969	245.59412	250.30948	256.68574	262.99216	270.98428	279.15355	289.12115	298.0301	309.96754
	-1.14E-4	233.52426	233.8324	233.81986	233.27323	232.7268	233.44384	233.50661	233.65521	233.52513	234.23508	234.5554	235.84495	237.63794	240.71499	245.1508	249.95502	256.21312	262.49756	270.8755	279.03108	288.79289	297.73072	309.69286
	-1.13E-4	232.51234	232.84918	232.77485	232.40739	231.6049	232.55482	232.7612	233.00093	232.93255	233.4237	233.69392	235.17433	236.88544	240.10772	244.36117	249.15942	255.89296	262.01097	270.23819	278.678	288.3375	297.59158	309.26304
	-1.12E-4	231.70547	231.79662	232.00153	231.65706	230.88767	231.70063	231.9238	232.42141	232.1079	232.44319	232.8608	234.34354	236.37034	239.50193	243.81799	248.84136	255.21638	261.80646	270.24858	278.4012	287.93309	297.17303	309.10879
	-1.11E-4	230.59166	230.90709	230.96159	230.97828	230.0092	230.87595	231.19556	231.6216	231.17472	231.66638	232.37041	233.6442	235.55425	238.82028	243.22376	248.21848	254.82235	261.21482	269.73859	277.93682	287.58288	297.02961	309.05095
	-1.1E-4	229.86367	229.99358	230.24048	229.75359	229.05779	229.84116	230.24757	230.9411	230.35429	230.93655	231.37887	232.86245	234.63877	238.17998	242.68088	247.92082	254.16568	260.89826	269.29126	277.53446	287.39593	296.88967	308.72283
	-1.09E-4	228.90781	229.10926	229.3639	228.91505	228.16718	229.02804	229.56112	230.11336	229.69413	230.28147	230.8407	232.1694	234.3212	237.52508	241.96836	247.23806	253.67587	260.52691	268.92302	277.38691	287.15535	296.85872	308.42198
	-1.08E-4	228.40409	228.56371	228.47121	228.26347	227.43637	228.5366	228.76485	229.27739	229.01443	229.80514	229.94439	231.56912	233.46512	237.21066	241.68163	246.73582	253.56928	260.24654	268.54008	277.02641	286.90184	296.39036	308.11842
	-1.07E-4	227.57017	228.0277	228.20905	227.93238	226.76109	228.21802	228.3567	228.91395	228.57393	229.23135	229.40449	231.25384	232.95804	236.6659	240.96337	246.35917	253.32173	260.13981	268.27799	276.95807	286.95647	296.24773	308.05139
	-1.06E-4	227.25912	227.5633	227.5532	227.42199	226.57546	227.60357	227.90197	228.19706	228.07788	228.71859	228.88522	230.97147	232.65476	236.49595	240.90846	245.99831	253.03923	259.89292	268.16932	276.59836	286.71686	296.12873	308.06734
	-1.05E-4	226.95587	227.23398	227.26324	227.12255	226.29215	227.58285	227.75483	227.89994	227.82981	228.25785	228.68473	230.44139	232.44377	236.14453	240.79225	245.64413	252.82384	259.61788	268.05297	276.58917	286.56155	296.18882	307.97762
	-1.04E-4	226.68719	227.23202	227.05972	226.89269	226.04172	227.00739	227.43509	227.4732	227.61591	228.20211	228.6604	230.34874	232.09909	235.98745	240.62953	245.56669	252.65112	259.5402	268.00331	276.4746	286.34571	296.00205	307.81919
	-1.03E-4	226.41204	226.84493	226.76851	226.88812	225.94853	227.03874	227.41663	227.85181	227.4822	227.89364	228.61402	230.05905	232.04604	235.82427	240.51741	245.73316	252.58749	259.33789	267.83089	276.55954	286.46022	295.88662	307.79172
	-1.02E-4	226.40047	226.56524	226.89277	226.52128	225.7158	226.87913	227.20312	227.41707	227.22956	228.04941	228.46937	230.18482	232.04142	235.74014	240.5343	245.62454	252.48581	259.68604	267.80907	276.45643	286.28001	296.00005	307.9686
	-1.01E-4	226.42282	226.47383	226.55694	226.47841	225.95084	226.91077	227.14206	227.24658	227.06564	227.9674	228.51904	229.92923	231.83274	235.6206	240.62635	245.57582	252.39574	259.38999	267.87417	276.51035	286.35337	296.0039	308.02582
	-1.0E-4	226.20193	226.51487	226.76018	226.60049	225.71279	226.65454	227.0554	227.17004	227.07557	227.65873	228.28025	230.02405	231.67233	235.65071	240.56905	245.58925	252.23682	259.51209	267.87148	276.30334	286.38726	295.93165	308.03339
	-9.9E-5	226.15604	226.41133	226.59254	226.37234	225.62902	226.38226	226.86437	227.19802	227.01595	227.69445	228.05895	229.98311	231.77484	235.57658	240.20387	245.54692	252.61348	259.40026	267.90765	276.26804	286.88338	295.88883	307.86755
	-9.8E-5	225.92438	226.24202	226.44222	226.1171	225.61743	226.50864	226.91542	226.92152	226.75745	227.74914	227.5216	229.69895	231.50181	235.5661	240.0349	245.50754	252.45465	259.27255	267.97748	276.41139	286.76186	295.89058	307.99918
	-9.7E-5	225.9642	226.09091	226.25304	225.8652	225.5214	226.15725	226.44772	226.74972	226.46406	227.43092	227.75471	229.51731	231.43764	235.62499	240.13106	245.57109	252.83767	259.47139	267.71181	276.37881	286.58235	295.79681	307.96484
	-9.6E-5	225.66088	225.80405	226.1594	225.80973	225.36382	225.97777	226.12088	226.44567	226.42195	227.14882	227.43665	229.07458	231.35977	235.4001	240.0788	245.4409	252.30793	259.29858	267.96299	276.42539	286.56824	295.68274	308.05822
	-9.5E-5	225.30727	225.46583	225.65755	225.51871	224.93717	225.7787	225.96377	226.32465	226.25528	226.96502	227.10132	228.87054	230.94865	234.97172	239.75969	245.46062	252.23202	259.30851	268.00966	276.43153	286.49416	295.82067	308.11847
	-9.4E-5	225.0583	225.39927	225.55435	225.05583	224.73154	225.31835	225.71863	225.92031	226.11212	226.89493	227.1533	228.6713	230.89625	234.85779	239.62906	245.21668	252.3015	259.30295	268.12985	276.51041	286.43917	295.80739	307.98219
	-9.3E-5	224.89673	224.89231	225.09348	224.80431	224.37288	225.17144	225.55471	225.66829	225.69153	226.40635	226.78914	228.67498	230.68715	234.69759	239.7434	245.16289	252.3085	259.35203	267.96235	276.4833	286.59732	296.04953	307.91932
	-9.2E-5	224.60218	224.90932	225.18696	224.80819	223.9261	224.87943	225.44014	225.64494	225.31946	226.29824	226.98975	228.44934	230.75449	234.85157	239.70457	245.17347	252.29534	259.1781	267.924	276.34545	286.42728	295.65771	308.01645
	-9.1E-5	224.42284	224.8967	225.04467	224.81208	224.02061	225.00966	225.18698	225.77986	225.34099	226.17455	226.67593	228.36716	230.78499	234.80791	239.47022	245.30844	252.32774	259.23475	267.94571	276.61094	286.42488	295.74968	307.90004
	-9.0E-5	224.54458	225.12288	225.28311	224.84281	224.24471	225.07568	225.3962	225.98421	225.65078	226.3723	227.15047	228.78769	230.88288	234.97699	239.70001	245.54297	252.39145	259.23624	268.10388	276.71564	286.69332	295.9164	308.08722
	-8.9E-5	225.168	225.54497	225.5505	225.17328	224.83333	225.31399	225.78807	226.07352	225.97538	226.70323	227.63333	228.98593	231.03286	235.08825	240.04234	245.79222	252.4959	259.66368	268.22927	276.84681	286.7598	295.92704	308.07662
	-8.8E-5	225.68129	226.09606	226.3232	225.99906	225.23291	225.97977	226.52501	226.58134	226.77092	227.26762	228.05048	229.49276	231.72722	235.5107	240.4758	246.02615	252.80718	260.02661	268.40383	277.14203	287.02953	296.34784	308.09858
	-8.7E-5	226.61277	227.02386	227.1053	226.80799	226.21224	226.78749	227.30917	227.37613	227.38855	228.26717	228.73005	230.07915	232.08743	236.02914	240.81195	246.66639	253.38603	260.1664	268.73004	277.29237	287.25208	296.27005	308.35866
	-8.6E-5	227.77999	227.81461	228.08481	227.64342	227.15472	227.44513	227.85356	228.148	228.17708	228.68508	229.32775	230.85752	232.79064	236.61837	241.24401	246.89907	253.61677	260.70597	269.20003	277.30571	287.41156	296.48556	308.50343
	-8.5E-5	228.1164	228.648	228.87303	228.18553	227.75955	228.36939	228.70144	228.90211	228.92524	229.41418	230.02384	231.19844	233.34428	236.8622	241.64617	247.18739	253.95376	260.8639	269.27444	277.46081	287.64287	296.37124	308.45823
	-8.4E-5	228.76028	229.09612	229.51576	228.78055	228.27311	228.97401	229.16862	229.47703	229.44863	230.05897	230.47978	231.74462	233.69194	237.29842	242.18216	247.36414	254.26368	261.03757	269.4591	277.76311	287.67279	296.60456	308.84772
	-8.3E-5	229.1724	229.37902	229.69175	229.35917	228.61527	229.07434	229.61686	229.47878	229.54775	230.09778	230.57997	231.98854	233.82196	237.19613	242.4213	247.4999	254.18629	261.02142	269.48108	277.69433	287.55329	296.81257	308.59709
	-8.2E-5	228.82426	229.37213	229.47488	229.03406	228.30117	228.99062	229.44674	229.30812	229.46295	229.86052	230.39547	231.95498	233.80589	237.19872	242.00266	247.3385	254.03587	260.65948	269.29519	277.46528	287.53443	296.7338	308.54318
	-8.1E-5	228.34628	228.86217	228.72617	228.36361	228.02738	228.58636	228.86585	228.96424	229.21187	229.41664	229.78904	231.69102	233.44902	236.76651	241.76297	246.87689	253.82504	260.27748	269.07232	277.16484	287.23961	296.33994	308.23953
	-8.0E-5	227.32992	227.95044	228.05533	227.96283	227.00217	227.8102	228.21042	228.33158	228.38511	228.80583	229.26084	231.09628	232.78465	236.49335	241.11471	246.32143	253.28271	260.07167	268.77392	276.84233	287.13227	295.99987	308.25435
	-7.9E-5	226.81183	227.16287	226.94167	227.04924	226.45738	227.06407	227.44435	227.39402	227.53179	228.09314	228.77093	230.15162	232.18566	235.76913	240.86576	246.06267	252.86869	259.64904	268.1936	276.52776	286.86389	296.03592	307.99616
	-7.8E-5	225.74717	225.99477	226.06642	226.12151	225.3244	226.11949	226.56554	226.58808	226.73655	227.01203	227.78475	229.22522	231.02657	234.98734	239.74155	245.22657	252.23477	258.994	267.68073	276.17007	286.4347	295.56963	307.57905
	-7.7E-5	224.32348	224.9105	225.16405	224.85066	224.25144	225.12518	225.49994	225.75835	225.57493	226.05643	226.69732	228.32378	230.32717	234.11399	239.16781	244.45326	251.81514	258.55091	267.37039	275.65612	285.82367	295.08212	307.16984
	-7.6E-5	223.52698	224.08968	224.06353	223.95858	223.25057	223.9903	224.23195	224.50204	224.70893	225.04194	225.6194	227.49902	229.3281	233.4213	238.41915	244.08064	251.07371	258.08786	266.88447	275.29081	285.63132	294.93993	306.87747
	-7.5E-5	222.22372	222.88644	222.91576	223.07588	222.03897	222.97223	223.07719	223.59551	223.50526	223.99375	224.49273	226.38795	228.46204	232.52894	238.1296	243.35667	250.5544	257.8614	266.56774	274.96876	285.20142	294.64179	306.56657
	-7.4E-5	221.24395	222.00883	221.87898	222.03979	221.04581	221.97827	222.06259	222.43508	222.50766	222.99148	223.92414	225.44301	227.49853	231.68962	237.03152	242.71886	249.97733	257.39395	266.0024	274.40656	284.75759	294.22531	306.4387
	-7.3E-5	220.59969	220.75402	220.76907	220.9265	220.14267	220.86542	221.457	221.49119	221.49507	222.36883	223.03991	224.59394	226.76929	230.86912	236.3895	242.05177	249.54231	256.93905	265.76237	274.14919	284.34308	293.98965	306.08444
	-7.2E-5	219.31995	219.77823	219.90202	219.89382	219.29332	220.19428	220.45419	220.73383	220.48001	221.42125	221.96994	223.76086	226.13876	230.26611	235.76583	241.45896	248.93963	256.40737	265.34968	273.90703	284.07916	293.70037	305.96654
	-7.1E-5	218.52024	219.27722	218.91114	219.03547	218.33086	219.05002	219.3801	219.55807	219.60427	220.59791	220.90538	222.88587	225.058	229.6518	235.07943	240.96099	248.53021	256.00462	265.15271	273.60615	283.87062	293.64063	305.62593
	-7.0E-5	218.01002	217.98818	218.22986	218.15952	217.41452	218.22283	218.45863	218.6655	218.72997	219.75752	220.14542	221.9525	224.30188	228.80275	234.52984	240.67109	248.29149	255.53362	264.73242	273.23108	283.68791	293.37831	305.68299
	-6.9E-5	216.6422	217.47547	217.05817	217.48069	216.4688	217.40917	217.72747	217.69442	217.66574	218.80054	219.22609	221.49017	223.88978	228.27468	234.08164	240.17979	248.04005	255.23633	264.351	273.00503	283.67031	293.38752	305.22405
	-6.8E-5	215.93297	216.52737	216.47238	216.53018	215.69543	216.49717	216.82712	217.07028	217.3905	218.00271	218.63441	220.8179	223.08214	227.66714	233.58682	239.89212	247.56366	254.99655	264.18805	273.16134	283.37471	293.08742	305.51965
	-6.7E-5	215.14237	215.50972	215.6674	215.53744	214.83014	215.98793	216.06556	216.22932	216.32741	217.3357	217.90028	219.97525	222.67193	227.12012	233.55542	239.41998	247.36733	254.69306	263.92775	273.09991	283.37067	293.06755	305.19375
	-6.6E-5	214.33184	214.84731	214.75012	214.93258	214.55388	215.17495	215.33173	215.63492	215.67012	216.62132	217.14107	219.85434	222.00406	226.69507	233.07774	239.06914	247.14813	254.54819	263.86384	272.95402	283.13939	292.73526	305.02727
	-6.5E-5	213.83554	214.2641	214.27681	214.43731	213.7985	214.61685	214.79311	215.33678	215.1383	216.32369	216.6644	219.0139	221.47503	226.21578	232.73818	238.86158	246.95167	254.59106	263.61461	272.69333	283.20383	292.91619	304.73852
	-6.4E-5	213.45427	213.95251	213.73742	213.7179	213.2232	213.7613	214.39634	214.48025	214.59316	216.13887	216.49234	218.76925	221.13662	226.18545	232.42086	238.48646	246.71387	254.36376	263.43428	272.64468	283.08872	292.75551	304.84846
	-6.3E-5	212.76019	213.45758	213.42191	213.44403	212.77687	213.46778	213.91036	214.094	214.22076	215.23464	215.9364	218.09614	220.92755	225.80366	232.26817	238.35063	246.65481	254.35815	263.33931	272.54929	283.12661	292.66503	304.74944
	-6.2E-5	201.29701	209.14052	211.55334	209.38769	211.48545	212.90877	213.39076	213.56772	213.88673	214.83562	215.5205	217.94067	220.71833	225.66698	232.18381	238.31028	246.41537	254.32452	263.43958	272.46916	283.03664	292.84173	304.83569
	-6.1E-5	186.65305	188.34503	190.6903	189.06338	188.11952	191.51496	199.02295	197.59375	198.75649	201.12394	208.94578	212.82647	216.84049	223.68337	231.41202	238.30286	246.62223	254.57436	263.49392	272.65914	283.18443	292.99587	305.07678
	-6.0E-5	185.7994	186.37132	186.65193	186.89925	186.4197	187.91197	188.7706	189.78309	190.62357	193.72257	195.0688	200.29648	205.83853	214.11541	223.46883	231.75174	242.11717	251.17629	261.54106	271.69151	282.75171	293.21857	305.63495
	-5.9E-5	184.7811	185.19354	185.71041	185.52156	184.95351	186.40586	187.36411	188.44742	189.30753	191.92191	193.81138	198.89365	203.90849	212.89894	222.31681	230.60938	241.07689	250.18855	260.35445	270.20406	281.20836	291.38911	303.60978
	-5.8E-5	183.95898	184.4072	184.73624	185.04001	184.24087	185.45924	186.80875	187.581	188.46927	190.83313	193.07252	198.06677	203.60752	212.51272	221.7572	230.20845	240.94362	249.87589	259.87657	269.92007	280.73014	290.91067	303.48858
	-5.7E-5	183.25378	7 days, 15:39:00	184.01191	184.23109	183.53208	184.5386	185.81869	186.9208	187.52853	190.00387	192.35785	197.64399	202.97407	211.6635	221.62617	229.85016	240.43905	249.56323	259.85273	269.7798	280.96448	290.70152	303.00849
	-5.6E-5	182.05972	182.78423	183.0756	182.92866	182.4133	183.64406	184.9942	186.06151	186.85567	189.12356	191.39496	196.70777	202.74764	211.56991	221.18025	229.81366	240.33829	249.50209	259.6807	269.52895	280.43067	290.46532	302.95265
	-5.5E-5	181.27879	182.15344	182.13266	182.72849	181.50309	182.95801	184.01914	184.99906	185.77983	189.01419	190.95459	196.23534	202.08414	211.17299	220.92505	229.46042	240.17544	249.34479	259.23238	269.5777	280.10159	290.37933	302.78088
	-5.4E-5	180.51704	180.97521	181.17869	181.19854	180.92635	181.94608	183.43533	183.92236	185.01262	187.85612	190.21048	195.54731	201.79403	211.16992	220.81317	229.3248	240.08319	249.12754	259.26065	269.41338	280.11518	290.52526	302.69165
	-5.3E-5	179.41257	180.39472	180.37289	180.29817	180.20482	181.01757	182.47666	183.53101	184.73564	187.15816	189.6262	195.04485	201.43646	210.7379	220.4675	229.2377	239.82707	249.04508	259.17879	269.32547	279.84865	290.38184	302.57717
	-5.2E-5	178.72659	179.33965	179.33272	179.45813	178.98831	180.18119	181.91429	182.54493	183.94939	186.43824	189.04435	194.57247	200.99568	210.41706	220.67244	228.95955	239.64281	248.8703	259.04181	269.12455	279.83275	290.29879	302.20878
	-5.1E-5	177.80462	178.25773	178.28415	178.2847	178.00884	179.32728	180.73993	181.71658	182.75408	185.75143	188.36709	193.93769	200.22483	210.20411	220.03306	228.7234	239.58836	248.81494	259.00831	268.96671	279.70108	290.06663	302.36586
	-5.0E-5	176.85055	177.53747	177.54946	177.60816	177.03086	178.48267	179.9205	180.83084	182.27125	185.10008	187.7129	193.45183	200.10768	209.72008	220.12071	228.95645	239.19527	248.79067	259.20634	268.87918	279.90754	290.00751	302.3193
	-4.9E-5	176.42741	176.40787	176.71663	176.7078	176.4189	177.44584	179.05485	180.05565	181.16923	184.32028	186.95509	192.8758	199.54846	209.25812	219.74526	228.58471	239.42837	248.78939	258.92915	269.14142	279.62523	289.87797	302.37455
	-4.8E-5	175.25695	175.47427	175.6872	175.53734	175.26914	176.65765	177.98467	179.60545	180.49244	183.42106	186.76177	192.46544	199.34802	209.50605	219.57733	228.43182	239.14988	248.56213	258.99036	269.06188	279.56208	289.96044	302.21525
	-4.7E-5	173.98084	174.65745	174.78497	174.78657	174.45879	175.79274	177.34903	178.81705	180.16553	182.82343	185.75328	191.83908	198.85105	208.95784	219.53563	228.23094	239.1938	248.59432	258.87627	268.98949	279.85319	290.0754	302.47997
	-4.6E-5	173.16994	173.66962	173.82566	173.49325	173.59445	174.82201	176.35584	177.86221	179.20407	182.12531	185.19939	191.27072	198.55126	208.73254	219.43871	228.08688	238.81039	248.59028	258.68281	268.74801	279.65588	289.80742	302.23845
	-4.5E-5	171.92898	172.72826	172.74053	172.64619	172.89462	173.80669	175.46919	176.88329	178.34633	181.46517	184.89336	190.71811	198.13718	208.55364	218.99017	228.16433	238.59774	248.44958	258.60432	268.92705	279.6227	289.9489	302.15736
	-4.4E-5	171.09435	171.19805	171.58094	171.25313	171.68666	172.7419	174.88582	175.78711	177.25123	180.80751	184.0935	189.89012	197.90729	208.33683	218.71321	227.94096	238.7476	248.37785	258.75015	268.56652	279.52664	289.8184	301.8571
	-4.3E-5	169.52536	170.18341	170.79346	170.48682	170.62758	171.66212	173.52467	175.04942	176.45047	180.10845	183.40191	189.84907	197.36148	207.82544	218.79556	227.56363	238.52478	248.18961	258.65018	268.66548	279.51804	289.7028	302.0555
	-4.2E-5	168.70618	169.18222	169.50883	169.65912	169.55628	170.87168	172.78541	174.17863	175.45829	179.4454	182.64648	189.15969	197.19344	207.44329	218.48289	227.72052	238.44013	248.06572	258.50068	268.64932	279.54556	289.70325	301.99086
	-4.1E-5	167.98342	168.05287	168.31044	168.34202	168.36148	169.46764	171.72917	173.47774	175.18828	178.57899	182.23468	188.6921	196.83764	207.30711	218.28802	227.81576	238.53919	247.92393	258.32376	268.83413	279.44277	289.46041	302.11026
	-4.0E-5	166.71216	167.28334	167.25036	167.07404	167.41062	168.72935	170.69464	172.84733	173.94311	178.13147	181.68784	188.36922	196.18494	207.31099	218.03104	227.37404	238.4481	247.87285	258.30812	268.48335	279.48154	289.4029	302.00518
	-3.9E-5	165.45481	165.92767	166.54785	166.16857	166.31512	167.43388	169.37898	171.25189	173.41965	176.92407	180.9476	187.88907	196.12968	207.2962	218.05472	227.56046	238.26377	247.74708	258.39608	268.48179	279.48774	289.47691	302.01119
	-3.8E-5	164.55271	165.09933	164.79799	165.14419	165.12204	166.49705	168.31358	170.72212	172.84331	176.4283	180.56743	187.56673	195.74816	206.75482	217.49601	227.21935	238.4057	247.65098	258.26324	268.56401	279.48875	289.64347	301.96669
	-3.7E-5	162.67797	164.18971	164.16286	164.12289	164.06389	165.34025	167.48033	169.83585	171.92164	175.81845	179.93315	187.05378	195.45396	206.71013	217.42421	227.23934	238.28149	247.70455	258.45264	268.39464	279.38379	289.67209	301.93266
	-3.6E-5	161.65544	162.55453	162.52446	162.66588	163.09053	164.24547	166.28659	168.57256	171.01864	174.80476	179.3243	186.55069	195.10589	206.22003	217.31904	227.15238	238.02244	247.8109	258.47791	268.37556	279.49495	289.86833	301.94288
	-3.5E-5	160.16486	161.68595	161.22171	161.40419	161.79222	163.226	165.25283	167.75184	169.55348	174.22053	178.57698	186.29091	194.64888	206.29164	217.06439	227.01997	238.03185	247.53626	258.34625	268.29152	279.36538	289.64696	301.85268
	-3.4E-5	159.03392	160.62504	160.04058	160.45223	160.69478	161.69367	164.60959	166.61889	168.83591	173.31236	178.01737	185.69554	194.81525	205.66463	217.09967	227.29955	237.96517	247.42857	258.65231	268.43687	279.30371	289.50079	301.81196
	-3.3E-5	157.81115	159.00425	158.77368	159.26865	159.00596	160.99743	163.18855	166.30015	167.91141	172.5397	177.19045	185.51697	194.14562	205.47434	216.87853	226.87462	237.93815	247.64241	258.34154	268.35758	279.13161	289.29723	301.85007
	-3.2E-5	156.49751	157.8932	157.3763	158.2539	157.88221	159.88059	162.32655	164.97717	167.10085	172.01329	176.82136	184.79301	193.78337	205.35711	216.73138	226.87472	237.80532	247.34099	258.34481	268.43612	279.43415	289.23838	301.83946
	-3.1E-5	155.41996	156.27026	156.33876	156.79242	156.90412	158.66616	161.10326	163.98966	165.93606	170.9942	176.28004	184.72632	193.54093	205.21636	216.50174	226.85742	237.66915	247.58458	258.24286	268.19446	279.2085	289.20496	302.15567
	-3.0E-5	153.94748	155.03302	154.81872	155.32108	155.73979	157.47596	159.80812	162.91376	165.05131	170.10496	175.44555	184.1479	193.24427	204.95497	216.43892	226.60891	237.72942	247.54685	258.23467	267.98982	279.29241	289.07722	302.16904
	-2.9E-5	152.30755	154.12487	153.49177	154.29457	154.3634	156.38248	158.67527	161.64447	163.89532	169.5542	174.59314	183.84212	192.91467	204.85397	216.54071	226.53591	237.64633	247.5693	258.11668	268.20465	279.2924	289.01491	302.132
	-2.8E-5	150.92821	152.03561	152.30074	152.27701	152.80622	154.83935	157.40281	160.71583	163.1348	168.57231	174.57878	183.19281	192.36886	204.74994	216.35786	226.82902	237.52514	247.46143	257.97378	268.27657	279.32639	289.18573	302.1111
	-2.7E-5	149.68981	150.91187	150.96302	151.00742	151.33166	153.81053	156.49258	159.43362	162.28314	167.91229	173.74978	183.01514	192.57627	204.27157	216.39716	226.18752	237.43608	247.43608	258.35806	268.34448	279.45225	289.25872	301.94038
	-2.6E-5	147.94004	149.31599	149.54264	149.43013	149.95733	152.4114	154.82244	158.82914	161.40786	167.25882	173.36856	182.63222	192.20756	204.25977	216.33903	226.34322	237.41808	247.45786	258.1759	268.34032	279.43639	289.13822	301.96448
	-2.5E-5	146.90861	147.78574	147.82962	148.07766	148.70465	151.3345	153.82322	157.2761	160.49915	166.72401	172.64982	182.14575	192.28182	204.32348	216.11764	226.28602	237.26754	247.28246	258.20175	268.21139	279.19197	289.13908	302.10237
	-2.4E-5	144.5527	146.36009	146.4658	146.85972	147.31532	149.90249	152.98558	156.47203	159.57119	165.84704	172.68522	181.81926	191.56774	204.17921	215.8788	226.04452	237.1814	247.37538	257.94198	268.22645	279.00748	289.23099	301.9189
	-2.3E-5	143.13251	144.43081	144.73759	145.48446	146.1098	148.45582	151.3702	155.27947	158.50988	164.68931	171.9463	181.33992	191.13138	204.21925	215.96327	226.1739	237.39777	247.14904	257.99845	267.94571	279.27077	289.14347	302.07067
	-2.2E-5	141.6752	143.11859	143.61132	144.19083	144.38872	147.35058	150.47863	154.18958	158.03411	164.42414	171.12425	181.27764	190.94323	204.052	215.98283	225.93937	237.4375	247.06749	257.8362	268.12351	279.25402	289.03994	301.68726
	-2.1E-5	139.46888	141.29928	141.95255	142.23434	142.91905	145.238	148.87247	153.20748	156.81183	163.55327	170.55556	180.80081	190.91637	203.87272	215.82504	226.13642	237.38181	247.18703	258.00315	268.12747	279.47493	288.99863	301.82423
	-2.0E-5	138.18922	139.60614	140.17331	140.37412	141.05773	144.41548	147.60521	152.36285	155.97009	162.85763	169.942	180.52334	190.49879	203.64518	215.68852	225.95052	237.2647	247.06532	258.04599	268.06165	279.10914	289.3312	301.82001
	-1.9E-5	136.59354	137.92894	138.76752	139.37559	139.83732	143.20639	146.78215	151.12952	154.74621	161.8303	169.66716	179.96046	190.29927	203.44386	215.58451	225.8947	237.14888	247.20993	258.02921	268.1395	279.16647	289.3662	302.24342
	-1.8E-5	126.40129	128.80073	137.63344	137.62739	138.26314	141.73113	145.79426	150.53361	153.72475	161.49426	169.04949	179.67711	190.44903	203.15985	215.3595	225.83216	237.27781	247.07372	258.0896	268.11725	279.13702	289.19393	301.94501
	-1.7E-5	123.71434	125.80846	135.53882	129.02244	130.02098	140.5564	144.58453	149.07572	152.90486	160.7866	168.46427	179.50093	190.22226	203.13954	215.56176	225.66387	237.12628	247.22946	258.01485	268.21919	279.24158	289.14892	302.02022
	-1.6E-5	119.53559	124.0677	124.92691	126.70413	127.40961	139.06466	143.63718	148.1281	152.27155	160.41694	168.24803	179.32671	189.94487	203.31915	215.38577	225.6639	237.25548	247.1397	257.90322	268.13994	279.0109	289.09401	301.8176
	-1.5E-5	116.16487	119.76227	120.85882	122.84815	124.86523	138.18507	141.78201	146.86331	151.19446	159.53982	167.5283	178.74338	189.80546	203.02235	215.4678	225.55217	236.91496	246.92577	257.6979	268.12763	279.07053	289.22298	302.00224
	-1.4E-5	111.02305	117.4259	118.99484	119.56377	122.30927	137.1428	141.27965	146.02779	150.19917	158.90946	167.05391	178.54477	189.78007	203.13382	215.26903	225.57087	237.06561	246.93777	257.80744	268.12396	279.01389	289.26356	302.0184
	-1.3E-5	106.56478	112.99206	116.00946	117.15571	119.70614	126.73401	139.53754	144.88317	149.26475	158.40745	166.74118	178.44771	189.67807	202.79289	215.20343	225.57346	237.16673	247.11618	257.63267	267.95812	279.22765	289.39204	301.91893
	-1.2E-5	103.10938	108.97332	111.42207	113.6961	116.36168	125.28336	138.28117	144.54354	148.85144	157.97102	166.11545	177.78943	189.24926	202.95878	215.14349	225.73497	237.07225	247.06969	257.6674	268.04638	279.01089	289.14906	301.94088
	-1.1E-5	98.66905	104.79259	108.4641	111.5277	113.80533	122.53165	137.32289	143.46311	148.07365	157.29431	166.21091	177.7266	189.35702	202.81997	215.17546	225.66766	237.06905	247.24616	257.56233	268.22564	279.14861	289.21235	302.10961
	-1e-05	93.4453	100.79175	102.72302	106.38204	110.47149	120.17512	128.13235	143.02877	147.56493	156.8442	165.41005	177.52095	189.15952	202.45255	215.15333	225.58174	237.07433	247.09801	257.58583	267.86594	279.03516	289.01759	302.00764
	-9.0E-6	88.05321	96.30808	101.54472	103.41555	107.60481	118.61428	127.54377	141.70245	147.03267	156.236	165.33937	177.26896	188.93969	202.30303	214.99448	225.89511	237.02166	247.20348	257.7299	267.74627	278.82822	288.88693	301.81511
	-8.0E-6	81.83982	92.35464	96.15775	99.17524	103.88639	116.04894	126.25422	141.38036	145.87077	155.83394	165.18851	176.80503	188.86225	202.18851	214.91345	225.43104	237.15525	247.14801	257.86088	267.71422	278.95433	288.94921	301.89612
	-7.0E-6	79.97941	87.20441	93.87726	95.517	101.64341	113.76306	124.23999	140.17393	145.42873	155.67874	164.54911	176.91924	188.98245	202.34342	214.96806	225.47779	237.01483	246.99118	257.86022	267.67654	279.06582	289.08335	301.87598
	-6.0E-6	73.11603	85.21355	89.11184	92.17052	99.80341	111.44286	123.69484	139.72833	145.19233	155.24148	164.52256	176.51284	189.09298	202.2251	214.78397	225.59984	236.86477	246.98318	257.78574	267.85422	279.12877	288.95612	301.81868
	-5.0E-6	65.53828	77.91381	81.78029	90.17908	94.30393	110.23556	121.28068	138.88778	144.15697	155.00841	164.3713	176.98508	188.80746	202.22909	214.77116	225.3791	236.95608	246.77983	257.57771	267.71092	279.12171	288.87376	301.99142
	-4.0E-6	62.0063	76.20079	79.52673	84.62922	91.29216	108.24712	120.75741	138.5802	143.97646	154.86616	164.40148	176.49288	188.49733	202.14127	214.75275	225.38465	236.83812	247.1016	257.81119	267.78005	279.00458	289.03224	301.96003
	-3.0E-6	55.9162	71.52894	74.43836	82.82452	89.29359	106.51558	118.78281	137.98184	143.88038	154.50763	163.98727	176.46253	188.41579	202.12307	214.69615	225.57746	236.77033	247.00938	257.57566	267.98486	279.09638	289.00838	302.12226
	-2.0E-6	51.34095	66.61512	73.05742	79.14682	86.53402	104.96055	118.02683	137.51083	143.3365	154.26403	164.17256	176.44325	188.5666	202.086	214.49003	225.28392	237.08645	247.03905	257.47954	267.92819	278.96113	289.07845	301.99175
	-1.0E-6	48.63334	62.96806	70.03009	76.31919	85.66104	103.08003	117.4813	137.09534	143.16796	154.31839	164.10811	176.26382	188.31257	202.10508	214.73538	225.36956	236.84359	246.92834	257.45266	267.89297	279.09791	289.20178	302.12663
	0.0E-6	43.51136	57.81647	68.0637	75.0612	84.81536	102.21199	116.62278	129.01311	142.93638	154.13692	163.7048	176.36318	188.13236	202.38032	214.6355	225.36932	236.70968	246.9418	257.43888	267.78001	279.21636	289.32711	301.81647
	1.0E-6	44.49205	62.60672	68.80236	71.74594	84.08363	102.80976	116.89191	129.47178	143.17225	153.83049	163.74256	176.20198	188.25251	202.24925	214.33495	225.40256	236.83717	246.92236	257.60235	11 days, 3:06:00	279.23012	289.30979	301.77221
	2.0E-6	40.55208	58.2964	68.86775	73.65034	81.83278	102.55284	116.17235	129.60482	143.0913	154.10501	163.5459	176.16561	188.48476	202.34625	214.33983	225.21414	236.99063	246.93361	257.7412	267.6807	279.12948	289.17489	301.83365
	3.0E-6	40.65541	56.88627	65.29655	72.34287	82.56518	102.47513	116.18494	129.56204	142.62707	153.72308	164.08012	175.99976	188.58402	202.29884	214.33668	225.39668	236.95822	246.9881	257.67558	267.86482	279.18842	289.357	301.78724
	4.0E-6	41.62326	62.57842	67.81645	73.79215	85.77456	103.87345	116.21428	131.02777	142.93162	153.85863	163.86065	176.02019	188.55743	202.22919	214.64922	225.17554	236.78353	247.12174	257.63477	267.72283	279.01952	289.07239	301.43049
	5.0E-6	48.59879	63.10486	67.19681	75.95797	84.43135	103.32405	117.91203	130.41253	142.93655	153.96035	163.68405	176.47662	188.6793	202.24479	214.70437	225.1966	236.90089	246.99709	257.59266	267.65678	279.06474	289.16481	301.58184
	6.0E-6	50.65402	64.58746	70.36023	76.22122	86.66866	104.14694	118.7127	130.97081	143.56885	153.86255	164.12597	176.21519	188.62981	202.12937	214.48517	225.24475	236.72505	247.01845	257.6043	267.4806	279.17055	289.14881	301.69941
	7.0E-6	54.70034	69.39241	72.32782	80.7518	86.88966	105.30703	118.89411	130.89747	143.89613	154.36327	164.10821	176.3173	188.78138	202.24625	214.49138	225.37704	236.87255	246.79927	257.60182	267.64218	279.04674	289.29902	301.84217
	8.0E-6	61.90538	70.82377	78.73783	82.15992	91.40861	107.11171	120.4297	138.01186	144.08625	154.20682	164.42116	176.65871	188.67678	202.10508	214.45839	225.2302	236.70412	247.13052	257.77586	267.84987	278.96467	289.40171	301.60908
	9.0E-6	65.05546	75.56401	82.62537	86.15636	92.67576	110.43188	122.08541	138.46143	144.98344	154.12108	164.62304	176.99917	188.72826	202.20482	214.81309	225.2934	237.03092	246.93116	257.61829	267.80844	278.88299	289.34907	301.73259
	1.0E-5	72.71001	82.37124	84.71809	90.26611	95.87929	111.17952	122.43849	139.20915	144.64171	154.60277	164.5077	177.18047	188.74474	202.07354	214.70795	225.31974	236.87523	247.11486	257.69185	267.87428	279.03913	289.36325	302.09526
	1.1E-5	78.14746	85.85049	90.1354	92.71333	99.39211	112.35987	124.59762	139.96975	145.32248	154.85133	164.9419	177.07707	188.62313	202.30292	214.94204	225.49516	236.86671	247.09086	257.70437	267.63157	279.18213	289.40601	302.03622
	1.2E-5	82.44102	90.50676	94.51413	96.63401	101.86909	114.85593	126.13759	140.44672	145.86688	155.56613	165.5145	177.25934	188.94065	202.09872	214.51186	225.47047	237.02771	247.14249	257.75536	267.69137	279.15043	289.32013	302.01055
	1.3E-5	89.05473	93.8496	98.00137	100.33633	104.63112	117.30084	127.24086	140.98746	146.66318	155.86464	165.51729	177.25508	189.16624	202.23894	214.90645	225.48453	236.92351	246.87422	257.8401	267.77597	278.93033	289.49693	301.86527
	1.4E-5	94.77328	99.80161	103.0736	104.82274	108.74305	120.37511	128.70807	142.05276	147.58597	156.10233	165.68773	177.04364	189.37258	202.19684	214.90193	225.46981	237.00807	246.94821	257.95066	267.87233	279.10234	289.37811	301.81044
	1.5E-5	99.98485	103.89505	105.11034	109.75645	111.80424	122.38905	137.20157	142.92673	147.99328	156.76575	166.09152	177.4213	189.31905	202.36794	214.77903	225.66705	237.09778	247.1887	257.98837	267.76199	278.64562	289.30924	301.88264
	1.6E-5	102.84457	108.02613	108.79556	112.90957	115.36632	124.41146	138.46735	143.88417	149.36597	157.55494	166.67696	177.41174	189.31116	202.45468	214.87101	225.57091	236.8974	246.97256	257.89634	267.85919	279.04266	289.47413	301.89011
	1.7E-5	107.63376	111.10419	112.83061	115.50326	118.47597	126.34258	139.43663	144.70675	149.79226	158.04779	166.82187	177.72252	189.68981	202.59389	214.95058	225.52593	236.9161	247.02008	257.82344	267.79227	279.02967	289.31815	301.96005
	1.8E-5	110.98628	115.87492	116.02465	118.82828	120.18679	128.60987	140.28835	145.72084	149.98005	158.75616	167.16825	178.11001	189.68921	202.92562	215.09199	225.55979	236.95981	247.04167	257.88918	267.87337	279.04488	289.19832	301.94622
	1.9E-5	115.27297	119.26079	119.67306	122.04568	124.49717	137.4473	141.66266	146.53939	151.30869	159.77175	167.50881	178.69129	189.90583	202.47202	215.2755	225.7263	236.96709	246.96807	257.72711	267.97722	279.07136	289.23097	12 days, 14:02:00
	2.0E-5	118.8912	121.7561	122.84115	125.00512	126.99586	138.98787	142.34072	147.29533	152.15805	159.78757	168.24369	178.69665	190.01262	202.89418	214.92513	225.68705	236.85115	247.10324	257.86014	268.0536	279.02495	289.56235	302.00673
	2.1E-5	121.70682	124.82315	125.60216	127.2534	129.39388	140.00043	143.76544	148.49821	153.02984	160.33747	168.5276	179.14299	190.29988	202.8415	215.1194	225.48636	236.92279	247.16971	257.79315	267.63144	279.03382	289.32711	302.17632
	2.2E-5	125.00424	129.02164	129.5639	130.53883	132.12193	141.20016	145.42538	149.85992	153.88419	161.18412	169.00642	179.37798	190.67421	203.16335	215.29835	225.5131	236.99117	247.32628	257.75796	267.78415	278.99622	289.39216	301.97297
	2.3E-5	129.3366	5 days, 11:56:00	137.49355	138.75345	139.53995	143.09412	146.34716	150.39693	155.03466	161.4756	169.5259	179.77524	190.67015	203.04351	215.46823	225.75663	237.04476	247.12343	257.72053	267.57713	278.74814	289.22877	301.90919
	2.4E-5	131.79385	139.59241	139.39917	140.33889	141.15063	144.38773	147.44136	151.93603	155.99507	162.54278	170.27905	180.1811	191.06556	203.32747	215.50576	225.95688	237.04771	247.12972	257.87144	267.56073	278.8726	289.24475	301.79903
	2.5E-5	139.34454	141.0239	141.16177	141.64741	142.9502	145.75837	148.56648	152.72288	156.55984	163.10027	170.91116	180.78964	191.13787	203.66162	215.57578	226.15446	237.2109	247.2234	257.80629	267.70725	278.72711	289.3391	301.89847
	2.6E-5	140.9875	142.26131	142.855	143.37539	144.11048	146.95169	149.61054	154.02098	157.43209	163.69495	171.24953	180.83019	191.32462	203.22416	215.72987	226.00971	237.12766	247.36636	257.95033	267.945	278.94931	289.36053	301.87236
	2.7E-5	142.75447	144.12253	144.11135	144.70043	146.13897	148.28449	150.75342	155.18698	158.2604	164.47344	171.42146	181.25117	191.83448	203.73483	215.6877	226.34217	237.28217	247.30318	258.05789	267.75498	278.94741	289.59108	301.71013
	2.8E-5	144.15054	145.82158	145.38519	146.23361	147.00713	149.71896	151.87444	155.72103	159.20903	165.04945	172.09493	181.43043	191.91221	203.74786	215.74667	226.23777	237.36074	247.23785	257.9252	267.81166	278.95038	289.28622	301.47115
	2.9E-5	146.33383	147.12171	147.20225	147.43377	148.78789	151.16173	153.42541	157.38851	160.26118	165.61291	173.06366	182.11284	192.27627	204.00831	216.03758	226.35867	237.27644	247.19016	258.07533	267.83331	279.03179	289.21742	301.74951
	3.0E-5	147.71287	148.90429	148.80893	149.3373	150.23223	152.39791	154.69687	158.2745	161.11775	166.32217	173.60711	182.31518	192.52138	204.43325	216.21234	226.43699	237.4326	247.27673	257.77915	267.93385	279.12788	289.05201	301.73249
	3.1E-5	149.4438	150.24583	150.5937	150.68531	151.4052	153.63594	155.61464	159.43741	162.09873	167.63714	174.16598	182.67425	192.72374	204.09488	216.52581	226.57644	237.42151	247.29919	257.84209	268.01595	279.04759	289.13595	301.5895
	3.2E-5	150.60911	151.4279	152.21022	151.94449	152.41145	154.62965	157.08974	160.00965	163.25424	168.45145	174.44376	183.00661	192.6402	204.54132	216.22451	226.38372	237.51315	247.17903	257.77194	267.98439	279.20308	289.42539	301.62933
	3.3E-5	152.01701	153.23401	153.08232	153.48264	153.65671	155.95515	158.24297	161.4178	163.59567	168.94396	175.11468	183.84062	192.99664	204.76199	216.66512	226.35815	237.49587	247.24406	257.84695	267.96252	278.97352	289.1933	301.58932
	3.4E-5	152.90346	154.3503	155.00683	154.43722	155.12309	157.0557	159.63694	162.49559	164.38888	169.54111	175.57944	183.86363	193.35995	204.79389	216.45463	226.66499	237.49056	247.31904	257.80717	268.0019	279.10566	288.99321	301.62569
	3.5E-5	154.89328	155.96322	155.79288	155.80572	156.47629	158.33115	160.20816	163.29141	165.17056	170.2564	176.53052	184.38658	193.79255	205.06459	216.67742	226.51155	237.52453	247.3696	257.97231	267.94366	279.05806	289.28763	301.60718
	3.6E-5	156.51888	157.04708	157.33728	157.32207	157.59614	159.34581	161.45443	164.42378	166.37611	170.88718	176.9459	184.653	194.3149	204.96581	216.78304	226.70289	237.71367	247.60231	257.93514	267.92356	279.29133	289.15903	301.84122
	3.7E-5	157.42207	158.11932	159.12387	158.57676	158.99916	160.74051	162.70031	165.09936	167.22833	172.13508	177.49272	184.95383	194.30908	205.355	216.79343	227.01783	237.77505	247.41213	258.15799	268.10687	279.13565	289.24557	301.72111
	3.8E-5	158.64071	159.4036	159.72736	159.70108	160.41567	162.1033	164.05052	166.03266	168.09481	172.87215	178.58876	185.50785	194.72135	205.35108	217.21991	227.16826	237.69097	247.43946	258.14371	268.14268	279.09388	289.25832	301.80001
	3.9E-5	160.20645	160.43145	160.78535	161.02946	161.33268	162.92971	164.86923	167.51719	169.39721	173.56589	178.6607	185.93982	195.33529	205.9734	217.30391	227.30621	237.80094	247.55897	258.00769	268.34947	278.90618	289.38816	301.85462
	4.0E-5	161.05966	161.78938	162.09695	162.45444	162.77017	164.48378	165.55143	168.2195	169.77474	174.25305	179.11546	186.17717	195.21704	205.9267	217.31218	227.30898	237.90023	247.51218	258.09288	268.21285	279.03975	289.30256	301.88456
	4.1E-5	162.1573	163.07967	163.39299	163.21698	163.84619	165.23209	166.98465	169.36107	170.78405	175.00356	179.62864	186.81007	195.65205	206.2528	217.45454	227.38688	238.04547	247.57366	258.13033	268.19314	278.95565	289.35527	301.80758
	4.2E-5	163.55579	164.20214	164.78282	164.77652	165.16609	166.26842	168.03284	170.17823	171.60284	175.33512	180.39235	186.87851	196.15909	206.47769	217.67017	227.30483	238.1744	247.70949	257.97774	268.28596	279.14999	289.32381	301.85681
	4.3E-5	164.48256	165.68947	165.46421	165.7106	165.72216	167.35269	169.29764	170.88513	172.87955	176.43418	181.21373	187.96097	196.32262	206.74955	217.83047	227.55204	238.28621	247.78936	258.40596	268.27991	279.12992	289.36754	301.96728
	4.4E-5	165.46114	166.78319	166.84624	166.74831	166.84454	168.54369	169.84359	171.78298	173.68722	177.32508	181.56159	188.32212	196.53068	207.05834	217.8173	227.54519	238.14553	248.11229	258.28562	268.41137	279.18124	289.4811	301.97524
	4.5E-5	167.1771	167.74377	168.11358	167.60011	168.00376	169.4781	170.62867	173.12806	174.42287	178.08289	182.14876	188.78705	197.04405	206.97714	217.9002	227.66133	238.3299	247.98877	258.2761	268.33849	279.24774	289.43894	301.8366
	4.6E-5	168.18462	169.06441	169.09236	168.71724	169.0166	171.30443	171.57507	173.93053	175.22892	178.73972	182.95189	189.57717	197.17912	207.30627	218.11407	227.66113	238.3272	247.88396	258.25109	268.44004	279.34331	289.72062	301.92901
	4.7E-5	169.19917	169.96675	169.70902	169.64023	170.05853	171.55232	172.6424	174.58583	175.64936	179.29882	183.35697	190.0243	197.55391	207.5306	218.3447	227.84922	238.33526	247.90078	258.59271	268.65911	279.08914	289.62863	301.98296
	4.8E-5	170.13708	171.01577	170.82001	170.84186	170.91379	172.46013	173.5453	175.52622	176.61025	179.78363	184.21492	190.38573	198.03222	207.66493	218.44042	227.89505	238.44546	248.25911	258.51677	268.62249	279.26782	289.62074	301.88299
	4.9E-5	171.24124	171.8983	171.94049	172.00179	172.42177	173.36655	174.91388	176.38988	177.34249	181.20346	184.84126	190.98359	198.33587	207.83012	218.83387	228.07767	238.60535	248.15207	258.42996	268.37399	279.27334	289.59806	301.99441
	5.0E-5	172.32246	172.80095	173.04668	172.77112	173.00405	174.39392	175.32178	177.39765	178.26977	181.73962	185.3982	191.15751	198.698	208.31105	218.88842	228.32037	238.70284	248.25112	258.7039	268.67388	279.44039	289.71392	302.09778
	5.1E-5	173.05757	174.10354	174.09327	173.84938	173.72163	175.4209	176.27835	178.43778	179.40558	182.48205	186.20292	191.51616	199.05483	208.37176	218.98962	228.45727	238.82357	248.15257	258.64892	268.53997	279.48541	289.89327	302.08366
	5.2E-5	174.50066	174.95424	175.0882	174.89451	175.1067	176.18671	177.09377	178.99237	179.83406	183.24343	186.8429	192.22404	199.50934	208.61358	219.28649	228.6248	239.00533	248.37188	258.62201	268.81216	279.34887	289.55736	302.04422
	5.3E-5	175.07695	175.66503	175.7968	175.91802	175.7815	177.58247	177.82136	180.13279	181.11916	183.80099	187.60532	192.59833	199.89086	209.0585	219.41024	228.63096	239.30488	248.46991	258.69199	269.03252	279.52325	289.72068	301.92728
	5.4E-5	176.22045	176.74058	176.76885	176.80501	176.93987	178.33144	179.08241	181.00283	181.69722	184.83923	188.18623	193.02728	200.06015	209.17063	219.64172	228.84797	239.46659	248.51329	258.74667	268.97301	279.47147	289.86788	301.88896
	5.5E-5	177.45033	177.51363	177.80759	177.54755	178.03659	178.97538	179.96126	181.46419	182.38132	185.34812	188.58911	193.77897	200.56794	209.39166	220.13134	229.1356	239.66493	248.26337	258.87274	268.91357	279.60766	289.99593	302.10356
	5.6E-5	178.17124	178.63226	178.63309	178.67138	178.65649	179.80925	180.56967	182.31988	183.13404	185.83897	189.19492	194.33854	200.9043	209.74656	220.37722	229.19569	239.46916	248.75038	258.84624	269.16632	279.79944	290.00688	302.1863
	5.7E-5	179.42547	179.46334	179.57463	179.5274	179.85702	180.39192	181.58246	183.04338	183.78972	186.53678	189.62075	194.61854	201.38973	209.91818	220.17938	229.39895	239.74831	248.46969	259.18843	269.13722	279.79992	290.02488	302.25176
	5.8E-5	180.24111	180.36979	180.59275	180.18852	180.44169	181.70557	182.21153	183.75005	184.76482	187.05493	190.21524	195.38313	201.50919	210.35805	220.46844	229.44009	239.80327	248.69426	258.99838	269.19391	280.00901	290.15207	302.33878
	5.9E-5	180.57961	181.29942	181.40939	181.14016	181.02863	182.57448	183.57104	184.86471	185.36953	188.14056	190.77791	195.84634	201.97584	210.7847	220.77021	229.65775	239.50202	248.82297	259.21771	269.29118	280.00786	290.08659	302.41108
	6.0E-5	181.67447	182.13335	182.23898	182.09656	182.48677	183.17855	184.60527	185.33609	186.27688	188.98681	191.90959	196.85996	202.44915	211.14049	221.20842	230.01148	239.96086	248.85937	259.33603	269.15298	280.11503	290.41652	302.51054
	6.1E-5	182.58357	182.65481	183.0589	182.93088	183.50355	184.4661	185.14642	186.46051	187.11256	189.61531	192.27295	196.96491	202.96472	211.75919	221.33486	230.25437	240.15139	249.16083	259.51418	269.45485	279.98735	290.46705	302.79767
	6.2E-5	183.42887	184.24129	184.11362	183.93018	184.02061	185.13399	186.09035	187.13897	187.74934	190.60369	193.05108	197.63849	203.20825	212.14456	221.74853	230.32839	240.18096	249.46092	259.81055	269.69224	280.12668	290.74854	303.02913
	6.3E-5	184.50659	184.41714	184.83906	184.83933	184.96572	185.96848	186.71601	188.04089	188.71713	191.20443	194.00563	198.31146	203.78275	212.35501	222.20171	230.63498	240.56188	249.76124	260.05213	270.0379	280.71473	291.24147	303.41926
	6.4E-5	185.20354	185.64264	185.82221	186.00192	185.53747	187.15738	187.71392	188.79408	189.7989	192.19991	195.16031	199.45262	204.71978	213.38373	223.15418	231.62852	241.67119	250.93568	261.19131	271.63976	282.46567	293.06795	305.59792
	6.5E-5	186.71587	186.89263	187.46974	189.54244	187.61106	189.4393	191.94497	194.61065	197.05368	199.04613	204.86929	211.13012	217.10286	223.11861	231.68076	238.39902	246.38969	254.28963	263.80569	272.9025	282.87645	293.10649	304.85813
	6.6E-5	206.81602	202.66172	206.60598	207.2727	209.70458	211.75045	212.60548	213.15901	213.48825	214.81739	216.13823	217.94852	220.40214	225.70509	232.28575	238.6598	246.58614	254.05537	263.36478	272.71017	282.77625	292.99374	304.60512
	6.7E-5	213.01418	213.16349	213.38908	212.89509	212.89373	213.29943	213.77567	214.01876	214.21824	215.16725	216.65141	218.23077	220.85814	225.81782	232.34869	238.53873	246.39976	254.28896	263.41642	272.69646	282.77979	293.05307	304.57868
	6.8E-5	213.44359	213.6043	213.79947	213.39792	213.20784	213.83631	214.3194	214.56218	214.69942	215.83629	216.90645	218.39643	221.2485	226.01226	232.44809	238.51841	246.51802	254.46096	263.67328	272.65035	282.81397	293.19548	304.62975
	6.9E-5	214.00982	214.03046	214.30072	214.08617	213.74217	214.40495	214.64504	215.05089	215.23962	216.29954	217.3957	218.74543	221.58761	226.39711	232.78094	238.90058	246.43271	254.63779	263.47386	272.64644	282.83051	293.27621	304.8833
	7.0E-5	214.44587	214.84054	214.81441	214.49773	214.47001	214.84061	215.2335	215.47593	215.75149	216.63954	217.87456	219.23962	221.90464	226.7807	233.4651	239.04831	246.76715	254.65791	263.65956	272.66107	282.93298	293.27371	304.79418
	7.1E-5	215.32184	215.56437	215.3255	215.02942	215.07705	215.61694	215.87111	216.00249	216.40351	217.3381	218.40192	219.84742	222.3795	227.22784	233.50274	239.36186	246.96208	254.8077	263.75313	272.96453	283.06254	293.12919	304.99302
	7.2E-5	215.98031	216.0209	216.23432	216.06734	215.84543	216.19946	216.67976	216.8589	216.95894	218.04172	219.43039	220.44315	223.22717	227.52054	233.97819	239.62785	247.36272	254.99474	264.00817	272.89542	283.38374	293.18656	305.13096
	7.3E-5	216.94309	217.05532	217.19005	216.89612	216.90048	217.10932	217.33346	217.54162	218.03196	218.68939	219.86706	221.30201	223.68895	228.2004	234.22808	240.03325	247.65193	255.41843	264.53878	273.19082	283.52169	293.65601	305.23826
	7.4E-5	217.79212	217.8725	218.13399	217.65203	217.47948	217.91473	218.17453	218.51824	218.54276	219.7902	220.4432	221.79204	224.43928	228.69219	234.67893	240.67102	248.06329	255.8319	264.66055	273.49746	283.53269	293.58384	305.24811
	7.5E-5	218.84229	219.19937	218.77557	218.56645	218.66113	218.68129	219.50806	219.29145	219.45331	220.49719	221.15234	222.34786	225.18108	229.54813	235.40726	241.01113	248.42813	256.19274	264.96605	273.57468	283.68016	293.53993	305.4922
	7.6E-5	219.81464	220.16113	219.96972	219.46194	219.56403	219.88227	220.31863	220.33809	220.62778	221.57427	222.14104	223.46526	226.21649	230.04135	235.98612	241.58379	248.96406	256.46025	265.12697	273.71987	284.07711	293.56374	305.7158
	7.7E-5	220.66589	221.16576	221.09988	220.61527	220.3277	220.55879	221.349	221.2524	221.43032	222.49418	223.1327	224.39631	226.88856	230.86684	236.72055	242.21982	249.78474	257.03199	265.49635	274.42219	284.28186	294.1948	306.09037
	7.8E-5	221.80798	221.93671	221.92047	221.45967	221.62511	221.72922	222.00209	222.49542	222.43384	223.58671	223.87969	225.23118	227.67151	231.93441	237.53322	242.70065	250.17409	257.44869	265.89583	274.43327	284.46815	294.62805	306.36967
	7.9E-5	222.49667	222.90423	222.73738	222.83503	222.53165	222.68763	223.04152	223.35208	223.35834	224.44575	225.0013	226.2058	228.54617	232.39397	237.94735	243.53514	250.69188	257.44393	266.3184	274.93223	285.09375	294.74565	306.7348
	8.0E-5	223.58146	223.86286	223.75095	223.65831	223.44987	223.43336	224.05185	224.30426	224.27295	225.17327	225.79075	227.16242	229.48825	233.48479	238.70447	244.09615	251.196	257.87592	266.66033	275.2932	285.359	294.92592	306.64938
	8.1E-5	224.65061	225.0033	224.78066	224.7143	224.60146	224.73094	224.88982	225.20498	225.38462	226.36367	226.90156	9 days, 12:13:00	230.33104	234.16457	239.53242	244.94726	251.57731	258.68969	267.08924	275.78068	285.87605	295.23894	307.25155
	8.2E-5	225.52137	226.09057	226.01877	225.89106	225.43797	225.59412	225.89381	226.11856	226.32352	227.45921	227.70199	228.66301	231.38759	235.09223	240.19886	245.40774	252.13411	258.99333	267.65675	276.3304	285.9934	295.67693	307.70096
	8.3E-5	226.64996	227.16043	226.85997	226.9643	226.4831	226.694	226.7827	227.13483	227.53801	228.30986	228.78365	229.93814	232.29206	235.71435	240.75878	246.13381	252.6879	259.58755	267.95546	276.54849	286.62068	296.16404	307.94904
	8.4E-5	227.63192	227.94698	227.81397	227.80159	227.50834	227.88293	227.82777	227.97444	228.01857	228.98041	229.46743	230.6609	233.00818	236.47784	241.02517	246.75764	253.16713	259.95851	268.30382	276.9188	286.92301	296.46448	308.08971
	8.5E-5	228.39275	228.85749	228.60252	228.74636	228.1609	228.38234	228.53962	228.68636	228.86115	229.66955	230.27826	231.20796	233.65494	237.09435	241.88763	246.90397	253.76533	260.26742	268.57312	277.47718	287.12032	296.68592	308.32575
	8.6E-5	228.90207	229.41983	229.01019	228.9971	228.44802	228.85258	229.20435	229.09796	229.43944	230.23518	230.50795	231.67933	233.59627	237.38212	242.00986	247.27882	253.69711	260.5242	268.94251	277.51284	287.34469	296.86886	308.62969
	8.7E-5	229.06088	229.63345	229.11243	229.04857	228.32307	228.73486	228.96727	229.24951	229.23342	230.39543	230.64424	231.61957	233.78362	237.61402	242.22334	247.32378	254.02776	260.71415	269.07964	277.59649	287.33001	296.80914	308.88295
	8.8E-5	228.86214	229.23131	229.05858	228.41874	228.39916	228.75311	229.04115	228.78381	228.68715	230.01983	230.43131	231.66468	233.47258	237.2456	242.00549	247.45299	253.70965	260.73512	269.01988	277.59372	287.22362	296.8808	308.92815
	8.9E-5	228.35595	228.66257	228.21968	228.21744	227.62997	228.15317	228.60412	228.35986	228.60313	229.55981	230.18946	230.97968	232.97538	236.8878	241.79304	247.09807	253.61984	260.6605	269.07728	277.47336	287.29065	296.82109	308.71817
	9.0E-5	227.48145	227.74317	227.70006	227.18127	226.86727	227.30607	227.72716	227.77968	227.9302	228.88927	229.24836	230.30055	232.67514	236.35895	241.50806	246.93354	253.3621	260.3857	268.72106	277.3106	287.3031	296.57958	308.49517
	9.1E-5	226.38331	226.96198	226.42995	226.27194	226.1185	226.36825	226.66623	227.01171	226.89554	227.9116	228.44495	229.61128	231.82215	235.72633	240.70387	246.42076	252.85961	260.11414	268.50307	276.9559	286.91414	296.48842	308.56174
	9.2E-5	225.49829	225.88867	225.79	225.62649	225.02789	225.52401	225.98008	226.24984	226.20651	227.29557	227.87842	229.04631	231.28226	235.30415	240.28384	245.80997	252.78308	259.79581	268.14794	276.66269	286.56826	296.21845	308.21078
	9.3E-5	225.08629	225.23293	224.99157	224.70824	224.72165	224.71505	225.41347	225.64456	225.72354	226.99232	227.32249	228.54789	230.87844	234.90622	239.74157	245.43347	252.28959	259.5702	268.16486	276.56633	286.53139	295.92222	308.19573
	9.4E-5	224.55887	224.79766	224.52187	224.22545	224.32902	224.35301	224.84357	225.26821	225.29014	226.40443	227.18535	228.01573	230.47383	234.42812	239.72915	245.13186	252.17704	259.61517	267.89557	276.10272	286.33785	295.98633	308.02668
	9.5E-5	224.32855	224.55262	224.42636	224.137	224.01853	224.18665	224.91713	224.9899	225.23847	226.46089	226.88766	227.73118	230.40359	234.36981	239.5031	245.08988	251.91503	259.34968	267.77358	276.34526	286.18137	295.95709	307.69471
	9.6E-5	224.16292	224.79392	224.38385	224.33811	224.06583	224.19694	224.7029	225.10589	225.28412	226.33077	227.01912	227.67354	230.19367	234.43355	239.69239	245.02536	252.03333	259.2724	267.65451	276.2782	286.37318	295.81292	307.57127
	9.7E-5	224.60887	224.94514	224.66273	224.51188	224.14001	224.41594	224.91679	225.21911	225.29827	226.41677	226.94928	228.02268	230.3678	234.56765	239.51409	245.0914	251.90923	259.06621	267.51228	276.14763	286.11981	295.90979	307.8493
	9.8E-5	224.98116	225.13553	224.75751	224.58849	224.33293	224.56465	225.05254	225.43272	225.71593	226.53203	227.40768	228.14028	230.37155	234.45845	239.55972	245.27645	252.1234	259.22853	267.81906	276.51152	286.17033	295.91942	307.64954
	9.9E-5	225.32075	225.83961	225.09085	225.07786	224.64828	225.01704	225.72492	225.74307	225.87687	226.79319	227.43424	228.44875	230.75355	234.7329	239.69708	245.5137	252.08268	259.19344	267.75565	276.2307	286.38103	295.93856	307.66442
	1.0E-4	225.55651	226.07858	225.80256	225.39705	224.80957	225.25951	225.95428	226.01961	226.11015	227.18821	227.56724	228.70821	230.99799	234.89672	239.7983	245.43346	252.02667	259.35144	267.63879	276.13364	286.2622	295.93429	307.92118
	1.01E-4	225.82733	226.43407	226.21335	225.60939	225.10084	225.32067	226.09243	226.40696	226.50049	227.3629	227.96475	228.80976	231.29301	235.03249	239.91679	245.44092	252.28821	259.48939	267.78346	276.30283	286.31174	295.99108	307.82817
	1.02E-4	226.13954	226.53192	226.232	225.95555	225.37153	225.94849	225.9763	226.52619	226.73352	227.56767	228.41259	229.18929	231.60797	235.40412	240.00671	245.78901	252.33762	259.74674	267.78618	276.38223	286.26811	296.08379	307.82511
	1.03E-4	226.23619	226.52287	226.45749	226.00679	225.53312	225.90711	226.60409	226.6732	226.81873	227.90054	228.27323	229.18448	231.37624	235.43417	240.09659	245.57413	252.37508	259.67226	267.90297	276.12396	286.30472	295.92858	307.83163
	1.04E-4	226.23389	226.58857	226.33627	226.27167	225.67717	226.08214	226.83759	226.89791	227.01596	227.9522	228.36096	229.42209	231.49465	235.30789	240.0726	245.4755	252.49532	259.65816	267.81258	276.24803	286.37608	295.71731	307.70988
	1.05E-4	226.22128	226.80522	226.54567	226.44937	225.7019	226.27631	226.73871	227.04812	227.21097	228.04513	228.67185	229.53458	231.67946	235.53267	240.14731	245.51959	252.47263	259.53049	267.92028	276.31568	286.36168	295.86604	307.72234
	1.06E-4	226.23483	226.96387	226.38328	226.23881	225.94644	226.35223	226.85	227.25187	227.30668	227.89874	228.55665	229.57864	231.85522	235.54636	240.36931	245.74379	252.48993	259.46529	267.905	276.3329	286.32789	295.69423	307.97715
	1.07E-4	226.40564	227.06512	226.51951	226.56566	225.8052	226.55694	226.75042	227.36624	227.44647	228.15295	228.56496	229.89154	231.83171	235.61654	240.34603	245.49345	252.52383	259.53238	267.91167	276.55771	286.47939	296.02827	307.98783
	1.08E-4	226.50513	227.1353	226.6897	226.71519	226.07133	226.30242	227.02254	227.50433	227.62662	228.40469	228.66942	229.85881	232.01347	235.94162	240.71312	245.82767	252.64315	259.68254	267.72783	276.64204	286.31472	295.98313	307.81547
	1.09E-4	226.59507	227.46704	227.06593	226.6812	226.58034	226.6851	227.18043	227.59035	227.72247	228.49413	228.86233	230.08124	232.3157	235.75984	240.77704	245.98426	252.61111	259.82052	268.05991	276.60359	286.56398	295.96035	307.80651
	1.1E-4	226.76134	227.47831	227.46022	227.09887	226.4764	226.91037	227.59998	228.00157	228.06086	228.73732	229.25282	230.42857	232.64274	236.36322	240.91383	246.21378	252.94237	259.80317	268.10173	276.97417	286.51955	296.29044	307.75579
	1.11E-4	227.21613	228.00355	227.93025	227.5713	227.24729	227.31641	227.98344	228.31828	228.49181	229.20879	229.61302	230.91608	232.93848	236.5754	241.26279	246.50719	253.08105	260.18155	268.37278	277.03257	286.62452	296.28853	308.01892
	1.12E-4	227.75261	228.38993	228.25498	228.23182	227.56069	227.92381	228.48712	228.86123	228.82657	229.66971	230.26407	231.49643	233.38002	237.02872	241.58071	246.84798	253.56192	260.41691	268.53416	277.35049	286.92534	296.51253	308.05579
	1.13E-4	228.43103	229.10197	228.95416	228.96993	228.21616	228.43249	229.33889	229.48906	229.61452	230.32745	230.87219	232.16684	233.9836	237.3565	242.08266	247.26403	253.86889	260.59509	268.82144	277.61819	287.26593	296.62327	308.3684
	1.14E-4	229.19455	229.98373	229.87607	229.63911	228.83258	229.63937	229.95813	230.31546	230.28344	231.29734	231.79721	232.78437	234.54893	238.22986	242.68339	247.89802	254.22523	261.1517	268.92805	277.89491	287.50204	296.95399	308.50503
	1.15E-4	230.28915	230.99634	230.69933	230.3309	229.48352	230.24374	231.08329	231.24854	231.39694	231.82118	232.40357	233.65037	235.31562	238.85862	243.37148	248.33194	254.76186	261.54577	269.54261	278.18293	287.57503	297.14611	308.826
	1.16E-4	231.35929	231.73757	231.56581	231.41266	230.36071	231.05875	231.61842	231.98618	232.31652	232.57787	233.24554	234.11103	236.16446	239.37258	243.85182	248.63972	255.09193	261.86524	270.06318	278.22595	288.04329	297.5511	309.04859
	1.17E-4	232.33421	232.88292	232.46062	232.10719	231.40835	232.0846	232.47309	232.88445	232.71051	233.44518	234.25213	234.93868	236.80335	240.13661	244.41149	249.32077	255.73619	262.25428	270.52078	278.62723	288.59493	297.88012	309.27075
	1.18E-4	233.12875	233.59536	233.52263	232.97976	232.01481	232.97788	233.1087	233.54222	233.37305	234.23121	234.85173	235.70123	237.35197	240.64145	244.84971	249.91595	256.07109	262.60365	270.63959	279.15607	288.74381	298.00548	309.63645
	1.19E-4	233.88623	234.40536	233.86384	233.53514	232.92783	233.57754	233.7807	233.96557	234.27152	234.90578	235.53939	236.25695	238.06436	241.2116	245.44902	250.40065	256.40491	262.85149	270.8513	279.56104	288.7993	298.40564	309.74242
	1.2E-4	234.20973	234.93918	234.47398	234.10873	233.5097	234.26857	234.35093	234.48534	234.73679	235.45416	235.70279	236.69855	238.50742	241.53048	245.7875	250.71284	256.60951	263.20056	271.18142	279.69062	289.12702	298.43703	309.92645
	1.21E-4	234.70919	235.31815	235.06636	234.41112	233.99142	234.52846	234.75039	234.97836	235.04686	235.72447	236.17812	237.04219	238.6631	241.94021	246.14578	250.93964	257.00279	263.34092	271.37577	279.8703	289.33735	298.90886	310.09191
	1.22E-4	234.80824	235.45908	235.04755	234.64941	234.10549	234.82499	234.96419	235.18083	235.12214	235.90494	236.22895	237.22692	238.82729	241.99852	246.16551	251.19875	256.95904	263.47916	271.41516	279.77745	289.37343	298.97719	310.3827
	1.23E-4	234.91628	235.15951	234.95023	234.64163	234.14868	234.90668	235.20403	235.23858	235.23507	235.7124	236.1388	237.17533	238.78097	242.13728	246.41544	251.22717	257.19906	263.67947	271.73069	280.10503	289.54517	298.96352	310.7117
	1.24E-4	234.79197	235.03729	234.75788	234.42044	233.97812	234.58336	234.94251	235.33581	234.84636	235.60393	236.20437	237.23821	238.90434	242.18008	246.36751	250.81944	257.14261	263.76337	271.79213	280.308	289.8814	298.96748	310.63508
	1.25E-4	234.43817	234.66307	234.41389	234.04749	233.51374	234.34612	234.79226	234.81909	234.40074	235.35509	235.82577	236.79127	238.47238	241.89637	246.06954	251.23661	257.1941	263.96851	271.77883	280.14933	289.95956	299.20418	310.84933
	1.26E-4	233.7051	234.21487	233.95478	233.80139	233.16248	233.97178	234.24246	234.56228	234.28558	234.88727	235.53475	236.6351	238.30258	241.57806	246.26096	251.05574	257.29578	263.91709	272.03741	280.31306	290.16453	299.34103	310.91891
	1.27E-4	233.40251	233.77941	233.65452	233.33454	232.76348	233.57422	234.16319	234.13672	234.01848	234.6362	235.13419	236.36992	238.27601	241.53878	246.13735	251.1425	257.27447	264.11704	272.0492	280.53117	290.25094	299.45297	311.14523
	1.28E-4	233.00902	233.45562	233.38231	233.23746	232.59123	233.6158	233.91828	234.04664	233.75826	234.58649	235.29229	236.28791	238.25053	241.60002	246.3564	251.34353	257.53165	264.30163	272.28066	280.89033	290.55737	299.98437	311.2322
	1.29E-4	233.46867	233.94197	233.51107	233.21295	232.92825	234.01009	234.09525	234.29681	234.39059	234.85938	235.52113	236.88075	238.61834	242.10158	246.64824	251.91781	258.01128	264.62699	272.90495	281.25314	290.98719	300.15825	311.69483
	1.3E-4	234.21716	234.77242	234.27187	234.40546	233.75472	234.38562	234.88576	235.1259	235.09911	235.72677	236.31876	237.62848	239.27427	242.97906	247.5417	252.27392	258.66135	265.23515	273.4162	281.73301	291.45725	300.53092	312.13869
	1.31E-4	235.38976	235.7671	235.46264	235.4432	234.81307	235.71092	236.06846	236.33711	235.97795	236.76163	237.29078	238.5652	240.2613	243.64195	248.07173	253.16507	259.55784	265.91379	274.08053	282.39369	291.82094	301.33071	312.56945
	1.32E-4	236.77333	237.2214	236.84763	236.44266	236.01384	236.68703	237.35733	237.47855	237.32618	237.92361	238.39908	239.64155	241.5343	244.73057	249.22855	253.88602	260.32933	266.78283	274.57317	282.94023	292.43778	301.71433	313.03264
	1.33E-4	238.06717	238.51647	238.41348	238.02015	237.36932	238.25666	238.78452	238.8994	238.58233	239.19583	239.71044	240.82342	242.38419	245.66137	250.24047	254.62224	260.92159	267.44776	275.30541	283.41821	292.93921	302.06743	313.37315
	1.34E-4	239.36191	239.71356	239.42403	239.30869	238.56894	239.59179	239.82356	239.97209	239.46955	240.47665	241.09656	242.09024	243.70812	246.78253	251.07319	255.40589	261.87135	268.08332	275.93736	283.79068	293.60571	302.42191	313.90134
	1.35E-4	240.61616	240.83028	240.83828	240.49243	239.551	240.75798	240.84907	241.34896	241.04168	241.67491	242.01485	243.14629	244.56854	247.85183	251.82471	256.13285	262.56466	268.66569	276.52294	284.52847	293.95415	302.9589	314.25116
	1.36E-4	241.82923	241.93127	241.77879	241.46199	240.61227	241.6838	242.02242	242.26493	241.67408	242.41983	243.08953	244.07234	245.27648	248.73026	252.41777	256.71195	263.19017	269.38329	276.91741	285.10041	294.45669	303.64878	314.50428
	1.37E-4	242.41713	242.83954	243.10949	242.49078	241.69256	242.64886	242.98478	242.94822	242.80524	243.40219	243.6927	244.82208	246.32348	249.22596	253.36609	257.61757	263.54862	269.98359	277.26729	285.41579	294.83794	303.86456	314.81735
	1.38E-4	243.49058	243.54631	243.21778	242.99726	241.98034	242.80362	243.55873	243.41013	243.39888	243.89442	244.25027	245.36623	246.76185	249.7092	253.67083	258.14661	264.03051	270.36587	277.77613	285.83064	295.24386	304.24279	315.0424
	1.39E-4	243.33918	243.60097	243.62401	243.33967	242.54608	243.29345	243.66218	243.95022	243.62723	244.08226	244.59427	245.55462	247.07478	250.09132	254.07237	258.26627	264.26914	270.48104	278.06027	286.09553	295.45284	304.52466	315.71487
	1.4E-4	243.28264	243.63361	243.89651	243.23648	242.35019	243.21179	243.65614	244.00477	243.31184	244.29782	244.50935	245.58629	246.88268	249.88876	254.1324	258.25717	264.58836	270.61539	278.21003	286.3934	295.44044	304.71693	315.72798
	1.41E-4	242.8888	243.22961	243.1645	242.64811	241.95765	242.7384	243.29527	243.52567	243.04528	243.77613	244.09774	245.20691	246.74315	249.6544	253.74657	257.90225	264.32724	270.47358	278.00014	286.28148	295.59413	304.44605	315.85707
	1.42E-4	241.74251	242.16209	242.34782	241.54997	240.99547	241.82494	242.49629	242.59967	241.96116	243.13598	243.1902	244.39107	246.01023	249.0846	253.29869	257.76718	263.99531	270.13982	277.8425	285.97058	295.18191	304.26011	315.85936
	1.43E-4	240.58273	241.1856	241.19224	240.81363	239.96463	240.62791	241.33568	241.63722	240.94917	241.85839	242.17237	243.45704	245.07325	248.36471	252.48162	257.03845	263.4248	269.89946	277.17222	285.80101	294.81357	304.12102	315.37742
	1.44E-4	239.48551	239.72836	240.06709	239.56554	238.58201	239.40863	240.0867	240.38137	239.85586	240.8504	241.12335	242.47337	244.018	247.40155	251.67964	256.38728	262.75929	269.33539	276.73487	285.50442	294.41682	303.64378	315.27202
	1.45E-4	238.07804	238.65858	238.46562	238.14809	237.536	238.15085	238.80559	239.26757	238.89398	239.51091	239.83662	241.32952	242.9391	246.48474	250.89824	255.75701	262.2767	268.78713	276.22674	285.01718	294.25487	303.31946	314.84857
	1.46E-4	237.00626	237.54754	237.45056	236.94565	236.4704	237.11864	237.86795	238.15895	237.80806	238.41529	238.97913	240.17594	242.17348	245.88179	250.24711	255.11177	261.80473	268.25567	275.94045	284.54591	293.77751	303.09185	314.44382
	1.47E-4	236.14529	236.61834	236.58285	236.15511	235.34818	236.35329	236.81011	237.25077	237.02247	237.7742	238.25342	239.4468	241.35481	245.09866	249.63026	254.65046	261.27979	267.83882	275.74917	284.25578	293.71355	302.73182	313.94805
	1.48E-4	235.43216	236.03375	236.16833	235.45365	234.68818	235.47711	236.44098	236.68295	236.35832	237.10734	237.73563	239.0512	240.71794	244.86601	249.09124	254.18503	261.01416	267.50152	275.42906	283.91653	293.45539	302.57001	313.95633
	1.49E-4	235.01609	235.6681	235.35485	234.96318	234.38602	235.0611	235.71254	236.23396	235.69161	236.65133	237.20348	238.70318	240.5087	244.29599	249.02513	254.08772	260.82551	267.35552	275.43257	283.81306	293.30683	302.24523	313.96398
	1.5E-4	234.5934	234.8932	235.07653	234.7469	234.27767	234.62968	235.47252	235.92446	235.5719	236.29254	236.58599	238.27774	240.22686	244.07793	248.84261	253.81333	260.77836	267.29857	275.11248	283.74477	293.14427	302.21322	313.90357
	1.51E-4	234.39736	234.70753	234.8458	234.36304	233.64226	234.44697	234.97034	235.40096	234.99206	235.93955	236.25474	237.73364	240.04026	243.66605	248.55928	253.69794	260.3019	267.18121	275.09238	283.56176	293.22997	302.00019	313.72739
	1.52E-4	233.98849	234.69267	234.5658	234.03433	233.41184	234.21941	234.40121	234.87562	234.76161	235.59758	235.73218	237.25031	239.46886	243.41453	248.26203	253.19119	260.27454	267.0844	275.12859	283.401	293.0662	301.94776	313.63135
	1.53E-4	233.25621	234.06715	233.98576	233.24995	232.72181	233.33667	233.54923	234.17331	234.0263	234.67108	235.00774	236.44086	238.72249	242.95087	247.70721	252.64334	259.75037	267.00852	274.84835	283.24309	292.82764	301.82527	313.33991
	1.54E-4	232.207	232.7216	232.64689	232.19235	231.55125	232.41061	232.64697	233.36712	232.92446	233.68372	234.21488	235.79154	237.76896	242.13988	247.05698	252.31833	259.35002	266.30833	274.55957	282.85735	292.65992	301.71666	313.19623
	1.55E-4	230.72803	231.64796	231.42151	230.90082	230.23014	231.03936	231.42189	231.96419	231.66312	232.47992	232.94619	234.45089	236.92091	241.35058	246.17337	251.71779	258.93633	265.922	274.03794	282.47637	292.33536	301.24918	312.66798
	1.56E-4	229.05219	229.96459	229.75152	229.1362	228.81428	229.42033	229.92382	230.2446	230.07694	230.93891	231.73452	233.26615	235.40441	240.09202	245.3619	250.82395	258.06181	265.07147	273.20243	281.84552	291.92664	300.74671	312.25357
	1.57E-4	227.60323	227.95991	228.02664	227.16692	226.82925	227.69047	228.19746	228.51894	228.04973	229.44967	229.93472	231.42795	234.15256	238.82138	244.13233	249.88815	257.02256	264.31692	272.5189	280.95936	291.17905	300.17697	311.84956
	1.58E-4	225.43659	226.4137	226.00885	225.57698	224.85314	225.89445	226.4191	226.98459	226.71271	227.65669	228.20693	229.95472	232.73873	237.66382	242.90967	248.76456	256.13586	263.42947	271.83716	280.40537	290.73066	299.63291	311.38456
	1.59E-4	223.59153	224.47105	224.40408	224.01367	223.29435	224.3443	224.76182	225.38984	224.86942	226.30275	226.64383	228.50279	231.20703	236.19082	241.85298	247.76948	254.96562	262.27203	271.10934	279.82529	290.10204	298.93646	310.67958
	1.6E-4	221.89515	222.3906	222.53271	221.99782	221.38621	222.57647	222.80148	223.59345	223.38628	224.34221	225.07454	227.00338	229.53677	234.68186	240.65371	246.3915	253.91784	261.49183	270.28369	278.96439	289.26627	298.31383	310.23525
	1.61E-4	219.9681	220.95022	220.98645	220.47187	219.94084	220.90135	221.42428	221.92749	221.66366	222.72686	223.59769	225.70004	228.40891	233.37816	239.54213	245.82799	253.15301	260.68762	269.40342	278.16662	288.62047	297.88398	309.58415
	1.62E-4	218.66669	219.54881	219.42747	218.94667	218.58618	219.52241	219.9011	220.55646	220.56809	221.69643	221.93394	224.46412	227.22157	232.22239	238.54776	244.84679	252.39024	260.1549	268.96028	277.62986	288.29456	297.20273	309.49706
	1.63E-4	217.60094	218.04442	218.09954	217.63023	217.22625	218.20428	218.40818	219.41394	219.20676	220.20866	220.76537	223.03684	226.28286	231.10613	237.55597	244.22494	251.51147	259.2413	268.3549	277.11768	287.9125	296.75862	308.73635
	1.64E-4	216.08923	216.99144	216.84346	216.15131	215.95385	217.03196	217.19465	218.0963	217.99173	219.29429	219.53544	221.99348	225.07211	230.35155	236.88445	243.47808	251.04372	258.70896	267.80546	276.72495	287.09393	296.59639	308.40888
	1.65E-4	215.01598	215.61374	215.70926	215.12606	214.99166	216.07697	216.23099	217.18434	216.91301	218.30945	218.75926	221.11289	224.19737	229.35064	236.12123	242.89663	250.46916	258.18218	267.2975	276.36004	286.72061	296.05131	307.98061
	1.66E-4	214.32052	214.62891	214.7957	214.307	213.95472	215.05724	215.57358	215.97535	216.20139	217.21089	217.75957	220.18961	223.43114	228.89939	235.63923	242.3129	249.93146	257.79573	266.85866	276.15981	286.57671	295.92267	308.23521
	1.67E-4	213.41165	213.92833	214.08806	213.44358	213.26374	214.38709	214.79468	215.4233	215.36666	216.40382	217.18045	219.69923	222.61526	228.49033	235.0496	241.71802	249.54597	257.4109	266.76974	275.7447	286.02708	295.79052	307.46321
	1.68E-4	212.74849	213.14813	213.40882	213.05112	212.65512	213.38476	213.93911	214.71255	214.62962	215.82289	216.4262	218.71308	222.41936	227.73168	234.49886	241.21457	249.37691	256.91385	266.25835	275.65244	285.92328	295.51735	307.31424
	1.69E-4	212.4831	213.05601	212.99407	212.68604	212.01364	212.97741	213.39015	214.14294	213.92236	215.26891	215.95295	218.50087	221.70975	227.39942	233.95643	240.97588	248.94283	256.9632	265.89578	275.49438	285.44528	295.23633	307.15624
	1.7E-4	212.36778	212.35884	212.54431	211.81871	211.4675	212.67746	213.11945	213.66354	213.52219	214.91853	215.63973	218.04459	221.39922	227.14143	233.59906	240.51859	248.96849	256.85598	265.58219	275.17277	285.50325	295.01779	307.10651
	1.71E-4	211.88895	211.70868	212.02561	211.67291	210.78926	212.1367	212.40118	213.32661	213.21123	214.36246	215.04902	217.74477	221.16468	226.80117	233.50583	240.31501	248.57018	256.73112	265.51345	274.87363	285.4172	294.7887	306.69387
	1.72E-4	211.32826	211.78207	211.65782	211.17653	210.46772	211.8947	212.13041	212.93142	212.80405	213.87822	214.58219	217.20639	220.75969	226.46684	233.28606	240.30592	248.3079	256.38926	265.30139	274.60477	284.99468	294.66856	306.57557
	1.73E-4	210.97675	211.05097	211.34556	210.59105	210.04707	211.43248	211.75716	212.45784	212.57381	213.4891	214.52834	216.86281	220.05625	225.96236	233.10535	239.84655	247.8305	256.02262	265.03923	274.49654	284.66241	294.41066	306.54492
	1.74E-4	210.43953	210.53968	210.8179	210.32993	209.6772	210.97529	211.2167	212.33812	211.73694	213.04958	213.82571	216.4816	219.62223	225.67397	232.55399	239.61459	247.64097	255.81073	265.00132	274.40953	284.63918	294.2591	306.42617
	1.75E-4	210.15261	210.32632	210.28465	209.77775	209.66093	210.60843	210.87966	211.64136	211.42797	212.63328	213.70758	216.01486	219.60347	225.52922	232.44124	239.51548	247.55112	255.59089	264.61097	274.16721	284.49467	294.33211	306.32313
	1.76E-4	209.5491	209.75717	209.96224	209.47508	209.00616	209.95662	210.68782	211.22747	211.12371	212.58213	213.16062	215.76115	219.26431	225.27515	231.99392	239.19883	247.34115	255.60922	264.76542	273.88134	284.27684	294.11993	306.05075
	1.77E-4	209.18944	209.40306	209.14189	208.97986	208.78515	209.4571	210.11787	210.79373	210.60935	211.91284	212.71123	215.37682	219.16114	225.03799	231.74158	238.72473	247.2082	255.27654	264.57747	273.76753	284.28935	293.93784	306.27488
	1.78E-4	208.83227	209.24058	208.89852	208.7732	208.45847	209.14276	209.82512	210.83499	210.35593	211.65185	212.69717	214.95749	218.88429	224.95088	231.57353	238.57546	247.0344	255.24127	264.45813	273.91484	284.34388	293.7842	306.10583
	1.79E-4	208.73186	209.15851	208.98817	208.71265	208.10544	209.06746	209.55401	210.39301	209.95445	211.47143	212.458	214.98472	218.59891	224.54218	231.50303	238.51683	247.3377	254.99531	264.11842	273.8986	284.24176	293.85863	305.94581
	1.8E-4	208.49548	209.00022	208.71511	208.01539	208.38047	208.74177	209.33905	210.11869	209.91251	211.47235	212.22317	214.88467	218.61657	224.26508	231.58822	238.26878	247.14545	255.15258	264.33945	273.76774	284.17657	294.16043	305.95837
	1.81E-4	208.34226	208.86661	208.71496	207.9761	208.11806	208.48563	209.26274	209.621	209.88775	211.16644	212.14855	214.43407	218.36962	224.03097	231.33104	238.48029	246.96643	255.08162	264.09847	273.86095	284.32741	293.90395	305.85182
	1.82E-4	208.06316	208.64504	207.90709	207.53498	207.62297	208.13366	208.90272	209.55601	209.34854	210.81623	211.7151	214.18543	218.13055	224.16151	231.35598	238.53682	246.89734	255.26339	264.18687	273.57188	284.1869	293.70806	306.00215
	1.83E-4	207.39819	207.8733	207.51984	207.33182	207.08016	207.64415	208.22215	208.91428	208.91472	210.20113	211.27032	213.85624	217.74364	223.83216	231.22487	238.10083	246.70197	255.10151	264.12828	273.7488	284.12003	293.73458	305.58084
	1.84E-4	206.56358	207.34265	206.89476	206.67923	206.06402	206.66414	207.39572	208.29717	208.03551	209.55697	210.6234	213.25963	217.08902	223.35437	230.88353	237.83291	246.5268	254.82473	263.90285	273.54213	284.16874	293.78311	306.05411
	1.85E-4	205.67324	205.92219	205.8778	205.31291	205.26623	206.13212	206.40843	207.28907	207.23947	208.46128	209.98844	212.85798	216.78381	222.84021	230.32142	237.67882	246.21618	254.72606	263.87855	273.53751	283.95809	293.46937	305.77507
	1.86E-4	204.58279	205.05294	204.98717	204.25957	204.16368	204.98705	205.45397	206.42444	206.40298	207.73736	209.1208	212.08406	215.99005	222.47769	229.95789	237.36639	245.98713	254.44644	263.8007	273.35239	284.06602	293.40647	305.67334
	1.87E-4	203.74817	203.68956	203.78377	203.35258	203.28946	204.09559	204.4327	205.56895	205.34907	206.57253	208.00345	210.96397	215.16579	221.93758	229.47428	237.00483	245.61566	254.3959	263.66192	273.0277	283.9188	293.16779	305.52755
	1.88E-4	202.99247	203.04897	202.63428	202.486	202.13142	203.24109	203.73376	204.45421	204.33504	205.78843	207.62092	210.37228	214.69728	221.31299	229.22086	236.82279	245.48765	254.22821	263.5071	273.04916	283.71672	293.07749	305.42196
	1.89E-4	201.85489	201.70823	201.98315	201.73468	201.13976	201.96063	202.72627	203.48685	203.43522	204.97912	206.66022	209.52694	214.04816	221.10629	228.74299	236.74139	245.29388	254.10293	263.0961	272.71412	283.65989	293.1441	305.24605
	1.9E-4	201.11158	200.95128	200.86124	200.60307	200.39515	201.15256	201.85049	202.76016	202.69314	203.99317	206.06545	209.00558	213.37975	220.2723	228.24529	236.21879	245.09275	253.5308	263.01407	272.62799	283.34227	293.0423	305.32277
	1.91E-4	199.80835	200.37702	200.26892	199.79473	199.67035	200.29528	200.69505	201.89194	202.08333	203.21161	205.30525	208.38892	212.9746	220.04732	228.1138	235.83787	244.82666	253.30473	262.59203	272.33846	283.27128	292.93499	304.97847
	1.92E-4	199.04296	199.42813	199.24075	198.80987	198.64416	199.70441	200.15792	201.42796	201.4828	202.56946	204.56112	207.97399	212.28382	219.65444	227.86229	235.61962	244.49432	253.01083	262.46689	272.40625	283.01378	292.8245	304.99491
	1.93E-4	198.70771	198.79756	198.5839	198.03176	198.01345	199.21068	199.77063	200.48131	200.75128	202.14456	204.10298	207.31764	212.20559	219.32201	227.68805	235.45292	244.43668	252.99915	262.48424	271.98377	282.99041	292.99518	305.01734
	1.94E-4	198.08264	198.15549	198.21646	197.58666	197.42391	198.65097	199.10201	200.31798	200.43005	201.75646	203.65768	207.25933	211.7887	219.0278	227.41856	235.26887	244.07062	252.76026	262.22192	272.20832	282.92837	293.01337	304.96993
	1.95E-4	197.70666	197.90238	197.66147	197.09572	197.34575	198.46086	198.84164	199.66829	200.17914	201.34794	203.35714	206.78191	211.52224	218.73279	227.27391	235.24938	244.09666	252.65199	262.31232	272.08867	282.80272	292.79521	305.08492
	1.96E-4	197.47102	197.44145	197.32785	196.8041	197.0812	197.77873	198.55564	199.58512	200.02146	201.14832	202.80487	206.97049	211.4393	219.01428	227.13698	235.45012	244.05796	252.75674	262.18468	272.36409	282.74506	292.83263	304.91143
	1.97E-4	197.16379	197.63877	197.33294	197.09381	196.73096	197.76663	198.50829	199.38362	199.80076	201.05628	202.82075	206.45831	211.56028	218.64083	226.77387	235.07519	244.00411	252.62263	262.14893	272.16569	282.82187	292.88088	304.78753
	1.98E-4	197.51169	197.95881	196.9127	196.8739	196.93405	197.7335	198.63378	199.23641	200.12679	201.12913	202.96292	206.77032	211.32809	218.67149	227.07072	235.10143	243.93732	253.07163	262.34336	272.17901	282.91105	292.54572	304.69289
	1.99E-4	197.36206	197.69284	197.47286	197.13145	196.64353	197.61188	198.73657	199.19509	199.90809	201.21066	203.24524	206.8013	211.52291	218.59867	226.92751	235.14676	244.05901	253.22766	262.46423	272.09474	282.84805	292.80855	304.80721
	2.0E-4	197.78225	197.88682	197.44253	197.04114	196.81614	197.76876	198.81633	199.34882	199.86341	201.09623	203.37725	206.97778	211.44349	219.02202	226.92548	235.09627	244.00987	252.99999	262.35889	272.26917	283.10553	292.75011	304.66883
	2.01E-4	197.9358	198.25722	197.91846	196.83114	196.82451	197.57003	198.68749	199.2414	199.68332	201.37343	203.00086	206.53361	211.37638	218.97348	227.27767	235.24122	244.0155	252.93355	262.54466	272.37534	283.1904	293.01796	304.67256
	2.02E-4	197.56173	197.88975	197.22419	197.03376	196.54382	197.49423	198.59468	199.24011	199.58546	200.73094	203.38655	206.41242	211.04523	218.59213	227.13772	234.97284	244.19995	252.69805	262.2499	272.17343	282.91297	293.02085	304.74578
	2.03E-4	197.18507	197.45097	196.96708	196.48057	196.39519	197.17514	197.84018	198.45138	199.17847	200.44369	202.8427	206.33473	210.84439	218.65955	226.85336	234.72013	243.99757	252.8576	262.23992	271.91942	282.93414	292.85801	304.69018
	2.04E-4	196.57151	196.73308	196.32242	195.979	195.66628	196.32139	197.26713	198.61388	198.48126	199.82814	202.14292	205.83713	210.68275	218.30675	226.9411	235.00808	243.9903	252.64206	262.16856	271.86098	283.00337	292.62727	304.5189
	2.05E-4	195.34112	195.71591	195.21474	194.8338	194.44602	195.82244	196.38516	197.10918	197.75006	198.77031	201.65753	205.36309	210.16396	217.79142	226.53514	234.7007	243.8872	252.37433	262.18247	271.91206	282.78623	292.56053	304.7056
	2.06E-4	194.5371	195.02158	194.43474	193.89811	193.51641	194.62367	195.46886	196.3499	196.6083	198.02138	200.63371	204.51551	209.61495	217.30273	226.19959	234.23293	243.69145	252.64985	262.11492	271.64035	282.52361	292.49114	304.5621
	2.07E-4	193.32176	193.39447	192.93141	193.03074	192.34452	193.92318	194.27287	195.17257	195.76646	197.03807	200.07873	203.70994	209.15857	216.856	225.96157	233.98735	243.18623	252.24877	261.98118	271.45742	282.66031	292.3479	304.4628
	2.08E-4	192.09998	192.4687	192.12984	191.97593	191.41226	192.73369	193.34355	193.99608	195.19419	196.18097	198.99179	203.05198	208.52916	216.4193	225.74702	233.89309	243.2847	252.13745	261.8165	271.45724	282.30745	292.36807	304.24388
	2.09E-4	191.35841	191.39203	191.25008	191.03289	190.6534	191.64281	192.08683	193.52592	193.93874	195.84678	198.56033	202.32303	208.23171	216.01622	225.37917	233.64677	242.95881	251.82771	261.7009	271.1916	282.30858	292.11679	304.39037
	2.1E-4	190.3466	190.84989	190.6505	190.07639	189.78403	190.90001	191.74056	193.09665	193.92932	194.81309	197.92568	201.90563	207.55544	215.77603	224.99689	233.40633	242.89814	251.77973	261.69182	271.24944	282.31788	292.30706	304.03165
	2.11E-4	189.99085	190.60179	190.10058	189.357	189.67023	190.51339	191.43476	192.61917	193.34788	194.69419	197.66036	202.00812	207.50542	215.55892	224.65623	233.36658	242.90766	251.64765	261.66588	271.40749	282.18422	292.21366	304.08207
	2.12E-4	189.73292	190.15187	190.1244	189.66261	189.19471	190.47509	191.23867	192.46474	193.00065	194.69263	197.54408	201.71289	207.54017	215.49896	224.69852	233.1756	242.84575	251.65285	261.43964	271.15984	282.23896	292.40645	304.10661
	2.13E-4	189.38702	189.87638	189.98392	189.27555	189.25067	190.61617	190.83432	192.1777	192.79298	194.43306	197.40653	201.27739	207.12813	215.43724	224.5791	233.14688	242.78482	251.68301	261.38759	271.0964	282.17922	292.23603	304.01861
	2.14E-4	189.37011	190.02686	189.8913	189.28779	189.15599	190.10501	190.96757	192.44895	192.71232	194.45349	197.33652	201.51399	207.25865	215.53746	224.3795	232.82051	242.64364	251.5887	261.43655	271.29614	282.34489	291.85874	303.96586
	2.15E-4	189.75718	189.9014	190.11875	189.21727	189.32645	190.33932	191.09986	192.47626	192.99595	194.48367	197.33995	201.59208	207.10318	215.07152	224.52806	233.16513	242.54806	251.746	261.47375	271.1809	282.37316	291.90699	304.20879
	2.16E-4	189.79635	190.26789	190.31056	189.2688	189.34171	190.45231	191.28477	192.23003	193.28824	194.91915	197.31584	201.62429	207.4261	215.64303	224.39579	233.16128	242.39347	251.44521	261.47381	271.165	282.20051	291.91468	304.178
	2.17E-4	190.21628	190.33741	190.58428	189.85477	189.4455	190.5484	191.67573	192.28195	193.18275	194.77051	197.52957	201.74099	207.16189	215.30767	224.54164	233.34561	242.40027	251.43678	261.45449	271.22669	282.29456	292.05149	304.17369
	2.18E-4	189.86725	190.6411	190.51415	189.95595	189.79779	190.4499	191.92776	192.41587	193.35479	194.80712	197.48154	201.7897	207.35157	215.33901	224.45181	233.02282	242.34478	251.44118	261.36302	271.20252	282.50287	292.14717	304.23305
	2.19E-4	189.83365	190.95004	190.48052	189.78081	190.16339	190.34156	191.97152	192.70656	193.2598	194.74508	197.40884	201.78196	207.35692	215.29733	224.46405	233.12438	242.40402	251.42674	261.30641	271.19203	282.21385	292.03861	304.09331
	2.2E-4	190.53362	190.8292	191.08375	190.10454	189.98487	190.5113	191.90257	192.56565	193.63178	195.0894	197.89666	201.73537	207.15803	215.46601	224.8121	232.96267	242.61344	251.48119	261.77513	271.37921	282.18165	292.03826	304.21573
	2.21E-4	190.17625	191.11289	191.25597	190.18175	190.20304	190.67294	191.85163	192.75865	193.58657	195.40853	197.78718	202.33374	207.31147	215.57189	224.56923	233.35133	242.55293	251.47408	261.39284	271.32549	282.10361	291.73188	304.04203
	2.22E-4	190.59915	191.42659	191.12152	191.03214	190.54433	190.88784	192.10094	192.89927	194.07695	195.59795	198.22224	202.43246	207.55624	215.53821	224.81652	233.08998	242.42297	251.38003	261.39829	271.23049	282.23064	291.60735	304.02136
	2.23E-4	191.0141	191.5875	191.55431	190.97331	190.48998	191.43259	192.78451	192.91032	194.15364	195.73219	198.34665	202.64237	207.75241	215.57868	224.81339	233.21542	242.63388	251.29251	261.38641	271.33934	282.27015	291.65811	304.11505
	2.24E-4	191.16551	192.00475	191.60752	191.35128	190.82273	191.53588	192.82431	193.24447	194.26023	195.80319	198.31908	202.63568	207.64395	215.90372	225.12345	233.50071	242.46877	251.46219	261.47453	271.17065	282.30261	291.83208	304.09533
	2.25E-4	191.39148	192.17127	191.95093	191.66075	191.05647	191.55842	193.24436	193.2907	194.6173	195.82595	198.24532	202.84822	207.66734	215.83901	224.91332	233.23582	242.67717	251.25152	261.60717	271.30324	282.05056	292.0745	304.16519
	2.26E-4	191.54136	192.01594	191.97959	191.35759	190.99245	191.68281	193.10975	193.35161	194.1873	195.68866	198.35229	202.92302	207.76255	215.66553	224.88508	233.15223	242.7573	251.594	261.60196	271.56774	282.36058	291.88248	304.43304
	2.27E-4	191.21714	192.18472	191.73468	191.52804	190.81765	191.63387	193.01686	193.20965	194.39411	195.85262	198.52224	202.70958	207.86133	215.93481	224.78841	233.31548	243.00738	251.46361	261.79061	271.40497	282.25914	291.98974	304.43681
	2.28E-4	191.26499	191.8612	191.71742	190.99627	190.65139	191.58131	192.7832	193.06722	194.29457	195.56057	198.27109	202.65863	207.85209	215.70607	224.89967	233.17878	242.97218	251.72129	261.73768	271.47396	282.30745	291.95787	304.47503
	2.29E-4	190.85944	191.68122	191.20686	190.6207	190.23709	191.14163	192.41474	192.783	194.3727	195.21808	198.21451	202.466	207.47684	215.57525	224.92835	233.1665	242.97321	251.81324	261.57344	271.48276	282.45196	291.80397	304.00933
	2.3E-4	190.17334	190.7643	190.72185	190.30107	189.74477	191.01921	192.20348	192.19295	193.45528	194.62481	197.65826	202.10808	207.48346	215.56654	225.19552	233.10819	242.89054	251.63163	261.60802	271.37065	282.41561	291.9133	304.12254
	2.31E-4	189.76667	190.02525	189.84074	189.59154	189.48045	190.36153	191.42085	191.80478	192.61861	194.38276	196.98374	201.84465	207.32433	215.43096	224.90582	233.13745	242.79142	251.55788	261.70999	271.17973	282.67154	291.95728	304.15393
	2.32E-4	189.1498	189.56591	189.4989	189.20436	188.88805	189.90172	190.93112	191.54672	192.27722	193.8825	197.04046	201.32736	207.30371	215.27456	224.75189	233.2959	242.68193	251.6716	261.7556	271.20298	282.59051	292.04097	304.2709
	2.33E-4	188.62263	189.11382	189.29879	188.59298	188.42349	189.42649	190.52959	191.15358	192.02941	193.48877	196.55893	201.28597	206.88069	214.9025	224.56622	233.22567	242.67357	251.44164	261.68061	271.08392	282.39276	292.02943	304.06968
	2.34E-4	188.13806	188.75764	188.39469	188.29499	187.74052	188.5831	189.9817	190.78593	191.76427	193.24999	195.98105	200.90291	206.82306	214.79544	224.3953	233.02644	242.62357	251.53513	261.59806	271.30212	282.48278	292.06068	304.11425
	2.35E-4	187.8881	188.43272	188.34339	187.96153	187.48297	187.9996	189.57309	190.3276	191.31234	193.02054	195.91166	200.56331	206.51972	214.95903	224.19547	232.91482	242.56374	251.39852	261.69102	271.14769	282.5513	292.04308	303.9327
	2.36E-4	187.31022	188.14155	187.63494	187.52117	187.13604	187.49084	189.29279	189.78817	190.67716	192.93754	195.47393	200.44416	206.34038	214.53639	224.16493	232.95995	242.57333	251.43009	261.55039	271.20248	282.41199	292.06033	304.06123
	2.37E-4	186.94882	187.63863	187.42562	186.88121	186.64805	187.23451	188.65046	189.49631	190.50853	192.51969	195.41909	199.88062	206.15484	214.28273	224.07219	232.72885	242.23003	251.34751	261.51728	271.10965	282.36972	292.27366	303.98372
	2.38E-4	186.31105	186.75094	186.91413	186.41306	186.20757	186.76272	7 days, 20:03:00	189.23981	189.88093	192.0185	194.54173	199.95558	205.92272	214.2077	223.94218	232.59211	242.33624	251.21427	261.50642	271.11475	282.31655	291.98121	304.12812
	2.39E-4	186.01305	186.39333	186.45929	186.10996	185.858	186.43155	187.88002	188.35732	189.75644	191.22169	194.56601	199.45502	205.50332	213.96252	223.67063	232.61885	242.59384	251.04096	261.4477	271.17705	282.34816	291.8884	303.9139
	2.4E-4	185.26507	185.72364	185.83722	185.56981	185.1374	185.78034	187.36806	187.97603	189.44066	191.19854	194.09931	199.39424	205.65907	213.64017	223.58535	232.81656	242.43944	251.2475	261.44449	270.96515	282.13562	291.76052	303.88939
	2.41E-4	184.93795	185.31258	185.26142	185.02204	184.85469	185.66043	187.09728	187.91572	188.84495	190.96403	193.75173	199.09866	205.33236	213.74097	223.46049	232.69252	242.58132	251.03706	261.46045	270.94225	282.5639	291.83535	303.8724
	2.42E-4	184.62275	184.92684	185.27916	184.7546	184.01039	185.27524	186.42088	187.36002	188.56305	190.46882	193.26986	198.97262	204.94085	213.63351	223.46846	232.45481	242.25616	251.10658	261.49697	271.07702	282.35717	291.73409	303.88832
	2.43E-4	184.34236	184.50527	184.63002	184.3866	183.83908	184.85119	185.75944	186.71462	188.00789	190.56329	193.00472	198.64093	204.80548	213.35572	223.74846	232.39443	242.11791	251.001	261.47041	270.97074	282.31723	292.06865	303.63323
	2.44E-4	184.47852	184.33617	184.51653	184.14429	183.31632	184.54194	185.60816	186.49211	187.94631	190.33651	193.03319	198.33746	204.60053	213.22641	223.59766	232.50688	242.23122	250.98051	261.66714	271.24581	282.37105	291.83687	303.87227
	2.45E-4	183.88585	184.04007	184.18949	183.81324	183.17375	184.4156	185.48117	186.426	187.55384	190.20951	192.7831	198.70384	204.73882	213.43388	223.46994	232.4769	242.33072	251.20073	261.47833	271.05239	282.17777	291.86773	303.94815
	2.46E-4	183.71285	183.7406	184.11805	183.47739	183.40581	183.87522	185.54991	186.38897	187.50857	189.93465	192.91446	198.51314	204.65231	213.44148	223.68443	232.37251	242.40735	251.08358	261.32736	271.31023	282.24912	291.97807	303.73116
	2.47E-4	183.41741	183.49358	183.96948	183.71051	183.11323	183.8139	185.35287	186.07186	187.51037	189.48288	192.67779	198.4054	204.72381	213.42393	223.30932	232.2413	242.48574	251.03357	261.44511	271.2174	282.259	292.23375	304.18786
	2.48E-4	183.53212	183.61502	183.84834	183.46241	182.79271	183.66814	185.38563	186.24043	187.30257	189.62301	192.7068	198.33691	204.68946	213.28975	223.34577	232.14543	242.39708	251.20891	261.51606	271.38584	282.11198	292.33489	304.01678
	2.49E-4	183.45421	183.08434	183.85995	183.16083	183.13978	183.91733	185.06129	186.0874	187.25481	189.35842	192.80003	198.1364	204.91208	213.37678	223.59119	232.25352	242.4759	251.14694	261.52649	271.385	282.35994	292.30138	304.16036
	2.5E-4	183.6334	183.37436	183.77052	183.19516	182.9215	184.07836	184.98043	186.10992	187.12173	189.31609	192.47617	198.49191	204.52561	213.3501	223.41346	232.31508	242.30864	251.28736	261.52039	271.27951	282.1903	292.13711	304.07013
	2.51E-4	183.52349	183.52885	183.65962	183.23264	183.10373	184.06661	185.11548	185.77749	187.13258	189.56202	192.58986	198.32935	204.79445	213.29938	223.50432	232.36714	242.10382	251.19092	261.46281	270.91692	282.15322	292.28967	304.14289
	2.52E-4	183.33782	183.55623	183.57441	183.22064	183.07952	183.83004	185.38907	185.69358	187.12098	189.62298	192.64357	198.23175	204.26352	213.14879	223.34269	232.29806	242.079	251.12292	261.32459	271.11843	282.0391	291.96505	304.07384
	2.53E-4	183.59855	183.56674	183.81541	183.33014	183.06757	184.09906	185.33347	186.15438	187.11736	189.79692	192.42337	198.3234	204.23262	213.16825	223.22697	232.01744	241.96103	250.96404	261.40358	270.8043	281.94451	292.15698	304.0474
	2.54E-4	183.78419	183.56188	183.98387	183.40604	183.36472	183.99547	185.37308	185.95135	187.01686	189.41579	192.27928	198.14448	204.10851	212.69216	222.99899	232.09638	241.89919	250.69436	261.15824	270.64556	281.93395	292.0528	303.8546
	2.55E-4	183.39965	183.77448	183.76334	183.40925	183.00668	184.15119	185.17897	185.75398	7 days, 19:22:00	189.23124	192.51903	198.33988	204.17606	213.03103	222.90005	232.15668	241.88379	250.68773	261.25836	270.94744	282.10995	291.92339	303.95468
	2.56E-4	183.79808	183.2619	183.72161	183.31612	182.8247	183.92295	185.25368	185.52338	186.72051	189.37824	192.13496	197.86314	203.92852	212.72628	222.82018	232.1168	241.87934	250.78378	260.94882	270.81643	281.85581	291.93798	303.63208
	2.57E-4	183.30552	183.35074	183.61377	183.18746	182.64706	183.42817	184.9086	185.47031	186.86275	189.14074	192.07026	197.94219	203.8148	212.81642	222.82703	231.41312	241.59881	250.63125	261.24431	270.68528	281.9415	291.75474	304.02192
	2.58E-4	182.93096	183.08667	183.35242	182.87265	182.44649	183.40081	184.68672	184.99535	186.33566	189.17409	191.3195	197.35928	203.6014	212.5833	222.46102	231.22775	241.74944	250.71183	260.97289	270.56459	281.78689	291.91572	303.75477
	2.59E-4	182.3269	182.53348	182.74673	181.99358	182.09837	182.70615	184.09397	184.89208	185.97541	188.37506	191.31881	197.13849	203.28462	212.32544	222.39921	231.23586	241.50004	250.44514	260.86025	270.64123	281.78507	291.93991	303.75764
	2.6E-4	182.04675	181.70716	181.91605	181.40147	181.1433	182.23085	183.34972	184.13455	185.45949	187.83948	190.90971	196.80021	203.30216	212.26043	222.45982	231.33537	241.46858	250.39822	260.75441	270.42111	281.51372	291.84943	303.84816
	2.61E-4	180.95713	181.1166	181.16085	180.62899	180.53354	181.65609	182.91494	183.36359	184.8854	187.47707	190.36875	196.29283	202.94263	212.03697	222.05983	231.10878	241.52488	250.2519	260.62829	270.42836	281.50737	291.52292	303.78921
	2.62E-4	180.10509	180.31449	180.6633	179.93509	179.73062	181.05032	182.21875	182.92632	184.1968	186.84039	189.77799	196.2296	202.47938	211.8672	221.99317	230.78373	241.28817	250.21153	260.87459	270.56369	281.51138	291.69828	303.6894
	2.63E-4	179.39346	179.86216	179.80347	178.95239	179.14234	180.35428	181.44849	182.401	183.72074	186.17769	189.35544	195.48086	202.25013	211.23307	221.59992	230.69695	241.19492	250.06172	260.56053	270.53763	281.51822	291.67732	303.58542
	2.64E-4	178.84241	179.14625	179.23523	178.33444	178.45868	179.64767	181.15901	181.74764	183.12488	185.76608	189.07885	195.31176	202.09697	211.23346	221.58277	230.4399	241.12251	250.2711	260.4406	270.47514	281.33223	291.48265	303.59899
	2.65E-4	178.11196	178.84599	178.51671	178.23909	177.73373	179.06681	180.42021	181.12851	182.69864	185.54698	188.49124	194.6448	201.83239	210.92605	221.4697	230.65289	241.1391	250.10439	260.48561	270.58811	281.19854	291.44841	303.76179
	2.66E-4	177.75141	178.15268	178.02504	177.80448	177.61778	178.72646	180.11629	180.77576	182.32548	185.16671	188.33855	194.83828	201.48018	210.84065	221.44665	230.54757	240.892	250.11309	260.29636	270.19956	281.34341	291.32469	303.61253
	2.67E-4	177.40521	177.61543	177.59511	177.08747	177.33971	177.8838	179.66276	180.51268	181.95468	185.00018	187.73909	194.67058	201.25302	210.63599	221.25684	230.70679	241.03212	250.06393	260.23108	270.18944	281.53369	291.37257	303.82331
	2.68E-4	176.86379	177.43042	177.11632	177.12441	176.64385	177.65474	179.69627	180.02621	181.68758	184.73336	187.34022	194.38714	201.02555	210.79651	221.30874	230.63824	241.19124	250.10105	260.33802	270.14395	281.46815	291.29555	303.73134
	2.69E-4	176.84786	177.04029	177.23402	176.34547	176.45593	177.25125	179.36281	180.12074	181.36921	184.10871	187.19706	194.06429	201.32306	210.68222	221.25738	230.49938	241.0753	250.02111	260.32733	270.27066	281.54838	291.26745	303.61038
	2.7E-4	176.74638	176.6324	176.68939	176.38098	176.33893	176.93669	178.61168	179.63712	181.09668	183.73305	187.24606	193.78751	201.04002	210.27213	220.96322	230.73201	241.04921	250.14986	260.34894	270.28455	281.44303	291.09227	303.73747
	2.71E-4	176.4706	176.49909	176.3195	176.13614	176.26626	176.80646	178.37631	179.43809	180.86089	183.68783	187.48009	193.61905	200.99551	210.09399	221.07007	230.75006	241.09699	250.05399	260.34973	270.11573	281.32931	291.25111	303.58806
	2.72E-4	175.68559	176.30579	175.76191	175.66274	175.87784	176.12142	177.72783	179.04495	180.33102	183.26001	187.09556	193.4359	200.99206	210.20808	220.93483	230.53149	241.257	249.88814	260.22555	270.01277	281.30931	291.07212	303.59575
	2.73E-4	175.20831	175.77317	175.03694	175.26957	174.994	176.1085	177.25926	178.66404	179.88845	182.99581	186.68595	193.52921	200.97115	210.23346	221.12844	230.46629	240.96123	249.87085	260.39366	270.24104	281.41471	291.39087	303.76866
	2.74E-4	174.59648	175.18194	174.57737	174.40494	174.70296	175.4406	177.10577	178.28708	179.4782	182.37349	186.33808	193.11295	200.5356	210.1463	220.83869	230.21467	240.96912	249.75007	260.38877	270.2515	281.36516	291.2004	303.81018
	2.75E-4	173.93857	174.36738	174.06295	173.64668	173.69457	174.58354	176.2959	177.72046	179.05107	181.99817	186.18064	192.67804	200.36429	210.00927	220.93071	230.31539	240.8342	249.81135	260.23755	270.234	281.21867	291.18481	304.01529
	2.76E-4	173.08386	173.65053	173.59163	173.24677	172.91533	174.08645	175.72391	177.24152	178.09686	181.80218	186.05096	192.39194	200.37026	209.90786	220.78456	230.28018	240.79691	249.74001	260.2957	269.93668	281.37876	291.28084	303.65448
	2.77E-4	172.47379	172.98084	173.15433	172.44724	172.28675	173.25143	174.98553	176.42532	177.80289	181.0473	185.52758	192.18055	200.2414	210.02677	220.59136	229.93478	240.71059	249.85352	260.06564	269.95327	281.16832	291.18887	303.71282
	2.78E-4	171.94417	172.63123	172.39446	172.20802	171.69343	172.96907	174.87513	176.08657	177.59522	180.95426	185.08607	191.96147	199.57844	210.0563	220.9343	230.07895	240.8813	249.78514	260.43008	269.89353	281.44854	291.32567	303.55038
	2.79E-4	171.09941	172.22867	171.88607	171.32637	170.90175	172.45014	174.23676	175.41625	177.15205	180.47354	184.52774	191.96474	199.70395	209.74049	220.64684	230.15555	240.61981	249.80277	260.25862	269.99706	281.38778	291.19936	303.52372
	2.8E-4	171.20563	172.03709	171.42265	170.65465	170.39814	172.1522	173.48555	174.97907	176.51029	180.2501	184.24058	191.54571	199.2549	209.84219	220.72496	229.82846	240.82116	249.82337	260.39264	270.1503	281.15448	291.15809	303.91325
	2.81E-4	170.35626	170.92512	171.39551	170.52402	169.85849	171.78233	173.17229	174.45571	176.27407	180.12217	183.91536	191.51133	199.28463	209.2251	220.46311	229.80027	240.60526	249.84092	260.30852	270.08609	281.24932	291.28169	304.02889
	2.82E-4	170.13249	170.97189	170.57224	170.06821	169.68189	171.10303	172.63484	7 days, 6:14:00	175.88379	179.57818	183.67437	190.89996	198.94171	209.00859	220.36358	229.64688	240.49847	249.85129	259.98383	269.83621	281.05221	291.32223	303.80175
	2.83E-4	169.44963	170.33625	169.8649	169.61864	169.34784	170.87957	172.22229	174.11138	175.42579	179.62858	183.14732	190.79242	198.74623	208.66706	220.33076	229.77225	240.48598	249.59406	260.07585	269.80407	280.8927	291.23059	303.8112
	2.84E-4	168.75838	170.19647	169.68669	169.04906	168.83362	170.33661	171.9464	173.71107	174.99818	179.12456	182.69591	190.50791	198.67597	208.67597	220.23236	229.41427	240.70422	249.55384	259.78757	269.74705	280.79904	291.25247	303.646
	2.85E-4	168.50245	169.20362	169.05912	168.69567	168.76203	169.65639	171.44179	173.33511	174.69943	178.88516	182.57895	190.28295	198.46628	208.42726	219.88588	229.31578	240.46891	249.46986	260.00357	269.80137	280.74639	291.37993	303.38488
	2.86E-4	167.96081	169.06048	168.71646	168.44327	168.08787	169.4085	171.121	173.2293	173.92392	178.55387	182.6413	190.2473	198.51466	208.29673	219.95449	229.20277	240.52083	249.50711	259.80883	269.83832	280.89864	291.19295	303.28136
	2.87E-4	167.67329	169.07594	168.4161	167.83834	168.17061	168.79338	170.90468	172.80442	173.92595	178.28974	182.0236	189.79341	198.31253	208.15338	219.65069	229.05855	240.4934	249.26525	259.80325	269.9148	280.60704	291.11821	303.42704
	2.88E-4	167.61936	168.43868	168.27078	167.44521	167.67123	168.69033	170.67582	172.65329	173.9373	178.04331	182.30404	189.71742	197.91488	208.10188	219.51759	228.96066	240.52825	249.21871	259.73255	269.75236	280.58925	290.91439	303.13587
	2.89E-4	167.32965	168.31192	168.06519	167.63464	167.60902	168.6071	170.32574	172.17789	173.66095	177.54671	182.05258	189.68103	198.06311	208.0851	219.72167	228.80166	240.48371	249.15611	259.79373	269.75905	280.6444	291.27565	303.27014
	2.9E-4	167.46733	168.31742	168.17703	167.10798	167.50575	168.44177	170.59659	171.98681	173.78331	177.67794	182.13099	189.98728	198.01125	207.9263	219.58271	228.88816	240.18837	249.31163	259.65616	269.62618	280.80783	290.86709	303.39408
	2.91E-4	167.56541	168.31348	168.21223	167.40203	167.26156	168.4947	170.53366	171.81876	173.66028	177.40051	182.1219	189.39328	197.84456	207.94567	219.49468	228.82325	240.54141	249.17118	259.64726	269.60541	280.6997	290.94147	303.31566
	2.92E-4	167.07844	168.15134	167.82443	167.19407	167.09243	168.38901	169.91382	171.65131	173.47896	177.34928	181.88282	189.61281	197.88955	207.94999	219.27472	229.03043	240.45517	249.1085	259.48851	269.56349	280.73599	290.93403	303.29913
	2.93E-4	167.40312	168.04264	167.85808	167.22538	166.79657	168.46562	170.23419	171.61367	173.34099	177.43766	181.84095	189.40905	197.66879	208.06528	219.45086	228.83175	240.18632	249.13079	259.42596	269.64132	280.46479	291.02319	303.05516
	2.94E-4	167.41831	168.1455	167.86629	167.55325	166.74721	168.44395	170.42326	171.64862	173.22485	177.20564	181.7891	189.48701	197.66883	208.12328	219.29646	228.72493	240.24911	249.24891	259.53774	269.64956	280.65704	290.82136	303.31397
	2.95E-4	166.76201	167.97672	167.83087	167.06184	166.71648	168.35344	169.69152	171.70299	173.41902	177.37421	181.96565	189.32274	197.78529	207.83392	219.23524	228.87701	240.31534	249.48931	259.65675	269.64112	280.67346	290.88456	303.06214
	2.96E-4	166.56778	167.92853	167.16732	167.30361	166.50696	168.54618	169.67306	171.4407	173.07866	177.39836	181.93711	189.26953	197.5481	207.91394	219.4898	229.03233	240.33403	249.43416	259.42095	269.70355	280.54495	290.83832	303.12783
	2.97E-4	166.57626	168.15242	167.0679	166.85734	166.75306	168.36436	169.88626	171.12312	173.34384	177.13876	181.45278	189.3316	197.3928	207.72292	219.37204	229.08268	240.34071	249.43407	259.38833	269.82301	280.56034	290.72672	303.06724
	2.98E-4	166.50044	167.74399	166.97588	166.98243	166.45472	168.14778	169.11404	170.89887	172.8164	177.39322	181.61843	189.02828	197.32453	208.02365	219.4461	228.86417	240.14226	249.28461	259.46388	269.78701	280.59045	290.82053	302.85926
	2.99E-4	166.44133	167.40833	166.84658	166.73005	166.05095	168.06267	169.49023	170.91622	172.75095	176.78067	181.48767	188.83488	197.26677	207.7032	219.18377	228.86357	240.04588	249.28047	259.39582	269.95204	280.56608	290.67972	303.17082
	3.0E-4	165.60739	167.54143	166.45492	166.10482	166.07346	167.5991	168.90337	170.40682	172.46292	176.49115	181.34297	188.83004	197.38439	207.68481	219.25272	228.88011	240.27872	249.06878	259.64121	269.68283	280.7421	290.81393	303.15923
	3.01E-4	165.37594	166.80659	165.73185	165.72576	165.52177	167.44255	168.52533	170.02001	171.8772	175.86291	181.24739	189.10516	197.38456	207.75668	219.23786	228.73386	239.95845	248.97032	259.44115	269.85416	280.85789	290.67074	302.96563
	3.02E-4	164.88544	166.64229	165.40032	165.07865	165.03717	167.32036	168.17468	170.02135	171.97747	176.09318	180.99801	188.8709	197.14843	207.87699	219.02157	228.65671	240.02606	248.96395	259.44137	269.91991	280.59466	290.60817	303.22591
	3.03E-4	164.55575	165.99471	165.09881	164.91155	164.82471	166.37845	167.73509	169.7951	171.67383	176.01536	180.94464	188.87693	197.23154	207.39932	218.94095	228.70188	239.971	248.97712	259.50196	269.76316	280.42817	290.7167	302.96763
	3.04E-4	164.61855	165.44023	164.73281	164.65182	164.5716	166.68212	167.53226	169.43916	171.82644	175.64526	180.76704	188.89167	196.75648	207.46089	218.93001	228.71361	239.91267	249.13523	259.61444	269.66451	280.43712	290.74987	303.06587
	3.05E-4	164.02947	165.06879	164.5852	164.52654	164.28698	166.32577	167.19456	169.36771	171.2542	175.65923	180.5921	188.60955	196.67901	207.69691	218.98463	228.43123	240.0049	249.19046	259.71822	269.85559	280.69565	290.68106	302.90515
	3.06E-4	164.11825	165.19406	164.04435	164.41762	163.87468	166.00872	167.29167	168.89323	171.06593	175.37131	180.71732	188.35192	196.61819	207.49483	218.99572	228.76958	239.96389	248.94716	259.63221	269.90284	280.59954	290.69645	302.91891
	3.07E-4	163.83672	164.86019	164.10259	164.23044	163.73282	166.06062	166.96134	169.08131	171.08882	175.32616	180.41508	188.40519	196.73604	207.59971	219.09776	228.47056	240.19794	249.00895	259.57184	269.90603	280.46496	290.72112	302.87409
	3.08E-4	164.12271	164.94112	163.8873	163.80141	163.6446	166.00594	166.98616	168.63662	170.81687	175.27156	180.36026	188.18956	196.44671	207.36039	218.68657	228.65234	240.13245	248.92796	259.59165	269.54553	280.44519	290.44074	303.001
	3.09E-4	164.1104	164.58325	164.23524	163.73865	163.38542	165.42125	167.29006	168.76747	170.82379	174.94362	180.03778	187.97491	196.62725	207.33745	218.90479	228.70962	240.20103	248.87883	259.53463	269.74342	280.26124	290.70034	302.67061
	3.1E-4	163.76468	164.79921	163.75162	163.74577	164.05536	165.41961	167.09142	168.73853	170.5704	175.19347	180.02955	187.66314	196.29793	207.4092	218.89328	228.63405	240.14036	249.04543	259.37976	269.74882	280.36591	290.95012	302.70173
	3.11E-4	163.60662	164.42567	163.86691	163.5022	163.56052	165.41188	167.15185	168.65661	170.97221	174.92578	179.76237	188.18883	196.15023	207.49553	218.74181	228.59602	239.7648	248.7786	259.49621	269.73115	280.39101	290.70781	302.71245
	3.12E-4	163.76476	164.377	163.82516	163.00789	163.42066	165.4458	167.01105	168.06374	170.72069	174.9454	179.62942	188.09326	196.39773	207.50567	218.70043	228.43271	239.67001	248.77498	259.57021	269.63915	280.45234	290.53528	302.67768
	3.13E-4	163.54237	164.41335	163.80948	163.1071	162.99543	165.18782	166.67185	168.26819	170.40087	174.47093	179.35669	187.81585	196.13274	207.15674	218.87098	228.64389	239.6888	249.05832	259.41273	269.82222	280.58701	290.54514	302.80361
	3.14E-4	163.43864	163.78614	163.51325	163.32588	162.81242	165.16425	166.60384	167.90771	170.54626	174.45002	179.12983	187.51699	196.08114	207.26668	218.87016	228.38822	239.49512	248.93118	259.3678	269.67051	280.69	290.74558	302.78825
	3.15E-4	163.21615	163.81501	163.41381	162.7142	162.46471	164.61109	166.16315	167.51781	170.38186	174.4475	179.30703	187.27927	196.10706	207.19549	218.71786	228.63065	239.46181	248.95132	259.25591	269.74783	280.88167	290.68302	302.87518
	3.16E-4	162.84191	163.27923	162.57342	162.68954	161.94186	164.38908	165.45037	167.77538	169.67445	174.20922	178.90741	187.27775	195.94781	207.17693	218.67581	228.59047	239.73895	248.99144	259.48248	269.50393	280.75138	290.58513	303.01664
	3.17E-4	162.05796	162.98915	162.81187	162.73445	161.87414	164.30704	165.41202	167.08286	169.67607	173.89188	178.96658	187.21652	195.8971	206.93266	218.74409	228.38597	239.55655	248.79856	259.40564	269.52483	280.62829	290.71722	302.83295
	3.18E-4	161.51645	162.67954	162.06511	161.73889	161.3926	163.58475	165.20872	166.82415	169.34563	173.66718	178.92473	187.16421	195.56316	207.15642	218.67046	228.16553	239.67879	248.64437	259.36667	269.66803	280.45673	290.5191	302.92446
	3.19E-4	161.29452	162.4311	161.8439	161.4409	161.22619	163.53621	165.07711	166.38357	169.12711	173.30917	178.53704	187.19814	195.68745	207.02406	218.47325	228.15347	239.59506	248.59355	259.31357	269.72155	280.85638	290.49958	302.70511
	3.2E-4	161.40014	162.14467	161.83903	161.20972	161.10579	162.95747	165.53905	166.35475	168.77715	173.27064	178.42419	186.8115	195.51226	207.14157	218.41235	228.1662	239.5317	248.64377	259.47006	269.73371	280.6819	290.82352	302.65827
	3.21E-4	160.9702	162.43024	161.25863	161.38451	160.89995	162.69177	164.72307	166.08401	168.74918	172.9784	178.42722	186.78769	195.7457	206.74927	218.6448	228.2421	239.61863	248.67999	259.15779	269.35084	280.71337	290.54827	302.74279
	3.22E-4	161.17305	161.78693	161.34995	160.88826	160.53442	162.83518	164.68236	166.23435	168.88323	173.21084	178.35154	186.78498	195.51179	206.60277	218.56399	228.24238	239.45735	248.53259	259.25104	269.41044	280.54219	290.76852	302.88455
	3.23E-4	160.89088	162.06755	161.19985	160.93271	160.5837	162.52431	164.59597	166.28449	168.66038	173.24139	178.33793	186.74726	195.6288	206.62105	218.65195	228.17905	239.45612	248.55778	259.28841	269.56364	280.50274	290.85095	302.79991
	3.24E-4	161.00087	161.89174	161.35401	161.50506	160.62526	162.53501	164.60853	166.2354	168.80012	172.94566	178.36153	186.68937	195.58086	206.78454	218.63605	228.05839	239.59118	248.58342	259.20766	269.40515	280.46835	290.47705	302.83969
	3.25E-4	161.45451	162.07278	161.37838	161.40547	161.02712	162.75742	164.63163	166.26616	168.4215	172.91738	178.72605	186.55896	195.53417	206.62559	219.04581	228.07487	239.61472	248.67937	259.38752	269.4496	280.41901	290.57216	302.76571
	3.26E-4	160.87621	162.24679	161.28618	161.20839	160.6977	163.0947	164.65875	166.41531	168.41586	172.72043	178.34922	186.56211	195.46966	206.99039	218.21686	228.16996	239.57606	248.73525	259.40282	269.35061	280.4542	290.27912	302.80515
	3.27E-4	160.92558	161.64237	161.55589	161.05005	160.90576	162.95849	164.73744	166.2418	168.64435	173.12364	178.33363	186.81212	195.18602	206.7508	218.16225	228.17176	239.61808	248.5561	259.50212	269.23269	280.393	290.35852	302.7175
	3.28E-4	161.30131	161.80403	161.57727	161.0359	160.61809	162.51726	164.58858	166.74629	168.29864	172.67277	178.46108	186.81972	195.50593	206.80498	218.28095	228.10441	239.73753	248.83241	259.46487	269.31793	280.43175	290.45351	302.6269
	3.29E-4	161.03773	161.43579	161.59643	161.21346	160.48358	162.65185	164.48175	171.58204	168.47874	172.85864	178.32784	186.67329	195.55522	206.63251	218.39937	227.9523	239.55846	248.58076	259.49052	269.3847	280.47971	290.6935	302.96231
	3.3E-4	161.24469	161.3456	161.32331	160.87875	160.59945	162.49628	164.59937	166.15053	168.7133	172.74165	178.32813	186.62412	195.43405	206.55147	218.509	228.10522	239.5935	248.53847	259.4092	269.29723	280.60644	290.76778	302.76311
	3.31E-4	160.87451	161.28582	161.10396	160.49382	160.16415	162.01012	163.97373	166.11436	168.57064	172.48343	178.07134	186.68152	195.40695	206.78508	218.45426	228.178	239.48692	248.50521	259.37281	269.23916	280.34727	290.64523	302.73359
	3.32E-4	160.43398	160.66956	160.58377	160.47125	159.81294	162.24327	164.19671	165.75275	168.34199	172.88544	177.86614	186.55284	195.09994	206.46199	218.26993	228.14176	239.53729	248.79516	259.49311	269.17525	280.39512	290.90869	302.70013
	3.33E-4	160.02567	160.66695	160.37784	159.88138	159.91041	161.49933	163.70087	165.41623	168.0941	172.31187	177.542	186.66038	195.00978	206.6163	218.34462	228.03756	239.37447	248.7316	259.17977	269.28623	280.44625	290.69802	302.64314
	3.34E-4	159.58493	160.28905	159.85206	159.51557	159.25008	161.03761	163.66443	165.07878	167.8697	172.42225	177.31973	186.54142	195.17636	206.54175	218.49829	228.26917	239.43093	248.40874	259.16772	269.36558	280.33644	290.59959	302.74145
	3.35E-4	159.02411	159.7474	159.76017	158.99332	159.18683	160.85933	162.98378	164.41822	167.64467	171.88991	177.0701	186.27681	195.08191	206.71996	218.55423	228.05024	239.65404	248.20679	259.21283	269.2167	280.23321	290.44974	302.89715
	3.36E-4	158.93722	159.7823	158.90599	158.67956	158.45417	160.37072	162.51319	164.26535	167.49728	171.64523	176.71586	186.45656	195.12808	206.62187	218.49333	228.00298	239.45098	248.41741	259.38838	269.34065	280.08064	290.38846	303.047
	3.37E-4	157.80396	159.05493	158.58692	158.50602	158.20261	160.0561	162.64088	164.00129	167.16933	171.42139	176.99856	186.1163	195.03602	206.24655	218.37102	228.13286	239.47707	248.40312	259.16064	269.28192	280.04463	290.53069	302.96536
	3.38E-4	157.67533	158.49371	158.44533	158.05392	158.02027	159.88933	162.12605	163.86828	166.31398	171.33032	176.5183	186.07429	195.10168	206.18544	218.25717	228.15357	239.27305	248.44752	259.14641	269.21264	280.21974	290.46679	302.85912
	3.39E-4	157.67698	158.77243	158.23935	157.99983	157.44247	159.60706	161.97758	163.59046	166.07071	171.12743	176.61231	185.83362	194.95267	206.48285	218.06543	227.90592	239.23585	248.49985	259.20817	269.16722	280.20881	290.4587	302.84826
	3.4E-4	157.17335	158.22956	158.08866	158.19549	157.13673	159.57195	161.7309	163.63427	165.81427	170.90711	176.49972	185.85673	194.60506	206.30694	218.10964	227.98484	239.5134	248.20604	259.07559	269.21775	280.00862	290.33092	302.5841
	3.41E-4	157.23442	158.33507	157.84904	157.92366	157.1675	159.14634	161.49933	162.92381	166.13198	170.68403	176.36588	185.75902	194.76792	206.42407	218.27686	228.0136	239.38661	248.18044	259.02636	269.13563	280.12619	290.42595	302.63109
	3.42E-4	157.14802	158.38357	157.55883	158.07262	157.27903	159.16297	161.53856	162.69792	165.91388	170.55545	176.5838	185.70193	194.78785	206.85526	218.2509	227.89443	239.26514	248.68367	259.02042	269.30437	280.16624	290.50474	302.69405
	3.43E-4	157.37772	158.41073	157.95919	157.40819	157.08786	159.21278	161.41932	163.04789	165.58148	170.70869	176.31355	185.84351	194.7248	206.30724	218.12692	228.02943	239.27057	248.25375	259.11875	269.04517	280.32758	290.38783	302.96441
	3.44E-4	157.14459	158.08434	157.65746	157.52982	157.19682	159.22125	161.18515	163.13473	165.83014	170.63836	176.24342	185.82608	194.87769	206.80416	218.00871	228.08989	239.40572	248.36066	259.0085	269.34468	280.16121	290.381	302.85858
	3.45E-4	157.27971	157.93874	158.12308	157.40705	156.8156	158.63088	161.7261	163.09898	165.73475	170.63303	176.56235	185.57563	194.67949	206.22467	217.97797	227.7527	239.32525	248.20731	258.90626	269.43084	280.27471	290.3181	302.75504
	3.46E-4	157.05184	157.81877	157.36766	157.1048	157.09821	158.73199	160.95325	162.99191	165.70126	170.83375	176.09556	185.52942	194.56414	206.26241	217.84868	227.69255	239.30577	248.32418	259.18438	269.31604	280.15713	290.44983	302.98174
	3.47E-4	157.21889	157.80292	157.45774	156.96215	156.52966	158.54887	160.58407	162.79416	165.3897	170.72123	176.12561	185.68789	194.48514	206.13608	217.7398	227.94807	239.38508	248.40577	259.39578	269.32797	280.13103	290.47503	302.73426
	3.48E-4	157.07698	157.81173	157.3596	156.82339	156.65161	158.29642	160.21343	162.66669	165.23935	170.65262	176.41271	185.65032	194.67892	206.22205	218.06115	228.1545	239.33117	248.38528	259.18296	269.20231	280.34843	290.36174	302.62134
	3.49E-4	156.71429	157.32957	156.92262	156.71184	156.05335	158.42402	160.14684	162.4948	165.40753	170.49799	175.77052	185.35199	194.83327	206.15169	217.89563	227.89624	239.14343	248.31221	259.18023	269.28816	280.46386	290.41557	302.81217
	3.5E-4	156.50901	157.50952	156.91176	156.8929	156.33418	158.39341	160.46379	162.60908	165.11068	170.3649	175.96403	185.70516	194.61143	206.03436	217.53741	227.77156	239.45755	248.22677	259.11973	269.00583	280.2136	290.45623	302.61403
	3.51E-4	156.6259	156.91002	156.74693	156.52122	156.41872	158.26709	160.1072	162.51825	165.47524	170.25947	175.9326	185.65394	194.73994	206.22147	217.73248	227.73283	239.17024	248.32576	259.1098	269.32229	280.36666	290.33738	302.62186
	3.52E-4	156.58925	156.91317	156.99219	156.7131	156.28045	158.41862	160.47688	162.42708	165.22116	170.39018	175.98196	185.6894	194.62376	206.06885	217.72332	227.88927	239.11824	248.1655	259.36167	269.05949	280.41148	290.49427	302.65435
	3.53E-4	156.78879	157.29641	157.26758	156.9361	156.4548	158.65668	160.54272	162.52671	165.327	170.34635	175.75172	185.2931	194.6855	206.12885	217.80879	227.75698	239.12549	248.21253	259.20411	269.1536	280.37152	290.52349	302.59091
	3.54E-4	157.02153	157.57728	157.53818	156.91477	156.64173	158.88934	160.76244	162.78014	165.56923	170.29962	175.93554	185.6469	194.75723	206.14535	218.0513	227.89841	239.40135	248.11329	259.23375	269.12136	280.19369	290.5082	302.68362
	3.55E-4	157.55688	157.60201	158.04164	157.42571	157.02393	159.53551	160.84345	162.88861	165.48288	170.84996	175.9471	185.58647	194.98807	206.22123	217.92992	227.82516	239.2009	248.21631	259.41986	269.54347	280.1317	290.65555	302.56191
	3.56E-4	157.62176	157.79049	158.08278	157.54581	157.40928	159.54523	160.8958	163.23588	165.98768	170.86484	176.35717	186.03433	194.89959	206.2576	217.9626	228.0958	239.13758	248.43795	259.35959	269.34087	280.14139	290.55717	302.62673
	3.57E-4	158.46854	158.4817	158.4686	157.66059	157.84695	159.68972	161.50783	163.80144	165.77309	171.27274	176.50339	186.00132	194.98148	206.31564	218.00429	228.01655	239.13885	248.48644	259.26058	269.38119	280.26071	290.657	302.97527
	3.58E-4	158.3701	158.67655	158.88605	157.83627	158.39493	160.23057	161.88568	164.07877	166.1888	171.36454	176.61895	186.37243	194.75431	206.55705	217.94748	227.82605	239.21449	248.42745	259.09073	269.27562	280.16066	290.59125	302.85946
	3.59E-4	159.04441	159.30201	159.52066	158.91342	158.78938	160.15803	162.2077	164.2523	167.0388	171.89987	176.71772	186.5486	195.14466	206.50314	218.24841	228.21414	239.01924	248.60149	259.35651	269.54776	280.40959	290.60947	302.46465
	3.6E-4	159.56016	159.58038	159.86355	159.40077	159.22052	161.4244	162.6641	164.62428	166.77029	172.69204	177.20178	186.35504	195.27119	206.42432	218.02397	227.95704	239.16555	248.63467	259.22018	269.4394	280.29618	290.61641	302.50074
	3.61E-4	159.78402	160.16158	160.6595	160.12822	160.16643	161.78188	163.28552	165.25508	167.51921	172.30247	177.46825	186.87895	195.4061	206.53275	218.21804	228.11447	239.15141	248.6786	259.31965	269.5815	280.40877	290.57286	302.81437
	3.62E-4	160.43468	160.59978	161.10718	160.55687	160.63193	162.56496	164.00431	165.64382	167.68236	172.83165	178.00494	186.75705	195.53702	206.65127	218.3778	228.12977	239.22802	248.47685	259.30186	269.48789	280.24689	290.47366	302.5927
	3.63E-4	161.16944	161.46236	161.72758	161.26855	161.30619	163.03127	164.35769	166.10015	168.42317	172.97457	177.8668	187.05965	195.63792	206.71291	218.48241	228.11666	239.39332	248.43839	259.07591	269.28978	280.48994	290.60716	303.02262
	3.64E-4	161.78976	161.93006	161.92418	161.64633	161.63998	163.11746	164.69471	166.53137	168.75063	173.55698	178.2362	187.50732	195.74022	206.67891	218.35667	228.16913	239.21777	248.68358	259.20308	269.3989	280.48663	290.48835	302.60618
	3.65E-4	162.42557	162.81461	162.80936	161.76295	161.79597	163.81561	165.23883	167.0499	169.31816	173.45875	178.4308	187.48755	196.04318	206.73498	218.45911	228.21335	239.36336	248.74553	259.21405	269.37899	280.47684	290.42531	302.75731
	3.66E-4	162.65257	162.6146	162.61628	162.34663	162.07016	163.947	165.47755	166.97037	169.29853	173.77433	178.59599	187.42231	196.15101	206.84698	218.43482	228.17971	239.19808	248.67552	259.37533	269.29375	280.1052	290.5305	302.6353
	3.67E-4	162.95611	163.31573	162.98464	163.04053	162.2891	164.60645	165.66363	167.13273	169.12718	174.10139	178.67632	187.49137	196.08778	206.89807	218.43016	228.21896	239.32642	248.47232	259.09625	269.35493	280.23791	290.47306	302.85599
	3.68E-4	163.21191	162.96703	163.4294	163.07762	162.86151	164.96226	165.92351	167.63934	169.51191	174.22658	178.64419	187.8043	196.17512	206.84293	218.50931	228.38243	239.22167	248.38936	259.19321	269.64092	280.32163	290.41913	302.87029
	3.69E-4	163.4833	163.37065	163.57445	163.40786	163.15559	165.14085	166.27373	167.66152	169.63729	174.50172	178.82027	187.9628	195.99227	207.06639	218.47513	228.21681	239.28487	248.69065	259.52726	269.54238	280.62854	290.44077	302.75329
	3.7E-4	163.44917	163.66778	163.66257	163.27513	163.01897	165.0002	166.26563	167.80987	169.82158	174.28879	178.80018	187.6366	196.49047	206.97153	218.55816	228.53182	239.12044	248.57034	259.34335	269.60278	280.50734	290.52492	302.5155
	3.71E-4	163.78275	163.59015	163.25771	163.3845	162.91323	164.84945	166.09637	167.63707	169.8718	174.35862	178.78578	187.85875	196.19813	206.96505	218.38975	228.2896	239.39507	248.46816	259.16428	269.7071	280.54109	290.38327	302.38682
	3.72E-4	162.92169	162.8262	163.22344	163.18944	162.72139	164.68293	165.91458	167.51492	169.67784	174.15403	178.72205	187.0858	196.26296	206.66332	218.47093	228.49718	239.13779	248.97628	259.08211	269.56118	280.34254	290.4604	302.57056
	3.73E-4	162.78433	162.75013	162.90415	162.40717	162.65982	164.29499	165.92951	167.21818	169.41562	174.15665	178.26659	187.34541	195.96385	206.57383	218.69345	228.31293	238.99069	248.44501	259.05797	269.33106	280.27177	290.53485	302.59941
	3.74E-4	161.92971	162.11402	162.28898	161.86434	161.99645	163.45194	164.6805	166.50389	169.02438	173.7871	178.41018	187.13786	195.68325	206.54483	218.54741	228.26741	238.92937	248.77518	259.04915	269.485	11 days, 16:04:00	290.59169	302.34673
	3.75E-4	161.3041	161.81544	161.66468	161.49528	161.72216	163.40513	164.83571	166.65567	168.85789	173.27939	177.7128	186.75348	195.58155	206.52662	218.49889	227.93551	238.94448	248.40176	259.01282	269.09683	280.25717	290.75893	302.5028
	3.76E-4	160.61653	160.74277	161.33586	160.54166	160.87515	162.36892	164.25862	165.83253	168.05694	173.18026	177.93691	186.61676	195.58874	206.55224	218.44902	228.01559	238.95941	248.50119	258.90108	269.24302	280.13094	290.43392	302.24481
	3.77E-4	160.24413	160.57565	160.38014	159.9782	160.07883	161.94485	163.16157	165.29608	167.4288	172.50887	177.41795	186.68484	195.17836	206.09787	218.22705	228.14409	238.95883	248.55692	258.88891	269.42198	280.13743	290.29007	302.57347
	3.78E-4	159.7405	159.80383	160.00064	159.40136	159.47587	161.47645	163.22375	165.0613	167.10223	172.25227	176.91171	186.22386	195.30336	206.09642	218.1871	228.09198	239.10856	248.68322	258.92401	269.16739	279.80622	290.46128	302.28605
	3.79E-4	159.17303	159.08907	159.17371	159.34542	159.09002	160.76193	162.79379	164.58867	166.88774	171.80957	176.96217	186.09427	194.87434	206.03274	218.2807	228.17882	238.81676	248.7836	258.77092	269.23857	279.91488	290.2501	302.38146
	3.8E-4	158.44366	159.0315	159.10937	158.64249	158.49737	160.37793	162.1197	164.11581	166.54027	171.61225	176.55041	186.0918	194.98434	206.28996	218.52685	228.31801	239.00437	248.27265	258.64898	269.37106	280.25506	290.15574	302.23424
	3.81E-4	157.95769	158.50804	158.56661	158.2249	158.37683	160.03901	161.89149	163.973	166.544	171.41512	176.86117	185.70078	194.89891	206.04324	218.32231	228.07212	238.70686	248.49892	258.82062	268.99908	280.0903	290.38928	302.10009
	3.82E-4	157.91467	157.81958	157.83239	158.14049	158.50245	159.54785	161.55155	163.55803	166.00057	171.04627	176.36826	185.69123	194.58817	206.19575	217.97202	228.21204	238.7346	248.41343	258.85243	269.11299	279.96628	290.20408	302.17668
	3.83E-4	157.30309	157.87033	157.85022	157.85728	157.76375	159.77179	161.25568	163.59935	166.0296	170.90222	176.33749	185.73341	194.56551	206.09932	218.13178	228.199	238.6958	248.495	258.73301	269.27425	279.86423	290.13512	302.3653
	3.84E-4	157.03511	158.10801	157.78101	157.21745	157.69777	159.31796	161.32888	163.14276	166.12389	171.32908	175.81422	185.59044	194.65768	205.94611	218.28602	228.08498	238.67497	248.40984	258.77289	269.33396	279.96559	290.04854	302.57463
	3.85E-4	157.037	157.89256	157.99421	157.47843	157.61135	159.74846	161.44073	163.50989	165.92769	170.98527	175.89817	185.63005	194.64375	206.34716	218.25544	227.89954	238.7516	248.33565	258.73183	269.14431	280.03722	290.14928	302.13135
	3.86E-4	157.43584	158.14295	158.28249	158.12359	157.66191	160.0907	161.46103	163.41771	165.9927	171.11609	176.01134	185.52482	194.80728	206.05445	218.25915	228.02365	238.80108	248.31828	258.80327	269.45754	279.87514	290.16912	302.32023
	3.87E-4	157.88823	158.24924	158.53752	158.16773	158.20036	160.24244	161.63991	163.78217	166.13048	171.51303	176.40542	185.60664	194.58796	206.37946	218.1894	228.05253	238.98655	248.35588	258.93904	269.37353	279.79731	290.17945	302.27544
	3.88E-4	158.73723	158.79218	159.28799	158.45165	158.86104	160.61389	162.71534	164.43171	166.60266	172.05107	176.78595	186.03306	194.89499	206.28647	218.28026	228.3891	238.95915	248.33968	258.80261	269.30896	279.91364	290.17531	302.15674
	3.89E-4	159.72052	159.89368	159.892	159.67025	159.93016	161.69668	163.4089	164.97147	167.27697	172.02372	177.04809	186.06391	195.02721	206.63064	218.3097	228.25384	238.75789	248.24393	258.81938	269.12721	279.89706	290.14818	302.30897
	3.9E-4	160.98371	161.01052	160.8205	160.83237	160.8914	162.81808	164.19958	165.99246	168.37728	172.90065	177.55469	186.79921	195.04073	206.64099	218.48494	228.37523	238.96848	248.5256	258.76865	269.33602	279.98951	290.43984	302.47096
	3.91E-4	161.83736	162.37258	162.10239	162.19042	161.97852	164.19675	165.38387	167.46373	169.4631	173.8828	178.31416	186.93295	195.75852	207.02542	218.62099	228.47915	239.03764	248.38456	258.75991	269.27676	279.68792	290.48204	302.38083
	3.92E-4	163.53871	163.873	163.83013	163.76207	163.52884	165.70632	166.52543	168.71754	170.37809	174.85584	178.90879	187.68012	196.1013	207.26705	218.82638	228.5133	239.13485	248.56989	258.68255	269.41529	279.99629	290.19817	302.296
	3.93E-4	165.42743	165.38163	165.43592	165.11301	165.03574	167.38767	168.29867	169.76049	171.70822	175.69034	180.05913	188.37309	196.59849	207.38735	218.9211	228.6031	239.18237	248.8389	259.02197	269.50005	279.93952	290.28603	302.58094
	3.94E-4	166.91142	167.36665	167.04296	167.13382	166.73378	168.68718	170.03238	171.1711	173.069	177.16276	181.02232	189.05063	197.11973	208.00003	219.10651	229.08288	239.49296	248.98979	259.04611	269.85134	279.94912	290.25202	302.5924
	3.95E-4	168.68278	169.05868	168.85319	168.7254	168.05014	170.40042	171.69653	172.50199	174.42692	178.46968	182.23833	190.20578	197.63055	208.35852	219.44188	229.22793	239.92216	249.24556	259.1458	269.72292	280.15446	290.34648	302.61756
	3.96E-4	170.30112	170.97495	170.78117	170.58007	170.23922	172.39713	173.32022	174.13065	175.98754	179.76349	183.4984	191.02476	198.3676	208.99443	219.69939	229.52265	239.83627	249.14059	259.62205	269.79702	280.12221	290.70359	302.88458
	3.97E-4	172.52955	172.98223	172.87794	172.73003	172.17821	174.13819	175.31334	176.21413	178.20615	181.29951	184.7583	192.47094	199.31609	209.69391	220.44523	229.97194	240.19218	249.39933	259.77684	270.10306	280.3178	290.75201	303.00358
	3.98E-4	174.92061	175.31389	175.68626	175.00155	174.60529	176.62127	177.45683	178.19652	180.23685	183.5388	186.71007	193.60412	200.66545	210.74811	220.94652	230.28094	240.76871	250.00472	260.07254	270.36922	280.94963	291.0839	303.39048
	3.99E-4	178.11574	178.82483	178.63681	178.8137	177.89642	179.89845	180.70905	181.47439	183.09451	186.35161	189.06423	195.70327	202.6202	212.36541	222.29654	231.25451	241.59519	250.66125	260.59982	270.85804	281.27976	292.04571	303.97484
	4.0E-4	181.22634	181.88688	181.58096	181.56076	181.35527	182.99154	183.89789	184.76901	185.94223	188.73807	191.7497	198.06869	204.30359	213.796	223.45873	232.01803	242.35491	251.25888	261.28612	271.48045	281.84186	292.13203	304.13018
	4.01E-4	184.67985	184.8565	184.72027	184.22999	184.19559	186.19482	186.5941	187.65629	188.77888	191.67891	193.93293	199.86932	205.71347	214.85472	224.50212	232.99894	242.9285	251.65656	261.78857	271.84771	282.30568	292.41569	304.41104
	4.02E-4	187.46208	187.59876	187.54965	187.18518	186.98782	188.54822	189.43204	190.4001	190.82826	193.7012	196.02138	201.56406	207.28085	216.21507	225.44612	233.99877	243.51666	252.58853	262.3112	272.48572	282.76601	292.7769	304.84676
	4.03E-4	189.69518	189.91529	190.45466	189.61058	189.21601	190.99826	191.7048	192.50713	193.12121	195.73925	198.00189	202.96586	208.63812	217.26084	226.32624	234.4614	243.97165	252.99453	262.4411	272.81835	283.3408	293.36005	305.20416
	4.04E-4	191.71772	192.22713	192.21118	191.42132	191.33235	192.94828	193.52619	194.33702	194.96667	197.50167	199.49379	204.36186	209.82853	218.13017	227.11226	235.13018	244.73542	253.48131	262.89803	273.1606	283.59914	293.53132	305.44658
	4.05E-4	193.39513	193.5389	193.67592	193.74492	193.15395	194.7271	195.02934	196.07027	196.54321	198.97467	200.99196	205.65754	210.98523	219.23335	227.41781	235.86316	245.03208	253.77098	263.3082	273.27536	284.042	293.90518	305.67884
	4.06E-4	195.29921	195.41478	195.52845	194.83126	194.3086	196.21217	196.4305	197.18878	198.24773	200.2529	202.0513	206.80844	211.91752	219.62112	228.23864	236.09831	245.69914	254.05501	263.34533	273.69042	284.2431	294.10551	305.86818
	4.07E-4	196.75735	196.98973	196.80526	196.47641	196.09143	197.46181	198.0733	198.94121	199.61921	201.58735	203.47689	208.39374	212.961	220.31812	228.65058	236.73171	245.91601	254.40295	263.73774	273.84729	284.09812	294.33652	305.86072
	4.08E-4	197.94929	198.01861	198.27376	197.68842	197.35603	198.69364	199.11198	200.05444	200.75107	202.67312	204.28597	208.9238	213.67924	221.16861	229.32959	237.04652	246.21413	254.70406	264.12763	274.09082	284.30855	294.49147	306.37026
	4.09E-4	199.35102	199.54962	199.29417	198.77074	198.78778	199.72022	200.21509	200.95555	201.68126	203.71198	205.38372	209.6322	214.37455	221.90042	229.44939	237.55336	246.58713	254.91788	264.37886	274.3704	285.03226	294.50269	306.5833
	4.1E-4	200.24934	200.6131	200.2651	200.0504	199.60589	200.60691	201.14384	202.44053	202.93684	204.59616	205.89211	210.54294	214.91771	222.09486	230.06528	237.74002	247.01517	255.10859	264.59526	274.54643	284.85275	294.88037	306.71859
	4.11E-4	201.28174	201.58096	201.5237	200.77972	200.66702	202.0439	202.38719	203.27473	203.81749	205.30766	206.6259	211.22689	215.28753	222.49227	230.63682	238.13983	247.22048	255.41927	264.75135	274.83847	285.05485	294.92568	306.86702
	4.12E-4	202.06751	202.40953	202.29955	201.76999	201.80434	202.91206	203.03306	204.17079	204.50173	206.33456	207.47526	212.01334	216.07832	222.89821	230.72032	238.42589	247.2919	255.40769	264.77898	274.71266	285.25468	294.901	306.74028
	4.13E-4	202.85191	203.36646	203.15758	202.6026	202.46092	203.77288	203.88758	204.91008	205.33329	206.81182	208.22507	212.34263	216.57813	223.49407	231.0179	238.58338	247.63793	255.45109	265.02861	274.71591	285.14928	294.91844	307.03184
	4.14E-4	203.70783	204.18359	203.98252	203.24326	203.35224	204.2933	205.16384	205.33898	206.21014	207.6067	208.80306	212.8958	216.77944	223.753	231.18578	238.82313	247.52286	255.6236	265.06294	274.79939	285.13143	294.89926	307.19818
	4.15E-4	204.32338	204.88476	204.62243	204.30869	203.89783	205.33979	205.36498	206.17134	206.42777	208.13667	209.29732	213.21516	217.30244	224.02021	231.55294	238.95973	247.47144	255.57855	265.0011	274.83986	285.04823	294.91413	306.73474
	4.16E-4	204.87154	205.05126	205.41849	204.59564	204.25547	205.78032	205.96217	206.79361	207.25182	208.52481	209.72908	213.89543	217.55051	224.11571	231.48446	238.99127	247.32755	255.40394	265.12006	274.49761	285.05179	294.86129	306.75766
	4.17E-4	205.33742	205.88142	205.75063	205.12701	205.08321	206.06768	206.07554	207.2555	207.46265	209.09286	210.05152	213.87376	217.81857	224.56083	231.61442	239.01672	247.5469	255.57089	265.00437	274.63075	284.78943	294.96029	306.68611
	4.18E-4	206.0683	206.28115	206.3367	205.48878	205.30708	206.50688	206.72429	207.62879	207.86074	209.38762	210.62336	213.96104	218.06289	224.5826	231.58209	238.99177	247.32978	255.45443	264.76595	274.3965	284.58915	294.32458	306.4164
	4.19E-4	206.27584	206.6083	206.77219	206.12197	205.57792	206.77034	206.9726	208.00411	208.44658	209.48181	210.84016	214.26241	218.33548	224.39761	231.62072	238.92044	247.27546	255.20176	264.43683	274.21235	284.32476	294.2851	306.1863
	4.2E-4	206.55589	206.88081	206.67141	206.4881	205.96164	206.92187	207.26225	208.34069	208.46894	209.91224	211.03486	214.5756	218.3249	224.44652	231.39914	238.78002	247.02089	255.22548	264.18272	273.90792	283.95264	294.24733	305.70347
	4.21E-4	206.85076	206.90189	207.21973	206.53908	206.30299	207.1343	207.36686	208.64483	208.59228	210.25682	211.28381	214.7657	218.23901	224.30362	231.36562	238.80068	246.97987	254.89271	264.25853	273.81315	283.80344	293.79592	305.58749
	4.22E-4	206.82643	207.57668	207.31326	206.86913	206.56533	207.47853	207.76669	208.81435	208.8346	210.39341	211.27305	214.92166	218.4821	224.49623	231.37996	238.62035	246.71565	254.72593	263.98842	273.61998	283.59201	293.36611	305.27588
	4.23E-4	207.49733	207.59309	207.75949	207.14398	206.8926	207.82133	207.87117	209.12478	209.58143	210.64805	211.66709	215.03381	218.67748	224.55312	231.39926	238.575	246.62198	254.61482	263.61778	273.10371	283.33466	293.11951	304.83158
	4.24E-4	208.02687	208.03993	208.28697	207.54353	207.27229	208.49392	208.55023	209.46591	209.6184	211.04286	211.97369	215.32494	218.84286	224.73637	231.38063	238.55503	246.58662	254.34233	263.73255	272.92552	283.31336	292.88836	304.78235
	4.25E-4	208.18388	208.83983	208.75272	207.99277	207.59951	208.88436	208.85097	210.02507	210.22574	211.42565	212.58271	215.61447	219.10122	224.90177	231.76174	238.6737	246.66941	254.40968	263.62297	273.06645	282.85679	293.01563	304.45034
	4.26E-4	208.72352	209.05155	209.46127	208.32007	208.31553	209.6051	209.43784	210.31115	210.50662	211.97556	212.85752	216.12776	219.55457	225.03516	231.81056	238.4819	246.44578	254.25107	263.5637	272.92285	282.89398	292.68468	304.24696
	4.27E-4	208.98356	209.73246	209.72212	209.07073	209.00442	209.90415	210.10764	210.89841	211.08088	212.31667	213.56982	216.38225	219.69019	225.25434	231.72605	238.92805	246.59676	254.22812	263.27007	273.0439	282.86062	292.82104	12 days, 16:16:00
	4.28E-4	209.88987	210.25709	210.29143	209.65115	209.48682	210.61833	210.56378	211.32172	211.54661	212.81976	214.00546	216.84425	220.07482	225.48042	231.97826	238.68323	246.69032	254.38143	263.34425	272.85183	282.93321	292.85489	304.10681
	4.29E-4	210.49746	210.69848	210.92986	210.28847	210.01806	211.05668	211.14784	211.86114	212.43209	213.36448	214.48347	217.38813	220.74147	225.96172	232.23667	238.87634	246.80281	254.39053	263.4156	272.73412	282.98716	292.98863	304.34246
	4.3E-4	210.98209	211.12393	211.47324	210.65375	210.8237	211.61298	211.72528	212.48211	212.93981	213.87428	215.18004	217.92268	221.16755	226.20189	232.41525	238.96693	246.9462	254.56977	263.58959	272.96765	282.95645	292.69496	304.22925
	4.31E-4	211.54025	211.79632	212.02262	211.37999	211.2528	212.04783	212.1967	212.76134	213.41597	214.40483	215.46044	218.33754	221.2005	226.4421	232.94345	239.25935	247.05276	254.70155	263.74334	273.09452	283.02547	292.56051	304.46315
	4.32E-4	212.24275	212.25839	212.48334	212.26049	211.64268	212.74449	212.76585	213.41051	213.95107	214.87614	216.13514	218.90717	221.63087	226.78222	233.03999	239.69761	247.31092	254.76849	263.86701	273.04844	283.12231	292.50299	304.57406
	4.33E-4	212.3788	212.73905	213.07646	212.36818	212.17084	213.21469	213.51527	213.73193	214.48455	215.21365	216.62247	219.08438	222.12787	227.25685	233.55471	239.82267	247.27581	254.75546	263.69492	273.16169	283.11122	292.7497	304.93228
	4.34E-4	213.07937	213.21359	213.6258	212.79827	212.68875	213.44132	213.97738	214.18763	214.70668	215.84958	216.99554	219.5741	222.42285	227.4862	233.53041	239.97024	247.48501	254.96929	264.03588	273.40039	283.1113	292.84573	304.97448
	4.35E-4	213.68195	213.8297	214.2053	213.42441	213.14224	214.1692	214.50182	214.75192	215.50851	216.09646	217.47692	220.18056	222.76775	227.73091	234.0483	240.02303	247.61209	255.12524	264.12587	273.51853	283.39674	292.94067	304.77659
	4.36E-4	213.83792	214.24081	214.56163	213.69768	213.43706	214.39657	214.93888	215.24843	215.72023	216.57599	217.82545	220.50361	222.90162	228.11048	234.03185	240.18868	247.72335	255.39731	264.13809	273.48911	283.41221	292.88313	304.37435
	4.37E-4	214.32028	214.68239	214.92064	214.31656	213.80709	214.93292	215.58875	215.8312	216.13675	217.09947	218.38496	220.72715	223.42284	228.44122	234.45658	240.31469	247.92507	255.39361	264.39342	273.45178	283.51762	293.07111	304.84093
	4.38E-4	214.94429	215.34525	215.42646	214.60696	214.26091	215.47722	215.70055	216.39153	216.97275	217.44286	219.02235	221.02353	223.56974	228.63877	234.78254	240.52312	248.2716	255.50901	264.39382	273.59049	283.52824	292.93264	304.95082
	4.39E-4	215.34294	215.86949	216.04464	215.19199	214.93349	215.81735	216.13287	216.9422	217.31045	217.74778	219.22935	221.44287	223.94871	228.99304	235.1238	240.82908	248.46086	255.65917	264.58997	273.42486	283.61351	293.30843	304.90692
	4.4E-4	215.90807	216.37257	216.47211	215.54962	215.25633	216.47394	216.55941	217.09833	217.93568	218.10005	219.44278	221.81301	224.27534	229.2852	235.27195	240.72974	248.66495	255.64218	264.53914	273.63337	283.63232	293.06099	304.99192
	4.41E-4	215.96873	216.74567	216.96216	215.91354	215.66329	216.79706	217.10058	217.62307	218.39894	218.44447	219.8962	222.04695	224.67593	229.55966	235.69428	241.05534	252.39448	255.68791	264.77282	273.70499	283.78361	293.14699	305.10497
	4.42E-4	216.35407	217.23434	216.97666	216.1134	216.22165	217.05922	217.42752	217.84917	218.66341	218.77469	220.34893	222.41913	224.80818	229.62779	235.67563	241.34001	248.93481	255.71792	265.0039	273.90721	283.807	293.33696	304.95633
	4.43E-4	216.97096	217.58257	217.4734	216.64544	216.45786	217.45561	217.88844	218.18852	218.82384	219.17896	220.55834	222.5291	225.13119	229.86701	235.81897	241.28895	248.83879	256.1014	264.73903	273.86413	283.80029	293.55438	305.06837
	4.44E-4	217.23041	217.89739	217.65648	217.02973	216.72714	217.70538	217.96969	218.43552	219.31653	219.5117	220.71268	223.10868	225.70653	230.19881	236.10967	241.39551	249.12843	256.11517	265.1789	273.81749	283.94098	293.42094	304.87427
	4.45E-4	217.80924	218.12622	218.19345	217.17237	217.56447	218.01598	218.5828	218.8061	219.66694	219.95057	221.29024	223.15295	225.97129	230.44448	236.30243	241.49398	249.05524	256.01436	265.17518	274.05267	283.86122	293.50819	304.93002
	4.46E-4	217.94835	218.61195	218.75051	217.5129	217.77666	218.60209	219.1076	219.2525	219.77497	220.29041	221.61117	223.57614	226.24977	230.75291	236.74271	242.09539	249.35857	256.35395	265.18204	274.25655	284.13428	293.47617	305.19102
	4.47E-4	218.30738	218.89584	218.96431	217.97011	218.1364	218.66383	219.40034	219.57913	220.0467	220.58661	221.61457	223.79416	226.57283	230.83785	236.7735	242.15166	249.19152	256.46076	264.95605	274.03132	283.86993	293.48576	305.29006
	4.48E-4	218.76175	219.5541	219.09157	218.19312	218.65353	219.24131	219.4972	219.53984	220.67938	221.11902	222.13799	224.14783	226.74462	230.9347	236.90195	242.4689	249.45212	256.59705	265.16009	273.96442	283.89458	293.50841	304.97817
	4.49E-4	219.25541	219.57119	219.70108	218.56994	218.79248	219.43472	219.65747	219.88765	220.67802	221.34404	222.22731	224.1994	227.13592	231.23451	237.10753	242.44331	249.60268	256.64507	265.25956	274.12847	284.06462	293.49315	305.11549
	4.5E-4	219.41238	220.14919	219.85021	219.0471	219.16296	219.86311	220.07724	220.3173	220.9928	221.51132	222.59752	224.34189	227.38097	231.36373	237.28974	242.47176	249.63118	256.79277	265.29561	274.2331	284.1362	293.67227	305.16485
	4.51E-4	219.70565	220.25373	220.06952	219.30837	219.28885	220.1466	220.2915	220.79857	221.31057	221.85825	222.82318	224.75504	227.596	231.68802	237.55064	242.59984	249.83125	256.83941	265.35547	274.40082	284.20645	294.01396	305.14035
	4.52E-4	219.85225	220.20539	220.34985	219.53201	219.76479	220.16421	220.97205	9 days, 5:27:00	221.49282	222.28478	222.97196	224.89819	227.54285	231.81936	237.36588	242.60087	249.79687	257.00632	265.414	274.54991	284.36171	294.10487	305.27469
	4.53E-4	220.48405	220.66279	220.46243	219.69648	220.06701	220.3852	221.16405	221.27587	221.8943	222.31517	223.31183	225.16963	227.89523	232.22399	237.7676	242.85703	250.08302	257.04569	265.49871	274.73801	284.25683	293.8743	305.34432
	4.54E-4	220.41859	220.82674	221.03535	219.96281	220.16479	220.74072	221.16775	221.7176	222.08572	222.72669	223.44805	225.52391	228.24657	232.23087	237.93273	242.9832	250.12743	257.12688	265.67281	274.43182	284.26597	294.12422	305.36319
	4.55E-4	220.62823	221.03612	221.28967	220.48346	220.53552	220.69476	221.37813	221.90334	222.40958	222.7568	223.72807	225.56215	228.56866	232.43145	237.90124	243.08758	250.2064	257.08173	265.6524	274.60234	284.34526	294.0855	305.37673
	4.56E-4	220.83966	221.21614	221.28107	220.46414	220.67342	221.13763	221.72049	222.1443	222.77658	223.39143	223.96998	225.78477	228.65791	232.52198	238.00473	243.09897	250.39644	257.23218	265.78293	274.60283	284.26745	294.25361	305.5923
	4.57E-4	221.11916	221.44733	221.55579	220.90919	221.02902	221.4455	221.7579	221.98879	222.82975	223.16869	224.16415	225.90512	228.73135	232.62208	238.39007	243.45237	250.36844	257.22758	265.96903	274.6782	284.41839	294.30522	305.60384
	4.58E-4	221.17625	221.70504	221.81642	221.06972	221.16899	221.3782	221.92948	222.35355	222.74561	223.52813	224.31144	226.28673	229.0792	233.11147	238.27076	243.32689	10 days, 10:06:00	257.33087	265.96448	274.60781	284.44266	294.52349	305.511
	4.59E-4	221.67761	221.99251	222.27415	221.36449	221.29601	221.44643	222.00871	222.64495	223.02562	223.78343	224.49677	226.46782	229.12777	233.24931	238.46264	243.47886	250.52331	257.53165	266.07396	274.61418	284.29332	294.07078	305.31318
	4.6E-4	221.78447	222.17522	222.3896	221.61087	221.41896	221.83663	222.35449	222.88342	223.26522	223.6936	224.786	226.70549	229.31325	233.18235	238.61661	243.74989	250.53298	257.67779	266.16455	274.62992	284.57399	294.27119	305.60327
	4.61E-4	221.95924	222.58078	222.70646	221.82894	221.84079	222.35182	222.33466	222.93221	223.23726	224.15509	224.97977	226.95237	229.65985	233.2121	238.56104	243.8117	250.5989	257.7027	265.93353	274.77414	284.43783	294.34285	305.43358
	4.62E-4	222.02399	222.71975	222.83102	222.13593	222.13619	222.34319	222.69085	223.15713	223.68134	224.23604	225.3662	226.95532	229.44287	233.50633	238.77777	243.8078	250.69914	257.83458	266.10606	274.91747	284.83198	294.32934	305.57852
	4.63E-4	222.30858	222.81526	223.00917	222.28808	222.26505	222.49364	222.77287	223.2469	223.69753	224.21446	225.28929	227.2821	229.58676	233.80877	238.81625	243.90756	251.00105	257.76973	266.15479	274.76318	284.55489	294.29758	305.67407
	4.64E-4	222.55016	223.07022	223.18606	222.5876	222.2415	222.85863	222.77987	223.60837	224.01959	224.6978	225.47248	227.39114	229.86519	233.91161	239.16592	243.8261	250.88452	257.92141	265.91483	274.95243	284.61506	294.31423	305.68801
	4.65E-4	222.56556	223.29846	223.12892	222.68857	222.64063	222.7416	223.17946	223.88354	224.46696	224.5138	225.40388	227.49066	230.12523	233.91724	239.34813	244.08544	250.94319	257.82117	266.25439	274.97229	284.71187	294.23392	305.66162
	4.66E-4	222.65959	223.26684	223.54462	222.5851	222.82417	222.86901	223.33254	223.91516	224.27596	225.14236	226.03871	227.59747	230.06126	233.95096	239.63405	244.28767	250.92313	258.22904	266.10408	274.96589	284.60026	294.13944	305.60727
	4.67E-4	222.89417	223.2498	223.58097	222.79607	222.84513	223.27921	223.89046	224.16643	224.50084	224.98526	226.09022	227.85081	230.26321	234.33238	239.62148	244.62828	251.11432	257.84786	266.21692	275.03887	284.79277	294.32325	305.66183
	4.68E-4	222.91555	223.58379	223.77683	223.01663	222.9921	223.58195	223.82416	224.18179	224.70716	225.34717	226.13902	228.01408	230.46531	234.34528	239.66631	244.39358	250.9989	258.07125	266.37792	275.14906	284.90174	294.2834	305.60703
	4.69E-4	223.00749	223.79053	223.85685	223.29125	223.3173	223.88075	223.92976	224.64763	224.78206	225.60693	226.36694	228.21479	230.67568	234.34055	239.68396	244.63179	251.32012	258.12696	266.31595	274.98993	284.95449	294.27986	305.51087
	4.7E-4	223.20867	223.80162	223.99404	223.34257	223.32634	223.99407	224.0901	224.5401	225.02708	225.63024	226.40411	228.2523	230.88977	234.235	239.60738	244.54651	251.28221	258.18969	266.41671	275.20953	284.87956	294.44551	305.77542
	4.71E-4	223.41447	223.91455	224.11894	223.62327	223.44344	223.7589	224.1991	224.88437	225.07374	225.87999	226.68813	228.36647	230.96565	234.28363	239.78446	244.59029	251.2393	258.28101	266.56279	275.17062	284.85288	294.47794	305.92794
	4.72E-4	223.69901	224.36581	224.4426	223.66266	223.51549	224.1581	224.42526	224.9317	225.25166	225.78075	226.77937	228.53223	230.99429	234.80534	240.00726	244.75931	251.23841	258.50275	266.57195	275.38508	285.02494	294.39349	306.05839
	4.73E-4	223.95203	224.34747	224.21583	223.82777	223.55978	224.21238	224.67441	225.0306	225.25652	225.92836	227.21983	228.84767	231.02665	234.84445	240.16781	244.93477	251.35482	258.7124	266.52277	275.18344	284.97978	294.48999	306.05051
	4.74E-4	224.01716	224.4391	224.51828	224.20597	223.65645	224.46243	224.45359	225.52144	225.75109	226.25638	227.28605	228.87957	231.33345	235.0158	240.32166	245.06861	251.49116	258.62497	266.67607	275.26343	284.96456	294.47254	306.00934
	4.75E-4	224.25339	224.9557	224.53072	224.44837	223.91147	224.70291	224.72348	225.45689	225.63125	226.2561	227.27166	229.04948	231.4147	235.23849	240.44293	245.2098	251.62439	258.52886	266.67043	275.38206	284.83949	294.31663	305.97954
	4.76E-4	224.26542	224.95808	224.8027	224.42861	224.07539	224.77289	225.11053	225.51918	225.68409	226.58263	227.56359	228.98136	231.46032	235.18735	240.73366	245.3002	251.81808	258.61666	266.61172	275.16713	285.04504	294.82217	305.91848
	4.77E-4	224.3831	225.08926	225.07437	224.59488	224.40522	225.13776	225.18052	225.80443	226.23741	226.5883	227.70454	229.32611	231.83861	235.42579	240.63258	245.20191	251.70484	258.86648	266.769	275.43109	285.12741	294.62907	306.14199
	4.78E-4	224.65888	225.31278	225.46762	224.81049	224.4901	225.14811	225.25235	225.92783	226.133	226.92228	227.96012	229.43983	231.83895	235.57539	240.56119	245.45167	251.87195	259.00668	266.6833	275.54198	284.91515	294.67859	306.24273
	4.79E-4	224.72278	225.65858	225.26818	224.91399	224.47024	225.65115	225.48253	226.29883	226.13872	227.2525	228.21179	229.52832	232.22216	235.74825	240.70445	245.55924	251.87811	258.88236	267.18524	275.56659	285.05375	294.88174	306.2894
	4.8E-4	224.68864	225.82252	225.37621	225.11498	224.8194	225.53302	225.75554	226.28533	226.43672	227.13111	228.08513	229.77067	232.32712	235.73304	240.71345	245.71184	252.05168	259.0896	266.9581	275.77415	285.01872	294.88747	306.36534
	4.81E-4	224.99873	225.63915	225.63362	225.01656	224.83631	225.5508	225.99164	226.33115	226.42656	227.54266	228.32011	229.79981	232.41236	235.81003	240.74168	245.80387	252.24283	259.10935	267.17557	275.4726	285.11869	294.85474	306.15886
	4.82E-4	225.07501	225.93801	225.79205	225.08267	224.99155	225.7202	226.08071	226.70448	226.88366	227.64636	228.59785	230.41977	232.54887	236.06066	240.91159	245.88363	252.11381	259.26681	267.00586	275.88481	285.01937	294.7058	306.21606
	4.83E-4	225.53717	226.1034	225.91954	225.61919	225.26306	225.88685	226.26194	226.64876	227.10607	227.79305	228.72317	230.19626	232.84947	236.1559	241.10732	246.15374	252.31612	259.23876	267.15005	275.63	285.20931	294.7843	306.20468
	4.84E-4	225.53494	225.97125	226.31023	225.63969	225.34957	226.06447	226.56904	226.69989	227.13996	228.05536	228.80523	230.39864	232.90836	236.17853	241.22027	246.0127	252.31147	259.31852	267.49021	275.89825	285.05079	295.11611	306.29154
	4.85E-4	225.81788	226.22047	226.23066	225.75596	225.41637	226.11252	226.63646	226.98636	227.40384	228.02102	228.82582	230.31816	233.03744	236.47791	241.16692	246.17354	252.38529	259.34204	267.24565	276.12484	285.12344	294.88997	306.46993
	4.86E-4	226.0611	226.28314	226.27244	225.91785	225.61979	226.33408	226.7885	227.00045	227.35582	228.13573	228.94712	230.73776	233.09383	236.53938	241.32193	246.33074	252.62358	259.29865	267.46055	276.02859	285.36888	294.79688	306.39501
	4.87E-4	225.87671	226.53339	226.59024	225.9465	225.6775	226.26658	227.05936	227.29906	227.5782	228.26087	229.05163	230.79387	233.41669	236.74223	241.59569	246.24008	252.52935	259.54112	267.25963	276.21016	285.49816	294.85782	306.46692
	4.88E-4	226.11086	226.63171	226.74812	226.01135	225.86959	226.68286	227.10171	227.38048	227.48658	228.65048	229.13444	230.82689	233.70493	236.85383	241.57585	246.34705	252.65267	259.77175	267.47082	276.24539	285.31256	294.69269	306.41348
	4.89E-4	226.18751	226.76319	226.97831	225.95364	225.81413	226.61742	227.0258	227.37327	227.61301	228.62005	229.30174	230.98833	233.63658	236.64993	241.81283	246.36107	252.53225	259.82075	267.54198	276.20344	285.65792	294.83034	306.30041
	4.9E-4	226.29813	226.98309	226.91954	226.28722	226.08381	226.74826	227.2426	227.64971	227.85162	228.68247	229.34851	231.31851	233.60831	236.84722	241.57915	246.51539	252.55575	259.86175	267.56638	276.09162	285.3319	294.89753	306.48227
	4.91E-4	226.55296	226.86186	227.01104	226.41068	226.26257	227.05373	227.26889	227.93337	227.78283	228.92583	229.71034	231.23499	233.73706	236.8105	241.93144	246.55417	252.68918	259.98946	267.5327	276.28033	285.46782	294.88292	306.56525
	4.92E-4	226.71874	227.20548	227.24889	226.7339	226.39392	227.21219	227.42519	228.07917	227.93997	229.07327	229.87542	231.39033	233.99349	236.99495	241.88096	246.75178	253.02247	260.08455	267.40014	276.14085	285.46678	294.96589	306.57024
	4.93E-4	226.71671	227.40821	227.16994	226.73643	226.54175	227.08554	227.6637	227.95361	228.12376	229.44794	229.76417	231.53633	233.99191	237.20172	241.9626	246.76364	253.04815	259.98471	267.56226	276.57178	285.56086	294.75127	306.44743
	4.94E-4	227.03239	227.48193	227.48223	226.8601	226.5673	227.54074	227.82551	228.3134	228.11314	229.49739	229.96501	231.72854	233.99487	237.33053	242.13383	247.0836	253.23334	260.02925	267.72726	276.4998	285.70225	295.07329	306.54105
	4.95E-4	227.00675	227.61381	227.47132	226.9187	226.85074	227.5932	227.67982	228.20186	228.45651	229.43473	230.14609	231.64604	234.34038	237.38982	242.17659	247.06065	253.10048	260.07292	267.62162	276.63515	285.81492	295.24631	306.62029
	4.96E-4	227.2611	227.58342	227.60228	226.96015	227.16676	227.52136	227.85397	228.39745	228.65328	229.90729	230.16525	231.86117	234.32639	237.52654	242.25562	247.18615	253.30033	260.0067	267.65698	276.67081	285.67482	295.41095	306.74291
	4.97E-4	227.39442	227.82085	227.64263	227.11588	226.91008	227.79572	228.0011	228.26037	228.71135	229.70406	230.53643	232.00594	234.55258	237.74881	242.19843	247.40419	253.30733	260.09443	267.81649	276.71647	285.87606	295.1969	306.98491
	4.98E-4	227.10677	228.0215	227.90222	227.4608	227.18753	228.03957	228.13399	228.57861	228.86338	229.86396	230.45476	231.98699	234.61203	237.58584	242.4298	247.49966	253.26858	260.05732	267.71326	276.72715	285.84121	294.8931	306.76061
	4.99E-4	227.55235	228.07937	228.29023	227.27625	227.52263	228.14433	228.10642	228.72292	229.0609	229.99798	230.66107	232.04008	234.89344	237.98513	242.39548	247.58108	253.58897	260.20629	268.11502	276.68004	285.93176	294.80556	306.98418
	5.0E-4	227.77692	228.20333	228.24756	227.49955	227.51975	228.20387	228.43773	228.64863	229.2578	230.1893	230.84735	232.37127	234.91604	238.1025	242.63982	247.74466	253.7564	260.24471	268.19613	276.74625	286.0711	295.12831	306.86499
	5.01E-4	227.66971	228.55224	228.27522	227.71531	227.57191	228.42198	228.76221	229.11225	229.30765	230.42047	230.93408	232.42224	234.88527	238.25022	242.79194	247.58692	253.83154	260.16304	268.28777	276.64576	285.95827	295.11145	306.85575
	5.02E-4	227.8995	228.41412	228.59545	227.9185	227.88445	228.70036	228.56442	229.13138	229.56897	230.39382	231.20191	232.59592	235.26537	238.53096	242.80832	247.74346	253.79101	260.25725	268.31173	276.78834	286.08058	294.92986	307.15113
	5.03E-4	227.97188	228.65353	228.46368	228.05735	228.14714	228.74708	228.84251	229.12451	229.89101	230.93742	231.19458	232.53357	235.24521	238.39019	242.86189	247.68972	253.89106	260.37719	268.49695	276.80702	286.16625	295.02311	306.95415
	5.04E-4	228.34374	228.76459	228.83078	228.05758	228.21016	228.85759	228.99772	229.35938	229.7055	230.97954	231.12939	232.75225	235.30153	238.70107	243.12503	247.94487	254.03194	260.35737	268.65757	276.90927	286.14793	295.15852	307.08584
	5.05E-4	228.41949	228.84691	228.95788	228.20504	228.21281	228.93262	229.19187	229.31958	229.79526	231.01842	231.31167	232.88298	235.28536	238.56348	243.34396	247.96122	254.03885	260.21332	268.34581	276.82026	286.10241	295.06942	307.24333
	5.06E-4	228.57762	229.31898	228.80976	228.22679	228.44225	228.86539	229.42407	229.6688	229.80622	231.13799	231.58827	232.88178	235.33379	238.87561	243.28592	248.12638	254.17227	260.6054	268.60152	276.95968	285.98473	295.36987	307.37702
	5.07E-4	228.78693	229.11798	228.93864	228.36595	228.42862	229.3476	229.60631	229.85782	229.97512	231.16125	231.80754	233.0962	235.63992	239.01866	243.25928	248.23125	254.41951	260.54148	268.61284	276.90369	286.2102	295.34277	307.48163
	5.08E-4	228.89304	229.04185	229.15283	228.93027	228.89432	229.60383	229.60514	229.9035	230.10421	231.51325	232.02954	233.31738	235.63947	238.96244	243.33521	248.20977	254.5109	260.83479	268.59751	276.98893	286.34926	295.23677	307.27082
	5.09E-4	228.96296	229.53089	229.28169	228.58313	228.78762	229.79211	229.81877	230.4485	230.20431	231.64927	231.98541	233.63741	235.84936	239.13622	243.35896	248.28428	254.44967	260.90006	268.54843	277.22707	286.34605	295.27886	307.31224
	5.1E-4	229.05422	229.38437	229.56271	229.07471	229.01811	229.76511	229.97696	230.19521	230.40052	231.58285	232.43558	233.61263	235.73311	239.29484	243.56243	248.20654	254.42023	260.81722	268.77246	276.93728	286.25469	295.40829	307.10968
	5.11E-4	229.32979	229.72932	229.51689	229.00685	229.53454	229.85021	230.28883	230.60631	230.42239	231.83091	232.33647	233.66033	236.13197	239.55792	243.92849	248.75034	254.72469	260.72481	268.89149	277.00683	286.27957	295.40537	307.33549
	5.12E-4	229.47747	229.79224	229.52866	229.09369	229.3508	230.00589	230.20397	230.58393	231.0365	231.65667	232.48748	233.95634	236.14176	239.29211	244.03805	248.70685	254.88756	260.99209	268.81789	277.11459	286.19529	295.3781	307.13892
	5.13E-4	229.64601	229.75465	229.72382	229.18282	229.68795	230.30878	230.40987	230.70333	230.91869	231.93665	232.7185	234.13005	236.27185	239.59983	243.9416	248.58903	254.89627	260.99541	268.73152	277.35403	286.31743	295.34462	307.29845
	5.14E-4	229.70949	230.10086	229.77014	229.34486	229.80973	230.53807	230.42149	230.79465	231.01007	232.06308	232.84281	234.37364	236.17298	239.68121	244.09923	248.66948	254.93929	261.06066	268.85684	277.21526	286.41958	295.49603	307.57532
	5.15E-4	229.91805	230.23424	230.00807	229.48432	229.94059	230.63905	230.63894	230.82459	231.26774	232.14111	233.02537	234.55323	236.48089	239.89089	244.45388	248.82464	255.27123	260.99647	268.99577	277.12587	286.23611	295.69138	307.57917
	5.16E-4	230.2273	230.30141	230.10737	229.56873	230.08735	230.76363	230.86339	231.08934	231.3171	232.31495	233.15613	234.48502	236.669	239.86504	244.35501	248.90021	255.08821	261.23724	269.03893	277.2256	286.38935	295.80502	307.44185
	5.17E-4	230.26913	230.41936	230.27366	229.79113	230.23492	230.91379	230.89013	231.12588	231.35185	232.44403	233.14746	234.64718	236.75303	240.04065	244.43869	248.99103	255.35191	261.49066	269.17777	277.56259	286.48691	295.63888	307.59709
	5.18E-4	230.50419	230.57795	230.63416	230.05057	230.54899	230.7778	231.2283	231.1469	231.19228	232.73701	233.42136	234.83435	236.84971	240.21584	244.56281	248.90844	255.17554	261.22563	269.11066	277.50797	286.64557	295.48392	307.50212
	5.19E-4	230.6027	230.77169	230.70895	230.25326	230.48648	231.07591	231.27705	231.51809	231.65321	232.74941	233.572	234.86951	236.86642	240.37683	244.68947	249.11583	255.38309	261.55918	269.24575	277.47295	286.47142	295.51471	307.68142
	5.2E-4	230.54909	230.66827	230.94023	230.47428	230.43014	231.26154	231.29723	231.49743	231.8118	232.89924	233.74904	234.96732	237.12467	240.69386	244.74424	249.08241	255.45496	261.65542	269.08132	277.52196	286.65809	295.87495	307.59357
	5.21E-4	230.78797	230.90725	230.97148	230.75126	230.6335	231.27852	231.48563	231.4966	231.91424	233.2936	233.80214	234.90565	237.14952	240.5495	244.92879	249.3555	255.33878	261.80839	269.09166	277.44392	286.81309	295.80752	307.53289
	5.22E-4	230.77291	231.12567	231.082	230.66216	230.85068	231.36813	231.67883	231.71111	232.15691	233.30068	233.96533	235.2363	237.35873	240.81166	244.80666	249.5467	255.41962	261.8675	269.49934	277.64182	286.96943	295.91217	307.63242
	5.23E-4	230.97134	231.0403	231.40749	230.83601	230.84478	231.4459	231.71504	231.71034	232.25701	233.50047	234.15081	235.25474	237.39031	240.80013	244.82425	249.68037	255.54794	261.86391	269.25274	277.46677	286.93472	295.81076	307.60578
	5.24E-4	231.18946	231.2506	231.49923	230.80518	231.02301	231.60793	231.96426	231.92658	232.52326	233.52713	234.1647	235.52121	237.51224	240.97708	245.11979	249.68631	255.71187	261.87488	269.45046	277.50563	287.20413	296.29114	307.54612
	5.25E-4	231.21997	231.54125	231.51233	230.74659	231.25142	231.71464	232.08693	232.08909	232.48794	233.94299	234.28913	235.50695	237.47035	241.13249	245.28811	249.62049	255.63765	261.8331	269.56449	277.6547	287.0819	296.13181	307.40289
	5.26E-4	231.51169	231.5906	231.63141	231.17997	231.4354	231.94755	232.35919	231.99338	232.74074	234.0256	234.19538	235.8349	237.79911	241.41459	245.6067	249.82616	255.89774	261.9005	269.83342	277.56278	287.23315	296.02303	307.53622
	5.27E-4	231.61863	231.84707	231.6955	231.1353	231.55857	232.00823	232.55466	232.25403	232.89	233.89283	234.72712	236.02197	237.78883	241.6103	245.4311	249.81722	255.82538	261.93712	269.60109	277.5191	287.09094	296.00078	307.55098
	5.28E-4	231.70048	232.00294	231.93542	231.12408	231.85314	232.09757	232.58599	232.46188	232.79981	234.21636	234.62177	236.11788	238.05274	241.5868	245.64822	249.87331	255.76163	262.18223	269.92901	277.92773	287.27964	296.13593	307.54756
	5.29E-4	231.65678	232.13363	232.10794	231.6573	231.95978	232.31903	232.8424	232.52924	233.24907	234.05062	234.77463	236.30437	237.99478	241.55117	245.62637	250.03316	256.00834	262.0857	269.91368	277.91185	287.17696	296.20523	307.52233
	5.3E-4	231.56266	232.15256	232.07536	231.7098	231.95836	232.55511	232.81737	232.48806	233.44339	234.48321	234.92678	236.28904	238.24318	241.72546	245.80147	250.03486	256.10649	262.22647	269.66929	277.93512	287.12618	296.31854	307.71717
	5.31E-4	231.94848	232.42004	232.25665	231.75349	232.03286	232.6878	233.00504	232.83171	233.49661	234.54034	235.10944	236.47432	238.16267	242.08659	245.69847	250.22734	256.21085	262.16908	269.73925	278.01698	287.24442	296.10873	307.77446
	5.32E-4	232.22965	232.55693	232.71493	231.86212	232.24641	232.98336	233.10885	232.74853	233.68447	234.63463	235.10242	236.47003	238.44898	241.96723	246.05339	250.25796	256.35954	261.99287	269.83541	277.94632	287.1577	296.22442	307.69676
	5.33E-4	232.41256	232.63593	232.72111	231.89309	232.43939	233.12598	233.12701	232.99751	233.59222	234.71877	235.20858	236.56676	238.70817	241.87372	245.92944	250.3522	256.473	262.41509	269.93895	278.00882	287.10219	296.13322	307.79158
	5.34E-4	232.81109	232.84789	232.78214	232.10302	232.54623	232.94315	233.61079	233.26165	233.86579	234.83029	235.35075	236.79508	238.73778	242.30589	246.07988	250.29181	256.64512	262.12368	269.94254	277.95215	286.98745	296.16213	307.70342
	5.35E-4	232.76811	233.12272	232.76895	232.39686	232.84328	233.09354	233.54635	233.1664	233.82025	234.85014	235.44959	237.30286	239.0381	242.37486	246.0969	250.33458	256.64244	262.17558	270.01149	278.22468	287.26025	296.54009	307.64773
	5.36E-4	232.83571	233.21336	233.02031	232.47347	233.03982	233.15713	233.53421	233.7423	234.08063	235.06787	235.48789	237.0402	238.86817	242.41114	246.34288	250.44361	256.57208	262.19477	269.92504	278.26962	287.29943	296.59535	307.52177
	5.37E-4	232.84666	233.52375	233.16212	232.66132	232.99878	233.42337	233.6744	233.78452	234.24323	235.54679	235.61852	237.27111	239.46284	242.29201	246.36068	250.60609	256.67221	262.41366	269.95899	278.54633	287.38543	296.74229	307.50809
	5.38E-4	233.03361	233.2993	233.21121	232.88841	233.01536	233.69675	233.83074	233.81988	234.43934	235.79554	235.78951	237.28535	239.38492	242.70115	246.3884	250.85518	256.93519	262.54569	269.98037	278.29278	287.51478	296.59039	307.59839
	5.39E-4	233.20705	233.46706	233.38782	232.98776	233.3559	233.96751	233.97032	233.8863	234.43368	235.85482	235.95223	237.4557	239.47542	242.41093	246.75128	250.93397	256.76733	262.56125	270.02466	278.25627	287.42485	296.41816	307.84036
	5.4E-4	233.52869	233.79221	233.62928	233.04016	233.58147	234.02588	234.15385	234.01493	234.59393	235.90345	236.48205	237.73476	239.66081	242.54937	246.74521	251.11703	256.88531	262.67472	269.94467	278.52127	287.37333	296.69093	307.70374
	5.41E-4	233.7019	233.91803	233.71199	233.33684	233.6321	234.01905	234.40905	234.3228	234.89207	236.11297	236.1871	237.75167	239.89401	242.73496	246.8672	251.00723	256.97242	262.5917	270.06873	278.51088	287.56967	296.59692	307.65646
	5.42E-4	233.52594	234.23771	233.83171	233.51472	233.65576	234.24622	234.53218	234.33075	234.91381	236.05977	236.42687	237.82059	239.73145	242.69634	246.91843	251.27439	257.00853	262.96335	270.14085	278.54951	287.56529	296.73853	307.6104
	5.43E-4	233.78457	234.24845	234.02556	233.72148	233.87691	234.25925	234.62015	234.35904	234.93805	236.17135	236.57135	237.96871	239.92466	243.15941	246.93571	250.95904	257.16676	262.887	270.39306	278.47116	287.54461	296.69561	307.59952
	5.44E-4	234.05685	234.36704	234.02757	233.65432	233.90412	234.40177	234.72245	234.4622	235.17445	236.26521	236.57429	237.9344	240.35771	243.21563	247.27404	251.26425	257.09849	262.94998	270.2826	278.56068	287.53226	296.55366	307.81105
	5.45E-4	233.88132	234.39981	234.09682	233.67439	234.00782	234.62736	234.90767	234.77288	235.41905	236.46205	236.68206	238.36421	240.04093	243.33862	247.11184	251.34399	257.19026	263.15045	270.42179	278.64107	287.71677	296.59274	307.88072
	5.46E-4	234.0999	234.4829	234.23867	233.77838	234.30555	234.64087	234.95604	234.78526	235.20999	236.49853	236.73147	238.46241	240.2017	243.43938	247.45407	251.42988	257.22114	263.16635	270.53842	278.46399	287.72218	296.71931	307.68552
	5.47E-4	234.30307	234.52239	234.42458	234.05103	234.30381	234.99871	235.25247	235.024	235.53176	236.71024	237.06341	238.73606	240.29437	243.47705	247.16085	251.66489	257.22969	263.39042	270.49892	278.65835	287.56664	296.72107	308.04163
	5.48E-4	234.33707	234.64668	234.41107	234.33317	234.47274	234.94526	235.37662	234.9979	235.68659	236.8337	237.09862	238.65308	240.36945	243.54583	247.35231	251.39089	257.18028	263.40065	270.46958	278.69378	287.6939	296.96332	308.02295
	5.49E-4	234.5391	234.76872	234.59658	234.26449	234.5878	234.9159	235.44195	235.11806	235.86603	236.99036	236.98573	238.71756	240.63969	243.7392	247.57064	251.49891	257.46246	263.41317	270.72141	278.80449	287.87152	296.76741	308.05055
	5.5E-4	234.67805	235.30463	234.80922	234.60556	234.70721	235.13542	235.47804	235.28463	236.0448	236.97382	237.19664	238.88272	240.55835	243.69986	247.5261	251.84924	257.57522	263.5567	270.59813	278.79867	287.79318	296.80729	307.80371
	5.51E-4	234.82299	235.25021	234.82452	234.7582	234.81141	235.53215	235.63002	235.25955	236.03587	237.07002	237.37968	238.91473	240.84885	243.71999	247.59002	251.87945	257.56155	263.54068	271.0008	278.81509	287.75427	296.82783	307.92353
	5.52E-4	234.91266	235.10763	234.87212	234.59942	234.94972	235.41417	235.87738	235.72519	236.24121	237.22445	237.55891	239.33277	240.90248	244.17911	247.82842	251.99891	257.87488	263.48122	270.67744	278.8077	288.05766	296.74401	307.9351
	5.53E-4	234.83851	235.25545	234.89674	234.83252	235.24053	235.47327	235.90611	235.67657	236.27361	237.71273	237.85965	239.3769	241.06255	244.18595	247.84891	252.25875	257.75427	263.71666	270.95611	279.04923	288.12071	296.8698	308.09225
	5.54E-4	234.89006	235.39157	235.25326	234.80539	235.41655	235.59429	236.08345	235.89409	236.48142	237.79966	237.88341	239.38581	241.1983	244.38775	248.08182	252.3309	257.89432	263.94442	270.93729	279.03778	287.9381	296.76617	308.19981
	5.55E-4	235.22506	235.73553	235.4535	234.97018	235.26794	235.58501	236.03234	236.00346	236.75609	237.94327	237.78787	239.29352	241.21347	244.54494	248.28192	252.43233	258.05872	263.84508	270.99684	279.08832	288.04665	296.70849	308.19238
	5.56E-4	234.92799	235.57219	235.44968	235.23468	235.42386	235.70743	236.11861	236.22636	236.66646	237.72215	237.83907	239.61598	241.44547	244.6959	248.27475	252.39501	258.07445	263.91298	271.18973	279.05633	287.86634	296.79503	308.30036
	5.57E-4	235.25084	235.70203	235.57735	235.23004	235.42617	235.89352	236.47437	235.94005	236.84077	237.85545	237.84854	239.69286	241.51899	244.63258	248.5347	252.49515	258.21953	264.12328	271.13934	279.036	288.21279	296.99563	308.15351
	5.58E-4	235.27807	235.65776	235.68452	235.37194	235.7926	235.91536	236.44605	236.31132	236.96437	238.14207	237.89603	239.5657	241.67202	244.91717	248.31995	252.47458	258.23396	264.0954	271.34068	279.13655	288.10858	297.16379	308.2514
	5.59E-4	235.38114	235.79831	235.91677	235.56047	235.69873	235.88575	236.49021	236.25099	237.04084	237.94147	238.23894	239.87334	241.67706	244.76293	248.27669	252.7016	258.32333	263.9235	271.12966	279.2123	288.17573	297.35624	308.21814
	5.6E-4	235.72694	235.92528	235.95035	235.69911	235.78862	236.27983	236.45133	236.51337	237.27841	237.8241	238.34155	239.62316	241.90737	244.87098	248.42627	252.63568	258.24971	263.84302	271.27003	279.34778	288.17543	297.17477	308.4439
	5.61E-4	235.73398	235.77338	236.09858	235.86331	235.9357	236.40534	236.77279	236.82697	237.45883	238.05081	238.40954	239.78724	241.90363	244.86684	248.59301	252.79658	258.46331	263.91463	271.33026	279.29836	288.27343	297.02526	308.49179
	5.62E-4	235.89798	235.95135	236.23159	235.87696	236.18642	236.58853	236.80059	236.70631	237.41083	238.40821	238.60599	239.99339	242.06442	245.00575	248.58163	252.86897	258.42592	264.10898	271.69798	279.41258	288.24662	297.06048	308.36441
	5.63E-4	236.19922	236.05443	236.19947	236.09193	236.21326	236.72441	236.93273	236.9651	237.55287	238.48659	238.53863	240.11322	242.22014	245.17244	248.81198	253.05207	258.58778	263.89494	271.59849	279.48533	288.34619	297.45566	308.44644
	5.64E-4	236.11219	236.27498	236.33735	236.19314	236.4227	236.50427	236.82034	236.9457	237.57616	238.67068	239.03784	240.35576	242.0209	245.18971	248.81342	253.00063	258.77506	263.93496	271.73019	279.64619	288.34099	297.05683	308.32046
	5.65E-4	236.17559	236.58907	236.47607	236.32704	236.38415	236.83438	237.12707	237.26687	237.87878	238.72463	238.90051	240.38745	242.2932	245.31855	248.80967	253.07481	258.58783	264.21541	271.77886	279.42064	288.44873	297.35847	308.52385
	5.66E-4	236.489	236.51123	236.59418	236.41526	236.43156	236.91829	237.17962	237.34373	237.92428	238.49311	238.93032	240.3991	242.44503	245.3652	249.2134	253.30825	258.53101	264.27929	271.89432	279.37767	288.34716	297.32274	308.58429
	5.67E-4	236.61166	236.5486	236.60503	236.56057	236.69033	236.85396	237.1998	237.60203	237.99564	238.78984	239.11432	240.57581	242.53095	245.5548	249.2247	253.20494	258.76848	264.42106	272.01359	279.36959	288.51751	297.3992	308.69623
	5.68E-4	236.78382	236.62929	236.64628	236.63986	236.64014	237.0813	237.35063	237.62569	237.94864	238.76846	239.32491	240.53854	242.72854	245.57285	249.34236	253.47978	258.93995	264.44495	271.95413	279.63801	288.40559	297.49207	308.86028
	5.69E-4	236.66353	236.77002	236.92608	236.57735	237.05742	237.1564	237.69852	237.70285	238.07378	238.87789	239.36012	240.60039	242.554	245.78513	249.14751	253.44945	258.67895	264.59636	271.86005	279.67799	288.63739	297.36245	308.8326
	5.7E-4	236.95462	237.16157	237.20721	236.79256	237.16484	237.35889	237.60488	237.81482	238.17733	239.03697	239.41578	240.94844	242.81964	245.7084	249.26109	253.51069	258.83422	264.47796	271.87913	279.53074	288.7531	297.29795	308.98218
	5.71E-4	237.23588	237.03349	237.40962	236.87472	237.30439	237.5437	237.45651	237.87228	238.40186	239.24269	239.51633	240.91054	242.84825	245.82099	249.37916	253.38205	258.81455	264.63504	272.02304	279.68948	288.71075	297.58837	308.73524
	5.72E-4	237.11072	237.21117	237.31875	237.15978	237.33668	237.71365	237.87113	238.10475	238.46747	239.22156	239.90279	241.1776	242.98058	246.05306	249.47609	253.50216	259.0261	264.87766	272.00589	279.61424	288.90863	297.4943	308.62302
	5.73E-4	237.54447	237.49095	237.51174	237.20477	237.29374	238.001	238.21022	237.90774	238.83567	239.33669	240.00374	241.05961	243.0845	245.92416	249.81469	253.68546	259.10507	264.90143	271.86407	279.76056	288.87309	297.53026	308.58483
	5.74E-4	237.4862	237.56098	237.54007	237.15625	237.40241	238.01306	238.14619	238.46954	238.68411	239.65543	240.09372	241.19925	242.98374	246.39741	249.6189	253.55635	259.02099	264.90149	271.82796	279.83865	289.0065	297.58835	308.81549
	5.75E-4	237.51428	237.65455	237.69912	237.3816	237.64678	238.04457	238.27207	238.41502	238.81286	239.92492	240.11896	241.413	243.10435	246.14401	249.95452	253.92923	259.25101	264.9869	271.99201	279.98726	289.04916	297.74293	308.67744
	5.76E-4	237.63867	237.77701	237.8685	237.60989	237.75755	238.00743	238.60598	238.62	239.12193	239.67078	240.20322	241.63258	243.10805	246.12963	250.09053	253.67573	259.30957	264.88909	271.94219	279.95297	288.92641	297.85586	308.66425
	5.77E-4	237.583	237.78519	237.9661	237.5353	237.8595	238.19748	238.63822	238.76343	239.33469	239.88499	240.29944	241.4546	243.34899	246.50198	250.24497	253.84948	259.36675	264.90003	272.04298	280.03218	289.18773	297.70044	308.65703
	5.78E-4	237.64749	237.90109	238.11411	237.60991	238.13198	238.359	238.86675	238.78754	239.14258	239.89632	240.56331	241.75617	243.36944	246.43094	250.3187	253.98238	259.44966	265.00904	272.24495	280.06592	289.03677	297.66877	308.79856
	5.79E-4	237.78655	238.06717	238.01909	237.75929	238.22659	238.35166	238.80527	239.05449	239.18262	240.04017	240.64489	241.86286	243.94798	246.72789	250.4046	254.06534	259.26154	265.08879	272.08095	280.11218	289.08816	297.53138	308.58882
	5.8E-4	238.08406	238.27762	238.21073	237.77447	238.28591	238.28893	238.9266	239.15032	239.10824	239.92394	240.70471	241.90878	243.98405	246.7436	250.27408	254.29996	259.501	265.34704	272.02652	280.42866	288.72325	297.88992	308.49389
	5.81E-4	238.22097	238.52312	238.24994	238.08926	238.43099	238.48386	238.91134	239.36255	239.31067	240.10334	241.00442	241.93034	243.95386	246.94071	250.56063	254.25899	259.57737	265.45347	272.119	280.15506	289.06381	297.91721	308.74518
	5.82E-4	238.3463	238.52881	238.33186	237.98795	238.47308	238.72079	239.01074	239.43814	239.43595	240.38545	241.0532	242.02672	243.82513	246.91271	250.29724	254.36554	259.51087	265.41137	272.35762	280.26078	289.16079	297.95532	308.79529
	5.83E-4	238.36503	238.88163	238.57799	238.09398	238.51114	239.04095	239.26599	239.04011	239.59262	240.36415	240.99298	242.06209	244.0269	246.92701	250.46382	254.46529	259.65004	265.34851	272.24765	280.38949	289.18492	297.98994	308.64445
	5.84E-4	238.47335	238.7193	238.48485	238.39745	238.86859	238.84387	239.22373	239.55902	239.82979	240.61205	241.28635	242.36154	244.03388	246.96187	250.39678	254.75995	260.05625	265.44999	272.31673	280.21574	288.97617	298.16603	308.49843
	5.85E-4	238.38289	238.88244	238.77405	238.51059	238.74669	239.0385	239.47347	239.33155	239.62548	240.55473	241.23163	242.54302	244.13763	247.22489	250.60657	254.87644	260.06351	265.23667	272.49343	280.42179	289.00623	298.22159	308.84965
	5.86E-4	238.54675	238.84496	238.67467	238.6002	238.91765	239.16826	239.494	239.58694	239.99053	240.57968	241.33282	242.69721	244.43828	247.13898	250.56253	254.86821	260.19079	265.35798	272.55692	280.28093	289.03958	298.02042	308.73516
	5.87E-4	238.80742	238.97279	238.82455	238.68476	238.95063	239.2987	239.54835	239.6479	240.10369	240.94591	241.35155	242.66728	244.51842	247.36263	250.74771	254.78557	260.19743	265.36335	272.62551	280.53474	289.05847	298.22967	308.72361
	5.88E-4	238.89232	239.17438	239.08843	238.83125	239.13156	239.24871	239.83474	239.78067	240.15527	240.92106	241.44611	242.73971	244.53817	247.59592	250.74087	255.08257	260.41836	265.26999	272.57819	280.53471	289.13271	298.05446	308.80435
	5.89E-4	239.02968	239.25744	239.1296	239.19195	239.24295	239.65397	239.81396	240.0658	240.32513	240.94841	241.67494	242.75289	244.6399	247.46663	250.8152	255.14362	260.18784	265.41436	272.59915	280.79126	289.41178	298.09066	309.05004
	5.9E-4	239.07037	239.38765	239.1375	239.41736	239.40502	239.77115	240.05204	240.03553	240.43189	241.30521	241.74521	242.82105	244.8218	247.78	251.15093	255.24596	260.20557	265.51129	272.77725	280.65298	289.50386	298.30071	308.8627
	5.91E-4	239.31994	239.36092	239.43238	239.40894	239.19323	239.6921	240.31674	240.2785	240.48138	241.20162	241.98034	243.03339	244.77579	247.61659	251.20412	255.33324	260.46735	265.58755	272.85646	280.69275	289.39672	298.26221	308.77289
	5.92E-4	239.52944	239.45134	239.55553	239.3563	239.46452	239.78106	240.27268	240.3437	240.72356	241.57677	242.03759	243.16828	244.93896	247.83954	251.20507	255.45219	260.52436	265.64616	272.86757	280.66961	289.5221	298.53108	308.73033
	5.93E-4	239.5346	239.63835	239.73417	239.39827	239.68248	239.94597	240.57327	240.41933	240.90123	241.67812	241.98067	243.25787	244.97637	247.75136	251.27298	255.52668	260.4035	265.71679	272.98034	280.61465	289.57127	298.59122	308.78605
	5.94E-4	239.57928	239.71521	239.76315	239.6238	239.82522	240.10079	240.5551	240.40624	240.97352	241.74567	242.13269	243.50879	245.26043	247.81516	251.37136	255.52053	260.35899	265.72807	273.00177	280.60046	289.58593	298.5699	308.83505
	5.95E-4	239.86233	239.8568	239.80116	239.47721	239.98841	240.12064	240.65097	240.51963	240.87736	242.2045	242.36859	243.73699	245.24415	248.14857	251.19281	255.4521	260.65644	265.82511	273.0472	280.99952	289.43519	298.60881	308.76145
	5.96E-4	239.78098	239.92282	239.80982	239.98811	239.76562	240.14345	240.65016	240.40952	241.30715	242.12369	242.39774	243.76404	245.48929	248.04991	251.68713	255.79055	260.64705	265.99366	273.15934	280.81557	289.65575	298.56215	308.92243
	5.97E-4	239.88938	240.12584	239.97436	240.16752	239.94375	240.37972	240.8579	240.82057	241.34636	241.96431	242.44604	243.77896	245.66444	248.15179	251.68415	255.74796	260.74986	266.00727	273.22727	280.80045	289.64889	298.5241	309.09818
	5.98E-4	239.97739	240.19717	240.20077	240.11042	239.98714	240.5192	240.85485	240.87351	241.45969	241.9915	242.73978	243.9984	245.62953	248.21296	251.70419	255.96281	260.69858	266.1888	273.17239	280.7738	289.60544	298.76168	309.26683
	5.99E-4	240.17215	240.37185	240.03447	240.35567	240.26819	240.56006	240.87321	241.04814	241.74928	242.35394	243.06619	244.12265	245.8094	248.27477	251.77142	255.81838	260.74823	266.28307	273.28932	280.96	289.36836	298.83444	309.05655
	6.0E-4	240.3765	240.61173	240.41921	240.17381	240.36679	240.65035	241.11337	241.15118	241.63295	242.35415	242.85055	244.15561	246.0004	248.61044	252.04857	255.90408	260.81071	265.98638	273.18289	280.90073	289.55355	298.50487	309.0336

## Sheet: panel (d)
	Voltage (V)	T0=44.4 mK	T0=53.4 mK	T0= 63.4 mK	T0=76.0 mK	T0=88.7 mK	T0=102.8 mK	T0=115.6 mK	T0=128.6 mK	T0=140.8 mK	T0=154.1 mK	T0=165.5 mK	T0=178.2 mK	T0=189.2 mK	T0=201.7 mK	T0=213.6 mK	T0=224.2 mK	T0=235.8 mK	T0=246.5 mK	T0=257.8 mK	T0=268.3 mK	T0=279.9 mK	T0=290.4 mK	T0=301.8 mK
	-6.0E-4	243.404140000000	243.535240000000	243.625740000000	243.230840000000	242.966350000000	243.820320000000	244.195440000000	244.740290000000	244.576860000000	244.608730000000	245.725290000000	246.738830000000	247.928480000000	250.584170000000	253.545240000000	257.489230000000	262.040860000000	267.199590000000	273.683260000000	281.403180000000	289.848350000000	299.423200000000	311.532750000000
	-5.99E-4	243.360100000000	243.421750000000	243.609030000000	243.102020000000	242.855840000000	243.359360000000	243.910870000000	244.410930000000	244.352550000000	244.324220000000	245.527250000000	246.701870000000	247.850920000000	250.627830000000	253.323260000000	257.438840000000	262.118800000000	267.339630000000	273.831680000000	281.502080000000	290.061420000000	299.368210000000	311.284950000000
	-5.98E-4	243.066820000000	243.334650000000	243.464230000000	242.818710000000	242.704560000000	243.241960000000	243.827970000000	244.415530000000	244.244750000000	244.291610000000	245.449420000000	246.686400000000	247.956190000000	250.592600000000	253.325970000000	257.271660000000	262.020310000000	267.119930000000	273.705620000000	281.392690000000	290.013530000000	299.432150000000	311.467420000000
	-5.97E-4	243.072720000000	243.289540000000	243.372190000000	242.819140000000	242.687140000000	243.278200000000	243.952880000000	244.321560000000	244.254920000000	244.106180000000	245.257690000000	246.229620000000	247.589190000000	250.335570000000	253.251680000000	257.248100000000	261.976990000000	267.307740000000	273.607860000000	281.266020000000	289.879270000000	299.319550000000	311.286760000000
	-5.96E-4	243.099310000000	243.171610000000	243.228980000000	242.672840000000	242.596260000000	242.816590000000	243.726280000000	244.306330000000	244.047650000000	243.970460000000	244.997470000000	246.184060000000	247.600030000000	250.251110000000	253.529500000000	257.093760000000	261.912500000000	266.931700000000	273.625550000000	281.214210000000	290.013950000000	299.223380000000	311.255920000000
	-5.95E-4	242.833730000000	243.038620000000	243.057730000000	242.681750000000	242.389360000000	242.789720000000	243.599100000000	244.066780000000	244.031700000000	244.000550000000	244.954500000000	246.291830000000	247.712610000000	250.137530000000	253.436690000000	257.061600000000	261.904390000000	266.895620000000	273.456330000000	281.094920000000	289.579730000000	299.212480000000	311.150600000000
	-5.94E-4	242.708280000000	243.000860000000	243.034270000000	242.386380000000	242.178090000000	242.734940000000	243.428940000000	243.922610000000	243.785200000000	243.824910000000	244.784380000000	246.302800000000	247.674340000000	250.136070000000	253.118410000000	256.954290000000	261.740190000000	266.836760000000	273.293650000000	281.126560000000	289.732430000000	299.071980000000	311.203340000000
	-5.93E-4	242.633810000000	242.808130000000	242.997530000000	242.360730000000	242.196260000000	242.536010000000	243.309830000000	243.688730000000	243.707000000000	243.672050000000	244.831360000000	246.080030000000	247.492670000000	250.089960000000	253.176920000000	256.930870000000	261.675410000000	266.771690000000	273.406330000000	281.161330000000	289.859080000000	298.988270000000	311.066910000000
	-5.92E-4	242.530270000000	242.819740000000	242.943770000000	242.151940000000	242.149820000000	242.515690000000	243.278860000000	243.776310000000	243.665340000000	243.563180000000	244.585030000000	245.868870000000	247.353970000000	249.938910000000	253.184010000000	256.805580000000	261.586940000000	266.604920000000	273.288860000000	281.177710000000	289.740010000000	298.999590000000	311.002090000000
	-5.91E-4	242.268880000000	242.544410000000	242.720780000000	242.157740000000	241.850220000000	242.442640000000	243.252770000000	243.649100000000	243.578580000000	243.580140000000	244.467370000000	245.855690000000	247.300570000000	249.886580000000	253.130710000000	256.696260000000	261.425570000000	266.657860000000	273.200410000000	281.022050000000	289.789220000000	298.989940000000	311.077340000000
	-5.9E-4	242.149420000000	242.381290000000	242.435790000000	241.942630000000	241.772020000000	242.137880000000	243.051870000000	243.518400000000	243.471690000000	243.510520000000	244.508820000000	245.674630000000	247.202170000000	249.730350000000	252.965710000000	256.733380000000	261.538950000000	266.622000000000	273.306170000000	280.866080000000	289.601550000000	299.012710000000	310.852660000000
	-5.89E-4	241.989470000000	242.202610000000	242.308960000000	241.978510000000	241.711120000000	242.115990000000	243.065390000000	243.383460000000	243.549420000000	243.347090000000	244.356360000000	245.712490000000	247.090300000000	249.602250000000	252.789280000000	256.461810000000	261.178650000000	266.547440000000	273.191260000000	280.846500000000	289.614120000000	298.773790000000	310.758830000000
	-5.88E-4	242.105070000000	242.169000000000	242.278980000000	241.930710000000	241.727540000000	242.100790000000	242.789670000000	243.101980000000	243.318530000000	243.376500000000	244.238820000000	245.510470000000	247.094830000000	249.573510000000	252.585460000000	256.447200000000	261.362440000000	266.344290000000	273.135700000000	280.765490000000	289.388050000000	298.775110000000	310.873400000000
	-5.87E-4	241.841340000000	241.988890000000	242.148320000000	241.762350000000	241.528360000000	242.102870000000	242.562610000000	243.194410000000	243.179260000000	243.113930000000	244.111470000000	245.405460000000	247.053500000000	249.421460000000	252.619130000000	256.425150000000	261.318640000000	266.227000000000	273.153830000000	280.598070000000	289.440690000000	298.945640000000	310.779730000000
	-5.86E-4	241.683840000000	241.702780000000	242.070680000000	241.536030000000	241.398830000000	241.841130000000	242.499510000000	242.817160000000	243.032270000000	243.231680000000	244.188870000000	245.349650000000	246.780380000000	249.341040000000	252.541450000000	256.376860000000	261.100260000000	266.291440000000	272.972040000000	280.531500000000	289.519340000000	298.775240000000	310.914720000000
	-5.85E-4	241.712810000000	241.719760000000	242.043350000000	241.622780000000	241.360230000000	241.894900000000	242.300780000000	242.942120000000	242.937990000000	243.045920000000	243.763920000000	245.261880000000	246.691800000000	249.269960000000	252.524410000000	256.122900000000	260.987850000000	266.075680000000	272.869650000000	280.443470000000	289.457820000000	298.950730000000	311.004530000000
	-5.84E-4	241.554480000000	241.821780000000	242.088960000000	241.360880000000	241.250700000000	241.635640000000	242.404250000000	242.851550000000	242.779620000000	242.839880000000	243.793290000000	245.030860000000	246.522440000000	249.018340000000	252.410260000000	256.077010000000	260.852070000000	266.150990000000	272.925150000000	280.364140000000	289.403890000000	298.616710000000	310.646430000000
	-5.83E-4	241.517030000000	241.564060000000	241.782840000000	241.346020000000	241.143560000000	241.552890000000	242.209430000000	242.782360000000	242.699020000000	242.826150000000	243.776990000000	244.880280000000	246.433950000000	248.989150000000	252.250690000000	256.172460000000	260.768900000000	266.014040000000	272.919950000000	280.450680000000	289.398980000000	298.490690000000	310.520500000000
	-5.82E-4	241.484720000000	241.395280000000	241.673890000000	241.063900000000	240.950650000000	241.507540000000	242.074900000000	242.613430000000	242.749150000000	242.611320000000	243.480740000000	244.761050000000	246.304720000000	248.852020000000	252.169190000000	256.100170000000	260.789470000000	265.960590000000	272.794890000000	280.487690000000	289.552730000000	298.299870000000	310.547620000000
	-5.81E-4	241.356250000000	241.284740000000	241.593630000000	241.036260000000	240.866330000000	241.441740000000	241.947070000000	242.530720000000	242.506370000000	242.490660000000	243.441320000000	244.658900000000	246.315010000000	248.848680000000	252.066610000000	255.909700000000	260.742170000000	266.042470000000	272.588840000000	280.392640000000	289.296210000000	298.505360000000	310.545410000000
	-5.8E-4	241.043740000000	241.183910000000	241.807410000000	240.777530000000	240.866860000000	241.340860000000	242.065400000000	242.621320000000	242.414600000000	242.435460000000	243.293000000000	244.551030000000	246.207900000000	248.705170000000	252.026970000000	255.938480000000	260.743240000000	266.100150000000	272.526170000000	280.415300000000	289.177000000000	298.601320000000	310.509060000000
	-5.79E-4	240.997970000000	241.066220000000	241.546900000000	240.769920000000	240.612270000000	241.216130000000	241.836840000000	242.312210000000	242.355510000000	242.260690000000	243.248130000000	244.601930000000	245.936400000000	248.662950000000	251.990420000000	255.825980000000	260.798080000000	265.921640000000	272.577860000000	280.133240000000	289.303490000000	298.458650000000	310.458800000000
	-5.78E-4	240.888340000000	241.023560000000	241.302940000000	240.491170000000	240.554270000000	241.043860000000	241.490420000000	242.130200000000	242.114770000000	242.232240000000	243.177260000000	244.416140000000	245.885810000000	248.783520000000	251.786010000000	255.722160000000	260.727760000000	265.957240000000	272.529120000000	279.978550000000	289.375560000000	298.343770000000	310.192310000000
	-5.77E-4	240.666110000000	240.973450000000	241.147380000000	240.557460000000	240.561000000000	240.969000000000	241.504140000000	241.946530000000	241.913180000000	242.087400000000	243.041250000000	244.283990000000	245.738560000000	248.606990000000	251.641920000000	255.521570000000	260.696980000000	265.925420000000	272.483830000000	280.068740000000	289.236150000000	298.371070000000	310.300390000000
	-5.76E-4	240.536310000000	240.841360000000	241.106490000000	240.496340000000	240.036290000000	240.805300000000	241.381100000000	241.878200000000	241.931660000000	241.877870000000	242.929390000000	244.078820000000	245.527320000000	248.485690000000	251.539520000000	255.503500000000	260.554730000000	265.766980000000	272.324150000000	279.934570000000	289.132130000000	298.294660000000	310.305480000000
	-5.75E-4	240.516360000000	240.606620000000	241.000740000000	240.173240000000	240.142610000000	240.723590000000	241.289310000000	241.677690000000	241.770120000000	241.787280000000	242.854190000000	244.008640000000	245.549150000000	248.258990000000	251.386230000000	255.283890000000	260.303650000000	266.010620000000	272.401260000000	279.969720000000	289.052910000000	298.325790000000	310.331370000000
	-5.74E-4	240.452790000000	240.518120000000	240.792550000000	240.033280000000	239.959060000000	240.735550000000	241.066850000000	241.686860000000	241.746820000000	241.699610000000	242.800980000000	243.871250000000	245.452380000000	248.282060000000	251.246750000000	255.177260000000	260.359910000000	265.902350000000	272.336310000000	279.943930000000	288.920670000000	298.077490000000	310.425770000000
	-5.73E-4	240.332030000000	240.519980000000	240.604630000000	240.085650000000	239.804270000000	240.472910000000	240.938030000000	241.471400000000	241.534540000000	241.593100000000	242.490010000000	243.908850000000	245.464200000000	248.198270000000	251.287070000000	255.150170000000	260.108420000000	265.857200000000	272.233570000000	279.881980000000	288.920710000000	298.176210000000	310.224060000000
	-5.72E-4	240.186940000000	240.298770000000	240.615080000000	239.954310000000	239.762780000000	240.416050000000	240.999880000000	241.337850000000	241.564400000000	241.545990000000	242.306320000000	243.788860000000	245.415620000000	248.173530000000	251.086900000000	255.033690000000	260.210110000000	265.602660000000	272.190070000000	279.874580000000	288.910670000000	298.181090000000	310.173690000000
	-5.71E-4	239.919470000000	240.206850000000	240.554250000000	239.871430000000	239.436820000000	240.227330000000	240.797100000000	241.232990000000	241.429020000000	241.195400000000	242.440820000000	243.750120000000	245.270930000000	247.961150000000	251.045400000000	254.965790000000	260.035990000000	265.359470000000	272.230340000000	279.787390000000	288.917040000000	298.033830000000	310.441900000000
	-5.7E-4	239.985630000000	240.204180000000	240.455650000000	239.691600000000	239.299630000000	240.017400000000	240.837920000000	240.998230000000	241.333710000000	241.269830000000	242.144850000000	243.647260000000	244.987260000000	247.985280000000	251.017500000000	254.794260000000	259.803740000000	265.476610000000	272.242950000000	279.797380000000	288.893080000000	298.192160000000	310.227800000000
	-5.69E-4	239.760190000000	240.125690000000	240.233660000000	239.726760000000	239.217630000000	239.943850000000	240.574470000000	240.893850000000	241.071360000000	241.012910000000	242.201670000000	243.278190000000	244.884570000000	247.733500000000	250.883090000000	254.784080000000	259.822810000000	265.396780000000	272.047000000000	279.723500000000	288.792000000000	298.071120000000	310.204260000000
	-5.68E-4	239.511170000000	239.896990000000	240.020970000000	239.553240000000	239.077120000000	239.730790000000	240.386350000000	240.814420000000	240.893610000000	240.941370000000	241.959690000000	243.299230000000	244.824390000000	247.753430000000	250.714520000000	254.872540000000	259.665870000000	265.117370000000	271.916210000000	279.657210000000	288.830330000000	298.162830000000	310.299100000000
	-5.67E-4	239.707510000000	239.700130000000	240.207650000000	239.490410000000	238.982880000000	239.882060000000	240.365220000000	240.537700000000	240.850170000000	241.029470000000	241.885560000000	243.147850000000	244.776490000000	247.479020000000	250.787550000000	254.654320000000	259.693580000000	265.230510000000	271.733650000000	279.630120000000	288.571060000000	297.957880000000	310.202850000000
	-5.66E-4	239.466490000000	239.561960000000	239.924730000000	239.377660000000	238.847360000000	239.680810000000	240.151540000000	240.654010000000	240.764780000000	240.773400000000	241.653160000000	243.011780000000	244.577190000000	247.425950000000	250.772680000000	254.592710000000	259.435000000000	265.214760000000	271.878960000000	279.656360000000	288.619000000000	298.067340000000	310.016830000000
	-5.65E-4	239.499880000000	239.560750000000	239.911480000000	239.274590000000	238.702740000000	239.512570000000	240.133880000000	240.584160000000	240.445210000000	240.908110000000	241.633620000000	242.978610000000	244.189880000000	247.290300000000	250.475980000000	254.456560000000	259.417960000000	265.316400000000	271.886470000000	279.602100000000	288.788260000000	298.026670000000	310.380270000000
	-5.64E-4	239.184490000000	239.583230000000	239.921820000000	239.188910000000	238.586230000000	239.321000000000	239.972720000000	240.430220000000	240.333980000000	240.597790000000	241.520640000000	242.921040000000	244.237120000000	247.203460000000	250.326140000000	254.485580000000	259.475740000000	265.219960000000	271.721950000000	279.553410000000	288.663340000000	297.883980000000	310.163900000000
	-5.63E-4	239.185480000000	239.460340000000	239.573850000000	238.951190000000	238.690610000000	239.253940000000	239.874710000000	240.235350000000	240.317450000000	240.397680000000	241.332260000000	242.616790000000	244.250590000000	247.090910000000	250.382430000000	254.433020000000	259.507290000000	264.984520000000	271.545750000000	279.660610000000	288.588120000000	297.975660000000	310.109640000000
	-5.62E-4	239.253900000000	239.417420000000	239.382470000000	238.825850000000	238.342690000000	239.084530000000	239.802600000000	240.197230000000	240.286260000000	240.318770000000	241.363290000000	242.559640000000	244.229170000000	247.185370000000	250.257240000000	254.163390000000	259.381030000000	265.198590000000	271.598020000000	279.542560000000	288.431540000000	297.810960000000	310.151370000000
	-5.61E-4	239.074600000000	239.347120000000	239.357250000000	238.841670000000	238.332960000000	238.819980000000	239.621800000000	240.104060000000	240.011810000000	240.217170000000	241.393030000000	242.472520000000	244.148550000000	246.952770000000	250.185760000000	254.121260000000	259.222580000000	265.111720000000	271.457080000000	279.407660000000	288.262860000000	297.789030000000	310.380030000000
	-5.6E-4	238.964470000000	238.983380000000	239.051200000000	238.571040000000	238.180920000000	238.821960000000	239.715880000000	239.919730000000	239.972320000000	240.183490000000	241.160280000000	242.313240000000	243.907230000000	247.020120000000	250.130080000000	253.998760000000	259.234640000000	264.918210000000	271.416350000000	279.426250000000	288.219760000000	297.928760000000	310.154920000000
	-5.59E-4	238.681050000000	238.806430000000	239.073230000000	238.607470000000	237.989160000000	238.627940000000	239.499980000000	239.794230000000	239.819800000000	240.033030000000	241.084010000000	242.310330000000	243.883260000000	246.736280000000	249.965550000000	254.058920000000	258.977100000000	264.885000000000	271.447710000000	279.452820000000	288.417220000000	297.761820000000	310.241800000000
	-5.58E-4	238.558660000000	238.604480000000	239.051350000000	238.376030000000	237.809730000000	238.398030000000	239.341430000000	239.779660000000	239.605930000000	239.764130000000	240.942860000000	242.153230000000	243.560760000000	246.499580000000	249.878020000000	253.789000000000	259.135280000000	264.805050000000	271.299400000000	279.571070000000	288.345530000000	297.677160000000	310.075510000000
	-5.57E-4	238.582010000000	238.582610000000	239.055600000000	238.051180000000	237.613510000000	238.500850000000	239.173090000000	239.626400000000	239.554840000000	239.742790000000	240.854530000000	241.983030000000	243.529650000000	246.592910000000	249.902500000000	253.720370000000	259.070570000000	264.925720000000	271.279740000000	279.235580000000	288.192640000000	297.547430000000	310.133990000000
	-5.56E-4	238.403670000000	238.428520000000	238.672230000000	238.152130000000	237.623500000000	238.115220000000	239.056270000000	239.298840000000	239.491750000000	239.741190000000	240.697910000000	241.977710000000	243.357420000000	246.469630000000	249.795250000000	253.690380000000	259.084810000000	264.774290000000	271.297940000000	279.353700000000	288.231490000000	297.604080000000	310.073510000000
	-5.55E-4	238.252560000000	238.280840000000	238.695970000000	238.048050000000	237.284050000000	238.128910000000	238.718480000000	239.405420000000	239.343260000000	239.350120000000	240.561340000000	241.659410000000	243.404730000000	246.189680000000	249.661740000000	253.826030000000	258.893280000000	264.778650000000	271.386030000000	279.367880000000	288.166550000000	297.724220000000	309.976630000000
	-5.54E-4	238.076220000000	238.332680000000	238.516000000000	237.774020000000	236.978740000000	238.038650000000	238.391570000000	239.320380000000	239.253100000000	239.380540000000	240.409190000000	241.767230000000	243.258770000000	246.196340000000	249.668640000000	253.607410000000	258.766810000000	264.685960000000	271.207530000000	279.332240000000	287.992310000000	297.417770000000	309.979600000000
	-5.53E-4	238.111970000000	238.126710000000	238.250060000000	237.861830000000	237.103580000000	237.895250000000	238.468270000000	239.337370000000	239.413750000000	239.331490000000	240.289470000000	241.677170000000	243.182690000000	246.031820000000	249.681010000000	253.527610000000	258.525500000000	264.623900000000	271.069310000000	279.179530000000	288.129680000000	297.660770000000	309.748970000000
	-5.52E-4	237.889660000000	237.964450000000	238.356530000000	237.718950000000	236.908920000000	237.849140000000	238.430530000000	239.195690000000	238.937880000000	238.962370000000	240.178280000000	241.330560000000	243.017300000000	245.864970000000	249.667280000000	253.320650000000	258.482450000000	264.535910000000	270.965380000000	279.168210000000	287.940960000000	297.408990000000	309.730360000000
	-5.51E-4	237.859840000000	237.838080000000	238.063870000000	237.441300000000	237.012580000000	237.653530000000	238.366800000000	238.909140000000	239.068090000000	238.710810000000	240.049210000000	241.305830000000	242.882350000000	245.929010000000	249.477790000000	253.487720000000	258.339240000000	264.393370000000	270.957160000000	279.136470000000	287.984720000000	297.437860000000	309.860000000000
	-5.5E-4	237.781890000000	237.711540000000	238.022010000000	237.455120000000	236.957590000000	237.546920000000	238.191680000000	238.719950000000	238.666390000000	239.029670000000	239.828990000000	240.995130000000	242.746440000000	245.725620000000	249.356980000000	253.236440000000	258.454930000000	264.300120000000	270.823110000000	279.094530000000	287.951750000000	297.359130000000	309.621580000000
	-5.49E-4	237.715100000000	237.358390000000	237.903090000000	237.282880000000	236.806760000000	237.235160000000	237.969980000000	238.624210000000	238.604070000000	238.820990000000	239.766160000000	240.893860000000	242.767450000000	245.667220000000	249.064800000000	253.175040000000	258.286760000000	264.333970000000	270.806440000000	279.109770000000	287.802130000000	297.253210000000	309.778490000000
	-5.48E-4	237.434600000000	237.239460000000	237.720460000000	237.232270000000	236.414990000000	237.249800000000	237.874480000000	238.572980000000	238.352850000000	238.683550000000	239.908130000000	240.786130000000	242.494100000000	245.505790000000	249.082720000000	252.933580000000	258.110250000000	264.094630000000	270.676740000000	279.156370000000	287.806340000000	297.320780000000	309.793210000000
	-5.47E-4	237.227600000000	237.232560000000	237.769650000000	237.159430000000	236.354890000000	237.061520000000	237.705390000000	238.398280000000	238.345700000000	238.689780000000	239.644830000000	240.860900000000	242.433540000000	245.543250000000	248.894630000000	252.844210000000	258.149860000000	264.042170000000	270.702440000000	279.042580000000	287.594850000000	297.259930000000	309.759540000000
	-5.46E-4	237.083600000000	237.084730000000	237.463250000000	237.147380000000	236.250880000000	236.904830000000	237.584430000000	238.237710000000	238.129780000000	238.620970000000	239.585220000000	240.667740000000	242.431470000000	245.339490000000	248.763430000000	252.628760000000	258.187380000000	264.123340000000	270.642470000000	279.019220000000	287.524640000000	297.283080000000	309.562230000000
	-5.45E-4	236.995000000000	237.126420000000	237.349930000000	236.923300000000	236.420980000000	237.001790000000	237.498440000000	238.049810000000	237.960190000000	238.339340000000	239.424340000000	240.358560000000	242.363990000000	245.079330000000	248.578670000000	252.778190000000	258.118220000000	264.132910000000	270.503060000000	278.757420000000	287.465830000000	297.325870000000	309.691670000000
	-5.44E-4	236.954750000000	237.091580000000	237.030900000000	236.621810000000	236.316820000000	236.727980000000	237.572750000000	237.985050000000	238.033690000000	238.243630000000	239.268340000000	240.389400000000	242.074060000000	244.977130000000	248.485320000000	252.702800000000	258.233920000000	263.826660000000	270.398460000000	278.884880000000	287.549420000000	297.212030000000	309.798820000000
	-5.43E-4	236.692400000000	236.807360000000	236.981750000000	236.570020000000	236.236090000000	236.836120000000	237.314830000000	237.721050000000	237.837410000000	238.083390000000	239.104710000000	240.347910000000	242.139620000000	244.795090000000	248.433730000000	252.784200000000	258.016640000000	263.774160000000	270.571440000000	278.749060000000	287.449190000000	297.196080000000	309.654530000000
	-5.42E-4	236.625350000000	236.681430000000	236.802690000000	236.450140000000	235.981200000000	236.514340000000	237.129080000000	237.688310000000	237.792260000000	237.898480000000	238.960310000000	240.175970000000	241.987920000000	244.766330000000	248.243360000000	252.469720000000	258.007240000000	263.734280000000	270.256260000000	278.696960000000	287.419200000000	297.086410000000	309.619250000000
	-5.41E-4	236.409890000000	236.553370000000	236.744890000000	236.353090000000	236.011620000000	236.486960000000	236.916260000000	237.443820000000	237.709430000000	237.899700000000	238.631690000000	240.105280000000	241.917910000000	244.787960000000	248.192400000000	252.410860000000	257.858620000000	263.708630000000	270.404500000000	278.559690000000	287.403630000000	296.923560000000	309.474370000000
	-5.4E-4	236.425900000000	236.559760000000	236.580860000000	236.164620000000	235.772870000000	236.299160000000	236.919270000000	237.557560000000	237.497660000000	237.680620000000	238.623680000000	240.125410000000	241.661560000000	244.721220000000	248.166770000000	252.311120000000	257.912630000000	263.542590000000	270.372540000000	278.588460000000	287.237570000000	297.016570000000	309.673630000000
	-5.39E-4	236.233960000000	236.164380000000	236.394560000000	235.986690000000	235.690840000000	236.262880000000	236.827950000000	237.402220000000	237.404630000000	237.745920000000	238.358750000000	239.820750000000	241.417380000000	244.541600000000	247.955410000000	252.134400000000	257.802660000000	263.549680000000	270.400040000000	278.519130000000	287.068400000000	297.024740000000	309.668500000000
	-5.38E-4	236.141020000000	236.354570000000	236.408080000000	235.782360000000	235.513100000000	236.023550000000	236.749340000000	237.249450000000	237.349430000000	237.459980000000	238.282850000000	239.687930000000	241.371200000000	244.308640000000	247.871440000000	252.230700000000	257.598440000000	263.547480000000	270.061220000000	278.601430000000	287.256870000000	296.899470000000	309.403500000000
	-5.37E-4	236.091050000000	236.184170000000	236.253540000000	235.839070000000	235.567330000000	235.999310000000	236.324270000000	237.034360000000	237.100650000000	237.560880000000	238.149820000000	239.566030000000	241.252050000000	244.170540000000	247.811140000000	252.177940000000	257.618210000000	263.448810000000	270.408050000000	278.407560000000	287.169330000000	296.926260000000	309.315470000000
	-5.36E-4	235.817800000000	235.955070000000	236.155990000000	235.628660000000	235.234970000000	235.999060000000	236.380650000000	236.844400000000	237.095930000000	237.225760000000	237.933190000000	239.534040000000	241.040140000000	244.085630000000	247.773420000000	251.954580000000	257.739930000000	263.453210000000	270.374750000000	278.368280000000	287.238970000000	297.083840000000	309.339270000000
	-5.35E-4	235.887770000000	235.917590000000	235.868650000000	235.573620000000	235.132110000000	235.878110000000	236.319480000000	236.880230000000	237.043340000000	237.228130000000	237.971560000000	239.232390000000	241.034280000000	243.807190000000	247.565160000000	251.951850000000	257.558350000000	263.320210000000	270.188400000000	278.404540000000	287.175840000000	296.855610000000	309.398730000000
	-5.34E-4	235.928240000000	235.790430000000	235.757990000000	235.332410000000	235.219330000000	235.655290000000	235.896500000000	236.734110000000	236.905880000000	236.946460000000	237.697510000000	239.043860000000	240.933820000000	243.858990000000	247.493650000000	251.834280000000	257.468430000000	263.100270000000	270.118130000000	278.217120000000	286.924640000000	296.830530000000	309.347340000000
	-5.33E-4	235.666260000000	235.461730000000	235.727040000000	235.245070000000	234.908670000000	235.550570000000	235.978670000000	236.424780000000	236.947550000000	236.659260000000	237.613530000000	239.209150000000	240.670810000000	243.678540000000	247.422080000000	251.794170000000	257.235200000000	262.925290000000	269.987920000000	278.068370000000	287.117580000000	296.789930000000	309.420620000000
	-5.32E-4	235.427340000000	235.501930000000	235.465810000000	235.243470000000	234.598070000000	235.461210000000	235.708580000000	236.377990000000	236.626820000000	236.764780000000	237.675750000000	238.943330000000	240.629530000000	243.605060000000	247.338750000000	251.711390000000	257.410300000000	262.889390000000	270.166140000000	278.168230000000	287.153520000000	296.633390000000	309.281440000000
	-5.31E-4	235.340660000000	235.355750000000	235.361510000000	235.108710000000	234.676940000000	235.238140000000	235.513540000000	236.401230000000	236.389360000000	236.597060000000	237.508210000000	238.959920000000	240.718580000000	243.462130000000	247.245300000000	251.528680000000	257.104950000000	263.039140000000	269.993210000000	278.049300000000	287.167850000000	296.705730000000	309.421670000000
	-5.3E-4	235.099410000000	235.179800000000	235.231700000000	234.961470000000	234.435890000000	235.218510000000	235.515530000000	236.397030000000	236.237370000000	236.504660000000	237.288030000000	238.578980000000	240.403510000000	243.240210000000	247.380790000000	251.349100000000	257.077280000000	262.983560000000	270.064370000000	278.030950000000	286.956440000000	296.624040000000	309.330170000000
	-5.29E-4	235.052730000000	235.043450000000	235.161860000000	234.826420000000	234.409620000000	235.033440000000	235.309380000000	236.150880000000	236.217510000000	236.366440000000	237.197380000000	238.403220000000	240.368540000000	243.217060000000	247.234020000000	251.444450000000	257.203960000000	262.841860000000	269.892170000000	277.833220000000	287.103290000000	296.522740000000	309.218220000000
	-5.28E-4	234.835480000000	235.026120000000	234.980890000000	234.652750000000	234.334350000000	234.915170000000	235.329090000000	236.063140000000	236.009130000000	236.250070000000	237.183620000000	238.340470000000	240.359870000000	243.420670000000	247.182150000000	251.367480000000	256.950390000000	262.767670000000	269.953030000000	277.941890000000	287.027030000000	296.525970000000	309.385120000000
	-5.27E-4	234.728770000000	234.765820000000	234.938140000000	234.706790000000	234.088890000000	234.565400000000	235.221570000000	236.022850000000	235.748300000000	236.114990000000	237.132450000000	238.185930000000	240.154200000000	243.299630000000	246.843680000000	251.184530000000	256.987520000000	262.582070000000	269.979870000000	277.973530000000	286.991180000000	296.372260000000	309.398950000000
	-5.26E-4	234.618620000000	234.763330000000	234.582990000000	234.486740000000	233.779640000000	234.438240000000	234.943700000000	235.942340000000	235.594090000000	236.015580000000	236.757950000000	238.122320000000	240.051950000000	243.033760000000	246.689170000000	250.994750000000	256.836470000000	262.563070000000	269.689000000000	277.865540000000	286.829010000000	296.347670000000	309.168750000000
	-5.25E-4	234.495760000000	234.572760000000	234.581390000000	234.143980000000	233.705300000000	234.424730000000	234.986100000000	235.713010000000	235.516590000000	235.827690000000	236.600300000000	237.889250000000	239.977080000000	243.044980000000	246.566290000000	251.049990000000	256.759190000000	262.635060000000	269.672290000000	277.832230000000	286.946580000000	296.415020000000	309.118780000000
	-5.24E-4	234.305880000000	234.403390000000	234.319730000000	234.077580000000	233.707590000000	234.090600000000	234.685680000000	235.521380000000	235.526050000000	235.824540000000	236.671610000000	237.850250000000	239.936620000000	242.829150000000	246.435070000000	250.984450000000	256.684600000000	262.553460000000	269.598630000000	277.812890000000	286.930510000000	296.280160000000	308.912300000000
	-5.23E-4	234.164120000000	234.334620000000	234.156940000000	234.003460000000	233.506030000000	234.147210000000	234.499620000000	235.502050000000	235.315100000000	235.572470000000	236.401720000000	237.664150000000	239.579320000000	242.600380000000	246.368280000000	250.802870000000	256.432400000000	262.220720000000	269.350080000000	277.756790000000	286.721450000000	296.173030000000	308.991550000000
	-5.22E-4	233.887750000000	234.239650000000	234.030490000000	233.757500000000	233.443480000000	233.962200000000	234.369080000000	235.277750000000	235.205790000000	235.410890000000	236.144840000000	237.577610000000	239.521050000000	242.617870000000	246.435440000000	250.592150000000	256.437140000000	262.380840000000	269.467330000000	277.746310000000	286.575380000000	296.248200000000	308.956980000000
	-5.21E-4	233.871920000000	233.857470000000	233.814000000000	233.561010000000	233.232220000000	233.789070000000	234.415060000000	235.216480000000	234.970040000000	235.204200000000	236.247570000000	237.545390000000	239.304650000000	242.455550000000	246.241950000000	250.661510000000	256.347370000000	262.199800000000	269.400570000000	277.609600000000	286.554770000000	296.134400000000	308.663900000000
	-5.2E-4	233.739850000000	233.631800000000	233.928470000000	233.358810000000	233.117050000000	233.566430000000	234.264880000000	234.862910000000	234.860360000000	235.218170000000	235.890520000000	237.385330000000	239.010520000000	242.368700000000	246.410500000000	250.500870000000	256.335260000000	262.098280000000	269.338110000000	277.474780000000	286.639020000000	296.175070000000	308.682740000000
	-5.19E-4	233.764040000000	233.718200000000	233.632190000000	233.485160000000	232.868980000000	233.419510000000	233.807040000000	234.817870000000	235.051550000000	235.104150000000	235.834900000000	237.290200000000	238.872630000000	242.178400000000	246.077360000000	250.495430000000	256.316780000000	262.051130000000	269.193140000000	277.363380000000	286.715650000000	296.244450000000	308.606800000000
	-5.18E-4	233.493900000000	233.682340000000	233.587230000000	233.092990000000	232.660370000000	233.220730000000	234.024010000000	234.610900000000	234.905810000000	235.050390000000	235.644800000000	237.010730000000	238.761250000000	242.091330000000	246.132400000000	250.240240000000	256.341510000000	262.056040000000	269.084750000000	277.518210000000	286.383630000000	296.006970000000	308.344860000000
	-5.17E-4	233.283100000000	233.486500000000	233.378030000000	233.125260000000	232.522190000000	233.044580000000	233.689070000000	234.487020000000	234.595920000000	234.622840000000	235.570820000000	236.876780000000	238.767800000000	241.979200000000	245.732180000000	250.209070000000	255.979130000000	261.831740000000	269.107450000000	277.224190000000	286.413750000000	296.110440000000	308.428420000000
	-5.16E-4	233.245730000000	233.204590000000	233.421390000000	232.967430000000	232.280340000000	233.059900000000	233.499980000000	234.376090000000	234.461450000000	234.569880000000	235.636130000000	236.684090000000	238.573780000000	241.942910000000	245.889670000000	250.224370000000	256.066980000000	261.783110000000	268.985220000000	277.080990000000	286.401160000000	296.171740000000	308.406580000000
	-5.15E-4	232.916300000000	233.365400000000	233.258240000000	232.747370000000	232.182170000000	232.854930000000	233.514310000000	234.084770000000	234.265100000000	234.436160000000	235.294860000000	236.584480000000	238.383110000000	241.784610000000	245.685340000000	250.106280000000	255.973720000000	261.899130000000	269.001210000000	277.293630000000	286.296280000000	296.063720000000	308.236660000000
	-5.14E-4	232.890620000000	233.022820000000	233.105300000000	232.513070000000	232.147010000000	232.840640000000	233.394090000000	233.922600000000	234.093720000000	234.291420000000	235.361820000000	236.381510000000	238.330210000000	241.550510000000	245.491130000000	249.853710000000	255.880120000000	261.704720000000	268.839490000000	277.162310000000	286.255260000000	296.104810000000	308.105140000000
	-5.13E-4	232.608610000000	232.800070000000	232.936340000000	232.442770000000	231.841550000000	232.626880000000	233.110980000000	233.919780000000	234.028920000000	234.243850000000	235.049500000000	236.312280000000	238.279130000000	241.408540000000	245.453660000000	249.532270000000	255.813340000000	261.626770000000	268.802910000000	277.178780000000	286.254000000000	295.913180000000	308.149120000000
	-5.12E-4	232.608230000000	232.756060000000	232.584870000000	232.306520000000	231.792100000000	232.467730000000	232.913430000000	233.618490000000	233.811120000000	234.023250000000	234.920750000000	236.136830000000	237.910690000000	241.169010000000	245.264670000000	249.617010000000	255.744870000000	261.594400000000	268.652890000000	276.829410000000	286.378010000000	295.712590000000	308.146300000000
	-5.11E-4	232.332570000000	232.647040000000	232.535240000000	232.068620000000	231.412650000000	232.477080000000	232.710080000000	233.433660000000	233.736970000000	233.737290000000	234.713290000000	236.022310000000	237.823180000000	240.971360000000	245.184000000000	249.577060000000	255.621120000000	261.385210000000	268.775240000000	276.837910000000	286.151120000000	295.821730000000	308.238900000000
	-5.1E-4	232.238190000000	232.268980000000	232.300610000000	231.914590000000	231.348970000000	232.110370000000	232.678700000000	233.359760000000	233.491960000000	233.771930000000	234.519960000000	235.819390000000	237.659790000000	240.924920000000	244.981390000000	249.598730000000	255.412480000000	261.236720000000	268.666590000000	276.859790000000	286.037670000000	295.842110000000	308.361830000000
	-5.09E-4	231.923480000000	232.190740000000	232.174590000000	231.791000000000	231.101260000000	232.050350000000	232.368690000000	233.325750000000	233.534410000000	233.501670000000	234.590980000000	235.747320000000	237.606310000000	240.726870000000	244.694880000000	249.441630000000	255.168510000000	261.213160000000	268.621440000000	276.658440000000	286.185820000000	295.845200000000	308.098970000000
	-5.08E-4	231.803490000000	232.033170000000	232.046380000000	231.650920000000	231.130000000000	231.851500000000	232.505880000000	232.999550000000	233.234140000000	233.353000000000	234.448880000000	235.664120000000	237.461150000000	240.706680000000	244.584030000000	249.214850000000	255.088950000000	261.033300000000	268.602290000000	276.687560000000	286.075790000000	295.764800000000	308.092320000000
	-5.07E-4	231.619440000000	231.846270000000	231.627510000000	231.508850000000	230.997980000000	231.740030000000	232.213540000000	232.766950000000	233.229410000000	233.282400000000	234.260330000000	235.332670000000	237.102150000000	240.584800000000	244.479640000000	249.223060000000	254.763830000000	261.045510000000	268.554110000000	276.767320000000	285.971440000000	295.838920000000	307.913050000000
	-5.06E-4	231.454440000000	231.832600000000	231.459350000000	231.410910000000	230.870740000000	231.533100000000	232.014210000000	232.689120000000	232.881340000000	232.987270000000	234.126120000000	235.302230000000	237.109470000000	240.357390000000	244.476340000000	248.989990000000	254.889750000000	260.823420000000	268.583790000000	276.668070000000	286.158120000000	295.782770000000	307.967490000000
	-5.05E-4	231.468350000000	231.640900000000	231.333960000000	231.358170000000	230.744300000000	231.250430000000	231.780550000000	232.545870000000	232.966400000000	232.934310000000	233.994440000000	235.085030000000	237.225830000000	240.400080000000	244.293990000000	248.896950000000	254.816700000000	260.971520000000	268.408480000000	276.407500000000	285.928040000000	295.549050000000	308.068460000000
	-5.04E-4	231.382700000000	231.526970000000	231.274170000000	231.131220000000	230.540080000000	231.138040000000	231.622220000000	232.275170000000	232.743810000000	232.677590000000	233.838320000000	235.077190000000	237.108140000000	240.075210000000	244.296570000000	248.887070000000	254.617910000000	260.914740000000	268.140760000000	276.393960000000	285.807570000000	295.857720000000	307.710640000000
	-5.03E-4	231.301370000000	231.183490000000	230.952340000000	230.928050000000	230.501890000000	231.048730000000	231.546400000000	232.192540000000	232.678110000000	232.575130000000	233.641800000000	234.707570000000	236.730770000000	239.964720000000	244.239380000000	248.707420000000	254.679440000000	260.698940000000	268.237320000000	276.456320000000	285.745470000000	295.771900000000	307.781390000000
	-5.02E-4	231.050040000000	231.236710000000	231.011910000000	230.934550000000	230.223540000000	230.860530000000	231.413400000000	232.185070000000	232.468090000000	232.306960000000	233.550960000000	234.684890000000	236.573180000000	239.865100000000	244.221310000000	248.646110000000	254.738470000000	260.588390000000	268.306500000000	276.446400000000	285.665360000000	295.652720000000	307.916250000000
	-5.01E-4	230.872760000000	231.086410000000	230.976520000000	230.743540000000	229.970290000000	230.627890000000	231.217110000000	232.104530000000	232.249430000000	232.226040000000	233.358270000000	234.561580000000	236.673900000000	239.961710000000	243.913910000000	248.493070000000	254.401570000000	260.561880000000	268.177580000000	276.321980000000	285.435660000000	295.554480000000	307.830130000000
	-5.0E-4	230.823500000000	231.037450000000	231.009650000000	230.718750000000	230.039600000000	230.739530000000	231.163020000000	231.931940000000	232.063600000000	232.028210000000	233.118870000000	234.486880000000	236.437210000000	239.759020000000	243.976970000000	248.499060000000	254.473000000000	260.496410000000	268.110800000000	276.305560000000	285.578420000000	295.730420000000	307.600620000000
	-4.99E-4	230.626290000000	230.836180000000	230.708210000000	230.458580000000	229.924110000000	230.792580000000	230.951130000000	231.693660000000	231.885540000000	232.040250000000	232.880760000000	234.333000000000	236.207470000000	239.633140000000	243.518390000000	248.468290000000	254.224290000000	260.333630000000	268.056660000000	276.452230000000	285.529530000000	295.661840000000	307.661690000000
	-4.98E-4	230.631180000000	230.744380000000	230.636000000000	230.238570000000	229.526810000000	230.373500000000	230.865400000000	231.620370000000	231.731380000000	231.791780000000	232.755390000000	234.281860000000	236.161330000000	239.535120000000	243.564290000000	248.149670000000	254.270540000000	260.436990000000	267.913210000000	276.044780000000	285.519250000000	295.556900000000	307.583870000000
	-4.97E-4	230.486330000000	230.516810000000	230.283740000000	230.223160000000	229.548830000000	230.209960000000	230.845990000000	231.323030000000	231.745270000000	231.737070000000	232.769890000000	234.111370000000	235.940780000000	239.513300000000	243.419270000000	248.119990000000	254.223130000000	260.389030000000	267.816840000000	276.099280000000	285.582460000000	295.524180000000	307.618510000000
	-4.96E-4	230.597510000000	230.451170000000	230.374440000000	229.991100000000	229.462190000000	230.107410000000	230.594760000000	231.263920000000	231.627630000000	231.646110000000	232.495150000000	234.078660000000	235.759400000000	239.289430000000	243.299960000000	248.100250000000	253.983460000000	260.438280000000	267.806420000000	275.995550000000	285.499690000000	295.439630000000	307.606670000000
	-4.95E-4	230.274890000000	230.213000000000	230.414540000000	229.979950000000	229.280710000000	229.882700000000	230.614350000000	230.953340000000	231.470140000000	231.363900000000	232.265390000000	233.720150000000	235.754430000000	239.279110000000	243.211060000000	247.925860000000	253.920730000000	260.283750000000	267.726470000000	276.027690000000	285.392040000000	295.414800000000	307.520870000000
	-4.94E-4	230.198070000000	229.919070000000	230.152560000000	229.852060000000	228.937980000000	229.949360000000	230.438680000000	230.957160000000	231.251200000000	231.433240000000	232.242500000000	233.483010000000	235.685520000000	239.108240000000	243.188140000000	247.849880000000	253.867940000000	260.245260000000	267.540270000000	275.876630000000	285.344580000000	295.304090000000	307.355050000000
	-4.93E-4	230.023490000000	229.917910000000	229.999410000000	229.606920000000	228.942650000000	229.768860000000	230.299070000000	230.796630000000	230.964450000000	231.291040000000	232.096850000000	233.414620000000	235.529980000000	239.073740000000	242.946000000000	247.680930000000	253.838810000000	260.114240000000	267.470840000000	275.663340000000	285.325390000000	295.173980000000	307.364060000000
	-4.92E-4	229.844200000000	229.845610000000	229.725720000000	229.298000000000	228.835140000000	229.537920000000	230.098990000000	230.685750000000	230.885650000000	230.911130000000	231.935960000000	233.155940000000	235.387590000000	238.854410000000	242.876230000000	247.560290000000	253.732110000000	260.057890000000	267.493060000000	275.912200000000	285.234960000000	295.200890000000	307.354390000000
	-4.91E-4	229.926030000000	229.527340000000	229.640460000000	229.195810000000	228.604590000000	229.333830000000	229.994580000000	230.542430000000	230.871870000000	230.780970000000	231.865580000000	233.124170000000	235.174370000000	238.717050000000	242.722070000000	247.389260000000	253.616220000000	259.947960000000	267.287610000000	275.896890000000	285.079690000000	295.243400000000	307.154130000000
	-4.9E-4	229.643010000000	229.440820000000	229.652880000000	229.214880000000	228.471940000000	229.275790000000	229.926020000000	230.514190000000	230.730890000000	230.692350000000	231.713560000000	232.951660000000	235.143580000000	238.689950000000	242.777500000000	247.378750000000	253.586190000000	259.887690000000	267.390360000000	275.864800000000	285.034980000000	295.064470000000	307.290060000000
	-4.89E-4	229.474170000000	229.154930000000	229.447410000000	229.092350000000	228.480980000000	229.227720000000	229.888970000000	230.257180000000	230.507040000000	230.502850000000	231.546340000000	232.910640000000	235.003240000000	238.568900000000	242.706730000000	247.241950000000	253.620780000000	259.836780000000	267.237310000000	275.811480000000	285.134240000000	294.935350000000	307.256880000000
	-4.88E-4	229.142020000000	229.202740000000	229.190390000000	229.010530000000	228.360920000000	229.267420000000	229.758830000000	230.056950000000	230.419590000000	230.648280000000	231.545810000000	232.745170000000	234.912250000000	238.439220000000	242.714670000000	247.021450000000	253.465870000000	259.918650000000	267.216590000000	275.633750000000	284.958380000000	294.892220000000	307.267160000000
	-4.87E-4	229.128070000000	229.108980000000	229.050230000000	228.946490000000	228.260400000000	229.065910000000	229.702070000000	230.111710000000	230.420850000000	230.486470000000	231.452620000000	232.603410000000	234.669840000000	238.173450000000	242.300760000000	246.948890000000	253.523660000000	259.985400000000	267.307890000000	275.693300000000	284.946940000000	294.833560000000	307.083570000000
	-4.86E-4	228.959590000000	229.198540000000	229.291740000000	228.664230000000	228.162610000000	228.817430000000	229.635880000000	229.829980000000	230.481790000000	230.175960000000	231.358610000000	232.532670000000	234.637590000000	238.137460000000	242.294510000000	246.847170000000	253.435430000000	259.795810000000	267.159790000000	275.619420000000	284.789980000000	294.798490000000	307.342850000000
	-4.85E-4	228.872320000000	228.961900000000	228.879900000000	228.601150000000	228.327830000000	228.730540000000	229.462060000000	229.986000000000	230.321260000000	230.233470000000	231.052970000000	232.236880000000	234.660550000000	237.865550000000	242.118630000000	246.799510000000	253.150330000000	259.807690000000	267.141000000000	275.703820000000	284.790200000000	294.984590000000	307.201120000000
	-4.84E-4	228.736130000000	228.812660000000	228.794750000000	228.401430000000	227.876650000000	228.698070000000	229.243470000000	229.780890000000	230.129590000000	229.962640000000	231.128410000000	232.288860000000	234.660310000000	237.915300000000	241.970100000000	246.595060000000	253.136570000000	259.732480000000	267.177750000000	275.780240000000	284.611850000000	294.978740000000	307.252470000000
	-4.83E-4	228.639020000000	228.644290000000	228.671330000000	228.243410000000	227.788860000000	228.230220000000	228.941670000000	229.766000000000	229.934190000000	230.042400000000	230.840160000000	232.061820000000	234.488720000000	237.723480000000	242.020380000000	246.615710000000	253.021400000000	259.735020000000	267.015180000000	275.625270000000	284.764810000000	294.986050000000	307.115850000000
	-4.82E-4	228.468680000000	228.663100000000	228.681000000000	228.077030000000	227.786500000000	228.329500000000	228.953430000000	229.703790000000	229.738010000000	230.000350000000	230.637230000000	232.046590000000	234.261710000000	237.831870000000	241.816550000000	246.630160000000	252.819790000000	259.671630000000	267.170120000000	275.484870000000	284.748340000000	294.876580000000	307.292130000000
	-4.81E-4	228.166850000000	228.589020000000	228.490430000000	228.065930000000	227.519840000000	228.033750000000	228.891950000000	229.745550000000	229.935560000000	229.910160000000	230.642690000000	231.852070000000	234.292720000000	237.647700000000	241.556100000000	246.533050000000	252.940790000000	259.490860000000	267.177800000000	275.651350000000	284.628810000000	294.678310000000	307.203960000000
	-4.8E-4	228.210120000000	228.495200000000	228.297650000000	227.954860000000	227.595600000000	228.144860000000	228.781980000000	229.396430000000	229.720520000000	229.696160000000	230.493230000000	231.935230000000	234.156520000000	237.576780000000	241.544820000000	246.437640000000	252.743030000000	259.483050000000	267.163480000000	275.547620000000	284.539140000000	294.874780000000	306.906640000000
	-4.79E-4	228.094720000000	228.346580000000	228.411570000000	227.844980000000	227.246510000000	227.980450000000	228.697190000000	229.235730000000	229.359440000000	229.452690000000	230.207230000000	231.734290000000	233.905420000000	237.593830000000	241.537950000000	246.446200000000	252.641570000000	259.391790000000	266.806660000000	275.333170000000	284.595980000000	294.557910000000	307.122520000000
	-4.78E-4	228.043320000000	228.298570000000	228.236960000000	227.687350000000	227.047950000000	227.942580000000	228.470570000000	229.181970000000	229.282950000000	229.385730000000	230.156370000000	231.528920000000	233.893470000000	237.418720000000	241.360710000000	246.234490000000	252.589480000000	259.405630000000	266.930150000000	275.400550000000	284.627770000000	294.605100000000	307.180920000000
	-4.77E-4	227.826880000000	228.100540000000	228.034050000000	227.549370000000	226.740560000000	227.793560000000	228.371170000000	229.108770000000	229.267650000000	229.108710000000	229.966160000000	231.470240000000	233.834800000000	237.496160000000	241.423430000000	246.124920000000	252.590790000000	259.271610000000	266.785070000000	275.384560000000	284.629630000000	294.614740000000	307.065850000000
	-4.76E-4	227.876500000000	227.908600000000	227.838670000000	227.385810000000	226.488040000000	227.476590000000	228.165030000000	228.874940000000	229.106930000000	229.046090000000	229.876670000000	231.250520000000	233.718430000000	237.213330000000	241.349220000000	246.052150000000	252.660700000000	259.072990000000	266.763930000000	275.368440000000	284.616390000000	294.303680000000	307.203550000000
	-4.75E-4	227.536710000000	227.787390000000	227.769770000000	227.388890000000	226.662060000000	227.429930000000	227.795930000000	228.751510000000	228.905810000000	228.929850000000	229.779310000000	231.193320000000	233.386260000000	237.338120000000	241.086280000000	245.789920000000	252.340020000000	259.060220000000	266.746520000000	275.268520000000	284.588390000000	294.167550000000	306.753030000000
	-4.74E-4	227.402240000000	227.657230000000	227.718700000000	227.197570000000	226.372510000000	227.174980000000	227.873390000000	228.550520000000	228.957300000000	228.916020000000	229.585850000000	231.152620000000	233.464510000000	237.194070000000	241.126160000000	245.703540000000	252.333020000000	259.046720000000	266.488930000000	275.172060000000	284.634670000000	294.232220000000	306.793930000000
	-4.73E-4	227.243200000000	227.670870000000	227.457930000000	227.167510000000	226.360100000000	226.940180000000	227.821660000000	228.488340000000	228.900780000000	228.684310000000	229.404560000000	230.984940000000	233.206110000000	237.084740000000	240.917390000000	245.785970000000	252.284650000000	259.075940000000	266.586330000000	275.071380000000	284.536520000000	294.311690000000	306.866800000000
	-4.72E-4	227.089560000000	227.490730000000	227.378340000000	227.034800000000	226.188340000000	227.124410000000	227.612730000000	228.289320000000	228.707540000000	228.504190000000	229.138550000000	230.964680000000	233.011530000000	236.779910000000	240.913240000000	245.739720000000	252.427710000000	258.980960000000	266.634360000000	275.134300000000	284.435110000000	294.398000000000	306.985390000000
	-4.71E-4	226.994690000000	227.293450000000	227.169590000000	226.769350000000	226.086450000000	227.010630000000	227.484590000000	228.394050000000	228.630230000000	228.399840000000	229.144100000000	230.679900000000	232.993570000000	236.904790000000	240.981270000000	245.738600000000	252.186370000000	258.975090000000	266.633800000000	275.154520000000	284.433030000000	294.305770000000	306.751740000000
	-4.7E-4	227.105200000000	227.178260000000	226.880480000000	226.725660000000	226.121900000000	226.779920000000	227.234930000000	228.087240000000	228.245900000000	228.257660000000	228.746760000000	230.604720000000	232.767420000000	236.711520000000	240.811850000000	245.675330000000	252.264010000000	258.843150000000	266.528650000000	275.046110000000	284.362570000000	294.229880000000	307.035610000000
	-4.69E-4	226.825090000000	226.937130000000	226.828740000000	226.480140000000	225.933500000000	226.552810000000	227.168020000000	228.165770000000	228.275510000000	228.072800000000	228.820990000000	230.453450000000	232.869250000000	236.497960000000	240.853740000000	245.558860000000	252.093060000000	258.853550000000	266.370840000000	275.080850000000	284.317730000000	294.229270000000	306.769020000000
	-4.68E-4	226.538200000000	226.953410000000	226.581500000000	226.449630000000	225.677210000000	226.459620000000	227.032320000000	227.927830000000	227.898940000000	228.046160000000	228.600770000000	230.151350000000	232.761970000000	236.446170000000	240.582520000000	245.485160000000	251.920260000000	258.838030000000	266.333450000000	274.872850000000	284.467800000000	294.192030000000	306.955140000000
	-4.67E-4	226.528760000000	226.391740000000	226.444100000000	226.221940000000	225.517900000000	226.307790000000	226.812320000000	227.565440000000	227.814990000000	227.910050000000	228.668870000000	230.081130000000	232.557510000000	236.338380000000	240.421000000000	245.251530000000	251.759450000000	258.679020000000	266.335520000000	274.893610000000	284.402460000000	293.988740000000	306.711970000000
	-4.66E-4	226.130220000000	226.522940000000	226.361760000000	226.116510000000	225.296890000000	226.325290000000	226.614090000000	227.588030000000	227.571500000000	227.791890000000	228.688780000000	230.029570000000	232.317470000000	236.039050000000	240.338420000000	245.331760000000	251.754350000000	258.460950000000	266.404620000000	274.686130000000	284.365660000000	294.075530000000	306.695070000000
	-4.65E-4	226.139490000000	226.274670000000	226.244890000000	226.065120000000	225.227780000000	225.986060000000	226.726730000000	227.204820000000	227.452140000000	227.682290000000	228.457440000000	229.885340000000	232.045050000000	235.968000000000	240.392920000000	245.168940000000	251.807630000000	258.425360000000	266.321340000000	274.830740000000	284.242690000000	294.068660000000	306.785070000000
	-4.64E-4	226.083640000000	225.991690000000	226.232020000000	225.782660000000	225.059350000000	225.899180000000	226.555800000000	227.155650000000	227.338870000000	227.405400000000	228.290670000000	229.669700000000	232.172090000000	235.780750000000	240.235580000000	245.097820000000	251.587790000000	258.421310000000	266.239290000000	274.700450000000	284.157770000000	293.944480000000	306.736230000000
	-4.63E-4	226.023220000000	225.837180000000	226.117400000000	225.720230000000	224.934880000000	225.788280000000	226.454670000000	227.017670000000	227.100820000000	227.310380000000	228.085360000000	229.465150000000	232.139230000000	235.703350000000	240.052390000000	245.057420000000	251.410160000000	258.354240000000	266.202960000000	274.762060000000	284.094160000000	293.943450000000	306.627770000000
	-4.62E-4	225.608980000000	225.916640000000	225.827220000000	225.447270000000	224.674770000000	225.678640000000	226.082860000000	226.876110000000	226.873870000000	227.122750000000	228.098580000000	229.169030000000	231.846210000000	235.828180000000	239.981330000000	244.893330000000	251.512350000000	258.271460000000	266.264550000000	274.680730000000	284.272060000000	293.997400000000	306.516680000000
	-4.61E-4	225.552860000000	225.703090000000	225.637250000000	225.455920000000	224.800600000000	225.502730000000	226.045880000000	226.692420000000	226.851500000000	227.008940000000	227.701410000000	229.118320000000	231.925690000000	235.491770000000	239.991000000000	244.860250000000	251.616230000000	258.152730000000	266.130630000000	274.584070000000	284.227900000000	294.079940000000	306.568050000000
	-4.6E-4	225.333710000000	225.506930000000	225.475010000000	224.898940000000	224.240020000000	225.359420000000	225.689340000000	226.361750000000	226.364270000000	226.801750000000	227.726380000000	229.001080000000	231.735780000000	235.364290000000	239.852160000000	244.725760000000	251.520010000000	258.026690000000	265.907480000000	274.408380000000	284.285770000000	294.192810000000	306.581380000000
	-4.59E-4	225.372450000000	225.488000000000	225.316320000000	224.991320000000	224.378940000000	225.057450000000	225.552150000000	226.333390000000	226.050360000000	226.790450000000	227.451010000000	228.914380000000	231.391510000000	235.225210000000	239.699850000000	244.833360000000	251.324030000000	258.300820000000	265.912170000000	274.471870000000	284.139470000000	294.095620000000	306.478370000000
	-4.58E-4	225.088850000000	225.120380000000	225.185270000000	224.654160000000	224.261680000000	224.914600000000	225.433490000000	226.196540000000	226.246990000000	226.639390000000	227.236160000000	228.701150000000	231.206610000000	235.291350000000	239.584350000000	244.786000000000	251.259170000000	258.025230000000	266.019960000000	274.515320000000	283.931520000000	293.951080000000	306.600760000000
	-4.57E-4	224.970540000000	224.929230000000	225.036410000000	224.387520000000	223.926850000000	224.694090000000	225.405560000000	225.973430000000	226.127720000000	226.276910000000	227.091670000000	228.509100000000	231.183090000000	235.114050000000	239.466840000000	244.582960000000	251.173350000000	258.091500000000	265.957480000000	274.463790000000	284.109650000000	294.037240000000	306.530130000000
	-4.56E-4	224.821370000000	224.826710000000	224.844070000000	224.348440000000	223.842550000000	224.516010000000	225.296510000000	225.788760000000	225.677970000000	226.104210000000	227.024380000000	228.315330000000	231.088780000000	234.913420000000	239.533810000000	244.549760000000	251.110280000000	257.941950000000	265.840900000000	274.507680000000	283.895870000000	293.845150000000	306.630090000000
	-4.55E-4	224.753640000000	224.677270000000	224.434590000000	224.048390000000	223.559950000000	224.800900000000	225.071930000000	225.627360000000	225.511910000000	226.127490000000	226.887730000000	228.318120000000	230.963950000000	234.776360000000	239.120260000000	244.518110000000	250.947220000000	258.020350000000	265.752760000000	274.374410000000	283.894690000000	293.893980000000	306.544410000000
	-4.54E-4	224.629820000000	224.473540000000	224.343670000000	223.802370000000	223.311510000000	224.460460000000	224.975940000000	225.363270000000	225.424550000000	225.732550000000	226.623550000000	228.218530000000	230.637900000000	234.631820000000	239.204210000000	244.370300000000	250.877780000000	257.704300000000	265.687170000000	274.291040000000	283.927470000000	293.630070000000	306.741440000000
	-4.53E-4	224.286430000000	224.017690000000	224.198910000000	223.738100000000	223.109150000000	224.235460000000	224.490990000000	225.142010000000	225.238550000000	225.342770000000	226.651380000000	228.237210000000	230.542950000000	234.570320000000	238.979510000000	244.291330000000	250.892770000000	257.757770000000	265.762580000000	274.120920000000	283.681940000000	293.437490000000	306.554370000000
	-4.52E-4	224.124380000000	223.970730000000	224.067200000000	223.626050000000	222.713350000000	223.950870000000	224.174480000000	225.171220000000	224.998950000000	225.435050000000	226.345330000000	227.918900000000	230.249710000000	234.173920000000	238.836480000000	244.272010000000	250.697180000000	257.631590000000	265.625920000000	274.471720000000	283.798920000000	293.732440000000	306.529260000000
	-4.51E-4	223.845670000000	223.622310000000	223.881350000000	223.302380000000	222.655160000000	223.793270000000	223.787920000000	224.870900000000	224.932480000000	225.112440000000	226.052520000000	227.698670000000	230.366440000000	234.068420000000	238.917460000000	243.984310000000	250.594520000000	257.635450000000	265.381340000000	274.256570000000	283.785890000000	293.747070000000	306.677300000000
	-4.5E-4	223.472650000000	223.581310000000	223.399410000000	222.964180000000	222.297510000000	223.636930000000	223.947090000000	224.575710000000	224.534600000000	225.202910000000	225.784170000000	227.404980000000	230.003970000000	234.010790000000	238.649380000000	243.877480000000	250.622050000000	257.544020000000	265.430090000000	274.162450000000	283.718720000000	293.637620000000	306.505900000000
	-4.49E-4	223.420050000000	223.501310000000	223.016370000000	222.751840000000	222.326980000000	223.492100000000	223.809790000000	224.296500000000	224.287340000000	224.748030000000	225.722380000000	227.284200000000	229.749800000000	233.703460000000	238.553110000000	243.784910000000	250.428180000000	257.360630000000	265.507460000000	274.189300000000	283.640430000000	293.570860000000	306.453840000000
	-4.48E-4	223.033100000000	222.993850000000	223.005060000000	222.530930000000	221.704370000000	223.114100000000	223.320490000000	224.312670000000	224.153240000000	224.588560000000	225.428080000000	227.074540000000	229.594190000000	233.531510000000	238.163940000000	243.714290000000	250.413260000000	257.337680000000	265.366020000000	274.213220000000	283.813520000000	293.464790000000	306.513700000000
	-4.47E-4	222.800270000000	222.653100000000	223.009290000000	222.279520000000	221.605850000000	222.884940000000	223.124250000000	223.785810000000	223.857920000000	224.303730000000	225.284060000000	226.853590000000	229.586470000000	233.445170000000	238.250100000000	243.725620000000	250.368680000000	257.236310000000	265.214440000000	274.033520000000	283.431950000000	293.668820000000	306.188140000000
	-4.46E-4	222.522650000000	222.712730000000	222.629930000000	222.191510000000	221.263650000000	222.581570000000	222.632980000000	223.513200000000	223.455450000000	223.976430000000	225.104280000000	226.532590000000	229.325240000000	233.170090000000	238.183380000000	243.466950000000	250.324730000000	257.295050000000	265.328660000000	274.043690000000	283.716340000000	293.444680000000	306.195170000000
	-4.45E-4	222.052710000000	222.303750000000	222.292230000000	221.812990000000	221.034830000000	222.410430000000	222.414510000000	223.368880000000	223.562970000000	223.909090000000	224.740860000000	226.235290000000	229.110240000000	233.089090000000	237.856490000000	243.282780000000	250.336130000000	257.188450000000	265.274620000000	273.930280000000	283.553320000000	293.414230000000	306.094190000000
	-4.44E-4	221.746370000000	222.089370000000	221.969040000000	221.659160000000	220.974450000000	222.155740000000	222.098060000000	223.048910000000	223.214170000000	223.553710000000	224.621520000000	226.102880000000	229.002040000000	233.119310000000	237.671310000000	243.127620000000	250.033700000000	256.926220000000	265.305070000000	273.776750000000	283.518250000000	293.536840000000	306.060820000000
	-4.43E-4	221.744860000000	221.712680000000	221.737030000000	221.365990000000	220.393030000000	221.864190000000	221.653870000000	222.882640000000	222.796740000000	223.137070000000	224.465390000000	225.696470000000	228.531110000000	232.815740000000	237.463430000000	242.965060000000	249.987430000000	256.780110000000	264.962280000000	273.900720000000	283.329930000000	293.424080000000	306.106260000000
	-4.42E-4	221.242360000000	221.247500000000	221.401060000000	220.887590000000	220.157410000000	221.370760000000	221.470370000000	222.581270000000	222.754910000000	222.933390000000	223.980530000000	225.255590000000	228.285430000000	232.482940000000	237.308690000000	242.845790000000	249.891780000000	256.717020000000	265.021090000000	273.591770000000	283.274890000000	293.312390000000	306.166630000000
	-4.41E-4	220.797330000000	220.860070000000	221.180090000000	220.460240000000	219.868650000000	221.335070000000	221.055620000000	222.400460000000	222.240280000000	222.428390000000	223.550380000000	225.062370000000	227.983930000000	232.238660000000	237.277160000000	242.699350000000	249.850670000000	256.489300000000	264.830780000000	273.612820000000	283.266590000000	293.502040000000	306.014750000000
	-4.4E-4	220.680990000000	220.637940000000	220.896370000000	220.340420000000	219.314080000000	221.159190000000	220.828850000000	221.837980000000	222.055880000000	222.345330000000	223.366510000000	224.715300000000	227.838280000000	231.976180000000	237.148100000000	242.596540000000	249.610500000000	256.433960000000	264.749150000000	273.571940000000	283.112740000000	293.410320000000	306.065370000000
	-4.39E-4	220.207560000000	220.140920000000	220.661190000000	219.649190000000	219.079330000000	220.495730000000	220.403330000000	221.502870000000	221.505680000000	221.941830000000	222.840870000000	224.397960000000	227.593770000000	231.721660000000	236.895020000000	242.333140000000	249.719970000000	256.302340000000	264.693470000000	273.385370000000	283.094280000000	293.263090000000	305.939180000000
	-4.38E-4	219.945260000000	219.847840000000	220.192150000000	219.293540000000	218.685050000000	220.102010000000	219.831750000000	221.319400000000	221.302630000000	221.664890000000	222.827370000000	224.215420000000	227.321010000000	231.311680000000	236.663600000000	242.432030000000	249.514410000000	256.306190000000	264.560620000000	273.368090000000	283.328380000000	293.191060000000	305.923170000000
	-4.37E-4	219.462900000000	219.574280000000	219.823060000000	218.929470000000	218.465850000000	219.598720000000	219.488250000000	220.809040000000	220.787350000000	221.296010000000	222.433260000000	223.809940000000	226.940920000000	231.009710000000	236.230880000000	242.014540000000	249.293140000000	256.151180000000	264.692550000000	273.467850000000	283.052630000000	292.993430000000	305.688560000000
	-4.36E-4	219.056640000000	218.895900000000	219.415600000000	218.664720000000	218.102300000000	219.262530000000	219.255020000000	220.537390000000	220.621790000000	220.940050000000	222.154910000000	223.541410000000	226.670160000000	230.755570000000	236.139930000000	241.861930000000	249.198720000000	256.138890000000	264.433540000000	273.327040000000	282.877170000000	293.143210000000	305.747550000000
	-4.35E-4	218.546150000000	218.832440000000	218.984170000000	218.133750000000	217.551520000000	218.751340000000	218.832750000000	220.118340000000	220.148190000000	220.751660000000	221.680560000000	223.135660000000	226.290270000000	230.535010000000	235.520090000000	241.650360000000	249.048000000000	256.192530000000	264.148730000000	273.313440000000	282.837620000000	293.155860000000	305.667010000000
	-4.34E-4	218.135820000000	218.258170000000	218.472090000000	217.948170000000	217.176820000000	218.212540000000	218.612160000000	219.726270000000	219.695290000000	220.244450000000	221.415760000000	222.964650000000	226.080270000000	230.058930000000	235.451690000000	241.238720000000	248.883750000000	255.934660000000	264.081410000000	273.491280000000	282.888310000000	292.937990000000	305.826050000000
	-4.33E-4	217.557060000000	217.912690000000	218.024610000000	217.376340000000	216.751330000000	217.639560000000	217.832200000000	219.283060000000	219.141790000000	219.709560000000	221.100410000000	222.575070000000	225.737150000000	229.775510000000	235.473490000000	241.397180000000	248.731940000000	255.953170000000	264.021800000000	273.246860000000	282.907090000000	293.017220000000	305.717030000000
	-4.32E-4	217.013770000000	217.632170000000	217.461210000000	217.084690000000	215.955060000000	217.527580000000	217.256810000000	218.861590000000	218.855110000000	219.212220000000	220.690170000000	222.116070000000	225.380460000000	229.609270000000	235.178590000000	241.267170000000	248.529810000000	255.654250000000	264.136220000000	273.127690000000	282.645360000000	292.751580000000	305.458600000000
	-4.31E-4	216.593250000000	217.111840000000	217.064700000000	216.685660000000	215.716980000000	216.919320000000	216.804460000000	218.395740000000	218.425830000000	218.756220000000	220.253850000000	221.656240000000	225.130470000000	229.429040000000	235.016710000000	240.945920000000	248.532260000000	255.444430000000	264.074750000000	273.227740000000	282.557140000000	292.956550000000	305.680550000000
	-4.3E-4	216.139690000000	216.512490000000	216.656190000000	215.994890000000	215.099710000000	216.611670000000	216.431920000000	217.823310000000	217.869270000000	218.455960000000	219.933500000000	221.224660000000	224.491430000000	229.121290000000	234.803720000000	240.901510000000	248.384730000000	255.444640000000	263.876610000000	272.995020000000	282.375450000000	292.906690000000	305.396270000000
	-4.29E-4	215.820080000000	216.008950000000	216.142760000000	215.477160000000	214.713720000000	216.058680000000	216.001110000000	217.186610000000	217.589960000000	217.971190000000	219.252710000000	220.707300000000	224.231530000000	228.752120000000	234.774720000000	240.658830000000	247.986820000000	255.160500000000	263.880560000000	272.932080000000	282.490340000000	292.832210000000	305.209630000000
	-4.28E-4	215.317860000000	215.297760000000	215.670980000000	215.329880000000	214.321520000000	215.580640000000	215.370210000000	216.666830000000	216.839080000000	217.311460000000	218.859990000000	220.533170000000	223.752020000000	228.451420000000	234.458750000000	240.533950000000	247.667050000000	255.215560000000	263.641880000000	272.791730000000	282.489370000000	292.810040000000	305.171160000000
	-4.27E-4	214.698510000000	214.782350000000	214.993600000000	214.518920000000	213.519170000000	215.064740000000	214.920610000000	216.124370000000	216.427360000000	216.757080000000	218.539240000000	220.194620000000	223.404130000000	228.127270000000	234.066080000000	240.260250000000	247.676670000000	255.001330000000	263.778420000000	272.777170000000	282.425110000000	292.850440000000	305.154570000000
	-4.26E-4	214.081900000000	214.282050000000	214.501390000000	214.072230000000	213.070510000000	214.525860000000	214.204310000000	215.867780000000	215.866450000000	216.235530000000	217.691760000000	219.690860000000	222.933760000000	227.911950000000	233.817880000000	240.234400000000	247.666700000000	254.860530000000	263.567560000000	272.707740000000	282.574340000000	292.657550000000	305.350680000000
	-4.25E-4	213.644480000000	213.829010000000	214.013180000000	213.225470000000	212.589370000000	213.925340000000	213.789350000000	215.523420000000	215.427900000000	215.887620000000	217.378110000000	219.084070000000	222.782570000000	227.373130000000	233.612470000000	239.901570000000	247.382380000000	254.632420000000	263.418290000000	272.662830000000	282.447020000000	292.660570000000	305.220830000000
	-4.24E-4	213.362800000000	213.285260000000	213.463030000000	212.944990000000	212.131440000000	213.283870000000	213.520000000000	215.041570000000	215.083240000000	215.343690000000	217.118870000000	218.863460000000	222.396040000000	227.208850000000	233.391520000000	239.651720000000	247.402260000000	254.805920000000	263.615450000000	272.595670000000	282.502920000000	292.418090000000	305.070100000000
	-4.23E-4	212.808140000000	212.830900000000	213.244590000000	212.369910000000	211.649870000000	213.140600000000	213.112570000000	214.431070000000	214.744380000000	214.753050000000	216.570080000000	218.490050000000	222.189080000000	226.923210000000	233.061380000000	239.561040000000	247.357050000000	254.828910000000	263.487630000000	272.753280000000	282.527370000000	292.587630000000	305.202680000000
	-4.22E-4	212.496670000000	212.456210000000	212.634690000000	212.086650000000	211.334080000000	212.638470000000	212.492960000000	214.021380000000	214.390830000000	214.625840000000	215.890610000000	218.340050000000	221.878100000000	226.797030000000	233.046320000000	239.517700000000	247.295490000000	254.771900000000	263.657440000000	272.842630000000	282.553720000000	292.818940000000	305.655150000000
	-4.21E-4	212.211500000000	212.192360000000	212.555510000000	211.934290000000	211.013930000000	212.113840000000	212.166340000000	213.892440000000	213.855680000000	214.371010000000	216.073650000000	218.088170000000	221.870490000000	226.793160000000	233.116440000000	239.503710000000	247.411980000000	254.807350000000	264.014160000000	273.198710000000	282.768890000000	293.063520000000	305.963630000000
	-4.2E-4	211.769890000000	212.095780000000	212.172360000000	211.792040000000	211.006980000000	212.188010000000	212.091260000000	213.549920000000	213.613190000000	214.384620000000	215.719440000000	218.050990000000	222.189310000000	226.948770000000	233.378150000000	239.873610000000	247.895330000000	255.352110000000	264.358770000000	273.471560000000	283.148400000000	293.501870000000	306.504500000000
	-4.19E-4	212.019970000000	212.218680000000	212.233470000000	211.810900000000	210.791350000000	212.199830000000	212.270920000000	213.680240000000	213.869620000000	214.314810000000	215.809130000000	217.897430000000	221.975150000000	227.129970000000	233.889620000000	240.299750000000	248.139970000000	255.759070000000	264.891010000000	274.149740000000	283.904470000000	294.183890000000	306.909350000000
	-4.18E-4	212.260180000000	212.413640000000	212.216810000000	211.982820000000	211.076930000000	212.248440000000	212.477190000000	213.804170000000	213.855870000000	214.443090000000	216.096310000000	218.363290000000	222.427660000000	227.723350000000	234.344330000000	240.733020000000	248.682080000000	256.418940000000	265.485940000000	274.615090000000	284.536650000000	294.767590000000	307.659480000000
	-4.17E-4	212.472260000000	212.803880000000	212.560910000000	212.126900000000	211.438160000000	212.517820000000	212.567090000000	214.080740000000	214.337940000000	214.717220000000	216.401780000000	218.756520000000	222.801900000000	227.903360000000	234.837300000000	241.235090000000	249.289950000000	256.808270000000	266.274030000000	275.185080000000	285.189550000000	295.389670000000	308.607770000000
	-4.16E-4	212.729490000000	212.778440000000	212.713500000000	212.251620000000	211.422320000000	212.679370000000	212.900680000000	214.440640000000	214.468550000000	214.715910000000	216.638820000000	218.990440000000	222.879710000000	228.307450000000	235.256890000000	241.721530000000	249.887550000000	257.437750000000	266.654410000000	275.878870000000	286.012280000000	296.129390000000	309.427290000000
	-4.15E-4	212.603320000000	212.780060000000	212.674680000000	212.302400000000	211.482300000000	212.821930000000	213.110120000000	214.483090000000	214.868990000000	214.983870000000	216.768930000000	219.297220000000	223.336130000000	228.603570000000	235.627700000000	242.232520000000	250.506170000000	257.844310000000	267.151420000000	276.234300000000	286.334650000000	296.805600000000	310.310070000000
	-4.14E-4	212.786750000000	213.045190000000	212.681760000000	212.369880000000	211.615840000000	212.864830000000	213.174460000000	214.635350000000	214.711020000000	214.964590000000	216.759960000000	219.291900000000	223.403430000000	228.764270000000	235.758760000000	242.435270000000	251.008660000000	258.335530000000	267.577270000000	276.861100000000	286.778240000000	297.507000000000	310.783840000000
	-4.13E-4	212.627840000000	213.051340000000	212.741410000000	212.414160000000	211.510600000000	212.780460000000	212.849400000000	214.546380000000	214.833910000000	214.900690000000	217.035760000000	219.076790000000	223.527440000000	229.248800000000	236.042420000000	242.752030000000	250.915720000000	258.456380000000	267.894100000000	277.066820000000	287.198890000000	297.882700000000	310.750830000000
	-4.12E-4	212.488760000000	212.612270000000	212.474050000000	211.981600000000	211.171610000000	212.461430000000	212.847340000000	214.275290000000	214.362770000000	214.924500000000	216.586240000000	219.168980000000	223.665200000000	229.284270000000	236.027570000000	242.783110000000	251.106700000000	258.631710000000	268.020310000000	277.453190000000	287.575760000000	297.947010000000	311.133720000000
	-4.11E-4	212.261190000000	212.283450000000	212.273770000000	211.361660000000	210.735440000000	212.021200000000	212.415170000000	214.052150000000	214.093740000000	214.648720000000	216.305440000000	219.142680000000	223.478990000000	229.313730000000	235.890690000000	242.869250000000	251.230160000000	258.733220000000	268.288120000000	277.511090000000	287.388350000000	298.191620000000	311.536460000000
	-4.1E-4	211.843270000000	212.199610000000	211.717650000000	210.998260000000	210.260740000000	211.678330000000	211.930530000000	213.614470000000	213.790420000000	214.146160000000	216.207020000000	218.743110000000	223.294420000000	228.886350000000	235.961290000000	242.867460000000	251.245140000000	258.657660000000	268.102390000000	277.585300000000	287.654680000000	298.128100000000	311.723060000000
	-4.09E-4	211.235740000000	211.474940000000	211.354300000000	210.329080000000	210.055750000000	211.399280000000	211.757920000000	213.077580000000	213.206430000000	213.685710000000	215.736210000000	218.603990000000	222.928520000000	228.706780000000	235.748190000000	242.732930000000	251.085670000000	258.756140000000	268.190720000000	277.601180000000	287.791080000000	297.981960000000	311.689100000000
	-4.08E-4	210.395220000000	210.915300000000	210.739240000000	210.193450000000	209.221320000000	210.759130000000	211.215160000000	212.694680000000	212.680030000000	213.214400000000	215.254190000000	217.842670000000	222.581960000000	228.520940000000	235.610890000000	242.623290000000	251.044730000000	258.691360000000	268.088170000000	277.581340000000	287.741900000000	298.172400000000	311.503390000000
	-4.07E-4	209.649380000000	210.337540000000	209.918530000000	209.242310000000	208.646680000000	209.840040000000	210.314190000000	211.933730000000	212.093490000000	212.596470000000	214.187150000000	217.331940000000	222.181380000000	228.211770000000	235.209090000000	242.594690000000	250.943870000000	258.672370000000	268.223320000000	277.461220000000	287.526670000000	297.850650000000	311.599610000000
	-4.06E-4	209.171180000000	209.365670000000	209.070480000000	208.461800000000	207.556130000000	209.114420000000	209.681140000000	211.077540000000	211.185270000000	211.974850000000	213.567290000000	216.956990000000	221.665350000000	227.761250000000	234.984780000000	242.131080000000	250.731160000000	258.531770000000	267.848070000000	277.394830000000	287.514500000000	297.932380000000	311.529880000000
	-4.05E-4	208.231070000000	208.559250000000	208.141390000000	207.594500000000	206.813010000000	208.116860000000	209.023020000000	209.978160000000	210.476130000000	211.179240000000	212.968330000000	216.107230000000	220.982260000000	227.272790000000	234.742520000000	241.969720000000	250.313850000000	258.403650000000	267.824910000000	277.221630000000	287.524750000000	297.664900000000	311.213840000000
	-4.04E-4	207.125240000000	207.582200000000	207.469940000000	207.011490000000	206.094160000000	207.277350000000	208.127070000000	209.339010000000	209.318960000000	210.390980000000	212.124080000000	215.528910000000	220.557910000000	226.854160000000	234.225710000000	241.694010000000	250.301470000000	258.108780000000	267.498830000000	277.071760000000	287.341040000000	297.585430000000	311.237330000000
	-4.03E-4	206.240750000000	206.591550000000	206.639040000000	205.594930000000	204.856940000000	206.259680000000	207.081370000000	208.534300000000	208.666700000000	209.146700000000	211.289990000000	214.802190000000	219.728860000000	226.131550000000	233.910590000000	241.499170000000	249.850060000000	257.870510000000	267.377800000000	276.674340000000	286.965960000000	297.355710000000	310.865640000000
	-4.02E-4	205.057150000000	205.306930000000	205.157480000000	204.278390000000	203.339690000000	205.033270000000	205.875110000000	207.156440000000	207.486760000000	208.017750000000	210.313450000000	214.060910000000	219.026850000000	225.671920000000	233.214380000000	240.842890000000	249.513810000000	257.611900000000	267.136220000000	276.472710000000	286.837500000000	297.181510000000	310.571710000000
	-4.01E-4	203.235610000000	203.756650000000	203.757140000000	202.774200000000	202.188500000000	203.503240000000	204.477790000000	205.729170000000	206.086370000000	206.965590000000	209.105890000000	212.811460000000	218.253100000000	224.898200000000	232.732720000000	240.502670000000	249.041820000000	257.201760000000	266.924040000000	276.135460000000	286.499980000000	296.584770000000	310.506550000000
	-4.0E-4	201.849730000000	202.259070000000	202.148750000000	201.200350000000	200.553230000000	202.053600000000	202.842430000000	204.353290000000	204.463660000000	205.771430000000	207.964490000000	211.678270000000	217.295360000000	224.077350000000	232.118780000000	239.857150000000	248.636210000000	256.736860000000	266.408660000000	275.862380000000	286.234310000000	296.204650000000	309.820940000000
	-3.99E-4	199.821460000000	200.105280000000	200.227670000000	199.421110000000	198.740500000000	199.715680000000	201.032210000000	202.650480000000	202.670410000000	203.795170000000	206.334830000000	210.487480000000	216.116910000000	223.353110000000	231.206800000000	239.314190000000	248.127500000000	256.273090000000	265.806830000000	275.477170000000	285.697290000000	295.940000000000	309.617730000000
	-3.98E-4	196.880050000000	197.232360000000	197.465710000000	196.482350000000	196.154710000000	197.299320000000	198.616530000000	199.990490000000	200.449150000000	201.983420000000	204.558940000000	208.518920000000	214.568750000000	221.905820000000	230.451860000000	238.133960000000	247.492590000000	255.692880000000	265.200700000000	274.785190000000	285.080580000000	295.313010000000	309.114470000000
	-3.97E-4	193.662600000000	194.163760000000	194.477850000000	193.273580000000	192.871750000000	194.580380000000	195.540060000000	197.362040000000	197.815080000000	199.217480000000	201.841210000000	206.643030000000	212.860640000000	220.290740000000	229.268480000000	237.193720000000	246.545610000000	255.007980000000	264.377700000000	274.187110000000	284.376030000000	294.461170000000	308.327740000000
	-3.96E-4	189.779280000000	190.127400000000	190.670100000000	189.644550000000	188.918750000000	190.713810000000	191.990490000000	194.000470000000	194.034390000000	195.889650000000	199.433350000000	203.802960000000	210.635100000000	218.818020000000	227.505000000000	236.119720000000	245.195810000000	253.818490000000	263.650490000000	273.138770000000	283.604920000000	293.789590000000	307.168320000000
	-3.95E-4	184.821900000000	185.622160000000	185.858160000000	184.916950000000	184.322650000000	186.622840000000	187.916490000000	189.736150000000	190.399990000000	192.159850000000	195.619410000000	200.938270000000	208.172060000000	216.636530000000	226.108120000000	234.726420000000	243.979690000000	252.706910000000	262.614370000000	272.156420000000	282.786810000000	292.685100000000	306.031900000000
	-3.94E-4	180.575820000000	180.983160000000	181.497980000000	180.275260000000	179.980970000000	181.809840000000	183.563710000000	185.478190000000	185.989430000000	188.156620000000	192.124580000000	197.816560000000	205.321060000000	214.492680000000	224.243950000000	233.105080000000	242.756320000000	251.532930000000	261.544310000000	271.082180000000	281.675950000000	291.671840000000	305.000470000000
	-3.93E-4	177.413030000000	177.732200000000	177.955260000000	176.574580000000	175.811630000000	178.228480000000	179.691040000000	181.885480000000	182.720680000000	184.982600000000	189.397900000000	195.172870000000	203.127690000000	212.425190000000	222.928320000000	231.836150000000	241.633770000000	250.610640000000	260.707170000000	270.443580000000	280.881230000000	290.734520000000	303.954840000000
	-3.92E-4	175.078630000000	175.168640000000	175.707620000000	174.348140000000	173.279370000000	175.630350000000	177.633810000000	179.447730000000	180.286170000000	182.894760000000	187.266350000000	193.443280000000	201.528350000000	211.434520000000	221.838000000000	230.932170000000	241.107230000000	249.868670000000	260.027050000000	269.729400000000	280.117760000000	289.945830000000	303.582990000000
	-3.91E-4	173.584590000000	173.700120000000	173.866400000000	172.479300000000	171.796320000000	174.376580000000	175.882660000000	178.164730000000	179.056490000000	181.553880000000	186.013660000000	192.598890000000	200.341910000000	210.630020000000	221.276980000000	230.234110000000	240.664830000000	249.488410000000	259.683790000000	269.392790000000	279.865040000000	289.832490000000	303.055980000000
	-3.9E-4	172.195750000000	172.646170000000	172.594230000000	171.398540000000	170.702410000000	172.809120000000	174.821650000000	176.869100000000	177.636660000000	180.433090000000	185.065110000000	191.575500000000	199.696820000000	209.962910000000	220.688300000000	230.103370000000	240.155000000000	249.365710000000	259.291880000000	269.098640000000	279.688230000000	289.588010000000	303.096210000000
	-3.89E-4	171.487300000000	171.502560000000	171.801750000000	170.667490000000	169.544690000000	172.333890000000	173.648700000000	176.423730000000	176.878710000000	179.352790000000	184.415360000000	191.052990000000	199.368190000000	209.689310000000	220.370540000000	229.839290000000	240.006100000000	249.269050000000	259.156210000000	269.068850000000	279.698450000000	289.250340000000	302.787660000000
	-3.88E-4	170.413610000000	170.476850000000	171.061100000000	170.062870000000	169.026650000000	171.304470000000	172.590440000000	175.050070000000	176.134010000000	178.564040000000	183.717190000000	190.364130000000	198.790570000000	209.333700000000	220.168300000000	229.438940000000	239.806380000000	249.044530000000	259.196350000000	268.948370000000	279.396010000000	289.200340000000	302.878500000000
	-3.87E-4	169.729480000000	170.074220000000	170.419970000000	169.060610000000	167.884840000000	170.430460000000	171.731570000000	174.502180000000	175.330960000000	178.175390000000	183.084790000000	190.158520000000	198.433470000000	209.295040000000	219.931510000000	229.210050000000	239.691620000000	248.947380000000	258.860880000000	268.848740000000	279.240760000000	289.320190000000	302.736630000000
[truncated: 987 more rows]
